# Supplementary material for: The SPOC proteins DIDO3 and PHF3 co-regulate gene expression and neuronal differentiation
Source: Nat Commun. 2023 Nov 30;14:7912. doi: 10.1038/s41467-023-43724-y (PMC10689479; doi:10.1038/s41467-023-43724-y)
Supplement: Supplementary file 4 — Supplementary Data 1 [file 41467_2023_43724_MOESM4_ESM.xlsx]

## Sheet: proteinGroups
Protein IDs	Fasta headers	Gene names	Associated	Complex	Protein names	Number of proteins	Peptides	Razor + unique peptides	Unique peptides	Sequence coverage [%]	Unique + razor sequence coverage [%]	Unique sequence coverage [%]	Mol. weight [kDa]	Q-value	Score	1 CMVempty s1	1 DIDO1E3 s2	1 DIDO1E4 s3	1 DIDO2E3 s4	1 DIDO2E4 s5	1 DIDO3deltaSPOC s8	1 DIDO3E3 s6	1 DIDO3E4 s7	2 CMVempty s9	2 DIDO1E3 s10	2 DIDO1E4 s11	2 DIDO2E3 s12	2 DIDO2E4 s13	2 DIDO3deltaSPOC s16	2 DIDO3E3 s14	2 DIDO3E4 s15	3 CMVempty s17	3 DIDO1E3 18	3 DIDO1E4 s19	3 DIDO2E3 s20	3 DIDO2E4 s21	3 DIDO3deltaSPOC s24	3 DIDO3E3 s22	3 DIDO3E4 s23	1 CMVempty s1	1 DIDO1E3 s2	1 DIDO1E4 s3	1 DIDO2E3 s4	1 DIDO2E4 s5	1 DIDO3deltaSPOC s8	1 DIDO3E3 s6	1 DIDO3E4 s7	2 CMVempty s9	2 DIDO1E3 s10
K7EN05;K7EPC8;A0A024R7E8;K7EQ44;K7EMV4;P60002	tr|K7EN05|K7EN05_HUMAN Isoform of P60002, Transcription elongation factor 1 homolog OS=Homo sapiens (Human) OX=9606 GN=ELOF1 PE=1 SV=1;tr|K7EPC8|K7EPC8_HUMAN Isoform of P60002, Transcription elongation factor 1 homolog OS=Homo sapiens (Human) OX=9606 GN=EL	ELOF1			Transcription elongation factor 1 homolog	6	1	1	1	23.7	23.7	23.7	8.6531	0	20.885	0	9390900	0	10568000	4511000	5301400	23271000	11825000	1967600	5497600	0	8101800	0	10716000	19294000	7095100	0	7940600	0	6238300	4925400	0	17702000	4554500	0	0	0	0	0	0	0	0	0	0
A0A087WT27;A0A494C1Q4;J3KN95;A0A494C1E2;A0A494C0G1;H0Y987;O95394;O95394-3;O95394-4;H0Y8I3;D6RIS6;A0A494C163;A0A494C099	tr|A0A087WT27|A0A087WT27_HUMAN Isoform of O95394, Phosphoacetylglucosamine mutase OS=Homo sapiens (Human) OX=9606 GN=PGM3 PE=1 SV=2;tr|A0A494C1Q4|A0A494C1Q4_HUMAN Isoform of O95394, Phosphoacetylglucosamine mutase (Fragment) OS=Homo sapiens (Human) OX=9606	PGM3			Phosphoacetylglucosamine mutase	13	2	2	2	4.3	4.3	4.3	46.613	0.0023238	3.1189	1243300	2148800	1454500	2975800	4770800	0	3340100	4567200	2748400	2318900	1064900	2762700	5370600	0	3269300	2389100	2624600	2077800	2785000	2001800	2401000	1287900	0	1522600	0	0	0	0	2431300	0	0	2229200	2451800	0
A0A087WW69;F8W8L6;A0A087WTA5;E7ERK9;Q9UI10-3;Q9UI10;Q9UI10-2	tr|A0A087WW69|A0A087WW69_HUMAN Isoform of Q9UI10, Translation initiation factor eIF-2B subunit delta OS=Homo sapiens (Human) OX=9606 GN=EIF2B4 PE=1 SV=1;tr|F8W8L6|F8W8L6_HUMAN Isoform of Q9UI10, Eukaryotic translation initiation factor 2B subunit 4 delta t	EIF2B4			Translation initiation factor eIF-2B subunit delta	7	1	1	1	6.1	6.1	6.1	25.111	0.0051852	2.7085	3663200	2626700	3496600	5739800	5105000	0	5304800	5558700	3355200	1840000	2685800	4400300	4670000	3748200	3272100	5633000	1933100	2107500	2141000	3467800	4578500	2152200	6739900	4608400	0	0	0	0	0	0	0	0	0	0
A0A087WTV6;A0A087WZR9;Q96C36	tr|A0A087WTV6|A0A087WTV6_HUMAN Isoform of Q96C36, Pyrroline-5-carboxylate reductase 2 OS=Homo sapiens (Human) OX=9606 GN=PYCR2 PE=1 SV=1;tr|A0A087WZR9|A0A087WZR9_HUMAN Isoform of Q96C36, Pyrroline-5-carboxylate reductase OS=Homo sapiens (Human) OX=9606 GN=	PYCR2			Pyrroline-5-carboxylate reductase;Pyrroline-5-carboxylate reductase 2	3	1	1	1	6.5	6.5	6.5	25.868	0.00094967	5.7963	3202800	0	4127700	5620400	7363000	2210600	6792300	5194400	2815600	0	3048300	6167300	4437500	4651800	5804500	4325900	2181500	0	3060000	4351100	5802700	0	4914600	4931000	0	0	0	0	0	0	0	0	0	0
A0A087WUL2;P49720	tr|A0A087WUL2|A0A087WUL2_HUMAN Isoform of P49720, Proteasome subunit beta type-3 (Fragment) OS=Homo sapiens (Human) OX=9606 GN=PSMB3 PE=1 SV=1;sp|P49720|PSB3_HUMAN Proteasome subunit beta type-3 OS=Homo sapiens (Human) OX=9606 GN=PSMB3 PE=1 SV=2	PSMB3			Proteasome subunit beta type-3	2	1	1	1	11	11	11	16.161	0.00090662	5.0243	1142300	1210900	3429000	9532700	6430200	3158600	5579600	5068200	2908400	0	1965000	8491400	6974700	2583900	4454800	0	1939800	0	0	5727400	6087400	1622200	4873900	0	0	0	0	0	0	0	0	0	0	0
A0A087WVC1;Q9NR30-2;Q9BQ39;Q9NR30	tr|A0A087WVC1|A0A087WVC1_HUMAN Isoform of Q9BQ39, ATP-dependent RNA helicase DDX50 OS=Homo sapiens (Human) OX=9606 GN=DDX50 PE=1 SV=1;sp|Q9NR30-2|DDX21-2_HUMAN Isoform of Q9NR30, Isoform 2 of Nucleolar RNA helicase 2 OS=Homo sapiens (Human) OX=9606 GN=DDX2	DDX50;DDX21			Nucleolar RNA helicase 2;ATP-dependent RNA helicase DDX50	4	1	1	1	2.1	2.1	2.1	82.226	0.0073206	2.5563	1481100	2245800	0	5664000	3849400	1594900	3549500	3667000	2395600	0	1402300	6558600	2998200	0	3606600	2610700	1899100	0	0	4136700	3703200	695690	3023100	2521900	0	0	0	0	0	0	0	0	0	0
C9JAG1;A0A087WW58;Q9C0D9	tr|C9JAG1|C9JAG1_HUMAN Isoform of Q9C0D9, Ethanolaminephosphotransferase 1 (Fragment) OS=Homo sapiens (Human) OX=9606 GN=SELENOI PE=1 SV=1;tr|A0A087WW58|A0A087WW58_HUMAN Isoform of Q9C0D9, Ethanolaminephosphotransferase 1 OS=Homo sapiens (Human) OX=9606 GN	EPT1			Ethanolaminephosphotransferase 1	3	1	1	1	8.9	8.9	8.9	20.557	0.0045455	2.9068	0	0	524840	1109600	723520	0	0	626900	301800	533280	399610	870140	695740	530550	937700	775260	0	0	0	1062600	696110	293450	0	700890	0	0	0	0	0	0	0	0	0	0
A0A087WYB4;Q9UJZ1-2;Q9UJZ1	tr|A0A087WYB4|A0A087WYB4_HUMAN Isoform of Q9UJZ1, PHB domain-containing protein OS=Homo sapiens (Human) OX=9606 GN=STOML2 PE=1 SV=1;sp|Q9UJZ1-2|STML2-2_HUMAN Isoform of Q9UJZ1, Isoform 2 of Stomatin-like protein 2, mitochondrial OS=Homo sapiens (Human) OX=	STOML2			Stomatin-like protein 2, mitochondrial	3	2	2	2	10.6	10.6	10.6	33.409	0.0045283	2.8764	0	6307900	3979900	5668000	3369500	0	3680000	3295500	0	0	1829600	3941000	3008900	0	0	0	0	5052600	0	3002900	7128800	0	0	0	0	0	0	0	0	0	0	0	0	0
A0A087WYR3;O43399-2;O43399-4;O43399;O43399-3;O43399-5;O43399-7;A0A087WZ51;O43399-6	tr|A0A087WYR3|A0A087WYR3_HUMAN Isoform of O43399, Tumor protein D54 OS=Homo sapiens (Human) OX=9606 GN=TPD52L2 PE=1 SV=1;sp|O43399-2|TPD54-2_HUMAN Isoform of O43399, Isoform 2 of Tumor protein D54 OS=Homo sapiens (Human) OX=9606 GN=TPD52L2 PE=1 SV=2;sp|O43	TPD52L2			Tumor protein D54	9	2	2	2	11.7	11.7	11.7	23.764	0.001003	6.763	1179900	1787700	1595200	4671600	3785800	1239600	2441200	5984400	2858200	1675400	1338600	3812000	3138700	1685100	1985300	1894500	2070300	1362900	735900	4407000	5191600	1956100	4995700	2172800	0	0	0	0	0	0	0	0	0	0
A0A087WZM5;P62942;Q1JUQ3;A0A087WTS4;Q5W0X3;A0A087WV48	tr|A0A087WZM5|A0A087WZM5_HUMAN Isoform of P62942, Peptidylprolyl isomerase OS=Homo sapiens (Human) OX=9606 GN=FKBP1A PE=1 SV=1;sp|P62942|FKB1A_HUMAN Peptidyl-prolyl cis-trans isomerase FKBP1A OS=Homo sapiens (Human) OX=9606 GN=FKBP1A PE=1 SV=2;tr|Q1JUQ3|Q1	FKBP1A;FKBP12-Exin			Peptidyl-prolyl cis-trans isomerase;Peptidyl-prolyl cis-trans isomerase FKBP1A	6	2	2	2	24	24	24	14.926	0.00089606	4.7977	9244200	3267400	6286300	11405000	9024700	3533500	8424300	10180000	8961700	0	5167200	11838000	7428400	6174000	5670900	0	7242700	0	0	9641200	10382000	3099400	1842600	9173400	0	0	0	0	0	0	0	0	0	0
A0A087X2E5;A0A087WZN1;O43837-2;O43837	tr|A0A087X2E5|A0A087X2E5_HUMAN Isoform of O43837, Isocitrate dehydrogenase [NAD] subunit, mitochondrial OS=Homo sapiens (Human) OX=9606 GN=IDH3B PE=1 SV=1;tr|A0A087WZN1|A0A087WZN1_HUMAN Isoform of O43837, Isocitrate dehydrogenase [NAD] subunit, mitochondri	IDH3B			Isocitrate dehydrogenase [NAD] subunit, mitochondrial;Isocitrate dehydrogenase [NAD] subunit beta, mitochondrial	4	1	1	1	6.4	6.4	6.4	41.219	0.00089127	4.733	0	0	2968300	0	9217300	0	0	3345800	4962800	0	3139500	0	9355500	0	0	0	2285600	0	1527700	0	8349600	0	0	1771600	0	0	0	0	4035400	0	0	0	3959100	0
A0A087X0P0;Q02224;Q02224-3	tr|A0A087X0P0|A0A087X0P0_HUMAN Isoform of Q02224, Kinesin motor domain-containing protein OS=Homo sapiens (Human) OX=9606 GN=CENPE PE=1 SV=1;sp|Q02224|CENPE_HUMAN Centromere-associated protein E OS=Homo sapiens (Human) OX=9606 GN=CENPE PE=1 SV=2;sp|Q02224-	CENPE			Kinesin-like protein;Centromere-associated protein E	3	2	2	2	0.7	0.7	0.7	312.1	0.0044543	2.7293	0	0	0	0	0	0	0	11267000	0	0	670550	0	0	0	0	9304400	0	0	0	0	0	0	0	7072400	0	0	0	0	0	0	0	0	0	0
Q7Z776;A0A087X0U2;A0A1B0GUZ5;P0DPB5;P0DPB6	tr|Q7Z776|Q7Z776_HUMAN Isoform of P0DPB6, POLR1D protein OS=Homo sapiens (Human) OX=9606 GN=POLR1D PE=1 SV=1;tr|A0A087X0U2|A0A087X0U2_HUMAN Isoform of P0DPB6, HCG2020048, isoform CRA_c OS=Homo sapiens (Human) OX=9606 GN=POLR1D PE=1 SV=1;tr|A0A1B0GUZ5|A0A1B	POLR1D				5	1	1	1	30.3	30.3	30.3	3.8053	0.0087273	2.5028	4527100	0	0	5950700	0	0	0	0	2704700	0	0	5686800	5356400	0	0	0	0	0	0	3621500	0	0	6206000	0	0	0	0	0	0	0	0	0	0	0
Q5W0J0;A0A087X163;H0Y6T8;Q9NP72-3;Q9NP72;Q9NP72-2	tr|Q5W0J0|Q5W0J0_HUMAN Isoform of Q9NP72, Ras-related protein Rab-18 OS=Homo sapiens (Human) OX=9606 GN=RAB18 PE=1 SV=1;tr|A0A087X163|A0A087X163_HUMAN Isoform of Q9NP72, Ras-related protein Rab-18 OS=Homo sapiens (Human) OX=9606 GN=RAB18 PE=1 SV=1;tr|H0Y6T	RAB18			Ras-related protein Rab-18	6	1	1	1	9.3	9.3	9.3	18.023	0.00091324	5.1643	586380	1475500	1488300	2757700	2317500	970200	1918600	2225600	0	1437800	1607900	1950200	2139900	2083900	2347300	2340300	0	0	0	1572900	2398600	964280	3081300	1391600	0	0	0	0	0	0	0	0	0	0
A0A087X1I3;P31040-3;P31040-2;P31040;D6RFM5	tr|A0A087X1I3|A0A087X1I3_HUMAN Isoform of P31040, Succinate dehydrogenase [ubiquinone] flavoprotein subunit, mitochondrial OS=Homo sapiens (Human) OX=9606 GN=SDHA PE=1 SV=1;sp|P31040-3|SDHA-3_HUMAN Isoform of P31040, Isoform 3 of Succinate dehydrogenase [u	SDHA			Succinate dehydrogenase [ubiquinone] flavoprotein subunit, mitochondrial	5	2	2	2	3.7	3.7	3.7	56.662	0.004542	2.9002	1477700	0	1743200	3420600	2382900	1911600	4936900	4408300	649750	0	1662600	4143600	2117200	2297000	4651100	1128100	793100	0	1618000	3819800	1346100	519740	5574100	1256500	0	0	0	0	0	0	0	0	0	0
A0A087X1W8;A0A0A0MTJ8;X5DQS5;Q9BY67-5;Q9BY67;Q9BY67-4;Q9BY67-3	tr|A0A087X1W8|A0A087X1W8_HUMAN Isoform of Q9BY67, Cell adhesion molecule 1 OS=Homo sapiens (Human) OX=9606 GN=CADM1 PE=1 SV=1;tr|A0A0A0MTJ8|A0A0A0MTJ8_HUMAN Isoform of Q9BY67, Cell adhesion molecule 1 (Fragment) OS=Homo sapiens (Human) OX=9606 GN=CADM1 PE=	CADM1			Cell adhesion molecule 1	7	1	1	1	6.3	6.3	6.3	45.676	0	45.312	3114000	5559100	7196500	10011000	6384600	4308800	13427000	9390700	2265100	6782300	5743400	8519900	7017400	9275900	7635100	9777700	2839100	6005300	3618600	6290000	8440400	4756900	10980000	9608500	0	0	0	0	0	0	0	0	0	0
A0A087X211;Q8TCG1-2;Q8TCG1	tr|A0A087X211|A0A087X211_HUMAN Isoform of Q8TCG1, Protein CIP2A OS=Homo sapiens (Human) OX=9606 GN=CIP2A PE=1 SV=1;sp|Q8TCG1-2|CIP2A-2_HUMAN Isoform of Q8TCG1, Isoform 2 of Protein CIP2A OS=Homo sapiens (Human) OX=9606 GN=CIP2A PE=1 SV=2;sp|Q8TCG1|CIP2A_HU	KIAA1524			Protein CIP2A	3	3	3	3	3.9	3.9	3.9	102.28	0.00091827	5.2718	5125100	1326700	5047800	0	5421200	0	0	0	5271600	789900	3707800	0	4387200	0	0	0	3701200	1361000	1142900	3859200	6955600	0	0	4863800	0	0	0	0	0	0	0	0	0	0
F8VYH7;A0A087X256;Q2M389-2;Q2M389	tr|F8VYH7|F8VYH7_HUMAN Isoform of Q2M389, WASH-7_N domain-containing protein OS=Homo sapiens (Human) OX=9606 GN=WASHC4 PE=1 SV=1;tr|A0A087X256|A0A087X256_HUMAN Isoform of Q2M389, WASH complex subunit 4 OS=Homo sapiens (Human) OX=9606 GN=WASHC4 PE=1 SV=1;sp	KIAA1033			WASH complex subunit 7	4	1	1	1	10.6	10.6	10.6	21.628	0.0008643	4.3162	0	805790	1033900	1521500	1575700	0	1480100	1524200	940130	0	640140	0	1504000	1154000	0	1659600	0	0	0	1021600	1041400	347140	1538300	1295200	0	0	0	0	0	0	0	0	0	0
J3QS88;J3KTB0;J3QLT0;J3KSA5;J3KRJ4;C9JFE4;A0A096LP07;A0A096LPJ3;A8K070;Q13098-5;Q13098;Q13098-7	tr|J3QS88|J3QS88_HUMAN Isoform of Q13098, COP9 signalosome complex subunit 1 (Fragment) OS=Homo sapiens (Human) OX=9606 GN=GPS1 PE=1 SV=1;tr|J3KTB0|J3KTB0_HUMAN Isoform of Q13098, COP9 signalosome complex subunit 1 (Fragment) OS=Homo sapiens (Human) OX=960	GPS1			COP9 signalosome complex subunit 1	12	1	1	1	20.9	20.9	20.9	15.262	0.0044743	2.7738	0	0	0	1356300	744940	0	2241600	1656400	0	0	0	1072100	718790	1067500	0	1204700	0	395880	0	0	0	0	0	0	0	0	0	0	0	0	0	0	0	0
A0A0A0MRA3;A0A0A0MTS7;Q8WZ42-3;Q8WZ42-10;Q8WZ42-9;Q8WZ42-5;Q8WZ42-11;Q8WZ42-4;Q8WZ42-7;Q8WZ42-2;Q8WZ42;Q8WZ42-8;Q8WZ42-13;Q8WZ42-12	tr|A0A0A0MRA3|A0A0A0MRA3_HUMAN Isoform of Q8WZ42, Titin OS=Homo sapiens (Human) OX=9606 GN=TTN PE=1 SV=1;tr|A0A0A0MTS7|A0A0A0MTS7_HUMAN Isoform of Q8WZ42, Titin OS=Homo sapiens (Human) OX=9606 GN=TTN PE=1 SV=1;sp|Q8WZ42-3|TITIN-3_HUMAN Isoform of Q8WZ42, I	TTN			Titin	14	4	4	4	0.2	0.2	0.2	3014	0.00093721	5.5443	5418700	10676000	4999200	18012000	7306400	115870000	17131000	6337900	6062200	69792000	4353000	19995000	6040600	13306000	192990000	5039500	4409000	9898600	3223700	12326000	7255000	6135900	130810000	5793500	0	0	0	0	0	89157000	0	0	0	0
J3QSX6;A0A494C1P1;A0A494C1G0;F8W8M4;A0A0A0MRL6;A0A3B3IS55;O14639-4;O14639-3;O14639-5;O14639-2;O14639-6;O14639;H0Y7N6;F6XFR5	tr|J3QSX6|J3QSX6_HUMAN Isoform of O14639, HP domain-containing protein OS=Homo sapiens (Human) OX=9606 GN=ABLIM1 PE=1 SV=2;tr|A0A494C1P1|A0A494C1P1_HUMAN Isoform of O14639, Actin-binding LIM protein 1 (Fragment) OS=Homo sapiens (Human) OX=9606 GN=ABLIM1 PE	ABLIM1			Actin-binding LIM protein 1	14	2	2	2	8.7	8.7	8.7	46.07	0	11.327	1499100	0	0	4703700	5804900	0	5086700	2343000	2560500	0	0	2599600	3852600	952420	0	856840	1737500	0	0	2664100	5762300	0	5692700	4764800	0	0	0	0	0	0	0	0	0	0
A0A0A0MRP6;B7ZLQ5;P28370-2;P28370	tr|A0A0A0MRP6|A0A0A0MRP6_HUMAN Isoform of P28370, Probable global transcription activator SNF2L1 OS=Homo sapiens (Human) OX=9606 GN=SMARCA1 PE=1 SV=1;tr|B7ZLQ5|B7ZLQ5_HUMAN Isoform of P28370, Probable global transcription activator SNF2L1 OS=Homo sapiens (	SMARCA1			Probable global transcription activator SNF2L1	4	2	1	1	2.4	1.4	1.4	122.86	0.00096805	6.0684	0	1371900	898020	3667100	2135900	1394400	2950400	2544000	999750	1248700	663370	5740200	1977600	1635000	3613100	1240800	553330	1770300	463130	2175300	1923000	584750	2350300	1170900	0	0	0	0	0	0	0	0	0	0
C9J7M8;A0A0A0MRR3;Q7Z7C8;Q7Z7C8-2;Q7Z7C8-4	tr|C9J7M8|C9J7M8_HUMAN Isoform of Q7Z7C8, BTP domain-containing protein OS=Homo sapiens (Human) OX=9606 GN=TAF8 PE=1 SV=1;tr|A0A0A0MRR3|A0A0A0MRR3_HUMAN Isoform of Q7Z7C8, BTP domain-containing protein OS=Homo sapiens (Human) OX=9606 GN=TAF8 PE=1 SV=1;sp|Q	TAF8			Transcription initiation factor TFIID subunit 8	5	1	1	1	12.2	12.2	12.2	13.172	0.00083472	3.9074	2518800	0	2073400	4879000	2999700	0	0	2945300	4588800	0	1646300	4238500	2212900	2232000	0	3862700	1915000	1077300	1344800	2924900	4197500	1547700	4160100	2519600	0	0	0	0	0	0	0	0	0	0
A0A0A0MRX2;Q96HY6-2;Q96HY6	tr|A0A0A0MRX2|A0A0A0MRX2_HUMAN Isoform of Q96HY6, DDRGK domain-containing protein 1 OS=Homo sapiens (Human) OX=9606 GN=DDRGK1 PE=1 SV=1;sp|Q96HY6-2|DDRGK-2_HUMAN Isoform of Q96HY6, Isoform 2 of DDRGK domain-containing protein 1 OS=Homo sapiens (Human) OX=9	DDRGK1			DDRGK domain-containing protein 1	3	2	2	2	3.7	3.7	3.7	33.939	0.0023641	3.2423	886050	398110	532000	1340500	723760	409380	1130900	377800	429200	431180	274790	491320	351350	326510	510520	427580	310320	234090	312510	1071700	1159700	223570	997150	612030	0	0	0	0	0	0	0	0	0	0
A0A0A0MS90;Q9UIS9-4;Q9UIS9-11;Q9UIS9-8;Q9UIS9-7;Q9UIS9-6;Q9UIS9-5;Q9UIS9-10;Q9UIS9-2;Q9UIS9;Q9UIS9-9;Q9UIS9-12	tr|A0A0A0MS90|A0A0A0MS90_HUMAN Isoform of Q9UIS9, Methyl-CpG-binding domain protein 1 OS=Homo sapiens (Human) OX=9606 GN=MBD1 PE=1 SV=1;sp|Q9UIS9-4|MBD1-4_HUMAN Isoform of Q9UIS9, Isoform 4 of Methyl-CpG-binding domain protein 1 OS=Homo sapiens (Human) OX=	MBD1			Methyl-CpG-binding domain protein 1	12	2	2	2	4.1	4.1	4.1	62.4	0.00083542	3.9302	0	1090500	0	1570400	386470	601660	2711200	578070	0	782950	0	2008500	0	1279900	1664100	356210	0	1035600	0	0	0	0	1236300	0	0	0	0	0	0	0	0	0	0	0
A0A0A0MT33;Q9UPN6;Q9UPN6-2	tr|A0A0A0MT33|A0A0A0MT33_HUMAN Isoform of Q9UPN6, SR-related and CTD-associated factor 8 OS=Homo sapiens (Human) OX=9606 GN=SCAF8 PE=1 SV=1;sp|Q9UPN6|SCAF8_HUMAN SR-related and CTD-associated factor 8 OS=Homo sapiens (Human) OX=9606 GN=SCAF8 PE=1 SV=1;sp|Q	SCAF8			Protein SCAF8	3	2	2	2	2	2	2	148.86	0.00084388	4.0719	0	1837300	0	0	0	2263600	0	5077400	0	0	0	0	0	6771400	3655600	4455900	0	0	0	1952400	0	1781500	0	3278800	0	0	0	0	0	0	0	0	0	0
A0A0A0MT56;E9PID8;E7EWR4;P33240-2;P33240	tr|A0A0A0MT56|A0A0A0MT56_HUMAN Isoform of P33240, RRM domain-containing protein (Fragment) OS=Homo sapiens (Human) OX=9606 GN=CSTF2 PE=1 SV=1;tr|E9PID8|E9PID8_HUMAN Isoform of P33240, RRM domain-containing protein OS=Homo sapiens (Human) OX=9606 GN=CSTF2 P	CSTF2			Cleavage stimulation factor subunit 2	5	1	1	1	12.4	12.4	12.4	24.717	0	8.7978	0	5016000	4547800	8128400	6403700	2661100	8578300	6856700	2555300	2363600	3632500	6589500	6101900	5338400	5475200	6168600	1507100	3590500	1981800	4615700	6835100	2105300	6837800	5142200	0	0	0	0	0	0	0	0	0	0
B7Z4S1;Q5JRI7;A0A0A0MT58;A0A1W2PRL9;A0A1W2PPZ5;Q15560-2;P23193-2;Q15560;P23193	tr|B7Z4S1|B7Z4S1_HUMAN Isoform of P23193, TFIIS-type domain-containing protein OS=Homo sapiens (Human) OX=9606 GN=TCEA1 PE=1 SV=1;tr|Q5JRI7|Q5JRI7_HUMAN Isoform of Q15560, Transcription elongation factor A protein 2 (Fragment) OS=Homo sapiens (Human) OX=96	TCEA1;TCEA2			Transcription elongation factor A protein 2;Transcription elongation factor A protein 1	9	1	1	1	11.1	11.1	11.1	13.445	0.00081633	3.591	3710100	2689500	3073100	5402100	4046000	1550400	3861900	3404900	1762600	2114400	3323900	4019500	2767400	2450400	3099200	3709300	1729200	2725700	2136900	2718100	3146900	1893000	4450700	3948800	0	0	0	0	0	0	0	0	0	0
U3KQI1;A0A0A0MTJ1;Q14318-3;Q14318;Q14318-2	tr|U3KQI1|U3KQI1_HUMAN Isoform of Q14318, TPR_REGION domain-containing protein (Fragment) OS=Homo sapiens (Human) OX=9606 GN=FKBP8 PE=1 SV=1;tr|A0A0A0MTJ1|A0A0A0MTJ1_HUMAN Isoform of Q14318, TPR_REGION domain-containing protein OS=Homo sapiens (Human) OX=9	FKBP8			Peptidyl-prolyl cis-trans isomerase FKBP8	5	1	1	1	15.5	15.5	15.5	11.019	0	7.1937	630720	1658400	1504200	3005800	2294800	1132200	2584600	2486000	1189000	1634000	1389300	2826200	2147100	2439400	1705100	2102000	822680	1348800	1093300	2841500	3194100	1214200	3432400	1636000	0	0	0	0	0	0	0	0	0	0
A0A0A6YYG7;Q6IBW4-2;Q6IBW4;Q6IBW4-4	tr|A0A0A6YYG7|A0A0A6YYG7_HUMAN Isoform of Q6IBW4, Condensin-2 complex subunit H2 OS=Homo sapiens (Human) OX=9606 GN=NCAPH2 PE=1 SV=1;sp|Q6IBW4-2|CNDH2-2_HUMAN Isoform of Q6IBW4, Isoform 2 of Condensin-2 complex subunit H2 OS=Homo sapiens (Human) OX=9606 GN	NCAPH2			Condensin-2 complex subunit H2	4	1	1	1	3.1	3.1	3.1	66.257	0	8.9178	0	628050	610250	2105500	1425600	355490	1868800	1347000	685210	0	627530	2040700	1218200	853390	1162900	1058500	0	0	0	1410900	1866000	0	2985300	764500	0	0	0	0	0	0	0	0	0	0
E5RJG9;E5RGR1;Q9BT81-2;A0A0A6YYK5;Q96BK5-2;Q96BK5	tr|E5RJG9|E5RJG9_HUMAN Isoform of Q96BK5, G-patch domain-containing protein OS=Homo sapiens (Human) OX=9606 GN=PINX1 PE=4 SV=1;tr|E5RGR1|E5RGR1_HUMAN Isoform of Q96BK5, G-patch domain-containing protein (Fragment) OS=Homo sapiens (Human) OX=9606 GN=PINX1 P	PINX1			PIN2/TERF1-interacting telomerase inhibitor 1	6	1	1	1	10.4	10.4	10.4	15.402	0.0008	3.3518	2313000	2862300	2255600	3607100	3390300	2197100	5578700	4491600	0	2097100	2700100	4395800	2198700	5515000	4664300	3130600	2163900	2347200	2408100	3660200	3795200	2729900	6925800	3638700	0	0	0	0	0	0	0	0	0	0
J3KPG2;E9PJF7;Q5W0H4;A0A0B4J2C3;P13693-2;P13693	tr|J3KPG2|J3KPG2_HUMAN Isoform of P13693, TCTP domain-containing protein OS=Homo sapiens (Human) OX=9606 GN=TPT1 PE=1 SV=1;tr|E9PJF7|E9PJF7_HUMAN Isoform of P13693, TCTP domain-containing protein (Fragment) OS=Homo sapiens (Human) OX=9606 GN=TPT1 PE=1 SV=1	TPT1			Translationally-controlled tumor protein	6	1	1	1	6.2	6.2	6.2	18.108	0.0099786	2.3573	952600	900240	1126000	2895800	1467400	709780	1822200	0	0	1156100	1099300	1607100	1188500	1521400	1205400	1070500	1075100	645810	579530	997290	1537500	594840	1800400	1288000	0	0	0	0	0	0	0	0	0	0
A0A0C4DFM1;Q92544	tr|A0A0C4DFM1|A0A0C4DFM1_HUMAN Isoform of Q92544, Transmembrane 9 superfamily member OS=Homo sapiens (Human) OX=9606 GN=TM9SF4 PE=1 SV=1;sp|Q92544|TM9S4_HUMAN Transmembrane 9 superfamily member 4 OS=Homo sapiens (Human) OX=9606 GN=TM9SF4 PE=1 SV=2	TM9SF4			Transmembrane 9 superfamily member 4	2	1	1	1	2.2	2.2	2.2	72.54	0.0009311	5.4489	0	0	0	0	2461200	0	0	1843400	837930	0	0	0	0	2642100	0	0	1015100	0	939720	2267500	2286800	0	3356100	1814800	0	0	0	0	0	0	0	0	0	0
F8WD59;C9J9K3;A0A0C4DG17;P08865	tr|F8WD59|F8WD59_HUMAN Isoform of P08865, 40S ribosomal protein SA (Fragment) OS=Homo sapiens (Human) OX=9606 GN=RPSA PE=1 SV=2;tr|C9J9K3|C9J9K3_HUMAN Isoform of P08865, 40S_SA_C domain-containing protein (Fragment) OS=Homo sapiens (Human) OX=9606 GN=RPSA	RPSA			40S ribosomal protein SA	4	1	1	1	13.8	13.8	13.8	12.647	0	9.9886	0	0	0	3396300	1804100	739030	4652000	2864000	0	0	0	3506000	1207300	1539500	2417300	1728000	0	0	0	1019000	1065000	0	0	800410	0	0	0	0	0	0	0	0	0	0
A0A0C4DGB6;CON__sp|P02768|ALBU_HUMAN;P02768;A0A087WWT3;P02768-3;H7C013;C9JKR2;H0YA55;D6RHD5;B7WNR0;P02768-2	tr|A0A0C4DGB6|A0A0C4DGB6_HUMAN Isoform of P02768, Serum albumin OS=Homo sapiens (Human) OX=9606 GN=ALB PE=1 SV=1;;sp|P02768|ALBU_HUMAN Serum albumin OS=Homo sapiens (Human) OX=9606 GN=ALB PE=1 SV=2;tr|A0A087WWT3|A0A087WWT3_HUMAN Isoform of P02768, Serum al	ALB			Serum albumin	11	7	6	6	13.2	11.8	11.8	69.226	0	19.232	47390000	44321000	51565000	86138000	74598000	31775000	96732000	74625000	48310000	30725000	42346000	86512000	60399000	59440000	80903000	56137000	42137000	40626000	38244000	68100000	73789000	29337000	93997000	61423000	51389000	27338000	43005000	28239000	32988000	26060000	27422000	31778000	41728000	23508000
A0A0C4DGS9;Q9Y6K0	tr|A0A0C4DGS9|A0A0C4DGS9_HUMAN Isoform of Q9Y6K0, Choline/ethanolaminephosphotransferase 1 OS=Homo sapiens (Human) OX=9606 GN=CEPT1 PE=1 SV=1;sp|Q9Y6K0|CEPT1_HUMAN Choline/ethanolaminephosphotransferase 1 OS=Homo sapiens (Human) OX=9606 GN=CEPT1 PE=1 SV=1	CEPT1			Choline/ethanolaminephosphotransferase 1	2	1	1	1	3.9	3.9	3.9	31.293	0.0086455	2.4331	0	2486200	0	0	3639300	915150	2311500	0	0	0	1195100	2544800	0	1734000	0	0	0	1791800	1148500	2876900	2085700	0	0	0	0	0	0	0	0	0	0	0	0	0
A0A0C4DGW6;A6NDU8	tr|A0A0C4DGW6|A0A0C4DGW6_HUMAN Isoform of A6NDU8, UPF0600 protein C5orf51 OS=Homo sapiens (Human) OX=9606 GN=C5orf51 PE=1 SV=1;sp|A6NDU8|CE051_HUMAN UPF0600 protein C5orf51 OS=Homo sapiens (Human) OX=9606 GN=C5orf51 PE=1 SV=1	C5orf51			UPF0600 protein C5orf51	2	1	1	1	9.2	9.2	9.2	16.961	0.00081037	3.5029	0	393630	0	1005100	665880	414070	1685800	1267300	261760	0	285790	858500	408330	482720	1315800	925240	0	397780	374020	413790	733890	0	964500	846000	0	0	0	0	0	0	0	0	0	0
A0A0G2JIC6;Q9Y676	tr|A0A0G2JIC6|A0A0G2JIC6_HUMAN Isoform of Q9Y676, 28S ribosomal protein S18b, mitochondrial OS=Homo sapiens (Human) OX=9606 GN=MRPS18B PE=1 SV=1;sp|Q9Y676|RT18B_HUMAN 28S ribosomal protein S18b, mitochondrial OS=Homo sapiens (Human) OX=9606 GN=MRPS18B PE=1	MRPS18B			28S ribosomal protein S18b, mitochondrial	2	1	1	1	10.2	10.2	10.2	24.354	0.00095969	5.9301	0	0	0	7699600	5930700	0	0	4804800	3316400	0	3006800	0	4669800	0	0	0	2800500	0	0	0	6220800	0	0	4328400	0	0	0	0	0	0	0	0	0	0
Q13838-2;Q13838;O00148;A0A0G2JJZ9;F6TRA5;Q5STU3;A0A140T9X3;F6WLT2;K7EQN7;A0A140T973;A0A140TA18;A0A140T9L4;F6UJC5;F6S4E6;A0A140T996;H0Y400;A0A140T9X9;A0A140T9K1;O00148-3;O00148-2;A0A0A0MT12	sp|Q13838-2|DX39B-2_HUMAN Isoform of Q13838, Isoform 2 of Spliceosome RNA helicase DDX39B OS=Homo sapiens (Human) OX=9606 GN=DDX39B PE=1 SV=1;sp|Q13838|DX39B_HUMAN Spliceosome RNA helicase DDX39B OS=Homo sapiens (Human) OX=9606 GN=DDX39B PE=1 SV=1;sp|O0014	DDX39B;DDX39A			Spliceosome RNA helicase DDX39B;ATP-dependent RNA helicase DDX39A	21	2	2	2	4.7	4.7	4.7	50.679	0.0045317	2.8795	3038400	3040400	3731700	5198400	4492800	0	0	0	1524300	2100100	2604400	4922300	5067600	2166900	0	0	0	0	864010	4147700	3977400	0	2224200	0	0	0	2857300	0	2184600	0	0	0	0	0
A0A0G2JPP1;A0A0G2JLE6;CON__sp|Q9BYQ5|KRA46_HUMAN;A0A140TA64;Q9BYR2;Q9BQ66;Q9BYQ5;Q9BYR0	tr|A0A0G2JPP1|A0A0G2JPP1_HUMAN Isoform of A0A0G2JLE6, Keratin-associated protein 4-8 OS=Homo sapiens (Human) OX=9606 GN=KRTAP4-8 PE=1 SV=1;tr|A0A0G2JLE6|A0A0G2JLE6_HUMAN HCG2042992 OS=Homo sapiens (Human) OX=9606 GN=KRTAP4-8 PE=1 SV=1;;tr|A0A140TA64|A0A140	KRTAP4-5;KRTAP4-12;KRTAP4-6;KRTAP4-7			Keratin-associated protein 4-5;Keratin-associated protein 4-12;Keratin-associated protein 4-6;Keratin-associated protein 4-7	8	1	1	1	10.3	10.3	10.3	19.611	0	11.834	0	0	0	0	0	0	0	0	0	0	0	0	0	0	6585900	0	0	0	0	0	0	0	0	0	0	0	0	0	0	0	0	0	0	0
O00268;A0A0G2JRY5;V9GY14	sp|O00268|TAF4_HUMAN Transcription initiation factor TFIID subunit 4 OS=Homo sapiens (Human) OX=9606 GN=TAF4 PE=1 SV=2;tr|A0A0G2JRY5|A0A0G2JRY5_HUMAN Isoform of O00268, TAFH domain-containing protein (Fragment) OS=Homo sapiens (Human) OX=9606 GN=TAF4 PE=1	TAF4			Transcription initiation factor TFIID subunit 4	3	2	2	2	2.2	2.2	2.2	110.11	0.00084674	4.0957	3572600	917430	2620000	5768300	6463100	813480	2293100	5006800	4719500	0	943150	5918000	4626500	3700400	1463900	5101900	3616400	469710	941320	4048800	5462400	573380	5095700	4506600	0	0	0	0	0	0	0	0	3616100	0
A0A0J9YVP6;A0A0J9YXX5;Q9UHX1-2;Q9UHX1;A0A0J9YYL3;A0A0J9YXJ8;Q9UHX1-4;Q9UHX1-3;A0A0J9YVR6;E9PQ56;A0A0J9YWM1;H0YEM1;E9PN18;E9PMU7;E9PL19;H0YCP8	tr|A0A0J9YVP6|A0A0J9YVP6_HUMAN Isoform of Q9UHX1, Poly(U)-binding-splicing factor PUF60 (Fragment) OS=Homo sapiens (Human) OX=9606 GN=PUF60 PE=1 SV=1;tr|A0A0J9YXX5|A0A0J9YXX5_HUMAN Isoform of Q9UHX1, Poly(U)-binding-splicing factor PUF60 (Fragment) OS=Homo	PUF60			Poly(U)-binding-splicing factor PUF60	16	16	1	1	41.8	2.1	2.1	57.398	0.0073584	2.6055	4879800	5656500	5735100	7188900	6641000	3824500	7713000	5529800	4876600	2400100	3377300	7415200	4046900	5584500	4663100	3801900	3392400	3789200	2680500	4103200	5684800	3548800	7600300	5992600	0	0	0	0	0	0	0	0	0	0
A0A0J9YXP8;A0A0J9YX90;A0A0J9YYH3;A0A2R8Y6C7;K7EQ48;A0A2U3TZU2;P06744;P06744-2	tr|A0A0J9YXP8|A0A0J9YXP8_HUMAN Isoform of P06744, Glucose-6-phosphate isomerase (Fragment) OS=Homo sapiens (Human) OX=9606 GN=GPI PE=1 SV=1;tr|A0A0J9YX90|A0A0J9YX90_HUMAN Isoform of P06744, Glucose-6-phosphate isomerase (Fragment) OS=Homo sapiens (Human) O	GPI			Glucose-6-phosphate isomerase	8	1	1	1	6.3	6.3	6.3	30.37	0	8.1543	961480	1025000	1026500	1706600	1312400	865750	2347500	1826800	737580	0	409230	1516600	604540	921490	1987800	1165600	0	729800	444590	830680	1098800	412990	1272300	1073800	0	0	0	0	0	0	0	0	0	0
A0A0J9YXH5;A0A0J9YXQ4	tr|A0A0J9YXH5|A0A0J9YXH5_HUMAN Isoform of A0A0J9YXQ4, Paraneoplastic antigen Ma6E OS=Homo sapiens (Human) OX=9606 GN=PNMA6E PE=1 SV=1;sp|A0A0J9YXQ4|PMA6E_HUMAN Paraneoplastic antigen Ma6E OS=Homo sapiens (Human) OX=9606 GN=PNMA6E PE=4 SV=1					2	1	1	1	3	3	3	39.835	1	-2	0	0	0	0	0	0	0	0	0	0	0	0	0	0	0	0	0	0	0	0	0	0	0	0	0	0	0	0	0	0	0	0	0	0
A0A1B0GTM0;A0A1B0GTB8;A0A1B0GWC0;A0A1B0GVF3;P23786	tr|A0A1B0GTM0|A0A1B0GTM0_HUMAN Isoform of P23786, Carn_acyltransf domain-containing protein OS=Homo sapiens (Human) OX=9606 GN=CPT2 PE=1 SV=1;tr|A0A1B0GTB8|A0A1B0GTB8_HUMAN Isoform of P23786, Carn_acyltransf domain-containing protein OS=Homo sapiens (Human	CPT2			Carnitine O-palmitoyltransferase 2, mitochondrial	5	1	1	1	5.4	5.4	5.4	24.497	0.0072993	2.5289	0	751570	0	1422000	1038800	416380	1427100	1227300	0	740830	588210	0	684540	1246100	1053300	894310	220750	773860	435890	626280	1113200	0	1083900	976990	0	0	0	0	0	0	0	0	0	0
A0A1B0GVP4	tr|A0A1B0GVP4|A0A1B0GVP4_HUMAN Isoform of Q8N3X6, Ligand-dependent nuclear receptor corepressor-like protein OS=Homo sapiens (Human) OX=9606 GN=LCORL PE=1 SV=1					1	1	1	1	0.6	0.6	0.6	211.48	1	-2	366760	3210000	2366100	4091800	5330100	538530	22721000	3494300	5243000	0	2177900	13624000	2724200	1898100	29824000	6738500	1296400	1793600	2211900	1243200	2776500	1476900	3558100	11028000	0	1696000	1743100	1550100	2102500	0	4366900	1561200	3187800	0
A0A1B0GWA2;A0A2R8YEL0;O00116	tr|A0A1B0GWA2|A0A1B0GWA2_HUMAN Isoform of O00116, Alkylglycerone-phosphate synthase (Fragment) OS=Homo sapiens (Human) OX=9606 GN=AGPS PE=1 SV=1;tr|A0A2R8YEL0|A0A2R8YEL0_HUMAN Isoform of O00116, Alkylglycerone-phosphate synthase (Fragment) OS=Homo sapiens	AGPS			Alkyldihydroxyacetonephosphate synthase, peroxisomal	3	2	2	2	7.7	7.7	7.7	60.807	0.0009434	5.6378	0	2953900	2465200	6468100	3586900	1707800	6015500	4915700	1477300	2422600	2363100	5718600	3640500	4970900	3439500	3059600	0	3293600	1019000	3100000	4076000	1000600	4880300	0	0	0	0	2518100	0	0	0	2270700	0	0
A0A1W2PPS8;H0Y621;H0Y5K5;Q9Y282;Q9Y282-3;H0Y802;H0Y6Z0;Q9Y282-2	tr|A0A1W2PPS8|A0A1W2PPS8_HUMAN Isoform of Q9Y282, COPIIcoated_ERV domain-containing protein OS=Homo sapiens (Human) OX=9606 GN=ERGIC3 PE=1 SV=1;tr|H0Y621|H0Y621_HUMAN Isoform of Q9Y282, Endoplasmic reticulum-Golgi intermediate compartment protein 3 (Fragme	ERGIC3			Endoplasmic reticulum-Golgi intermediate compartment protein 3	8	2	2	2	9.6	9.6	9.6	22.378	0.0045215	2.8756	2136800	1214300	1595800	0	3323700	0	0	0	2036900	0	1664000	0	0	0	0	0	1837200	0	1868700	0	0	0	1653000	1823500	0	0	0	0	0	0	0	0	0	0
A0A1W2PRF6;A0A1W2PPX5;A0A1W2PQR6;A0A1W2PQB7;A0A1W2PS43;A0A1W2PRS1;Q14108;A0A1W2PPU6	tr|A0A1W2PRF6|A0A1W2PRF6_HUMAN Isoform of Q14108, Lysosome membrane protein 2 OS=Homo sapiens (Human) OX=9606 GN=SCARB2 PE=1 SV=1;tr|A0A1W2PPX5|A0A1W2PPX5_HUMAN Isoform of Q14108, Lysosome membrane protein 2 OS=Homo sapiens (Human) OX=9606 GN=SCARB2 PE=1 S	SCARB2			Lysosome membrane protein 2	8	2	2	2	5.3	5.3	5.3	36.288	0.0059084	2.6738	0	888050	1225400	4364800	2530500	0	1561400	1763500	1502700	628170	1531300	4086000	2971400	1735000	1362600	1607900	474350	1950900	1702000	3459000	1420400	0	1697700	2347700	0	0	0	1612500	0	0	0	0	0	0
A0A1W2PS52;P04080	tr|A0A1W2PS52|A0A1W2PS52_HUMAN Isoform of P04080, Cystatin domain-containing protein OS=Homo sapiens (Human) OX=9606 GN=CSTB PE=1 SV=1;sp|P04080|CYTB_HUMAN Cystatin-B OS=Homo sapiens (Human) OX=9606 GN=CSTB PE=1 SV=2	CSTB			Cystatin-B	2	1	1	1	28.9	28.9	28.9	9.0182	0	22.505	0	0	5584100	5918800	8788500	0	0	5874700	4027000	0	4874200	8165400	5359400	0	0	6847600	0	0	0	0	4450700	0	0	5121600	0	0	0	0	0	0	0	0	0	0
E9PSE5;E9PIA8;A0A2C9F2P4;A0A286YFF7;P50897-2;P50897	tr|E9PSE5|E9PSE5_HUMAN Isoform of P50897, Palmitoyl-protein thioesterase 1 OS=Homo sapiens (Human) OX=9606 GN=PPT1 PE=1 SV=1;tr|E9PIA8|E9PIA8_HUMAN Isoform of P50897, Palmitoyl-protein thioesterase 1 (Fragment) OS=Homo sapiens (Human) OX=9606 GN=PPT1 PE=1	PPT1			Palmitoyl-protein thioesterase 1	6	1	1	1	17.2	17.2	17.2	10.016	0.00095785	5.9137	2628700	2889300	2895000	5555700	6396000	1602600	5561800	5724400	2870900	3166000	2441100	4410300	5420400	3624600	5305700	3409400	3350500	2881200	3005900	4280500	5899600	1551200	4359400	4944700	0	0	0	0	0	0	0	0	0	0
A0A2R8Y804;A0A2R8Y543;A0A2R8Y5C3;A0A2R8Y750;A0A2R8Y5Z1;B4DGU4;A0A2R8YCH5;A0A2R8Y7Z0;A0A2R8Y5A3;P35222	tr|A0A2R8Y804|A0A2R8Y804_HUMAN Isoform of P35222, Catenin beta-1 OS=Homo sapiens (Human) OX=9606 GN=CTNNB1 PE=1 SV=1;tr|A0A2R8Y543|A0A2R8Y543_HUMAN Isoform of P35222, Catenin beta-1 OS=Homo sapiens (Human) OX=9606 GN=CTNNB1 PE=1 SV=1;tr|A0A2R8Y5C3|A0A2R8Y5	CTNNB1			Catenin beta-1	10	1	1	1	1.7	1.7	1.7	77.206	0.0015911	3.3097	2690600	3423300	2960500	5279000	3178800	0	4715000	3859200	2574800	2389900	1871600	4222200	3178800	3539000	4579600	3490600	1582000	2647300	1683600	3414000	3590300	0	5938600	3200600	0	0	0	0	0	0	0	0	0	0
A0A2R8Y783;A0A3B3ITP0;A0A2R8Y7Y3;Q4VB86;A0A2R8YD30;A0A2U3TZH6;P11171-6;P11171-4;P11171-3;P11171-5;P11171-2;P11171	tr|A0A2R8Y783|A0A2R8Y783_HUMAN Isoform of P11171, SAB domain-containing protein (Fragment) OS=Homo sapiens (Human) OX=9606 GN=EPB41 PE=1 SV=1;tr|A0A3B3ITP0|A0A3B3ITP0_HUMAN Isoform of P11171, FERM domain-containing protein OS=Homo sapiens (Human) OX=9606 G	EPB41			Protein 4.1	12	1	1	1	4.5	4.5	4.5	33.397	0.0059128	2.6749	1405700	0	2000900	0	2153700	0	0	2465800	1111100	0	1357600	3302400	1917600	0	0	1973700	846990	0	1342600	0	1940700	865950	0	2598800	0	0	0	0	0	0	0	0	0	0
A0A2R8YDT8;A0A2R8YF45;E7ER27;A0A2R8YD50;E7EWE5;P51659-3;P51659;P51659-2	tr|A0A2R8YDT8|A0A2R8YDT8_HUMAN Isoform of P51659, Peroxisomal multifunctional enzyme type 2 (Fragment) OS=Homo sapiens (Human) OX=9606 GN=HSD17B4 PE=1 SV=1;tr|A0A2R8YF45|A0A2R8YF45_HUMAN Isoform of P51659, Peroxisomal multifunctional enzyme type 2 OS=Homo	HSD17B4			Peroxisomal multifunctional enzyme type 2;(3R)-hydroxyacyl-CoA dehydrogenase;Enoyl-CoA hydratase 2	8	1	1	1	7.8	7.8	7.8	17.825	0.00090744	5.0703	2292800	2706200	3231500	6109700	4778500	2209800	4500500	4725800	1920200	0	2989000	5515000	2780800	3145100	4667800	3890700	1560900	0	0	2905000	3832800	1645100	4157400	3652100	0	0	0	0	0	0	0	0	0	0
A0A3B3IS06;E7ETY2;Q13428-7;Q13428-6	tr|A0A3B3IS06|A0A3B3IS06_HUMAN Isoform of Q13428, LisH domain-containing protein (Fragment) OS=Homo sapiens (Human) OX=9606 GN=TCOF1 PE=1 SV=1;tr|E7ETY2|E7ETY2_HUMAN Isoform of Q13428, LisH domain-containing protein OS=Homo sapiens (Human) OX=9606 GN=TCOF1	TCOF1			Treacle protein	4	25	1	1	23.2	2.1	2.1	138.69	0	13.439	1766300	0	4153800	4023500	6072600	3394300	8280800	5110600	4710700	0	0	4633700	5376500	2488200	3794200	4482500	3069000	0	3127800	5271800	6255700	0	5272900	4900500	0	0	0	0	0	0	0	0	0	0
A0A3B3ISU0;Q02487-2;Q02487	tr|A0A3B3ISU0|A0A3B3ISU0_HUMAN Isoform of Q02487, Desmocollin-2 OS=Homo sapiens (Human) OX=9606 GN=DSC2 PE=1 SV=1;sp|Q02487-2|DSC2-2_HUMAN Isoform of Q02487, Isoform 2B of Desmocollin-2 OS=Homo sapiens (Human) OX=9606 GN=DSC2 PE=1 SV=1;sp|Q02487|DSC2_HUMAN	DSC2			Desmocollin-2	3	2	2	1	2.9	2.9	1.3	83.816	0.00085911	4.2408	1301700	99982000	347490	74931000	1118500	82255000	145160000	1697100	854620	98384000	682560	120950000	950030	102420000	124370000	425460	479320	131980000	0	51237000	416710	49348000	108080000	543350	0	0	0	25367000	1301000	0	0	1555900	0	0
E9PN17;A0A3B3ITX4;O75964	tr|E9PN17|E9PN17_HUMAN Isoform of O75964, ATP synthase subunit g, mitochondrial OS=Homo sapiens (Human) OX=9606 GN=ATP5MG PE=1 SV=1;tr|A0A3B3ITX4|A0A3B3ITX4_HUMAN ENSG00000285827 readthrough, Uncharacterized protein OS=Homo sapiens (Human) OX=9606 GN=ENSG0	ATP5L			ATP synthase subunit g, mitochondrial	3	1	1	1	14.5	14.5	14.5	8.4518	0.0023456	3.1986	2710400	0	2033300	2141500	2813900	0	0	3053800	2178700	0	1816300	0	3026100	0	3540000	0	1909000	0	2252800	1884100	2567200	0	0	2413900	0	0	0	0	0	0	0	0	0	0
A0A494C1S7;Q9Y5Q9-2;Q9Y5Q9	tr|A0A494C1S7|A0A494C1S7_HUMAN Isoform of Q9Y5Q9, General transcription factor 3C polypeptide 3 OS=Homo sapiens (Human) OX=9606 GN=GTF3C3 PE=1 SV=1;sp|Q9Y5Q9-2|TF3C3-2_HUMAN Isoform of Q9Y5Q9, Isoform 2 of General transcription factor 3C polypeptide 3 OS=H	GTF3C3			General transcription factor 3C polypeptide 3	3	1	1	1	2.1	2.1	2.1	71.458	0.0023419	3.1867	2116000	1981000	2890500	5405700	4047800	0	0	3638900	3274200	1319500	1966900	1945400	1757300	1170700	0	3887900	2471000	1918400	1811500	2975100	4479500	0	0	3284400	0	1343400	1930200	1946000	1895600	0	0	1705100	2428600	0
E9PMM8;E9PIA0;A0A499FJS1;A0A499FJN1;A0A499FIS5;Q9BUB5-3;Q9BUB5-2;Q9BUB5	tr|E9PMM8|E9PMM8_HUMAN Isoform of Q9BUB5, Protein kinase domain-containing protein OS=Homo sapiens (Human) OX=9606 GN=MKNK1 PE=1 SV=2;tr|E9PIA0|E9PIA0_HUMAN Isoform of Q9BUB5, Protein kinase domain-containing protein (Fragment) OS=Homo sapiens (Human) OX=9	MKNK1			MAP kinase-interacting serine/threonine-protein kinase 1	8	1	1	1	11.3	11.3	11.3	11.873	0.0044709	2.7663	4996200	5211300	0	7823100	14904000	2851500	0	7954400	3676800	4340900	4845200	9318700	12674000	5671800	7448100	7058000	3334900	3942000	6281700	9835500	12875000	3699200	5778900	6612200	0	0	0	0	0	0	0	0	0	0
A0A590UKC9;A0A590UJN8;A0A590UJW0;P20585	tr|A0A590UKC9|A0A590UKC9_HUMAN Isoform of P20585, DNA mismatch repair protein Msh3 OS=Homo sapiens (Human) OX=9606 GN=MSH3 PE=1 SV=1;tr|A0A590UJN8|A0A590UJN8_HUMAN Isoform of P20585, DNA mismatch repair protein OS=Homo sapiens (Human) OX=9606 GN=MSH3 PE=1	MSH3			DNA mismatch repair protein Msh3	4	1	1	1	2.3	2.3	2.3	105.71	0	9.8867	0	2965600	0	3091400	0	1814500	5510700	0	0	2379400	0	3403800	0	3089200	4050900	0	0	2499900	0	1632900	0	0	3355700	0	0	0	0	0	0	0	0	0	0	0
M0QYM8;M0R054;M0QX65;A0A590UK93;A0A590UKC5;B3KNJ4;Q9UBE0-2;Q9UBE0-3;Q9UBE0	tr|M0QYM8|M0QYM8_HUMAN Isoform of Q9UBE0, ThiF domain-containing protein (Fragment) OS=Homo sapiens (Human) OX=9606 GN=SAE1 PE=1 SV=1;tr|M0R054|M0R054_HUMAN Isoform of Q9UBE0, ThiF domain-containing protein (Fragment) OS=Homo sapiens (Human) OX=9606 GN=SAE	SAE1			SUMO-activating enzyme subunit 1;SUMO-activating enzyme subunit 1, N-terminally processed	9	1	1	1	9	9	9	14.899	0.0023095	3.0406	0	429860	0	2691700	3872500	0	1084800	0	0	693180	0	2532900	2909800	0	670830	0	0	0	0	1809200	3226400	0	998680	610280	0	0	0	0	0	0	0	0	0	0
A0A5F9ZI22;A0A5F9ZH29;A0A5K1VW85;O75419-2;O75419;O75419-3	tr|A0A5F9ZI22|A0A5F9ZI22_HUMAN Isoform of O75419, Cell division control protein 45 homolog (Fragment) OS=Homo sapiens (Human) OX=9606 GN=CDC45 PE=1 SV=1;tr|A0A5F9ZH29|A0A5F9ZH29_HUMAN Isoform of O75419, Cell division control protein 45 homolog OS=Homo sapi	CDC45			Cell division control protein 45 homolog	6	1	1	1	5.2	5.2	5.2	36.884	0.00089767	4.807	0	3761700	1982800	4278200	5613100	1663000	3543100	4002700	0	2621600	2485800	4049000	4122000	1914200	3362500	1841200	0	3240000	1513500	3486900	3168100	0	2484700	1637700	0	0	0	0	0	0	0	0	0	0
A0A5F9ZH43;A4UGR9-2;A4UGR9-3;A4UGR9;A4UGR9-8;A0A5F9ZHW6;A4UGR9-7;A4UGR9-5;A4UGR9-4;A4UGR9-6	tr|A0A5F9ZH43|A0A5F9ZH43_HUMAN Isoform of A4UGR9, LIM zinc-binding domain-containing protein OS=Homo sapiens (Human) OX=9606 GN=XIRP2 PE=1 SV=1;sp|A4UGR9-2|XIRP2-2_HUMAN Isoform of A4UGR9, Isoform 2 of Xin actin-binding repeat-containing protein 2 OS=Homo	XIRP2			Xin actin-binding repeat-containing protein 2	10	3	3	3	1.1	1.1	1.1	435.9	0.00089206	4.7442	98874000	67872000	57027000	114160000	167590000	35613000	89507000	155330000	59199000	63428000	0	0	72638000	71638000	99513000	0	0	66780000	55694000	87555000	0	38914000	124980000	72021000	85632000	0	0	0	72269000	0	0	66984000	0	0
D6R937;A0A5F9ZHC5;Q12904;Q12904-2	tr|D6R937|D6R937_HUMAN Isoform of Q12904, Aminoacyl tRNA synthase complex-interacting multifunctional protein 1 (Fragment) OS=Homo sapiens (Human) OX=9606 GN=AIMP1 PE=1 SV=1;tr|A0A5F9ZHC5|A0A5F9ZHC5_HUMAN Isoform of Q12904, tRNA-binding domain-containing p	AIMP1			Aminoacyl tRNA synthase complex-interacting multifunctional protein 1;Endothelial monocyte-activating polypeptide 2	4	1	1	1	8	8	8	16.578	0.00081699	3.6277	794100	1341000	1528800	2748100	2646900	0	1535200	2077900	0	0	1613600	2883300	0	1221900	0	0	1682100	959000	1360300	1962100	2509300	613810	1961500	2120800	0	0	0	0	0	0	0	0	0	0
A2AAT0;Q92504	tr|A2AAT0|A2AAT0_HUMAN Isoform of Q92504, Zinc transporter SLC39A7 (Fragment) OS=Homo sapiens (Human) OX=9606 GN=SLC39A7 PE=1 SV=1;sp|Q92504|S39A7_HUMAN Zinc transporter SLC39A7 OS=Homo sapiens (Human) OX=9606 GN=SLC39A7 PE=1 SV=2	SLC39A7			Zinc transporter SLC39A7	2	1	1	1	5.9	5.9	5.9	24.003	0.0023328	3.1539	6719400	8231000	7211300	14805000	17221000	3423800	10993000	13025000	8125300	4649600	2698300	12129000	13283000	9713000	11534000	10592000	10833000	8516500	7452900	17488000	16811000	5040900	17998000	14022000	6677900	4709400	5742100	5309100	8523700	0	3711800	6032600	7037700	3612700
A6NHQ2	sp|A6NHQ2|FBLL1_HUMAN rRNA/tRNA 2-O-methyltransferase fibrillarin-like protein 1 OS=Homo sapiens (Human) OX=9606 GN=FBLL1 PE=3 SV=2	FBLL1			rRNA/tRNA 2-O-methyltransferase fibrillarin-like protein 1	1	4	2	2	11.7	3.6	3.6	34.803	0.00087184	4.433	16114000	4497500	3603800	5799400	23536000	14510000	28476000	5234500	3016900	0	4515500	6450700	16633000	0	8854000	18138000	2296300	0	3592100	5984500	3727700	1914000	9611000	17513000	17090000	0	0	0	12596000	10497000	8327800	0	0	0
A8K7Q2;E9PS65;E9PM13	tr|A8K7Q2|A8K7Q2_HUMAN Isoform of P11142, Heat shock cognate 71 kDa protein OS=Homo sapiens (Human) OX=9606 GN=HSPA8 PE=1 SV=1;tr|E9PS65|E9PS65_HUMAN Isoform of P11142, Heat shock cognate 71 kDa protein (Fragment) OS=Homo sapiens (Human) OX=9606 GN=HSPA8 P	HSPA8				3	30	1	1	61.7	2.2	2.2	45.338	0.00082102	3.7023	0	8928500	3327700	7322500	4688900	3113100	8503400	4163900	0	7740200	4884200	6603800	3576200	0	8697600	3157200	0	8342600	0	5961700	0	2676300	6504600	3397700	0	0	0	0	0	0	0	0	0	0
U3KQS8;F8WC47;U3KPY1;U3KQB0;B0QYL8;B0QYL9;P61218	tr|U3KQS8|U3KQS8_HUMAN Isoform of P61218, DNA-directed RNA polymerases I, II, and III subunit RPABC2 OS=Homo sapiens (Human) OX=9606 GN=POLR2F PE=1 SV=1;tr|F8WC47|F8WC47_HUMAN Isoform of P61218, DNA-directed RNA polymerases I, II, and III subunit RPABC2 OS	POLR2F			DNA-directed RNA polymerases I, II, and III subunit RPABC2	7	1	1	1	9.2	9.2	9.2	11.078	0.0073046	2.5298	0	769250	497820	1477400	1042700	0	6495500	7329000	411850	344530	0	1455900	683710	0	6966300	5166300	0	612360	434160	765400	0	0	7793800	4117700	0	0	0	0	0	0	0	0	0	0
B1AJY5;B1AJY7;O75832;B1AJY6;O75832-2	tr|B1AJY5|B1AJY5_HUMAN Isoform of O75832, ANK_REP_REGION domain-containing protein OS=Homo sapiens (Human) OX=9606 GN=PSMD10 PE=1 SV=1;tr|B1AJY7|B1AJY7_HUMAN Isoform of O75832, ANK_REP_REGION domain-containing protein OS=Homo sapiens (Human) OX=9606 GN=PSM	PSMD10			26S proteasome non-ATPase regulatory subunit 10	5	2	2	2	20	20	20	20.217	0.0008547	4.2026	1166600	1041600	1411400	3005500	2443000	674190	2100700	2159400	4948300	1142800	1224700	2761000	1597400	2120700	2031300	2258500	1261300	1094500	1161600	1652100	2291500	781700	2329900	1876900	0	0	0	0	0	0	0	0	4244700	0
H0Y3Y3;B1APP6;Q01813-2;Q01813	tr|H0Y3Y3|H0Y3Y3_HUMAN Isoform of Q01813, PFK domain-containing protein (Fragment) OS=Homo sapiens (Human) OX=9606 GN=PFKP PE=1 SV=1;tr|B1APP6|B1APP6_HUMAN Isoform of Q01813, ATP-dependent 6-phosphofructokinase, platelet type OS=Homo sapiens (Human) OX=960	PFKP			ATP-dependent 6-phosphofructokinase, platelet type	4	1	1	1	12.7	12.7	12.7	17.386	0	13.637	0	587700	0	0	753210	0	1834900	0	0	0	0	1736400	0	596040	1029700	0	0	0	0	0	0	0	0	0	0	0	0	0	0	0	0	0	0	0
B4DEM9;Q9Y2S7	tr|B4DEM9|B4DEM9_HUMAN Isoform of Q9Y2S7, ApaG domain-containing protein OS=Homo sapiens (Human) OX=9606 GN=POLDIP2 PE=1 SV=1;sp|Q9Y2S7|PDIP2_HUMAN Polymerase delta-interacting protein 2 OS=Homo sapiens (Human) OX=9606 GN=POLDIP2 PE=1 SV=1	POLDIP2			Polymerase delta-interacting protein 2	2	1	1	1	3.4	3.4	3.4	39.871	0.0038256	2.9793	1926000	5274600	3034400	4784300	3998600	2684600	8111500	3100300	1869900	4280400	2557900	6118400	3264000	4510000	7211300	3607500	2074200	4224300	2159000	4208300	4733200	2507000	6098600	4327600	0	0	0	0	0	0	0	0	0	0
B4DLN1;P52815	tr|B4DLN1|B4DLN1_HUMAN ENSG00000262660 readthrough, cDNA FLJ60124, highly similar to Mitochondrial dicarboxylate carrier OS=Homo sapiens (Human) OX=9606 GN=ENSG00000262660 PE=2 SV=1;sp|P52815|RM12_HUMAN 39S ribosomal protein L12, mitochondrial OS=Homo sapi	MRPL12			39S ribosomal protein L12, mitochondrial	2	2	2	2	4.8	4.8	4.8	48.099	0.0023622	3.238	3293500	1054300	1348400	1981200	1536800	914460	1645700	1414600	1453300	1364200	0	1535000	1377000	1819800	1376800	1339900	3727600	1072400	0	1305900	2005900	3031200	1984200	1976200	3293500	0	0	0	0	0	0	0	0	0
F8WES2;F2Z2F3;J3QSB7;B4DUC8;Q13126-7;Q13126-4;Q13126;Q13126-6;Q13126-5;Q13126-3;Q13126-2	tr|F8WES2|F8WES2_HUMAN Isoform of Q13126, S-methyl-5-thioadenosine phosphorylase OS=Homo sapiens (Human) OX=9606 GN=MTAP PE=4 SV=1;tr|F2Z2F3|F2Z2F3_HUMAN ENSG00000264545 readthrough, PNP_UDP_1 domain-containing protein OS=Homo sapiens (Human) OX=9606 GN=E	MTAP			Purine nucleoside phosphorylase;S-methyl-5-thioadenosine phosphorylase	11	1	1	1	36	36	36	5.2379	0	7.4263	0	1071500	744870	2894700	1830700	864380	3361600	2612300	984100	0	577550	3301400	1270200	2478800	2428200	1846900	564850	1281500	531930	1276200	1521500	0	1728700	1317500	0	0	0	0	0	0	0	0	0	0
B5MBZ0;Q9HC35-2;Q9HC35	tr|B5MBZ0|B5MBZ0_HUMAN Isoform of Q9HC35, Echinoderm microtubule-associated protein-like 4 OS=Homo sapiens (Human) OX=9606 GN=EML4 PE=1 SV=3;sp|Q9HC35-2|EMAL4-2_HUMAN Isoform of Q9HC35, Isoform 2 of Echinoderm microtubule-associated protein-like 4 OS=Homo	EML4			Echinoderm microtubule-associated protein-like 4	3	2	2	2	2.2	2.2	2.2	110.18	0.0015949	3.3191	1704600	99217000	0	56857000	2396600	50052000	99271000	2385200	1131900	89280000	0	68093000	1871400	57946000	47753000	2936100	968460	90190000	0	57876000	2397400	29388000	63098000	2188700	0	0	0	0	0	0	0	0	0	0
B5MC59;P35244	tr|B5MC59|B5MC59_HUMAN Isoform of P35244, Replication protein A 14 kDa subunit OS=Homo sapiens (Human) OX=9606 GN=RPA3 PE=1 SV=1;sp|P35244|RFA3_HUMAN Replication protein A 14 kDa subunit OS=Homo sapiens (Human) OX=9606 GN=RPA3 PE=1 SV=1	RPA3			Replication protein A 14 kDa subunit	2	1	1	1	20.7	20.7	20.7	9.1703	0.0086022	2.4106	0	1232900	0	1689300	0	720700	5200000	0	0	0	0	2501800	0	0	0	0	0	0	0	0	0	0	1682700	0	0	0	0	0	0	0	0	0	0	0
K7EN82;B7Z8J4;P30419-2;P30419	tr|K7EN82|K7EN82_HUMAN Isoform of P30419, Glycylpeptide N-tetradecanoyltransferase 1 (Fragment) OS=Homo sapiens (Human) OX=9606 GN=NMT1 PE=1 SV=1;tr|B7Z8J4|B7Z8J4_HUMAN Isoform of P30419, Glycylpeptide N-tetradecanoyltransferase 1 OS=Homo sapiens (Human) O	NMT1			Glycylpeptide N-tetradecanoyltransferase 1	4	1	1	1	18.1	18.1	18.1	8.1691	0.0051813	2.7016	2531500	0	4016800	5227900	5331900	1620100	5108000	4105800	2142200	0	3046700	0	3603700	0	3480600	3579100	3320900	3356400	2945400	4842100	5481600	2225100	5560800	4734900	0	0	0	0	0	0	0	0	0	0
B8ZZQ6;P06454-2;P06454;B8ZZA1;B8ZZW7;H7C2N1	tr|B8ZZQ6|B8ZZQ6_HUMAN Isoform of P06454, Prothymosin alpha OS=Homo sapiens (Human) OX=9606 GN=PTMA PE=1 SV=1;sp|P06454-2|PTMA-2_HUMAN Isoform of P06454, Isoform 2 of Prothymosin alpha OS=Homo sapiens (Human) OX=9606 GN=PTMA PE=1 SV=2;sp|P06454|PTMA_HUMAN	PTMA			Prothymosin alpha;Prothymosin alpha, N-terminally processed;Thymosin alpha-1	6	2	2	2	27.1	27.1	27.1	11.758	0.00091491	5.1907	5353700	617790	4501600	1383300	1004400	789480	1799900	1726600	447760	588440	2346700	5568200	4486300	815050	1614300	3222300	493820	594620	598140	492010	657680	2496600	1140500	5420500	0	0	0	0	0	0	0	0	0	0
C9J0J7;P35080-2;G5E9Q6	tr|C9J0J7|C9J0J7_HUMAN Isoform of P35080, Profilin OS=Homo sapiens (Human) OX=9606 GN=PFN2 PE=1 SV=1;sp|P35080-2|PROF2-2_HUMAN Isoform of P35080, Isoform IIb of Profilin-2 OS=Homo sapiens (Human) OX=9606 GN=PFN2 PE=1 SV=3;tr|G5E9Q6|G5E9Q6_HUMAN Isoform of	PFN2			Profilin	3	2	2	2	12.1	12.1	12.1	9.8402	0.00080257	3.3922	439130	0	474130	0	491260	0	0	510210	397750	0	323570	0	577780	0	0	1549300	195140	0	236570	0	1675200	0	0	597900	0	0	0	0	0	0	0	0	0	0
C9JRH2;C9J3R0;C9JMJ4;C9JQZ4;C9JW69;P18754;P18754-2	tr|C9JRH2|C9JRH2_HUMAN Isoform of P18754, Regulator of chromosome condensation (Fragment) OS=Homo sapiens (Human) OX=9606 GN=RCC1 PE=1 SV=1;tr|C9J3R0|C9J3R0_HUMAN Isoform of P18754, Regulator of chromosome condensation (Fragment) OS=Homo sapiens (Human) OX	RCC1			Regulator of chromosome condensation	7	2	2	2	13.9	13.9	13.9	24.465	0.00093985	5.5777	0	9876300	0	7088300	1316400	5536200	14355000	1129400	0	12006000	0	8183800	0	9859100	10168000	0	0	1687900	0	0	2855400	0	1828500	0	0	4864300	0	3633000	0	4610100	4709900	0	0	5900200
F8WF02;C9J634;P11177-3;P11177-2;P11177	tr|F8WF02|F8WF02_HUMAN Isoform of P11177, Pyruvate dehydrogenase E1 component subunit beta OS=Homo sapiens (Human) OX=9606 GN=PDHB PE=1 SV=1;tr|C9J634|C9J634_HUMAN Isoform of P11177, Pyruvate dehydrogenase E1 component subunit beta OS=Homo sapiens (Human)	PDHB			Pyruvate dehydrogenase E1 component subunit beta, mitochondrial	5	2	2	2	10.8	10.8	10.8	27.65	0	10.477	1091200	5103600	2993800	7612700	4758000	843820	5030600	4520300	2614100	4099600	2589700	4009000	3804900	5529200	3103900	3507800	1716300	2457900	1351000	4919000	4183900	0	8018200	3020900	0	0	0	2663000	2237600	0	0	2271700	0	0
E9PFH4;C9J7E5;Q9Y5L0-5;Q9Y5L0-3;Q9Y5L0;Q9Y5L0-1	tr|E9PFH4|E9PFH4_HUMAN Isoform of Q9Y5L0, Xpo1 domain-containing protein OS=Homo sapiens (Human) OX=9606 GN=TNPO3 PE=1 SV=1;tr|C9J7E5|C9J7E5_HUMAN Isoform of Q9Y5L0, Xpo1 domain-containing protein OS=Homo sapiens (Human) OX=9606 GN=TNPO3 PE=1 SV=1;sp|Q9Y5L	TNPO3			Transportin-3	6	1	1	1	1.4	1.4	1.4	96.669	0.0023202	3.1106	1051900	2038000	0	2599400	1732900	1302300	3998600	0	879460	2257900	0	2948700	2333900	2007200	2408700	1958200	750640	0	0	1778500	2249900	1208800	3647600	2081700	0	0	0	0	0	0	0	0	0	0
C9J8B4;Q9C0J8-3;Q9C0J8	tr|C9J8B4|C9J8B4_HUMAN Isoform of Q9C0J8, WD_REPEATS_REGION domain-containing protein (Fragment) OS=Homo sapiens (Human) OX=9606 GN=WDR33 PE=1 SV=1;sp|Q9C0J8-3|WDR33-3_HUMAN Isoform of Q9C0J8, Isoform 3 of pre-mRNA 3 end processing protein WDR33 OS=Homo s	WDR33			pre-mRNA 3 end processing protein WDR33	3	1	1	1	4.9	4.9	4.9	23.241	0.009299	2.3878	1967300	0	735990	1779200	1776400	0	0	1582200	1558100	0	901890	1783200	1383800	0	0	1128400	1068600	0	636620	1876200	1589500	0	0	1789900	0	0	0	0	0	0	0	0	0	0
C9JA28;Q9UNL2;Q9UNL2-2	tr|C9JA28|C9JA28_HUMAN Isoform of Q9UNL2, Translocon-associated protein subunit gamma OS=Homo sapiens (Human) OX=9606 GN=SSR3 PE=1 SV=1;sp|Q9UNL2|SSRG_HUMAN Translocon-associated protein subunit gamma OS=Homo sapiens (Human) OX=9606 GN=SSR3 PE=1 SV=1;sp|Q9	SSR3			Translocon-associated protein subunit gamma	3	1	1	1	8	8	8	20.161	0.00094518	5.6851	1388700	3549500	2328600	5991600	6057700	2083400	4446800	5860200	2613400	2514000	2531400	5993800	4802000	3344700	6061300	3570100	1941200	3714300	2243500	5697600	4824600	1183000	6006900	2361000	0	0	0	0	0	0	0	0	0	0
C9JEU5;C9JC84;P02679-2;P02679	tr|C9JEU5|C9JEU5_HUMAN Isoform of P02679, Fibrinogen C-terminal domain-containing protein OS=Homo sapiens (Human) OX=9606 GN=FGG PE=1 SV=1;tr|C9JC84|C9JC84_HUMAN Isoform of P02679, Fibrinogen C-terminal domain-containing protein OS=Homo sapiens (Human) OX=	FGG			Fibrinogen gamma chain	4	2	2	2	4.3	4.3	4.3	50.322	0.00080386	3.4033	0	0	0	0	0	0	0	0	0	0	4770100	0	0	0	0	0	0	0	0	0	0	0	0	0	0	0	0	0	0	0	0	0	0	0
C9JEV0;P25311	tr|C9JEV0|C9JEV0_HUMAN Isoform of P25311, MHC_I-like_Ag-recog domain-containing protein OS=Homo sapiens (Human) OX=9606 GN=AZGP1 PE=1 SV=1;sp|P25311|ZA2G_HUMAN Zinc-alpha-2-glycoprotein OS=Homo sapiens (Human) OX=9606 GN=AZGP1 PE=1 SV=2	AZGP1			Zinc-alpha-2-glycoprotein	2	1	1	1	7	7	7	26.353	0.0008726	4.439	0	299010	0	0	0	0	900840	0	632090	0	0	9268600	0	0	0	709460	0	0	0	0	0	0	0	517370	0	0	0	0	0	0	0	0	0	0
C9JFR7;P99999;CON__sp|P62894|CYC_BOVIN;CON__sp|P00004|CYC_HORSE	tr|C9JFR7|C9JFR7_HUMAN Isoform of P99999, Cytochrome c domain-containing protein (Fragment) OS=Homo sapiens (Human) OX=9606 GN=CYCS PE=1 SV=1;sp|P99999|CYC_HUMAN Cytochrome c OS=Homo sapiens (Human) OX=9606 GN=CYCS PE=1 SV=2;;	CYCS			Cytochrome c	4	2	2	2	24.8	24.8	24.8	11.333	0.00092336	5.3403	4369300	2976300	3998700	9542700	10073000	1417900	2882000	4017800	4319000	2493400	5378700	3796700	3266000	2257400	4644900	4367100	4081500	2693300	2293000	3847500	7332200	0	11902000	5362400	4443600	0	0	3603200	4394300	0	0	0	3835100	0
F5H304;C9JH72;F5H0U6;P40937-2;P40937	tr|F5H304|F5H304_HUMAN Isoform of P40937, Replication factor C subunit 5 (Fragment) OS=Homo sapiens (Human) OX=9606 GN=RFC5 PE=1 SV=1;tr|C9JH72|C9JH72_HUMAN Isoform of P40937, Replication factor C subunit 5 (Fragment) OS=Homo sapiens (Human) OX=9606 GN=RFC	RFC5			Replication factor C subunit 5	5	1	1	1	33.3	33.3	33.3	7.1892	0	28.136	0	0	0	2889900	0	1426600	4489100	2920000	0	0	0	3453500	0	875410	4012600	0	0	0	0	0	0	0	3061400	0	0	0	0	0	0	0	0	0	0	0
C9JP35;C9JMN4;Q92520	tr|C9JP35|C9JP35_HUMAN Isoform of Q92520, ILEI domain-containing protein (Fragment) OS=Homo sapiens (Human) OX=9606 GN=FAM3C PE=1 SV=1;tr|C9JMN4|C9JMN4_HUMAN Isoform of Q92520, ILEI domain-containing protein (Fragment) OS=Homo sapiens (Human) OX=9606 GN=FA	FAM3C			Protein FAM3C	3	1	1	1	11	11	11	11.596	0.0038139	2.946	822840	968900	1216000	3084300	2083000	0	2267400	3744200	723820	943460	1198700	2654900	1526900	0	2590200	2019800	773660	1343100	1214400	2068000	2065500	801840	4296700	2702100	0	0	0	0	0	0	0	0	0	0
C9JNR4;C9JX21;P61586	tr|C9JNR4|C9JNR4_HUMAN Isoform of P61586, Transforming protein RhoA (Fragment) OS=Homo sapiens (Human) OX=9606 GN=RHOA PE=1 SV=2;tr|C9JX21|C9JX21_HUMAN Isoform of P61586, Transforming protein RhoA OS=Homo sapiens (Human) OX=9606 GN=RHOA PE=1 SV=1;sp|P61586	RHOA			Transforming protein RhoA	3	1	1	1	7.2	7.2	7.2	15.724	0.0099929	2.3656	0	0	0	0	0	0	0	0	0	0	0	0	0	784330	0	0	0	0	0	685250	0	615470	1024800	0	0	0	0	0	0	0	0	0	0	0
F8WEF6;C9JPE1;O43772	tr|F8WEF6|F8WEF6_HUMAN Isoform of O43772, Mitochondrial carnitine/acylcarnitine carrier protein OS=Homo sapiens (Human) OX=9606 GN=SLC25A20 PE=1 SV=1;tr|C9JPE1|C9JPE1_HUMAN Isoform of O43772, Mitochondrial carnitine/acylcarnitine carrier protein OS=Homo sa	SLC25A20			Mitochondrial carnitine/acylcarnitine carrier protein	3	1	1	1	15.8	15.8	15.8	8.1774	1	-2	0	0	0	0	0	0	0	0	0	0	0	0	0	0	0	0	0	21607000000	0	0	0	0	0	0	0	0	0	0	0	0	0	0	0	0
C9JVG0;P02787	tr|C9JVG0|C9JVG0_HUMAN Isoform of P02787, Transferrin-like domain-containing protein (Fragment) OS=Homo sapiens (Human) OX=9606 GN=TF PE=1 SV=1;sp|P02787|TRFE_HUMAN Serotransferrin OS=Homo sapiens (Human) OX=9606 GN=TF PE=1 SV=3	TF			Serotransferrin	2	1	1	1	11.2	11.2	11.2	14.691	0	14.382	0	13100000	0	14920000	2691600	7531900	0	8499500	6237700	0	7432500	9185500	9336800	0	17442000	8285200	1326000	0	1803800	12322000	3532500	0	12615000	9355400	0	0	0	0	0	0	0	0	0	0
CON__sp|A2I7N1|SPA35_BOVIN;CON__sp|Q9TTE1|SPA31_BOVIN;CON__sp|A2I7N0|SPA34_BOVIN	;;					3	2	2	2	4.6	4.6	4.6	46.397	0.0044843	2.7924	0	0	0	0	0	0	0	0	0	0	7525000	0	0	0	0	0	0	0	0	0	0	0	0	0	0	0	0	0	0	0	0	0	0	0
CON__sp|O43790|KRT86_HUMAN;O43790;A0A087X106;CON__sp|Q14533|KRT81_HUMAN;Q14533;CON__sp|P02539|K2M1_SHEEP	;sp|O43790|KRT86_HUMAN Keratin, type II cuticular Hb6 OS=Homo sapiens (Human) OX=9606 GN=KRT86 PE=1 SV=1;tr|A0A087X106|A0A087X106_HUMAN Isoform of Q14533, IF rod domain-containing protein OS=Homo sapiens (Human) OX=9606 GN=KRT81 PE=1 SV=1;;sp|Q14533|KRT81_	KRT86;KRT81			Keratin, type II cuticular Hb6;Keratin, type II cuticular Hb1	6	16	1	1	26.7	1.9	1.9	53.5	1	-2	0	0	0	0	0	0	0	0	0	0	0	0	0	0	9577900	0	0	0	0	0	0	0	0	0	0	0	0	0	0	0	0	0	0	0
CON__sp|O76009|KT33A_HUMAN;O76009	;sp|O76009|KT33A_HUMAN Keratin, type I cuticular Ha3-I OS=Homo sapiens (Human) OX=9606 GN=KRT33A PE=2 SV=2	KRT33A			Keratin, type I cuticular Ha3-I	2	9	1	0	21.5	2.7	0	45.94	0.00080645	3.4449	0	0	0	0	0	0	0	0	0	0	0	0	0	0	21309000	0	0	0	0	0	0	0	0	0	0	0	0	0	0	0	0	0	0	0
CON__sp|O77727|K1C15_SHEEP						1	10	2	1	15.7	3.8	1.8	48.769	0.0038344	3.0064	0	0	0	0	0	0	0	0	0	0	0	8037700	0	0	6424100	0	0	0	0	0	0	0	0	0	0	0	0	0	0	0	0	0	0	0
CON__sp|O82803|SRPP_HEVBR						1	2	2	2	12.3	12.3	12.3	22.344	0.00084531	4.0739	1845200	0	1485800	0	3751900	624740	2126500	1892900	2192200	0	3453300	3689600	0	1349400	6956400	1804500	2278900	1636700	2193500	4850500	0	904560	1589900	2156900	0	0	0	0	0	0	0	0	0	0
CON__sp|P00760|TRY1_BOVIN						1	1	1	1	9.8	9.8	9.8	25.785	0.00087336	4.4629	8854700	29304000	23699000	62577000	48953000	18276000	40161000	43904000	27509000	16522000	23341000	61880000	35779000	30475000	50108000	42741000	16318000	23962000	15416000	27970000	30156000	6567400	48443000	34511000	0	0	0	0	0	0	0	0	0	0
CON__sp|P00761|TRYP_PIG						1	12	12	11	71.9	71.9	58.9	24.409	0	323.31	18676000000	21136000000	13669000000	45906000000	35451000000	20891000000	39111000000	36184000000	19994000000	16720000000	22121000000	43803000000	29758000000	23930000000	39000000000	34784000000	17767000000	24360000000	21893000000	35141000000	27684000000	14638000000	39892000000	29055000000	9949700000	11495000000	12073000000	20260000000	18918000000	15936000000	18786000000	20479000000	19845000000	10417000000
CON__sp|P01868|IGHG1_MOUSE;CON__sp|P01869|IGH1M_MOUSE;CON__sp|P20760|IGG2A_RAT;CON__sp|P20759|IGHG1_RAT;A0A286YEY4;P01859	;					6	22	22	4	63.9	63.9	18.5	35.704	0	323.31	11033000000	31579000000	35378000000	54997000000	45216000000	26970000000	61534000000	53433000000	29424000000	29508000000	32249000000	52320000000	38556000000	43855000000	55902000000	48935000000	24370000000	37310000000	28741000000	38264000000	40225000000	20224000000	65809000000	36213000000	14372000000	16435000000	24639000000	21191000000	23118000000	20175000000	20613000000	25705000000	28038000000	22131000000
F5H1T9;CON__sp|Q9BYR9|KRA24_HUMAN;F5H6S0;CON__sp|P02443|KRA3A_SHEEP;CON__sp|P02441|KRA3_SHEEP;Q9BYT5;Q9BYU5;Q9BYR9;P0C7H8	tr|F5H1T9|F5H1T9_HUMAN Isoform of Q9BYU5, Keratin-associated protein 2-1 OS=Homo sapiens (Human) OX=9606 GN=KRTAP2-1 PE=4 SV=1;;tr|F5H6S0|F5H6S0_HUMAN Isoform of Q9BYT5, Keratin-associated protein 2-2 OS=Homo sapiens (Human) OX=9606 GN=KRTAP2-2 PE=4 SV=1;;	KRTAP2-1;KRTAP2-2;KRTAP2-4;KRTAP2-3			Keratin-associated protein 2-2;Keratin-associated protein 2-1;Keratin-associated protein 2-4;Keratin-associated protein 2-3	9	1	1	1	8.1	8.1	8.1	13.054	0.0087083	2.4922	0	0	0	0	0	0	0	0	0	0	0	0	0	0	36960000	0	0	0	0	0	0	0	0	0	0	0	0	0	0	0	0	0	0	0
CON__sp|P02533|K1C14_HUMAN;P02533;CON__tr|Q61782|Q61782_MOUSE;CON__sp|P08727|K1C19_HUMAN;CON__sp|P19001|K1C19_MOUSE;P08727;A0A3B3IS58;C9JM50;K7ENV3;CON__sp|Q9D312|K1C20_MOUSE;K7EMS3	;sp|P02533|K1C14_HUMAN Keratin, type I cytoskeletal 14 OS=Homo sapiens (Human) OX=9606 GN=KRT14 PE=1 SV=4	KRT14			Keratin, type I cytoskeletal 14	11	23	9	2	46.2	22.2	7.8	51.561	0	51.219	11197000	15445000	78539000	8549700	53432000	1684600	168430000	14510000	77829000	3979200	52746000	100840000	22502000	1765500	87784000	30097000	26836000	24654000	20905000	23022000	21847000	73083000	11965000	100220000	14866000	9372700	60330000	4124500	23232000	0	44990000	6319000	66061000	4207400
CON__sp|P02534|K1M1_SHEEP;CON__sp|Q497I4|KRT35_MOUSE;C4AM86;CON__sp|Q92764|KRT35_HUMAN;Q92764;CON__sp|Q14532|K1H2_HUMAN;Q14532;G3V1C2	;					8	11	2	0	24.8	5.6	0	46.674	0	9.5067	0	0	0	0	0	0	0	0	0	0	0	0	0	0	100340000	0	0	0	0	0	0	0	0	0	0	0	0	0	0	0	0	0	0	0
CON__sp|P02662|CASA1_BOVIN						1	3	3	3	13.6	13.6	13.6	24.529	0	7.6621	46378000	136670000	200320000	391930000	378840000	165190000	348400000	379030000	210210000	108990000	198580000	368700000	264660000	172090000	363930000	319400000	145620000	214770000	186470000	252130000	332570000	79034000	392310000	237110000	31581000	69874000	157410000	148590000	182260000	155580000	102820000	184320000	166070000	75007000
CON__sp|P02663|CASA2_BOVIN						1	3	3	3	9.5	9.5	9.5	26.018	0.00094162	5.6192	22720000	15245000	38714000	38217000	40342000	15081000	23063000	44763000	31353000	18011000	20854000	22028000	32433000	13655000	24271000	42161000	36374000	17785000	33695000	26595000	51955000	13005000	21386000	24189000	26901000	8118700	28980000	10240000	23753000	11862000	7058000	19619000	29138000	12918000
CON__sp|P02666|CASB_BOVIN						1	3	3	3	14.7	14.7	14.7	25.107	0	77.905	133320000	119320000	148220000	403720000	288230000	190380000	403400000	350450000	194440000	110130000	144790000	384730000	211010000	169940000	350440000	280230000	151960000	202070000	165500000	262410000	269130000	117580000	368650000	236340000	43177000	54518000	91114000	207880000	149580000	211460000	124180000	231950000	152950000	57564000
CON__sp|P02676|FIBB_BOVIN						1	2	2	2	5.1	5.1	5.1	53.339	0.00085106	4.1591	0	0	0	0	0	0	0	0	0	0	15626000	0	0	0	0	0	0	0	0	0	0	0	0	0	0	0	0	0	0	0	0	0	0	0
CON__sp|P02754|LACB_BOVIN						1	3	3	3	15.7	15.7	15.7	19.883	0	12.63	18707000	6519200	19434000	29729000	30240000	8062400	15145000	26146000	22722000	8291700	19384000	28671000	23088000	8618600	15701000	29164000	19237000	7292000	16582000	30327000	27675000	13069000	26750000	24979000	9410200	0	7798900	6201900	7588400	0	3682400	6818200	9205300	0
CON__sp|P02769|ALBU_BOVIN						1	12	12	11	21.1	21.1	19.6	69.293	0	52.164	31301000	92898000	48569000	114860000	62337000	40992000	123900000	62848000	39307000	59096000	103430000	124120000	53987000	88934000	109600000	52165000	31801000	60878000	26754000	76672000	82069000	26578000	119480000	50011000	41380000	36357000	39191000	32618000	31286000	35310000	35515000	37040000	28787000	35389000
CON__sp|P03987|IGHG3_MOUSE						1	2	2	2	6.3	6.3	6.3	43.929	0.0008285	3.8396	1930000	3794900	2437000	7844700	6074000	2048100	0	2814200	4482100	1317500	2344400	4497900	5785400	4297400	3004500	2194200	2374200	2600800	3496100	6711500	5848700	2234800	7726300	5078500	0	0	0	0	0	0	0	0	3867800	0
CON__sp|P04259|K2C6B_HUMAN;P04259	;sp|P04259|K2C6B_HUMAN Keratin, type II cytoskeletal 6B OS=Homo sapiens (Human) OX=9606 GN=KRT6B PE=1 SV=5	KRT6B			Keratin, type II cytoskeletal 6B	2	33	1	1	47.9	3	3	60.066	0.00093809	5.5551	0	0	1617500	0	3825500	0	6854600	0	2137000	0	1354000	0	0	0	0	0	0	0	0	0	0	0	0	7661600	0	0	0	0	0	0	0	0	0	0
CON__sp|P04264|K2C1_HUMAN;P04264	;sp|P04264|K2C1_HUMAN Keratin, type II cytoskeletal 1 OS=Homo sapiens (Human) OX=9606 GN=KRT1 PE=1 SV=6	KRT1			Keratin, type II cytoskeletal 1	2	57	57	40	70.8	70.8	60.7	66.038	0	323.31	920750000	2196700000	2609400000	1373700000	1954400000	230700000	5890400000	772790000	4257900000	639190000	1239700000	7294600000	1779500000	696860000	10101000000	2489800000	992170000	1224100000	907210000	1573100000	1805700000	2674800000	1404600000	4003600000	934480000	1244700000	1989900000	507000000	935880000	230810000	1768700000	363930000	3481900000	576860000
CON__sp|P05787|K2C8_HUMAN;P05787;P05787-2;F8VUG2;F8W1U3;F8VP67	;sp|P05787|K2C8_HUMAN Keratin, type II cytoskeletal 8 OS=Homo sapiens (Human) OX=9606 GN=KRT8 PE=1 SV=7;sp|P05787-2|K2C8-2_HUMAN Isoform of P05787, Isoform 2 of Keratin, type II cytoskeletal 8 OS=Homo sapiens (Human) OX=9606 GN=KRT8 PE=1 SV=7;tr|F8VUG2|F8V	KRT8			Keratin, type II cytoskeletal 8	6	7	1	1	9.3	2.5	2.5	53.704	0.0045147	2.8611	1470400	1524100	1452900	1231600	1099700	488410	0	967800	655030	0	0	692250	478610	737900	0	0	0	1149300	801190	1161600	859360	0	1249400	851750	0	0	0	0	0	0	0	0	0	0
CON__sp|P06330|HVM51_MOUSE						1	1	1	1	11.9	11.9	11.9	12.934	0	37.55	103940000	62237000	52671000	114650000	128130000	29085000	79868000	92794000	403150000	83101000	55544000	91449000	86310000	71949000	98805000	75415000	74324000	37896000	48570000	94281000	102550000	27479000	90848000	96221000	110450000	41630000	41630000	42206000	63905000	28232000	29074000	44342000	304320000	74413000
CON__sp|P08779|K1C16_HUMAN;P08779;CON__sp|Q9Z2K1|K1C16_MOUSE;CON__tr|Q3ZAW8|Q3ZAW8_MOUSE;K7ENW6	;sp|P08779|K1C16_HUMAN Keratin, type I cytoskeletal 16 OS=Homo sapiens (Human) OX=9606 GN=KRT16 PE=1 SV=4	KRT16			Keratin, type I cytoskeletal 16	5	25	21	11	54.5	49.3	30.7	51.267	0	247.48	8912000	13634000	64554000	14181000	92012000	1082100	406500000	11138000	109870000	4140100	88059000	146640000	14953000	1687000	109250000	23359000	30691000	40809000	22153000	24877000	15982000	98355000	16075000	206580000	6264000	7043900	40708000	8167500	41295000	0	153380000	3050700	110200000	3878800
P13645;CON__sp|P13645|K1C10_HUMAN;CON__sp|P02535|K1C10_MOUSE;CON__sp|Q7Z3Y7|K1C28_HUMAN;Q7Z3Y7;CON__sp|Q148H6|K1C28_BOVIN;CON__sp|Q2M2I5|K1C24_HUMAN;CON__sp|Q99456|K1C12_HUMAN;A0A3B3ITG2;CON__sp|Q7Z3Y8|K1C27_HUMAN;CON__sp|Q7Z3Z0|K1C25_HUMAN;CON__sp|P05784|K1C18_MOUSE;Q7Z3Y8;Q7Z3Z0;Q99456;Q2M2I5;Q7Z3Y9;CON__sp|Q7Z3Y9|K1C26_HUMAN;A0A1B0GVI3	sp|P13645|K1C10_HUMAN Keratin, type I cytoskeletal 10 OS=Homo sapiens (Human) OX=9606 GN=KRT10 PE=1 SV=6;	KRT10			Keratin, type I cytoskeletal 10	19	35	34	27	60.1	60.1	52.2	58.826	0	323.31	671210000	1626300000	1095400000	1173500000	948040000	258170000	2516300000	566910000	1841400000	332250000	612320000	3024200000	1361900000	578620000	3293900000	2156300000	432740000	669110000	365710000	760530000	1052600000	754310000	607860000	2055700000	709490000	922470000	819370000	434870000	440670000	245690000	714110000	278830000	1590500000	301290000
K7ERE3;CON__sp|P13646|K1C13_HUMAN;P13646-3;P13646;P13646-2;K7EMD9;K7EQH6;K7EMJ2	tr|K7ERE3|K7ERE3_HUMAN Isoform of P13646, IF rod domain-containing protein OS=Homo sapiens (Human) OX=9606 GN=KRT13 PE=1 SV=1;;sp|P13646-3|K1C13-3_HUMAN Isoform of P13646, Isoform 3 of Keratin, type I cytoskeletal 13 OS=Homo sapiens (Human) OX=9606 GN=KRT1	KRT13			Keratin, type I cytoskeletal 13	8	15	9	5	34.7	24.6	16.4	45.26	0	19.42	0	10495000	0	0	0	0	0	264050	1907500	410540	0	0	0	0	91991000	0	3004200	0	0	0	2152200	352580	0	47016000	0	8040000	0	0	0	0	0	0	4996600	0
CON__sp|P13647|K2C5_HUMAN;P13647;H0YI76;F8W0C6;F8VV57;H0YIN9;F8VU69	;sp|P13647|K2C5_HUMAN Keratin, type II cytoskeletal 5 OS=Homo sapiens (Human) OX=9606 GN=KRT5 PE=1 SV=3	KRT5			Keratin, type II cytoskeletal 5	7	30	17	5	40.2	24.7	9.3	62.378	0	42.633	19324000	37607000	97375000	26397000	84829000	1729500	227310000	16207000	84195000	7262900	32025000	170630000	41171000	6160800	173720000	61397000	44133000	32411000	27394000	38240000	53961000	112670000	24178000	168220000	23976000	25301000	74940000	10965000	35174000	0	72781000	9776200	69473000	10762000
CON__sp|P15241|K2M2_SHEEP;CON__sp|Q9NSB4|KRT82_HUMAN;Q9NSB4						3	18	17	2	30.5	29.1	4.1	53.681	0	50.233	0	0	0	0	12606000	0	0	0	0	0	0	0	0	0	449460000	0	0	0	0	0	1630300	0	604720	0	0	0	0	0	0	0	0	0	0	0
CON__sp|P15252|REF_HEVBR						1	3	3	3	26.8	26.8	26.8	14.722	0	7.8736	0	0	0	0	0	0	0	1699200	1930300	0	17094000	0	0	0	2917100	8969200	0	0	1759300	0	0	0	0	1644300	0	0	0	0	0	0	0	0	3002100	0
CON__sp|P15497|APOA1_BOVIN						1	2	2	2	7.9	7.9	7.9	30.276	0.0023292	3.1346	0	0	0	0	0	0	0	0	0	0	7480400	0	0	0	0	0	0	0	0	0	0	0	0	0	0	0	0	0	0	0	0	0	0	0
CON__sp|P15636|API_ACHLY						1	20	20	20	28.9	28.9	28.9	68.124	0	323.31	31856000000	42394000000	35961000000	74686000000	54274000000	35645000000	66682000000	59092000000	43505000000	39380000000	40156000000	78662000000	55265000000	45745000000	68321000000	54208000000	45821000000	45803000000	41852000000	67580000000	59694000000	23939000000	69512000000	55051000000	33509000000	22453000000	28593000000	26904000000	31057000000	28266000000	21950000000	25989000000	41304000000	29758000000
CON__sp|P19013|K2C4_HUMAN;P19013;F8VX05;F8VZR6	;sp|P19013|K2C4_HUMAN Keratin, type II cytoskeletal 4 OS=Homo sapiens (Human) OX=9606 GN=KRT4 PE=1 SV=5	KRT4			Keratin, type II cytoskeletal 4	4	9	5	3	16.9	9.7	5.8	57.285	0	6.8127	0	2069800	0	0	0	0	0	0	0	0	0	0	0	0	37896000	0	0	0	0	0	0	0	0	17720000	0	0	0	0	0	0	0	0	0	0
CON__sp|P20930|FILA_HUMAN;P20930	;sp|P20930|FILA_HUMAN Filaggrin OS=Homo sapiens (Human) OX=9606 GN=FLG PE=1 SV=3	FLG			Filaggrin	2	37	37	37	19.3	19.3	19.3	435.16	0	315.48	436220	0	0	100330	328970	0	175400	0	11222000	249300	468840	565800000	1571600	0	16377000	1819400	0	0	180550	2472600	1866800	0	0	8389000	144420	0	0	0	0	0	0	0	1296900	0
CON__sp|P25691|K2M3_SHEEP						1	15	2	0	21.5	4.2	0	55.255	0.00085397	4.1817	679040	520450	548340	943510	1036600	0	816370	824220	717240	0	467490	1053300	617440	512800	8971500	518350	502010	0	306150	613640	1131600	267590	844990	572840	0	0	0	0	0	0	0	0	0	0
P35527;CON__sp|P35527|K1C9_HUMAN;K7EQQ3	sp|P35527|K1C9_HUMAN Keratin, type I cytoskeletal 9 OS=Homo sapiens (Human) OX=9606 GN=KRT9 PE=1 SV=3;;tr|K7EQQ3|K7EQQ3_HUMAN Isoform of P35527, IF rod domain-containing protein OS=Homo sapiens (Human) OX=9606 GN=KRT9 PE=1 SV=1	KRT9			Keratin, type I cytoskeletal 9	3	39	39	38	66.1	66.1	66.1	62.064	0	323.31	334970000	672920000	1345900000	456480000	922990000	49449000	2856500000	239730000	2036600000	293850000	513410000	3348800000	585080000	250020000	5296500000	661520000	488650000	512770000	459800000	842570000	819620000	1349800000	677250000	2323600000	339340000	360000000	960300000	161320000	429370000	63672000	870820000	149440000	1614800000	265400000
CON__sp|P35908|K22E_HUMAN;P35908;P12036-2;P12036	;sp|P35908|K22E_HUMAN Keratin, type II cytoskeletal 2 epidermal OS=Homo sapiens (Human) OX=9606 GN=KRT2 PE=1 SV=2	KRT2			Keratin, type II cytoskeletal 2 epidermal	4	47	44	30	74.5	71.4	55.6	65.432	0	323.31	317330000	557020000	628170000	625860000	506070000	92086000	1153300000	226660000	962430000	109820000	367820000	1291400000	620970000	360470000	2024000000	887610000	194530000	349340000	169240000	279010000	484030000	261390000	318940000	1044400000	346630000	333320000	481660000	231750000	241630000	105040000	348950000	120060000	781350000	106700000
CON__sp|P48668|K2C6C_HUMAN;P48668	;sp|P48668|K2C6C_HUMAN Keratin, type II cytoskeletal 6C OS=Homo sapiens (Human) OX=9606 GN=KRT6C PE=1 SV=3	KRT6C			Keratin, type II cytoskeletal 6C	2	34	25	0	49.5	39.2	0	60.024	0	83.009	12107000	20086000	80649000	12337000	142360000	4832700	269380000	5916300	124530000	12933000	96198000	136540000	23787000	4262000	109350000	33992000	27260000	45730000	11827000	16961000	16180000	74388000	17723000	300210000	17203000	11991000	47056000	6142600	60589000	3362300	106700000	5765800	107000000	9190200
CON__sp|P78385|KRT83_HUMAN;P78385;A6NCN2	;sp|P78385|KRT83_HUMAN Keratin, type II cuticular Hb3 OS=Homo sapiens (Human) OX=9606 GN=KRT83 PE=1 SV=2;sp|A6NCN2|KR87P_HUMAN Putative keratin-87 protein OS=Homo sapiens (Human) OX=9606 GN=KRT87P PE=5 SV=4	KRT83;KRT87P			Keratin, type II cuticular Hb3;Putative keratin-87 protein	3	17	4	0	28.8	8.3	0	54.195	0	12.485	0	0	0	0	0	0	0	0	0	0	0	0	0	0	164880000	0	0	0	0	0	0	0	0	0	0	0	0	0	0	0	0	0	0	0
CON__sp|Q04695|K1C17_HUMAN;Q04695;CON__sp|Q9QWL7|K1C17_MOUSE;F5GWP8;K7EPJ9;K7ESE1;CON__sp|Q99PS0|K1C23_MOUSE	;sp|Q04695|K1C17_HUMAN Keratin, type I cytoskeletal 17 OS=Homo sapiens (Human) OX=9606 GN=KRT17 PE=1 SV=2;;tr|F5GWP8|F5GWP8_HUMAN Isoform of Q04695, IF rod domain-containing protein OS=Homo sapiens (Human) OX=9606 GN=KRT17 PE=1 SV=2;tr|K7EPJ9|K7EPJ9_HUMAN	KRT17			Keratin, type I cytoskeletal 17	7	16	4	3	29.6	9.5	7.4	48.105	0	8.0714	0	0	4215200	755610	23454000	0	8167400	1318200	1351100	507680	2093800	10312000	1352200	0	1556500	6117800	1404400	0	0	1346800	0	8133700	4257800	17981000	0	0	3120600	0	8098600	0	1818400	1004400	0	790000
CON__sp|Q15323|K1H1_HUMAN;Q15323	;sp|Q15323|K1H1_HUMAN Keratin, type I cuticular Ha1 OS=Homo sapiens (Human) OX=9606 GN=KRT31 PE=1 SV=3	KRT31			Keratin, type I cuticular Ha1	2	11	9	0	25.7	22.4	0	47.237	0	78.249	0	0	0	0	0	0	0	0	0	0	0	0	0	0	378550000	0	0	0	0	0	0	0	0	1010100	0	0	0	0	0	0	0	0	0	0
CON__sp|Q29443|TRFE_BOVIN						1	3	3	3	4.1	4.1	4.1	77.752	0.00095147	5.811	6975500	7356600	10156000	11233000	16499000	4098900	11060000	10995000	12354000	5416500	20215000	10354000	11046000	6740100	5137400	6749700	8973400	6897200	10933000	13557000	14221000	7073000	14633000	5162500	0	0	0	0	0	0	0	0	0	0
CON__sp|Q2UVX4|CO3_BOVIN;M0QXZ3						2	6	6	4	3.5	3.5	2.3	187.25	0	11.279	14782000	14801000	20102000	33819000	29262000	9892600	23171000	23618000	19768000	12710000	25981000	31022000	23355000	20017000	23131000	24013000	13669000	14380000	15939000	27278000	21669000	13067000	27698000	20346000	14176000	10048000	14434000	11612000	14076000	9093900	8192700	11590000	17302000	11623000
CON__sp|Q5D862|FILA2_HUMAN;Q5D862	;sp|Q5D862|FILA2_HUMAN Filaggrin-2 OS=Homo sapiens (Human) OX=9606 GN=FLG2 PE=1 SV=1	FLG2			Filaggrin-2	2	23	23	23	18.2	18.2	18.2	248.07	0	323.31	3641400	4096700	3183200	3231200	1463000	0	8743900	2483300	10820000	641790	2512600	152810000	7210000	0	23196000	10414000	2025100	524610	1089000	5420200	4985500	3239700	2321200	7811800	1450000	3317000	1165500	0	0	0	1811700	1136800	2570100	0
CON__sp|Q61765|K1H1_MOUSE;CON__sp|O76013|KRT36_HUMAN;O76013-2;O76013;CON__sp|O76015|KRT38_HUMAN;O76015;CON__sp|O76014|KRT37_HUMAN;O76014						8	10	2	0	22.1	5.3	0	47.117	0.00098425	6.3406	0	0	0	0	0	0	0	0	0	0	0	0	0	0	55699000	0	0	0	0	0	0	0	0	0	0	0	0	0	0	0	0	0	0	0
CON__sp|Q61897|KT33B_MOUSE						1	9	1	1	20.8	3	3	45.863	0.00083403	3.9035	0	0	0	0	0	0	0	0	0	0	0	0	0	0	50033000	0	0	0	0	0	0	0	0	0	0	0	0	0	0	0	0	0	0	0
CON__sp|Q6E0U4|DMKN_HUMAN;Q6E0U4-7;Q6E0U4-3;Q6E0U4-5;Q6E0U4-6;Q6E0U4-4;Q6E0U4-16;Q6E0U4-2;Q6E0U4	;sp|Q6E0U4-7|DMKN-7_HUMAN Isoform of Q6E0U4, Isoform 7 of Dermokine OS=Homo sapiens (Human) OX=9606 GN=DMKN PE=1 SV=3;sp|Q6E0U4-3|DMKN-3_HUMAN Isoform of Q6E0U4, Isoform 3 of Dermokine OS=Homo sapiens (Human) OX=9606 GN=DMKN PE=1 SV=3;sp|Q6E0U4-5|DMKN-5_HU	DMKN			Dermokine	9	1	1	1	3.6	3.6	3.6	47.082	0.00082919	3.8484	0	0	0	0	0	0	0	0	0	0	0	5186300	0	0	0	0	0	0	0	0	0	0	0	0	0	0	0	0	0	0	0	0	0	0
CON__sp|Q6IFZ6|K2C1B_MOUSE						1	6	1	0	7.2	2.1	0	61.358	0.004491	2.8156	0	0	0	441840	0	0	1652100	0	0	0	0	611430	0	0	1008400	1764900	0	0	0	0	251020	0	0	405080	0	0	0	0	0	0	0	0	0	0
CON__sp|Q86Y46|K2C73_HUMAN;Q86Y46;CON__sp|Q7RTS7|K2C74_HUMAN;F8W1S1;Q7RTS7;H0YIC5;Q86Y46-2;CON__sp|Q3SY84|K2C71_HUMAN;Q3SY84;CON__sp|Q14CN4|K2C72_HUMAN;CON__sp|Q6IME9|K2C72_MOUSE;Q14CN4-3;Q14CN4-2;Q14CN4;H0YIG3	;sp|Q86Y46|K2C73_HUMAN Keratin, type II cytoskeletal 73 OS=Homo sapiens (Human) OX=9606 GN=KRT73 PE=1 SV=1;;tr|F8W1S1|F8W1S1_HUMAN Isoform of Q7RTS7, IF rod domain-containing protein OS=Homo sapiens (Human) OX=9606 GN=KRT74 PE=1 SV=1;sp|Q7RTS7|K2C74_HUMAN	KRT73;KRT74;KRT71			Keratin, type II cytoskeletal 73;Keratin, type II cytoskeletal 74;Keratin, type II cytoskeletal 71	15	6	1	1	9.6	2.2	2.2	58.923	0.0015924	3.3132	9569800	3991300	10378000	11738000	0	0	0	0	9945400	0	1946700	12968000	6266800	0	7546600	0	14758000	4576700	0	4284100	9620300	8370000	0	3465000	0	0	0	0	0	0	0	0	0	0
CON__sp|Q86YZ3|HORN_HUMAN;Q86YZ3	;sp|Q86YZ3|HORN_HUMAN Hornerin OS=Homo sapiens (Human) OX=9606 GN=HRNR PE=1 SV=2	HRNR			Hornerin	2	21	21	21	24.2	24.2	24.2	282.39	0	323.31	8802600	21139000	39749000	11864000	36930000	0	69119000	421510	79118000	2493500	14364000	53362000	21761000	6152000	318410000	4799400	19888000	7176400	12962000	54304000	34536000	47786000	24646000	104770000	7189900	16047000	28739000	8003100	14462000	0	25081000	650620	68733000	2935200
CON__sp|Q8N1N4|K2C78_HUMAN;Q8N1N4;Q8N1N4-2	;sp|Q8N1N4|K2C78_HUMAN Keratin, type II cytoskeletal 78 OS=Homo sapiens (Human) OX=9606 GN=KRT78 PE=1 SV=2;sp|Q8N1N4-2|K2C78-2_HUMAN Isoform of Q8N1N4, Isoform 2 of Keratin, type II cytoskeletal 78 OS=Homo sapiens (Human) OX=9606 GN=KRT78 PE=2 SV=2	KRT78			Keratin, type II cytoskeletal 78	3	4	2	2	6.7	3.8	3.8	56.865	0.00080906	3.4903	407620	956800	0	0	702320	0	3162400	0	1064800	0	0	984400	831110	0	6005000	680510	299590	0	0	825810	0	0	0	1237300	0	0	0	0	0	0	1034700	0	0	0
CON__tr|A0A075B5P4|A0A075B5P4_MOUSE;CON__tr|A0A0A6YWR2|A0A0A6YWR2_MOUSE	;					2	20	2	2	55.2	6.8	6.8	35.633	0	31.58	14696000000	18958000000	18175000000	23634000000	21918000000	13627000000	24615000000	21195000000	15988000000	16950000000	17609000000	23702000000	19282000000	20999000000	23771000000	20174000000	16171000000	17267000000	15995000000	20005000000	21115000000	12543000000	25388000000	19753000000	9217400000	10985000000	13044000000	9813300000	11829000000	10713000000	9087700000	11272000000	12752000000	13706000000
CON__tr|G3N0V2|G3N0V2_BOVIN						1	13	1	0	16.3	2	0	63.151	1	-2	0	0	0	0	0	0	0	0	0	0	0	0	0	0	5409600	0	0	0	0	0	0	0	0	2020700	0	0	0	0	0	0	0	0	0	0
CON__xx|FLAG-tag_3x|FLAG-tag;CON__xx|FLAG-tag|FLAG-tag	;					2	2	2	2	81.8	81.8	81.8	2.7457	0	7.3709	0	946500	6858800	3990900	0	0	0	7204200	0	2386800	6017500	5070400	493290	0	2055800	7434500	0	4809900	4402700	2666400	0	0	1585400	3063700	0	0	0	0	0	0	0	0	0	0
D6RAY0;D6R9G2;D6RFE4;H0YAG8;P11766	tr|D6RAY0|D6RAY0_HUMAN Isoform of P11766, Alcohol dehydrogenase class-3 OS=Homo sapiens (Human) OX=9606 GN=ADH5 PE=1 SV=1;tr|D6R9G2|D6R9G2_HUMAN Isoform of P11766, ADH_N domain-containing protein OS=Homo sapiens (Human) OX=9606 GN=ADH5 PE=1 SV=1;tr|D6RFE4|	ADH5			Alcohol dehydrogenase class-3	5	1	1	1	39.3	39.3	39.3	6.115	0.00081235	3.5273	0	2126300	989800	3743400	2262000	0	5023000	4289700	0	983380	1045400	4071000	2281700	0	3848600	3063200	0	2404300	0	1518100	0	0	0	0	0	0	0	0	0	0	0	0	0	0
D6RAU2;E9PD14;D6RFX4;D6RFZ9;H0YAF8;D6RHH4;D6R9Z1;H0YAM7;J3KPE3;H0Y8W2;D6R9L0;P63244	tr|D6RAU2|D6RAU2_HUMAN Isoform of P63244, WD_REPEATS_REGION domain-containing protein OS=Homo sapiens (Human) OX=9606 GN=RACK1 PE=1 SV=1;tr|E9PD14|E9PD14_HUMAN Isoform of P63244, WD_REPEATS_REGION domain-containing protein OS=Homo sapiens (Human) OX=9606 G	GNB2L1			Guanine nucleotide-binding protein subunit beta-2-like 1;Guanine nucleotide-binding protein subunit beta-2-like 1, N-terminally processed	12	1	1	1	8.2	8.2	8.2	16.403	0.0066372	2.6498	0	0	0	0	0	0	0	0	0	0	0	0	0	0	0	0	0	0	0	0	0	0	0	0	0	0	0	0	0	0	0	0	0	0
D6RIU4;D6RBV2;Q12907;D6RDX1	tr|D6RIU4|D6RIU4_HUMAN Isoform of Q12907, L-type lectin-like domain-containing protein (Fragment) OS=Homo sapiens (Human) OX=9606 GN=LMAN2 PE=1 SV=8;tr|D6RBV2|D6RBV2_HUMAN Isoform of Q12907, L-type lectin-like domain-containing protein OS=Homo sapiens (Hum	LMAN2			Vesicular integral-membrane protein VIP36	4	2	2	2	17.3	17.3	17.3	21.86	0.00081103	3.5074	898950	0	1823300	1668500	0	0	2429700	2342000	0	0	0	4577900	0	5428500	1561200	4384500	0	3093400	0	0	3104300	0	6331700	2562000	0	0	0	0	0	0	0	0	0	0
D6RCB6;Q8IUF8-2;Q8IUF8-4;Q8IUF8	tr|D6RCB6|D6RCB6_HUMAN Isoform of Q8IUF8, Bifunctional lysine-specific demethylase and histidyl-hydroxylase (Fragment) OS=Homo sapiens (Human) OX=9606 GN=RIOX2 PE=1 SV=1;sp|Q8IUF8-2|RIOX2-2_HUMAN Isoform of Q8IUF8, Isoform 2 of Ribosomal oxygenase 2 OS=Hom	MINA			Bifunctional lysine-specific demethylase and histidyl-hydroxylase MINA	4	1	1	1	12.5	12.5	12.5	12.413	0.0086957	2.4823	0	934160	526810	1462500	0	366900	1267200	736230	0	0	668720	2005800	0	726790	1245100	358620	0	894920	0	906590	0	0	0	0	0	0	0	0	0	0	0	0	0	0
D6RDA2	tr|D6RDA2|D6RDA2_HUMAN Isoform of P35659, SAP domain-containing protein (Fragment) OS=Homo sapiens (Human) OX=9606 GN=DEK PE=1 SV=1	DEK				1	12	1	1	64.8	6.6	6.6	14.156	1	-2	0	0	953770	0	0	0	2036600	0	0	1687900	576300	3267000	892780	1892900	0	0	0	1428600	0	0	0	705850	2425500	0	0	0	0	0	0	0	0	0	0	0
D6RIE3;D6RGV5;H0UI06;P14406	tr|D6RIE3|D6RIE3_HUMAN Isoform of P14406, Cytochrome c oxidase subunit 7A2, mitochondrial OS=Homo sapiens (Human) OX=9606 GN=COX7A2 PE=1 SV=1;tr|D6RGV5|D6RGV5_HUMAN Isoform of P14406, Cytochrome c oxidase subunit 7A2, mitochondrial (Fragment) OS=Homo sapie	COX7A2			Cytochrome c oxidase subunit 7A2, mitochondrial	4	1	1	1	14.3	14.3	14.3	10.264	0.00081566	3.5815	674560	0	0	0	0	1470200	0	3413500	1719900	1798600	2156000	0	4442100	3416700	3971900	3363500	1295400	0	1914500	3967200	4757800	868570	5030600	3404300	0	0	0	0	0	0	0	0	0	0
DIDO1_exon3;Q9BTC0-3;Q9BTC0-2	DIDO1_exon3;sp|Q9BTC0-3|DIDO1-3_HUMAN Isoform of Q9BTC0, Isoform 3 of Death-inducer obliterator 1 OS=Homo sapiens (Human) OX=9606 GN=DIDO1 PE=1 SV=5;sp|Q9BTC0-2|DIDO1-2_HUMAN Isoform of Q9BTC0, Isoform 2 of Death-inducer obliterator 1 OS=Homo sapiens (Huma	DIDO1			Death-inducer obliterator 1	3	62	1	0	77.6	2.5	0	61.369	0.0023791	3.2618	0	23542000	1531200	0	0	0	0	0	0	16170000	0	0	0	0	0	0	0	21130000	0	0	0	0	0	0	0	14355000	0	0	0	0	0	0	0	13749000
DIDO3_exon4	DIDO3_exon4					1	154	1	0	64.3	1.1	0	212.93	0	58.677	0	0	5860400	0	0	0	9700000	0	0	0	10445000	0	0	0	0	7855800	0	4597000	0	0	0	0	0	0	0	0	0	0	0	0	0	0	0	0
E2QRB3;P32322;P32322-3;J3QKT4;J3KQ22;P32322-2	tr|E2QRB3|E2QRB3_HUMAN Isoform of P32322, Pyrroline-5-carboxylate reductase 1, isoform CRA_c OS=Homo sapiens (Human) OX=9606 GN=PYCR1 PE=1 SV=2;sp|P32322|P5CR1_HUMAN Pyrroline-5-carboxylate reductase 1, mitochondrial OS=Homo sapiens (Human) OX=9606 GN=PYCR	PYCR1			Pyrroline-5-carboxylate reductase 1, mitochondrial	6	3	3	3	10.8	10.8	10.8	30.213	0.00087642	4.4747	2200300	5581700	3588000	8070000	7281100	3239900	7853600	4432800	4250200	4421600	4352600	9931100	5072700	4271800	6117100	4638700	2104900	7036800	3798900	5871400	6969800	2101300	7886700	5903300	0	0	0	3342900	0	0	0	0	0	0
E5RK61;E5RFS4;E5RHU5;E5RGI7;E5RJE1;E5RIR8;E5RJL8;E5RI16;Q9NUQ9	tr|E5RK61|E5RK61_HUMAN Isoform of Q9NUQ9, Protein FAM49B (Fragment) OS=Homo sapiens (Human) OX=9606 GN=FAM49B PE=1 SV=1;tr|E5RFS4|E5RFS4_HUMAN Isoform of Q9NUQ9, Protein FAM49B (Fragment) OS=Homo sapiens (Human) OX=9606 GN=FAM49B PE=1 SV=1;tr|E5RHU5|E5RHU5	FAM49B			Protein FAM49B	9	1	1	1	20.6	20.6	20.6	7.0858	0.0099573	2.3483	0	574620	540000	1436900	957880	0	1515200	974950	0	0	0	1231300	948320	645660	809400	886160	255510	680300	0	573160	782340	0	986090	678170	0	0	0	0	0	0	0	0	0	0
E5RGX5;Q93045;Q93045-2;E5RIR6;E7EVN3;Q9H169-3;Q9H169;Q9H169-4;Q9H169-2	tr|E5RGX5|E5RGX5_HUMAN Isoform of Q93045, Stathmin OS=Homo sapiens (Human) OX=9606 GN=STMN2 PE=1 SV=1;sp|Q93045|STMN2_HUMAN Stathmin-2 OS=Homo sapiens (Human) OX=9606 GN=STMN2 PE=1 SV=3;sp|Q93045-2|STMN2-2_HUMAN Isoform of Q93045, Isoform 2 of Stathmin-2 O	STMN2			Stathmin;Stathmin-2	9	3	1	1	16.1	6	6	19.574	0.0023112	3.0472	7923200	5177300	6264400	8698500	8128400	3966700	7680500	7796600	6155200	3534000	4399000	8030500	6100700	4945900	6489000	5649400	4437800	3716100	3320700	6629000	8680700	3064200	7678800	7942200	0	0	0	0	0	0	0	0	0	0
E5RHX8;Q9NPA8-2;Q9NPA8	tr|E5RHX8|E5RHX8_HUMAN Isoform of Q9NPA8, Transcription and mRNA export factor ENY2 OS=Homo sapiens (Human) OX=9606 GN=ENY2 PE=1 SV=1;sp|Q9NPA8-2|ENY2-2_HUMAN Isoform of Q9NPA8, Isoform 2 of Transcription and mRNA export factor ENY2 OS=Homo sapiens (Human)	ENY2			Transcription and mRNA export factor ENY2	3	1	1	1	17	17	17	11.315	0.000815	3.5793	0	2010300	1480100	4570100	2916000	1648400	6277800	4354300	1603200	1070700	1245500	4330500	2123500	3101700	3704900	3492600	712940	2095100	1636200	1675100	2216100	656260	4417400	2622900	0	0	0	0	0	0	0	0	0	0
E7EPN9;Q9Y520-3;Q9Y520-6;Q9Y520-4;Q9Y520-5;Q9Y520;Q9Y520-7;A0A1W2PQP5;Q9Y520-2	tr|E7EPN9|E7EPN9_HUMAN Isoform of Q9Y520, BAT2_N domain-containing protein OS=Homo sapiens (Human) OX=9606 GN=PRRC2C PE=1 SV=1;sp|Q9Y520-3|PRC2C-3_HUMAN Isoform of Q9Y520, Isoform 3 of Protein PRRC2C OS=Homo sapiens (Human) OX=9606 GN=PRRC2C PE=1 SV=4;sp|Q	PRRC2C			Protein PRRC2C	9	2	1	1	0.9	0.6	0.6	308.77	0.00096339	5.98	290050	487390	364050	634860	526010	244570	535200	409370	319380	338350	218190	681390	526670	457150	644400	425780	335690	278600	284280	345330	555840	217160	744650	476130	0	0	0	0	0	0	0	0	0	0
E7EQ72;Q15363	tr|E7EQ72|E7EQ72_HUMAN Isoform of Q15363, GOLD domain-containing protein (Fragment) OS=Homo sapiens (Human) OX=9606 GN=TMED2 PE=1 SV=2;sp|Q15363|TMED2_HUMAN Transmembrane emp24 domain-containing protein 2 OS=Homo sapiens (Human) OX=9606 GN=TMED2 PE=1 SV=1	TMED2			Transmembrane emp24 domain-containing protein 2	2	1	1	1	7.2	7.2	7.2	18.488	0.00874	2.5084	0	6917600	2533600	5603900	3866500	3713500	9141300	4884100	0	4426800	1986100	7687300	3628100	6895400	10128000	3183400	1208600	7172000	1837300	5900200	3870800	1625900	9903900	2904900	0	0	0	0	0	0	0	0	0	0
H0YBE1;E7ESC6;Q9UIA9	tr|H0YBE1|H0YBE1_HUMAN Isoform of Q9UIA9, Importin N-terminal domain-containing protein (Fragment) OS=Homo sapiens (Human) OX=9606 GN=XPO7 PE=1 SV=1;tr|E7ESC6|E7ESC6_HUMAN Isoform of Q9UIA9, Importin N-terminal domain-containing protein OS=Homo sapiens (Hu	XPO7			Exportin-7	3	1	1	1	5.8	5.8	5.8	21.553	0.0086894	2.4789	0	4425300	0	6687400	0	0	0	0	0	0	0	9422400	0	5593000	0	0	3221500	0	3341200	6372100	0	0	6935400	0	0	0	0	0	0	0	0	0	0	0
Q75MG1;E7ETZ4;Q9Y6E2;E9PFE3;C9JF98;F8WDX8;E9PFD4;E7EMS9;B5MCE7;B5MCH7;Q9Y6E2-2	tr|Q75MG1|Q75MG1_HUMAN Isoform of Q9Y6E2, Basic leucine zipper and W2 domain-containing protein 2 (Fragment) OS=Homo sapiens (Human) OX=9606 GN=BZW2 PE=1 SV=1;tr|E7ETZ4|E7ETZ4_HUMAN Isoform of Q9Y6E2, W2 domain-containing protein (Fragment) OS=Homo sapiens	BZW2			Basic leucine zipper and W2 domain-containing protein 2	11	2	2	2	9.5	9.5	9.5	31.247	0	17.137	868010	1145400	2221900	4047100	1635100	1640600	6626200	6355500	1043900	2054200	1948500	3674500	1541000	5889800	3029500	4278200	656410	1228100	817460	2976200	3507800	0	6322900	2126100	0	0	2009800	0	0	1839300	2233400	2503900	0	0
F2Z3K0;E7EW84;Q8TAG9-2;Q8TAG9	tr|F2Z3K0|F2Z3K0_HUMAN Isoform of Q8TAG9, Exocyst complex component 6 OS=Homo sapiens (Human) OX=9606 GN=EXOC6 PE=1 SV=1;tr|E7EW84|E7EW84_HUMAN Isoform of Q8TAG9, Exocyst complex component OS=Homo sapiens (Human) OX=9606 GN=EXOC6 PE=1 SV=1;sp|Q8TAG9-2|EXOC	EXOC6			Exocyst complex component 6	4	1	1	1	2.5	2.5	2.5	46.527	0.0038314	3.0036	1451700	1146900	1488600	2535200	2275100	834080	1723800	1739100	1682400	777220	1309300	2336300	1646400	1160100	0	1356000	1465400	691020	1101900	1713700	2732800	692090	2236200	1708600	0	0	0	0	0	0	0	0	0	0
E7EWK3;Q9H2U1-3;Q9H2U1-2;Q9H2U1;A0A0G2JRP3;A0A0G2JQU7	tr|E7EWK3|E7EWK3_HUMAN Isoform of Q9H2U1, ATP-dependent DNA/RNA helicase DHX36 (Fragment) OS=Homo sapiens (Human) OX=9606 GN=DHX36 PE=1 SV=1;sp|Q9H2U1-3|DHX36-3_HUMAN Isoform of Q9H2U1, Isoform 3 of ATP-dependent DNA/RNA helicase DHX36 OS=Homo sapiens (Hum	DHX36			ATP-dependent RNA helicase DHX36	6	2	2	2	4.4	4.4	4.4	91.43	0.0009009	4.8738	1862400	969920	1383800	8401700	8468600	881630	2404500	6989800	6647300	688460	708700	8811500	1295900	2098600	2055600	1720400	2773200	739600	567710	4656400	7716700	0	2747900	5491900	0	0	0	0	3943400	0	0	0	5831000	0
E9PB61	tr|E9PB61|E9PB61_HUMAN Isoform of Q86V81, RRM domain-containing protein OS=Homo sapiens (Human) OX=9606 GN=ALYREF PE=1 SV=1	ALYREF				1	14	1	1	49.2	3.8	3.8	27.557	0.002381	3.2677	13624000	13413000	753540	24537000	1325400	11201000	0	16980000	11152000	7722000	10427000	24164000	15799000	15154000	21437000	15665000	8392000	11987000	9449300	16775000	16564000	8557900	24718000	1132200	18301000	10976000	0	7912400	0	9450400	0	0	12397000	0
E9PDF6;O43795-2;O43795;C9JYW1;H7C2Y7;E7EQD9;Q9UBC5	tr|E9PDF6|E9PDF6_HUMAN Isoform of O43795, Unconventional myosin-Ib OS=Homo sapiens (Human) OX=9606 GN=MYO1B PE=1 SV=1;sp|O43795-2|MYO1B-2_HUMAN Isoform of O43795, Isoform 2 of Unconventional myosin-Ib OS=Homo sapiens (Human) OX=9606 GN=MYO1B PE=1 SV=3;sp|O	MYO1B;MYO1A			Unconventional myosin-Ib;Unconventional myosin-Ia	7	2	2	2	2.3	2.3	2.3	128.48	0.0038432	3.0228	794660	0	0	0	972450	0	0	1269500	902880	0	616460	0	1218500	784040	0	0	1053700	0	0	0	5164200	0	1623400	1174200	0	0	0	0	0	0	0	0	0	0
E9PEX6;P09622-2;P09622;P09622-3	tr|E9PEX6|E9PEX6_HUMAN Isoform of P09622, Dihydrolipoyl dehydrogenase OS=Homo sapiens (Human) OX=9606 GN=DLD PE=1 SV=1;sp|P09622-2|DLDH-2_HUMAN Isoform of P09622, Isoform 2 of Dihydrolipoyl dehydrogenase, mitochondrial OS=Homo sapiens (Human) OX=9606 GN=DL	DLD			Dihydrolipoyl dehydrogenase;Dihydrolipoyl dehydrogenase, mitochondrial	4	2	2	2	4.3	4.3	4.3	51.815	0.00085251	4.1725	1764800	1394700	1709400	2900600	2566500	1271800	2988800	2132000	1413700	1528600	1222800	2436600	1666400	1834400	1718900	2122400	1158600	2040000	882270	2073300	2846600	668580	2750100	1867600	0	0	0	0	0	0	0	0	0	0
E9PJ42;Q5BJD5-3;Q5BJD5-2;Q5BJD5	tr|E9PJ42|E9PJ42_HUMAN Isoform of Q5BJD5, Transmembrane protein 41B OS=Homo sapiens (Human) OX=9606 GN=TMEM41B PE=1 SV=1;sp|Q5BJD5-3|TM41B-3_HUMAN Isoform of Q5BJD5, Isoform 3 of Transmembrane protein 41B OS=Homo sapiens (Human) OX=9606 GN=TMEM41B PE=1 SV=	TMEM41B			Transmembrane protein 41B	4	1	1	1	9.7	9.7	9.7	21.72	0	8.3298	1318800	1531300	1931300	3778800	2452300	1344200	4048200	2410900	919640	1294000	983540	3613300	1996900	1854000	1445700	2544100	1095100	1941800	1452400	2592900	2274700	1058600	3719500	1675100	0	0	0	0	0	0	0	0	0	0
E9PK54	tr|E9PK54|E9PK54_HUMAN Isoform of P11142, Heat shock cognate 71 kDa protein (Fragment) OS=Homo sapiens (Human) OX=9606 GN=HSPA8 PE=1 SV=8	HSPA8				1	15	1	1	84.2	6.6	6.6	19.955	1	-2	2804500	47690000	26898000	37080000	20888000	21505000	49426000	30392000	5162000	55732000	20349000	43196000	19194000	44679000	41959000	25161000	3255700	37859000	14809000	23841000	16792000	17390000	35059000	22229000	0	0	0	0	0	0	0	0	0	0
E9PK91;Q9NYF8-3;E9PQN2;E9PKI6;E9PK09;A0A1W2PQ43;E9PJA7;H0YF63;H0YF00	tr|E9PK91|E9PK91_HUMAN Isoform of Q9NYF8, Bcl-2-associated transcription factor 1 OS=Homo sapiens (Human) OX=9606 GN=BCLAF1 PE=1 SV=1;sp|Q9NYF8-3|BCLF1-3_HUMAN Isoform of Q9NYF8, Isoform 3 of Bcl-2-associated transcription factor 1 OS=Homo sapiens (Human)	BCLAF1			Bcl-2-associated transcription factor 1	9	36	1	1	38.2	1.8	1.8	100.4	0.00088417	4.6043	14160000	0	11150000	8710200	24869000	2427600	8608500	19396000	18716000	4351300	11455000	10465000	23232000	5710700	10098000	18802000	18408000	0	9681000	8947000	28484000	4484300	11739000	23993000	14574000	0	8767900	0	11978000	0	0	8670900	16337000	0
E9PLM9;E9PR04;E9PQR7;E9PM90;Q9UK41;Q9UK41-2	tr|E9PLM9|E9PLM9_HUMAN Isoform of Q9UK41, Vacuolar protein sorting-associated protein 28 homolog OS=Homo sapiens (Human) OX=9606 GN=VPS28 PE=1 SV=1;tr|E9PR04|E9PR04_HUMAN Isoform of Q9UK41, VPS28 N-terminal domain-containing protein (Fragment) OS=Homo sapi	VPS28			Vacuolar protein sorting-associated protein 28 homolog	6	1	1	1	71.4	71.4	71.4	3.9415	0.00080515	3.4348	0	1570000	1147600	4144000	3567300	0	5206400	5033600	1363000	0	0	3727100	0	2586900	2780700	3737100	0	1902300	0	1809900	1842400	0	2451200	1518700	0	0	0	0	0	0	0	0	0	0
E9PRZ9;E9PM92;O00193	tr|E9PRZ9|E9PRZ9_HUMAN Isoform of O00193, Chromosome 11 open reading frame 58 (Fragment) OS=Homo sapiens (Human) OX=9606 GN=C11orf58 PE=1 SV=1;tr|E9PM92|E9PM92_HUMAN Isoform of O00193, SMAP domain-containing protein OS=Homo sapiens (Human) OX=9606 GN=C11or	C11orf58;SMAP			Small acidic protein	3	1	1	1	18.9	18.9	18.9	10.038	0	7.4118	4826000	9659200	6689600	7585800	10704000	7152300	12113000	10491000	4649800	7157500	6522600	10491000	10318000	7393400	0	7164400	3695100	3908400	4182200	8977800	10320000	4025900	0	8689200	0	0	0	0	0	0	0	0	0	0
E9PPH5;Q9BTT0-3;Q9BTT0	tr|E9PPH5|E9PPH5_HUMAN Isoform of Q9BTT0, Acidic leucine-rich nuclear phosphoprotein 32 family member E (Fragment) OS=Homo sapiens (Human) OX=9606 GN=ANP32E PE=1 SV=1;sp|Q9BTT0-3|AN32E-3_HUMAN Isoform of Q9BTT0, Isoform 3 of Acidic leucine-rich nuclear pho	ANP32E			Acidic leucine-rich nuclear phosphoprotein 32 family member E	3	1	1	1	10.5	10.5	10.5	13.128	0.0015962	3.3232	0	9596600	0	1856900	932330	4826800	8395300	0	0	11680000	0	2731000	1078300	8887800	5213300	0	0	7567600	0	1709100	0	2449800	3379300	1897300	0	0	0	0	0	0	0	0	0	0
E9PPI9;Q9NPD3	tr|E9PPI9|E9PPI9_HUMAN Isoform of Q9NPD3, RNase_PH domain-containing protein OS=Homo sapiens (Human) OX=9606 GN=EXOSC4 PE=1 SV=1;sp|Q9NPD3|EXOS4_HUMAN Exosome complex component RRP41 OS=Homo sapiens (Human) OX=9606 GN=EXOSC4 PE=1 SV=3	EXOSC4			Exosome complex component RRP41	2	1	1	1	7.7	7.7	7.7	16.579	0.0045627	2.9305	808620	1565300	1242000	2593300	2480200	1201400	3172400	2047200	940780	1525700	1284900	2446600	1306200	1768900	2842800	1884500	715550	1081000	927560	1601100	2225500	936270	2447800	1248200	0	0	0	0	0	0	0	0	0	0
F2Z307;O95670-2;O95670;O75348	tr|F2Z307|F2Z307_HUMAN ATP6V1G2-DDX39B readthrough, V-type proton ATPase subunit G OS=Homo sapiens (Human) OX=9606 GN=ATP6V1G2-DDX39B PE=3 SV=1;sp|O95670-2|VATG2-2_HUMAN Isoform of O95670, Isoform 2 of V-type proton ATPase subunit G 2 OS=Homo sapiens (Huma	ATP6V1G2-DDX39B;ATP6V1G2;ATP6V1G1			V-type proton ATPase subunit G 2;V-type proton ATPase subunit G 1	4	1	1	1	15.2	15.2	15.2	11.355	0.00090253	4.8876	0	2907600	2297200	0	0	0	0	0	0	1555200	0	0	0	0	0	0	0	0	0	0	2730300	1112600	0	0	0	0	0	0	0	0	0	0	0	0
H0YFI1;F5H479;F5GX19;F5H3Y3;Q6IAA8	tr|H0YFI1|H0YFI1_HUMAN Isoform of Q6IAA8, Ragulator complex protein LAMTOR1 (Fragment) OS=Homo sapiens (Human) OX=9606 GN=LAMTOR1 PE=1 SV=1;tr|F5H479|F5H479_HUMAN Isoform of Q6IAA8, Ragulator complex protein LAMTOR1 OS=Homo sapiens (Human) OX=9606 GN=LAMTO	LAMTOR1			Ragulator complex protein LAMTOR1	5	1	1	1	16.5	16.5	16.5	8.5974	0.0086518	2.4473	0	809930	0	1219300	1036700	409730	1354700	1244500	646690	659780	609730	1461700	1296000	765200	961230	1043700	0	892540	567570	929940	1277900	270920	1176500	1433500	0	0	0	0	0	0	0	0	0	0
F5GXS2;O43707-3;O43707;K7EP19;H0YJ11;H0YJW3;H7C5W8;H7C144;H9KV75;O43707-2;P12814-2;P12814;P12814-3;P12814-4	tr|F5GXS2|F5GXS2_HUMAN Isoform of O43707, Alpha-actinin-4 OS=Homo sapiens (Human) OX=9606 GN=ACTN4 PE=1 SV=2;sp|O43707-3|ACTN4-3_HUMAN Isoform of O43707, Isoform 3 of Alpha-actinin-4 OS=Homo sapiens (Human) OX=9606 GN=ACTN4 PE=1 SV=2;sp|O43707|ACTN4_HUMAN	ACTN4;ACTN1			Alpha-actinin-4;Alpha-actinin-1	14	2	2	2	5.6	5.6	5.6	59.564	0.0023566	3.2167	0	599630	455800	5470200	601150	343210	7556100	791500	268470	2843500	254460	5648300	4759500	991870	1287300	569810	122410	394800	0	4059500	528480	0	1156000	5383200	0	0	0	2180700	0	0	2622900	0	0	0
G3V582;F5H039;Q9NQX3;Q9NQX3-2	tr|G3V582|G3V582_HUMAN Isoform of Q9NQX3, Gephyrin OS=Homo sapiens (Human) OX=9606 GN=GPHN PE=1 SV=1;tr|F5H039|F5H039_HUMAN Isoform of Q9NQX3, Molybdopterin molybdenumtransferase OS=Homo sapiens (Human) OX=9606 GN=GPHN PE=1 SV=1;sp|Q9NQX3|GEPH_HUMAN Gephyr	GPHN			Gephyrin;Molybdopterin adenylyltransferase;Molybdopterin molybdenumtransferase	4	1	1	1	4.5	4.5	4.5	41.356	0.003811	2.9433	0	1030600	1293400	2571600	1885300	641920	2087800	1870400	929900	817250	1142200	1682900	1455400	1350100	1727300	1809500	512160	997730	0	1117100	1907300	0	2080900	1176000	0	0	0	0	0	0	0	0	0	0
F5H1N9;Q9H0S4-2;Q9H0S4	tr|F5H1N9|F5H1N9_HUMAN Isoform of Q9H0S4, Probable ATP-dependent RNA helicase DDX47 (Fragment) OS=Homo sapiens (Human) OX=9606 GN=DDX47 PE=1 SV=1;sp|Q9H0S4-2|DDX47-2_HUMAN Isoform of Q9H0S4, Isoform 2 of Probable ATP-dependent RNA helicase DDX47 OS=Homo sa	DDX47			Probable ATP-dependent RNA helicase DDX47	3	1	1	1	11.2	11.2	11.2	22.032	0	14.408	0	0	0	1125500	0	0	1785100	683220	0	0	0	0	0	0	1350800	0	0	0	0	0	0	0	0	0	0	0	0	0	0	0	0	0	0	0
F5H4X5;Q9H3J6	tr|F5H4X5|F5H4X5_HUMAN Isoform of Q9H3J6, RF_PROK_I domain-containing protein (Fragment) OS=Homo sapiens (Human) OX=9606 GN=C12orf65 PE=1 SV=1;sp|Q9H3J6|CL065_HUMAN Probable peptide chain release factor C12orf65, mitochondrial OS=Homo sapiens (Human) OX=96	C12orf65			Probable peptide chain release factor C12orf65, mitochondrial	2	1	1	1	10.1	10.1	10.1	15.367	0.0023715	3.2556	4331800	3272300	3165800	5763800	4545200	1879400	5051600	3762700	3121600	2664800	2803500	4296000	4552600	4476500	4929200	0	2897300	2406900	1582100	4350200	3935700	2076300	4887700	2520100	0	0	0	0	0	0	0	0	0	0
F5H658;Q14562	tr|F5H658|F5H658_HUMAN Isoform of Q14562, ATP-dependent RNA helicase DHX8 OS=Homo sapiens (Human) OX=9606 GN=DHX8 PE=1 SV=1;sp|Q14562|DHX8_HUMAN ATP-dependent RNA helicase DHX8 OS=Homo sapiens (Human) OX=9606 GN=DHX8 PE=1 SV=1	DHX8			ATP-dependent RNA helicase DHX8	2	3	2	2	3.3	2.5	2.5	134	0.00092081	5.3039	1820900	0	2342500	0	4099000	0	0	2826100	2709100	0	1953300	4704300	2308800	0	0	2324100	1589900	0	1250100	0	3110700	1617400	3977500	3366700	0	0	0	0	0	0	0	0	0	0
I3L1I0;F6TLX2;Q9HC38-2;Q9HC38	tr|I3L1I0|I3L1I0_HUMAN Isoform of Q9HC38, Glyoxalase domain-containing protein 4 (Fragment) OS=Homo sapiens (Human) OX=9606 GN=GLOD4 PE=1 SV=1;tr|F6TLX2|F6TLX2_HUMAN Isoform of Q9HC38, Glyoxalase domain-containing protein 4 OS=Homo sapiens (Human) OX=9606	GLOD4			Glyoxalase domain-containing protein 4	4	1	1	1	11.3	11.3	11.3	12.704	0.0045386	2.8972	1669000	0	2192800	4440900	3695600	1514300	4396600	2666400	1971200	2253400	2001100	3072000	0	2778400	3171200	2207800	1570000	1901100	1747800	3142600	3183400	1455200	3515100	2676400	0	0	0	0	0	0	0	0	0	0
F8VP89	tr|F8VP89|F8VP89_HUMAN Isoform of P23588, RRM domain-containing protein (Fragment) OS=Homo sapiens (Human) OX=9606 GN=EIF4B PE=1 SV=1	EIF4B				1	20	1	1	70.2	4.7	4.7	31.22	0.0045181	2.8748	1274900	795310	1203900	2775600	3027500	765300	2512700	2370900	1728900	573570	611970	2450600	1671500	2930300	2005200	1939000	953300	0	438680	1355800	3398600	700750	2498100	2721300	0	0	0	0	0	0	0	0	0	0
F8VUY8;Q96QD8	tr|F8VUY8|F8VUY8_HUMAN Isoform of Q96QD8, Sodium-coupled neutral amino acid transporter 2 OS=Homo sapiens (Human) OX=9606 GN=SLC38A2 PE=1 SV=1;sp|Q96QD8|S38A2_HUMAN Sodium-coupled neutral amino acid transporter 2 OS=Homo sapiens (Human) OX=9606 GN=SLC38A2	SLC38A2			Sodium-coupled neutral amino acid transporter 2	2	1	1	1	23.9	23.9	23.9	10.027	0	17.455	0	0	3208300	9724600	5879200	0	8482400	10223000	3127700	4403800	3306500	7515000	8034800	0	0	8423100	0	0	3135000	0	7799000	0	10248000	6935800	0	0	0	0	0	0	0	0	0	0
F8VWZ8;Q52LW3	tr|F8VWZ8|F8VWZ8_HUMAN Isoform of Q52LW3, Rho GTPase-activating protein 29 OS=Homo sapiens (Human) OX=9606 GN=ARHGAP29 PE=1 SV=1;sp|Q52LW3|RHG29_HUMAN Rho GTPase-activating protein 29 OS=Homo sapiens (Human) OX=9606 GN=ARHGAP29 PE=1 SV=2	ARHGAP29			Rho GTPase-activating protein 29	2	1	1	1	1.4	1.4	1.4	117.42	0.0086331	2.4315	0	1825700	610340	5464800	2513000	2083800	6612300	5408700	0	0	500810	2304100	654670	2876000	2793300	1786400	0	2817400	0	0	1017900	0	6855800	2691200	0	0	0	0	0	0	0	0	0	0
F8VZY9;P05783	tr|F8VZY9|F8VZY9_HUMAN Isoform of P05783, IF rod domain-containing protein OS=Homo sapiens (Human) OX=9606 GN=KRT18 PE=1 SV=1;sp|P05783|K1C18_HUMAN Keratin, type I cytoskeletal 18 OS=Homo sapiens (Human) OX=9606 GN=KRT18 PE=1 SV=2	KRT18			Keratin, type I cytoskeletal 18	2	2	1	1	5.1	3.3	3.3	43.774	0.0086269	2.4273	1858000	2908000	1720500	3193500	2326500	2918600	0	0	1842300	0	2072900	0	1699800	0	0	1808300	1752700	0	2408800	2738600	1750200	0	0	2189100	0	0	0	0	0	0	0	0	0	0
F8W9X7;Q567U6	tr|F8W9X7|F8W9X7_HUMAN Isoform of Q567U6, KOG2701 domain-containing protein OS=Homo sapiens (Human) OX=9606 GN=CCDC93 PE=1 SV=1;sp|Q567U6|CCD93_HUMAN Coiled-coil domain-containing protein 93 OS=Homo sapiens (Human) OX=9606 GN=CCDC93 PE=1 SV=2	CCDC93			Coiled-coil domain-containing protein 93	2	1	1	1	2.1	2.1	2.1	73.041	0.00081433	3.5785	0	1102300	878170	2249600	1413200	0	0	1706400	1015900	743960	798250	1860500	1159600	0	0	1367600	533690	0	584190	1312500	1961800	649020	1661400	1351700	0	0	0	0	0	0	0	0	0	0
H0Y5T1;F8WA11;Q7Z460-2;Q7Z460-4;Q7Z460-5;Q7Z460-3;Q7Z460;C9JP76;C9J151	tr|H0Y5T1|H0Y5T1_HUMAN Isoform of Q7Z460, CLIP-associating protein 1 (Fragment) OS=Homo sapiens (Human) OX=9606 GN=CLASP1 PE=1 SV=2;tr|F8WA11|F8WA11_HUMAN Isoform of Q7Z460, CLIP-associating protein 1 OS=Homo sapiens (Human) OX=9606 GN=CLASP1 PE=1 SV=2;sp|	CLASP1			CLIP-associating protein 1	9	3	2	2	3.6	2.7	2.7	139.93	0.00084962	4.144	4640500	5342900	3520200	4485800	6233300	1902700	4173800	3273500	3844100	1430100	4313400	8477900	6354000	6209000	3004600	2700800	4122900	1400200	3586100	3442900	8453100	1644200	4669100	3821400	4640700	0	0	0	0	0	0	0	0	0
G3V3B3;Q9UBV2-2;Q9UBV2	tr|G3V3B3|G3V3B3_HUMAN Isoform of Q9UBV2, Fibronectin type-II domain-containing protein (Fragment) OS=Homo sapiens (Human) OX=9606 GN=SEL1L PE=1 SV=1;sp|Q9UBV2-2|SE1L1-2_HUMAN Isoform of Q9UBV2, Isoform 2 of Protein sel-1 homolog 1 OS=Homo sapiens (Human)	SEL1L			Protein sel-1 homolog 1	3	1	1	1	6.1	6.1	6.1	18.348	0.0086207	2.4203	1783600	0	0	1731200	1410700	0	1737300	1583200	1278100	0	718790	1378200	1367300	1210000	0	0	876350	0	0	1560100	2292400	595920	1638700	1721000	0	0	0	0	0	0	0	0	0	0
H0YJ63;G3V438;H0YJG7;O95433-2;O95433	tr|H0YJ63|H0YJ63_HUMAN Isoform of O95433, Activator of 90 kDa heat shock protein ATPase homolog 1 (Fragment) OS=Homo sapiens (Human) OX=9606 GN=AHSA1 PE=1 SV=1;tr|G3V438|G3V438_HUMAN Isoform of O95433, Activator of 90 kDa heat shock protein ATPase homolog	AHSA1			Activator of 90 kDa heat shock protein ATPase homolog 1	5	1	1	1	24.4	24.4	24.4	10.031	0.00099404	6.5122	0	0	0	1327500	0	0	3578400	811930	0	0	0	1274700	0	0	1862100	0	0	0	0	0	0	0	0	0	0	0	0	0	0	0	0	0	0	0
J3KMW2;G3V5I2;Q9UEU0	tr|J3KMW2|J3KMW2_HUMAN Isoform of Q9UEU0, Vesicle transport through interaction with t-SNAREs homolog 1B OS=Homo sapiens (Human) OX=9606 GN=VTI1B PE=1 SV=1;tr|G3V5I2|G3V5I2_HUMAN Isoform of Q9UEU0, Vesicle transport through interaction with t-SNAREs homolo	VTI1B			Vesicle transport through interaction with t-SNAREs homolog 1B	3	1	1	1	27.3	27.3	27.3	4.7702	0.0073421	2.5824	2430800	1509900	3173100	3444400	3893900	0	2893600	3855800	2036000	0	0	3974100	3116700	2755200	0	3977000	2534000	0	1919700	4190800	4461100	1550200	0	4026400	0	0	0	0	0	0	0	0	0	0
G3XAL0;P40926;P40926-2	tr|G3XAL0|G3XAL0_HUMAN Isoform of P40926, Malate dehydrogenase OS=Homo sapiens (Human) OX=9606 GN=MDH2 PE=1 SV=1;sp|P40926|MDHM_HUMAN Malate dehydrogenase, mitochondrial OS=Homo sapiens (Human) OX=9606 GN=MDH2 PE=1 SV=3;sp|P40926-2|MDHM-2_HUMAN Isoform of	MDH2			Malate dehydrogenase;Malate dehydrogenase, mitochondrial	3	3	3	3	12.1	12.1	12.1	24.594	0.00087796	4.5099	2569700	2213300	2116900	5481300	1775500	1734100	4302300	2775100	2286700	681790	2172400	5136700	2353600	4272500	5581200	1147700	1078700	1586500	1034700	3774900	2175700	1696000	3463300	2181500	1999500	0	0	1505100	1203300	0	0	0	0	0
Q2L6G8;G8JLG2;Q15517	tr|Q2L6G8|Q2L6G8_HUMAN Isoform of Q15517, CDSN OS=Homo sapiens (Human) OX=9606 GN=CDSN PE=1 SV=1;tr|G8JLG2|G8JLG2_HUMAN Isoform of Q15517, CDSN OS=Homo sapiens (Human) OX=9606 GN=CDSN PE=1 SV=1;sp|Q15517|CDSN_HUMAN Corneodesmosin OS=Homo sapiens (Human) OX	CDSN			Corneodesmosin	3	2	2	2	5.1	5.1	5.1	51.539	0.00097371	6.2004	0	0	0	0	0	0	1855700	0	0	0	0	17051000	0	0	6856200	0	0	0	0	0	0	0	0	0	0	0	0	0	0	0	0	0	0	0
H0Y5D2;Q5T7U0;H7BY84;Q5T7U1;Q9Y5Q8-2;Q9Y5Q8;Q9Y5Q8-3	tr|H0Y5D2|H0Y5D2_HUMAN Isoform of Q9Y5Q8, General transcription factor 3C polypeptide 5 (Fragment) OS=Homo sapiens (Human) OX=9606 GN=GTF3C5 PE=1 SV=1;tr|Q5T7U0|Q5T7U0_HUMAN Isoform of Q9Y5Q8, Tau95 domain-containing protein (Fragment) OS=Homo sapiens (Hum	GTF3C5			General transcription factor 3C polypeptide 5	7	1	1	1	12.2	12.2	12.2	9.4428	0.0073692	2.6385	0	0	0	0	0	0	0	0	0	0	0	0	0	0	0	0	0	0	0	0	0	0	0	0	0	0	0	0	0	0	0	0	0	0
H0YC42;P55327-2;P55327-4;P55327;P55327-7;P55327-5;P55327-6;P55327-3	tr|H0YC42|H0YC42_HUMAN ENSG00000276418 readthrough, Uncharacterized protein OS=Homo sapiens (Human) OX=9606 GN=ENSG00000276418 PE=1 SV=2;sp|P55327-2|TPD52-2_HUMAN Isoform of P55327, Isoform 2 of Tumor protein D52 OS=Homo sapiens (Human) OX=9606 GN=TPD52 PE	TPD52			Tumor protein D52	8	1	1	1	4	4	4	31.17	0.0045558	2.918	766150	1156900	1308400	2316000	973720	639950	2130000	1637000	553730	0	931130	1802800	1172300	1284100	1476800	1430000	411550	0	769780	0	1573500	0	0	1072900	0	0	0	0	0	0	0	0	0	0
H0YIE9;Q4G104;O94952-1;O94952	tr|H0YIE9|H0YIE9_HUMAN Isoform of O94952, YccV-like domain-containing protein (Fragment) OS=Homo sapiens (Human) OX=9606 GN=FBXO21 PE=1 SV=1;tr|Q4G104|Q4G104_HUMAN Isoform of O94952, YccV-like domain-containing protein OS=Homo sapiens (Human) OX=9606 GN=FB	FBXO21			F-box only protein 21	4	1	1	1	3	3	3	59.162	0.00083195	3.8759	0	0	0	2189600	1307500	0	1636400	1583200	0	0	0	1610700	976710	574040	1482800	0	0	830690	0	0	0	0	1935400	0	0	0	0	0	0	0	0	0	0	0
H0YLR3;H0YMA0;P09661	tr|H0YLR3|H0YLR3_HUMAN Isoform of P09661, U2 small nuclear ribonucleoprotein A (Fragment) OS=Homo sapiens (Human) OX=9606 GN=SNRPA1 PE=1 SV=1;tr|H0YMA0|H0YMA0_HUMAN Isoform of P09661, LRRcap domain-containing protein (Fragment) OS=Homo sapiens (Human) OX=	SNRPA1			U2 small nuclear ribonucleoprotein A	3	1	1	1	15.7	15.7	15.7	9.4775	0.00091659	5.2214	2504800	4889300	2836400	4229200	4389000	2625000	7794600	4224600	2324500	2353600	2315600	6142200	2980100	4909000	5166900	0	2433600	0	2026700	2798800	4266100	0	6900300	2602200	0	0	0	0	0	0	0	0	0	0
H0YN26;P39687;O43423	tr|H0YN26|H0YN26_HUMAN Isoform of P39687, LRRcap domain-containing protein OS=Homo sapiens (Human) OX=9606 GN=ANP32A PE=1 SV=1;sp|P39687|AN32A_HUMAN Acidic leucine-rich nuclear phosphoprotein 32 family member A OS=Homo sapiens (Human) OX=9606 GN=ANP32A PE=	ANP32A			Acidic leucine-rich nuclear phosphoprotein 32 family member A	3	3	3	2	18.1	18.1	18.1	19.997	0	22.756	0	11208000	1541800	0	0	8779000	18370000	3543100	0	0	0	0	0	10703000	12974000	2799800	0	8303700	0	0	0	2695500	0	3087800	0	3680100	0	0	0	7271100	8777000	0	0	0
H0YNU8;Q9NYL9	tr|H0YNU8|H0YNU8_HUMAN Isoform of Q9NYL9, Tropomodulin-3 (Fragment) OS=Homo sapiens (Human) OX=9606 GN=TMOD3 PE=1 SV=1;sp|Q9NYL9|TMOD3_HUMAN Tropomodulin-3 OS=Homo sapiens (Human) OX=9606 GN=TMOD3 PE=1 SV=1	TMOD3			Tropomodulin-3	2	1	1	1	51.5	51.5	51.5	3.9244	0.00093197	5.4887	0	467840	0	0	797500	463890	688400	0	521200	0	620780	1085900	681590	0	912540	859730	0	0	0	0	821980	0	863100	602300	0	0	0	0	0	0	0	0	0	0
H3BNX8;P20674	tr|H3BNX8|H3BNX8_HUMAN Isoform of P20674, Cytochrome c oxidase subunit 5A, mitochondrial OS=Homo sapiens (Human) OX=9606 GN=COX5A PE=1 SV=1;sp|P20674|COX5A_HUMAN Cytochrome c oxidase subunit 5A, mitochondrial OS=Homo sapiens (Human) OX=9606 GN=COX5A PE=1 S	COX5A			Cytochrome c oxidase subunit 5A, mitochondrial	2	1	1	1	9.8	9.8	9.8	17.235	0.0023585	3.2216	928590	0	0	3870700	3720200	0	4421100	0	1010700	0	0	0	3947700	3135500	0	0	1176600	0	0	2698100	2680000	0	4740000	0	0	0	0	0	0	0	0	0	0	0
H3BT44;Q9H2V7-5;Q9H2V7-3;Q9H2V7-2;Q9H2V7	tr|H3BT44|H3BT44_HUMAN Isoform of Q9H2V7, MFS domain-containing protein (Fragment) OS=Homo sapiens (Human) OX=9606 GN=SPNS1 PE=1 SV=1;sp|Q9H2V7-5|SPNS1-5_HUMAN Isoform of Q9H2V7, Isoform 5 of Protein spinster homolog 1 OS=Homo sapiens (Human) OX=9606 GN=SP	SPNS1			Protein spinster homolog 1	5	1	1	1	19.1	19.1	19.1	18.967	0.00098619	6.3837	0	831790	817660	2017200	3293200	0	1552200	0	0	0	717940	1874900	2138800	966670	0	811840	0	759020	403810	1575100	0	0	0	980800	0	0	0	0	0	0	0	0	0	0
H3BTA2;P60510	tr|H3BTA2|H3BTA2_HUMAN Isoform of P60510, Serine/threonine-protein phosphatase (Fragment) OS=Homo sapiens (Human) OX=9606 GN=PPP4C PE=1 SV=1;sp|P60510|PP4C_HUMAN Serine/threonine-protein phosphatase 4 catalytic subunit OS=Homo sapiens (Human) OX=9606 GN=PP	PPP4C			Serine/threonine-protein phosphatase;Serine/threonine-protein phosphatase 4 catalytic subunit	2	2	1	1	10.5	4.9	4.9	30.561	0.008658	2.4612	926480	733750	692150	2305600	2714200	0	0	1996600	950450	0	879660	0	1776300	0	0	1090200	831810	0	669840	1336400	2477900	716720	915250	1561200	0	0	0	0	0	0	0	0	0	0
H3BV85;Q9H3K6-2;Q9H3K6;H3BPT9;H3BTW0;A0A0B4J295;A0A087WZT3;H3BVE0	tr|H3BV85|H3BV85_HUMAN Isoform of Q9H3K6, BolA-like protein 2 OS=Homo sapiens (Human) OX=9606 GN=BOLA2B PE=1 SV=2;sp|Q9H3K6-2|BOLA2-2_HUMAN Isoform of Q9H3K6, Isoform 2 of BolA-like protein 2 OS=Homo sapiens (Human) OX=9606 GN=BOLA2B PE=1 SV=1;sp|Q9H3K6|BO	BOLA2B;BOLA2			BolA-like protein 2	8	2	2	2	46.3	46.3	46.3	6.3612	0	11.222	2114800	14092000	10179000	19631000	16778000	7517900	18989000	16144000	3580100	7416700	9991900	11237000	5542500	3667500	9537900	10040000	0	8214500	2071100	12629000	6845400	1737800	8305900	8416500	0	7001800	8105000	7487300	8507600	6161000	6075400	7640800	0	0
H7C1L0;P13861-2;P13861;H7C4A9	tr|H7C1L0|H7C1L0_HUMAN Isoform of P13861, Cyclic nucleotide-binding domain-containing protein (Fragment) OS=Homo sapiens (Human) OX=9606 GN=PRKAR2A PE=1 SV=1;sp|P13861-2|KAP2-2_HUMAN Isoform of P13861, Isoform 2 of cAMP-dependent protein kinase type II-alp	PRKAR2A			cAMP-dependent protein kinase type II-alpha regulatory subunit	4	2	2	2	16.5	16.5	16.5	22.873	0.00088652	4.6187	0	0	2084600	7069700	3605700	0	804650	4204900	0	0	2160400	665530	3503900	0	460530	3468900	1335400	0	1335300	0	0	1952000	0	0	0	0	0	2613200	0	0	0	0	0	0
H7C3P6;P52948-6;P52948-2;P52948-5;P52948;A0A3B3ITD8	tr|H7C3P6|H7C3P6_HUMAN Isoform of P52948, Nup96 domain-containing protein (Fragment) OS=Homo sapiens (Human) OX=9606 GN=NUP98 PE=1 SV=1;sp|P52948-6|NUP98-6_HUMAN Isoform of P52948, Isoform 6 of Nuclear pore complex protein Nup98-Nup96 OS=Homo sapiens (Huma	NUP98			Nuclear pore complex protein Nup98-Nup96;Nuclear pore complex protein Nup98;Nuclear pore complex protein Nup96	6	3	3	3	3.5	3.5	3.5	85.676	0.00082169	3.7071	4876900	0	4636400	3320900	7603500	0	3172700	0	3323200	0	3676200	1891700	3550000	0	0	0	2472100	0	2518300	729850	6199600	1216100	0	3752100	4827200	0	0	0	3837600	0	0	0	0	0
H7C4S1;Q8WYP5;Q8WYP5-3;Q8WYP5-2	tr|H7C4S1|H7C4S1_HUMAN Isoform of Q8WYP5, Protein ELYS (Fragment) OS=Homo sapiens (Human) OX=9606 GN=AHCTF1 PE=1 SV=1;sp|Q8WYP5|ELYS_HUMAN Protein ELYS OS=Homo sapiens (Human) OX=9606 GN=AHCTF1 PE=1 SV=3;sp|Q8WYP5-3|ELYS-3_HUMAN Isoform of Q8WYP5, Isoform	AHCTF1			Protein ELYS	4	1	1	1	31.2	31.2	31.2	9.0999	0.0023184	3.0902	0	0	0	1503100	0	0	0	0	0	0	0	2167500	0	0	0	0	0	0	0	0	0	0	0	0	0	0	0	0	0	0	0	0	0	0
I3L1P8;Q02978-2;Q02978	tr|I3L1P8|I3L1P8_HUMAN Isoform of Q02978, Mitochondrial 2-oxoglutarate/malate carrier protein (Fragment) OS=Homo sapiens (Human) OX=9606 GN=SLC25A11 PE=1 SV=1;sp|Q02978-2|M2OM-2_HUMAN Isoform of Q02978, Isoform 2 of Mitochondrial 2-oxoglutarate/malate carr	SLC25A11			Mitochondrial 2-oxoglutarate/malate carrier protein	3	1	1	1	5.4	5.4	5.4	32.182	0	13.03	1767400	2146700	2053100	6103500	3356800	2030900	4882300	4545400	1649200	2326600	2129100	6253000	4252700	6202900	5021000	4413600	2031700	2431900	2705300	6418200	7245500	2236300	7865800	3672600	0	0	0	0	0	0	0	0	0	0
I3L3H2;P38919	tr|I3L3H2|I3L3H2_HUMAN Isoform of P38919, Eukaryotic initiation factor 4A-III OS=Homo sapiens (Human) OX=9606 GN=EIF4A3 PE=1 SV=2;sp|P38919|IF4A3_HUMAN Eukaryotic initiation factor 4A-III OS=Homo sapiens (Human) OX=9606 GN=EIF4A3 PE=1 SV=4	EIF4A3			Eukaryotic initiation factor 4A-III;Eukaryotic initiation factor 4A-III, N-terminally processed	2	2	2	2	6.7	6.7	6.7	44.511	0.00082645	3.8319	3138200	969810	2742300	0	4272700	0	2370000	5469000	761360	484700	792370	5503600	4816400	810600	2034600	1477700	1491100	999710	1177000	1017800	0	0	1407800	2992000	0	0	0	0	0	0	0	0	0	0
J3KS31;J3QRS9;X6R4W8;O43670-3;O43670-2;O43670;O43670-4	tr|J3KS31|J3KS31_HUMAN Isoform of O43670, BUB3-interacting and GLEBS motif-containing protein ZNF207 (Fragment) OS=Homo sapiens (Human) OX=9606 GN=ZNF207 PE=1 SV=1;tr|J3QRS9|J3QRS9_HUMAN Isoform of O43670, BUB3-interacting and GLEBS motif-containing protei	ZNF207			BUB3-interacting and GLEBS motif-containing protein ZNF207	7	1	1	1	3.5	3.5	3.5	34.987	0.0023772	3.2592	1283900	852950	1284900	2079200	1678200	850780	2047000	2026500	1086700	627860	895910	2017700	1451100	1702800	1881800	1728100	530670	0	618240	1284200	1492600	421370	2011200	1439800	0	0	0	0	0	0	0	0	0	0
J3KS95;Q9Y3D0	tr|J3KS95|J3KS95_HUMAN Isoform of Q9Y3D0, FeS_assembly_P domain-containing protein (Fragment) OS=Homo sapiens (Human) OX=9606 GN=CIAO2B PE=1 SV=1;sp|Q9Y3D0|CIA2B_HUMAN Cytosolic iron-sulfur assembly component 2B OS=Homo sapiens (Human) OX=9606 GN=CIAO2B PE	FAM96B			Mitotic spindle-associated MMXD complex subunit MIP18	2	1	1	1	17	17	17	11.773	0	7.978	725770	3938600	2747400	6116000	3560100	1337400	2718600	3082000	1885200	4201400	2275000	4845700	5387600	6630100	3268900	3309200	2642200	1966900	2567800	6430200	6744300	3006600	8623200	5867600	0	0	0	0	0	0	0	0	0	0
J3QQJ0;Q9UHR5-2;Q9UHR5;J3QLM2;J3KRR6;X6R3T8;J3QLH3	tr|J3QQJ0|J3QQJ0_HUMAN Isoform of Q9UHR5, SAP30-binding protein (Fragment) OS=Homo sapiens (Human) OX=9606 GN=SAP30BP PE=1 SV=1;sp|Q9UHR5-2|S30BP-2_HUMAN Isoform of Q9UHR5, Isoform 2 of SAP30-binding protein OS=Homo sapiens (Human) OX=9606 GN=SAP30BP PE=1	SAP30BP			SAP30-binding protein	7	2	2	2	9.5	9.5	9.5	35.772	0.00087719	4.5079	563980	5533900	0	6078400	3297700	1891000	10054000	2162400	986700	2896000	1347200	5455200	2789700	3886800	4041200	1998400	0	4032500	948060	1466100	1531700	952530	3451700	1518000	0	2930000	0	2498400	0	0	3398000	0	0	0
Q9NYV4-2;Q9NYV4-3;Q9NYV4;J3QSD7;F8VXD2;E7EUK8;F5H6Z0;A0A2R8YD28;A0A087WZU2;A0A2R8YEB7;A0A2R8YF61;A0A2R8Y7W5;A0A087X209;A0A2R8Y4Z0;F8VZZ0;F8VWX7;F8VYH9;H0YAZ9;A0A2R8Y644;K7EJ83;F8VZ51;F8VTV8;E5RGN0;Q00537-2;Q9BVE2;Q00537;Q14004-2;Q00536-2;Q00536-3;Q07002-3;Q96Q40;Q00536;Q07002;O94921;O94921-2;Q96Q40-5;O94921-3;Q96Q40-3;Q96Q40-4;Q96Q40-6;Q00534;P11802;P11802-2;Q14004	sp|Q9NYV4-2|CDK12-2_HUMAN Isoform of Q9NYV4, Isoform 2 of Cyclin-dependent kinase 12 OS=Homo sapiens (Human) OX=9606 GN=CDK12 PE=1 SV=2;sp|Q9NYV4-3|CDK12-3_HUMAN Isoform of Q9NYV4, Isoform 3 of Cyclin-dependent kinase 12 OS=Homo sapiens (Human) OX=9606 GN=	CDK12;CDK4;CDK14;CDK17;CDK16;CDK13;CDK3;CDK18;CDK15;CDK6			Cyclin-dependent kinase 12;Cyclin-dependent kinase 17;Cyclin-dependent kinase 13;Cyclin-dependent kinase 16;Cyclin-dependent kinase 18;Cyclin-dependent kinase 15;Cyclin-dependent kinase 14;Cyclin-dependent kinase 6;Cyclin-dependent kinase 4	44	2	1	1	1.4	0.8	0.8	163.23	0.0086831	2.4781	1367700	1068000	0	2330800	2380800	0	1824200	0	1282700	565470	0	2181300	1478200	0	0	0	944030	0	0	1652800	2736500	0	1926100	0	0	0	0	0	0	0	0	0	0	0
K7EJC1;K7EJR3;R4GMR5;P48556;K7ERW6	tr|K7EJC1|K7EJC1_HUMAN Isoform of P48556, PCI domain-containing protein OS=Homo sapiens (Human) OX=9606 GN=PSMD8 PE=1 SV=1;tr|K7EJR3|K7EJR3_HUMAN Isoform of P48556, PCI domain-containing protein (Fragment) OS=Homo sapiens (Human) OX=9606 GN=PSMD8 PE=1 SV=8	PSMD8			26S proteasome non-ATPase regulatory subunit 8	5	2	2	2	14.5	14.5	14.5	19.781	0	8.0469	0	3070000	3615700	5679400	6455200	1606600	3205900	4572200	3443600	0	2500400	6166800	5400900	3362900	3454100	4056000	2422900	0	2805500	4826100	5606900	0	5133000	4927700	0	0	0	0	0	0	0	0	0	0
K7EJF1;Q13111-2;Q13111-3;Q13111	tr|K7EJF1|K7EJF1_HUMAN Isoform of Q13111, CAF1-p150_N domain-containing protein (Fragment) OS=Homo sapiens (Human) OX=9606 GN=CHAF1A PE=1 SV=1;sp|Q13111-2|CAF1A-2_HUMAN Isoform of Q13111, Isoform 2 of Chromatin assembly factor 1 subunit A OS=Homo sapiens (	CHAF1A			Chromatin assembly factor 1 subunit A	4	1	1	1	8.6	8.6	8.6	16.357	0.0073368	2.5747	0	785620	478710	944720	617210	445900	1054800	655060	380350	789680	383540	998260	440900	824020	0	0	0	506260	0	734600	675940	0	934470	555850	0	0	0	0	0	0	0	0	0	0
K7EK06;K7ER16;Q9Y285-2;Q9Y285;K7ER00	tr|K7EK06|K7EK06_HUMAN Isoform of Q9Y285, Phenylalanine--tRNA ligase alpha subunit (Fragment) OS=Homo sapiens (Human) OX=9606 GN=FARSA PE=1 SV=8;tr|K7ER16|K7ER16_HUMAN Isoform of Q9Y285, Phenylalanine--tRNA ligase alpha subunit OS=Homo sapiens (Human) OX=9	FARSA			Phenylalanine--tRNA ligase alpha subunit	5	2	2	2	14.9	14.9	14.9	18.389	0.00094251	5.6235	569150	2202700	1177100	3347900	2140500	963370	3814700	3928000	932410	1556200	1281300	3360700	1727800	1818300	3685200	2105200	564070	2162000	902460	2091000	2287100	582910	3273800	1879200	0	0	0	0	0	0	0	0	0	0
K7EK07;P84243;K7EMV3;A0A590UJJ6;B4DEB1;K7ES00;Q6NXT2;K7EP01	tr|K7EK07|K7EK07_HUMAN Isoform of P84243, Histone H3 (Fragment) OS=Homo sapiens (Human) OX=9606 GN=H3-3B PE=1 SV=1;sp|P84243|H33_HUMAN Histone H3.3 OS=Homo sapiens (Human) OX=9606 GN=H3-3B PE=1 SV=2;tr|K7EMV3|K7EMV3_HUMAN Isoform of P84243, Histone H3 OS=H	H3F3B;H3F3A;H3F3C			Histone H3;Histone H3.3;Histone H3.3C	8	14	1	1	64.4	24.2	24.2	14.914	0	95.43	0	8776700	0	16848000	0	29409000	0	0	0	0	0	7228200	0	0	46795000	0	0	15554000	0	13708000	0	0	24276000	0	0	0	0	0	0	0	0	0	0	0
K7EML9;K7ER96;O43396	tr|K7EML9|K7EML9_HUMAN Isoform of O43396, PITH domain-containing protein (Fragment) OS=Homo sapiens (Human) OX=9606 GN=TXNL1 PE=1 SV=1;tr|K7ER96|K7ER96_HUMAN Isoform of O43396, PITH domain-containing protein (Fragment) OS=Homo sapiens (Human) OX=9606 GN=TX	TXNL1			Thioredoxin-like protein 1	3	1	1	1	8	8	8	15.534	0.0086145	2.4182	0	0	0	0	0	0	0	0	0	0	0	0	0	0	0	0	0	0	0	0	0	0	0	0	0	0	0	0	0	0	0	0	0	0
K7EMT0;Q15428	tr|K7EMT0|K7EMT0_HUMAN Isoform of Q15428, Matrin-type domain-containing protein (Fragment) OS=Homo sapiens (Human) OX=9606 GN=SF3A2 PE=1 SV=2;sp|Q15428|SF3A2_HUMAN Splicing factor 3A subunit 2 OS=Homo sapiens (Human) OX=9606 GN=SF3A2 PE=1 SV=2	SF3A2			Splicing factor 3A subunit 2	2	2	2	2	14.8	14.8	14.8	15.224	0.0044577	2.7363	473790	1733600	1567500	3430400	3304800	3070100	4550600	9082400	0	1271900	1596300	3320000	5076100	6076100	5226400	2794200	0	1259300	1205000	4152200	3403000	2920800	3015300	4113800	0	0	0	0	0	0	0	3777800	0	0
K7EQ91;Q13433-2;Q13433	tr|K7EQ91|K7EQ91_HUMAN Isoform of Q13433, Zinc transporter ZIP6 (Fragment) OS=Homo sapiens (Human) OX=9606 GN=SLC39A6 PE=1 SV=1;sp|Q13433-2|S39A6-2_HUMAN Isoform of Q13433, Isoform 2 of Zinc transporter ZIP6 OS=Homo sapiens (Human) OX=9606 GN=SLC39A6 PE=1	SLC39A6			Zinc transporter ZIP6	3	1	1	1	4	4	4	30.912	0.0044643	2.7421	2139200	1577900	1288800	2116300	1801600	0	1801900	1595500	1089100	0	1255100	1510900	1197200	1160100	0	1315400	0	0	0	1607900	1817300	0	1506400	0	0	0	0	0	0	0	0	0	0	0
K7EQX8;P84157-2;Q6ZR64	tr|K7EQX8|K7EQX8_HUMAN Isoform of P84157, Matrix-remodeling-associated protein 7 OS=Homo sapiens (Human) OX=9606 GN=MXRA7 PE=1 SV=1;sp|P84157-2|MXRA7-2_HUMAN Isoform of P84157, Isoform 2 of Matrix-remodeling-associated protein 7 OS=Homo sapiens (Human) OX=	MXRA7				3	1	1	1	73.3	73.3	73.3	1.9121	0	9.1663	3941900	2682800	3212100	7327900	4228400	2508300	6095100	5761900	3245500	2281800	2486200	5581100	4003400	4811500	4099500	4492600	2790800	2451200	2203600	5091800	5931400	2009500	6467100	4690600	0	0	0	0	0	0	0	0	0	0
K7ES11;Q9C0C9	tr|K7ES11|K7ES11_HUMAN Isoform of Q9C0C9, UBIQUITIN_CONJUGAT_2 domain-containing protein (Fragment) OS=Homo sapiens (Human) OX=9606 GN=UBE2O PE=1 SV=1;sp|Q9C0C9|UBE2O_HUMAN (E3-independent) E2 ubiquitin-conjugating enzyme OS=Homo sapiens (Human) OX=9606 GN	UBE2O			E2/E3 hybrid ubiquitin-protein ligase UBE2O	2	1	1	1	1.9	1.9	1.9	88.749	0.0073529	2.6011	0	1319100	626270	2165300	1497500	627080	2012500	2499900	548050	746290	929290	1799400	1063500	1464200	2013500	2022200	0	1615000	249560	0	0	319700	0	716610	0	0	0	0	0	0	0	0	0	0
M0QXH0;Q99757	tr|M0QXH0|M0QXH0_HUMAN Isoform of Q99757, Thioredoxin domain-containing protein OS=Homo sapiens (Human) OX=9606 GN=TXN2 PE=1 SV=1;sp|Q99757|THIOM_HUMAN Thioredoxin, mitochondrial OS=Homo sapiens (Human) OX=9606 GN=TXN2 PE=1 SV=2	TXN2			Thioredoxin, mitochondrial	2	1	1	1	23.4	23.4	23.4	7.0271	0.00094877	5.7904	835850	0	1159800	4483900	3790400	1466000	7032600	6317900	1507000	0	921880	3408700	0	0	6065100	3948100	865720	2533800	1358300	2072100	1601200	0	6492000	3246900	0	0	0	0	0	0	0	0	0	0
M0QY97;Q9UPT8	tr|M0QY97|M0QY97_HUMAN Isoform of Q9UPT8, Zinc finger CCCH domain-containing protein 4 (Fragment) OS=Homo sapiens (Human) OX=9606 GN=ZC3H4 PE=1 SV=1;sp|Q9UPT8|ZC3H4_HUMAN Zinc finger CCCH domain-containing protein 4 OS=Homo sapiens (Human) OX=9606 GN=ZC3H4	ZC3H4			Zinc finger CCCH domain-containing protein 4	2	2	2	2	3.7	3.7	3.7	95.425	0.00083963	4.0009	3737000	3039100	3254300	4670900	3975800	2044300	4929700	4922800	2410100	1478900	1801900	3444700	3079800	2866800	2983600	2898800	2411500	1479500	1497200	2496000	4287400	1833600	5215200	5107100	3302100	0	0	2233800	1903500	0	0	0	0	0
M0R3I1;M0R165;Q9UBC2-3;Q9UBC2;Q9UBC2-2	tr|M0R3I1|M0R3I1_HUMAN Isoform of Q9UBC2, Epidermal growth factor receptor substrate 15-like 1 (Fragment) OS=Homo sapiens (Human) OX=9606 GN=EPS15L1 PE=1 SV=1;tr|M0R165|M0R165_HUMAN Isoform of Q9UBC2, Epidermal growth factor receptor substrate 15-like 1 OS	EPS15L1			Epidermal growth factor receptor substrate 15-like 1	5	1	1	1	12.2	12.2	12.2	23.187	0	12.33	0	814740	0	2615500	1238200	0	2344400	1499600	555210	0	506470	2601600	1171600	1426700	1966900	914920	0	0	0	579300	1008700	0	1583300	0	0	0	0	0	0	0	0	0	0	0
O00203-3;O00203	sp|O00203-3|AP3B1-3_HUMAN Isoform of O00203, Isoform 2 of AP-3 complex subunit beta-1 OS=Homo sapiens (Human) OX=9606 GN=AP3B1 PE=1 SV=3;sp|O00203|AP3B1_HUMAN AP-3 complex subunit beta-1 OS=Homo sapiens (Human) OX=9606 GN=AP3B1 PE=1 SV=3	AP3B1			AP-3 complex subunit beta-1	2	2	2	2	2.5	2.5	2.5	116.19	0	11.547	0	5376400	0	7519600	4843700	0	5234000	5943900	2123200	0	0	6954400	3201700	0	0	0	0	0	0	0	3584500	0	5961700	0	0	0	0	0	0	0	0	0	0	0
O00487	sp|O00487|PSDE_HUMAN 26S proteasome non-ATPase regulatory subunit 14 OS=Homo sapiens (Human) OX=9606 GN=PSMD14 PE=1 SV=1	PSMD14			26S proteasome non-ATPase regulatory subunit 14	1	2	2	2	7.1	7.1	7.1	34.577	0.0038168	2.9474	8721700	7604400	2407300	14429000	2279700	0	5623100	2066300	8706500	0	5564700	13283000	2190800	0	6633000	5138400	2114900	3647400	0	3258400	8128600	0	0	7133500	8694300	0	0	5872200	0	0	0	0	6957300	0
O00743-2;O00743;O00743-3	sp|O00743-2|PPP6-2_HUMAN Isoform of O00743, Isoform 2 of Serine/threonine-protein phosphatase 6 catalytic subunit OS=Homo sapiens (Human) OX=9606 GN=PPP6C PE=1 SV=1;sp|O00743|PPP6_HUMAN Serine/threonine-protein phosphatase 6 catalytic subunit OS=Homo sapie	PPP6C			Serine/threonine-protein phosphatase 6 catalytic subunit;Serine/threonine-protein phosphatase 6 catalytic subunit, N-terminally processed	3	1	1	1	4.2	4.2	4.2	32.532	0.0045593	2.9297	1654500	3999300	2167800	4635300	5513200	0	6754500	4330800	0	3619800	0	5514700	3894300	0	0	2522400	1858100	0	1543500	4475900	3304500	0	4925500	3061400	0	0	0	0	0	0	0	0	0	0
O00767	sp|O00767|ACOD_HUMAN Acyl-CoA desaturase OS=Homo sapiens (Human) OX=9606 GN=SCD PE=1 SV=2	SCD			Acyl-CoA desaturase	1	1	1	1	3.6	3.6	3.6	41.522	0.0086393	2.4319	3396500	4261700	2141100	7184200	4228000	1592400	0	4847100	4093400	2201000	2399300	5439400	3119700	2822500	3726700	2866500	2641300	1974900	2489100	5178100	3691400	2227200	6076700	2108000	0	0	0	0	0	0	0	0	0	0
O43167-2;O43167	sp|O43167-2|ZBT24-2_HUMAN Isoform of O43167, Isoform 2 of Zinc finger and BTB domain-containing protein 24 OS=Homo sapiens (Human) OX=9606 GN=ZBTB24 PE=2 SV=2;sp|O43167|ZBT24_HUMAN Zinc finger and BTB domain-containing protein 24 OS=Homo sapiens (Human) OX	ZBTB24			Zinc finger and BTB domain-containing protein 24	2	1	1	1	3.6	3.6	3.6	37.62	0.0099644	2.351	823290	296750	314980	751930	834300	138810	477030	444140	778400	0	283180	521140	870120	258710	319960	426820	534630	0	248640	607550	0	212020	523720	832220	0	0	0	0	0	0	0	0	0	0
O43169	sp|O43169|CYB5B_HUMAN Cytochrome b5 type B OS=Homo sapiens (Human) OX=9606 GN=CYB5B PE=1 SV=3	CYB5B			Cytochrome b5 type B	1	1	1	1	10	10	10	16.694	0.00097466	6.2049	1674100	2266000	1520000	5112400	3527200	0	2952700	4670400	1113000	1687900	1638800	3928500	2777200	2130800	2783700	2770400	1338200	2104400	1604600	3502200	2838400	1516800	4447900	2691600	0	0	0	0	0	0	0	0	0	0
O43395	sp|O43395|PRPF3_HUMAN U4/U6 small nuclear ribonucleoprotein Prp3 OS=Homo sapiens (Human) OX=9606 GN=PRPF3 PE=1 SV=2	PRPF3			U4/U6 small nuclear ribonucleoprotein Prp3	1	2	2	2	2.9	2.9	2.9	77.528	0.0087209	2.4995	5731000	4781800	5423000	6779700	6804700	1606600	6335700	7341600	4291900	3576800	2296800	7349100	2887700	4636000	3582300	7470900	3784300	5064400	3366700	5901300	7040500	1287300	7494000	6338900	5138000	0	0	0	3888100	0	0	0	0	0
O60825-2;O60825;A0A087X278;A0A087X2H4;F6XNB3;F6RAZ1	sp|O60825-2|F262-2_HUMAN Isoform of O60825, Isoform 2 of 6-phosphofructo-2-kinase/fructose-2,6-bisphosphatase 2 OS=Homo sapiens (Human) OX=9606 GN=PFKFB2 PE=1 SV=2;sp|O60825|F262_HUMAN 6-phosphofructo-2-kinase/fructose-2,6-bisphosphatase 2 OS=Homo sapiens	PFKFB2			6-phosphofructo-2-kinase/fructose-2,6-bisphosphatase 2;6-phosphofructo-2-kinase;Fructose-2,6-bisphosphatase	6	2	1	1	4.9	3.4	3.4	54.406	0.00089847	4.8322	13687000	3609900	6381000	7805400	8260100	3048200	6062000	6101400	8446100	0	0	6950400	8435900	2971600	5472200	4154700	8572500	0	0	6952600	8115800	2768100	6215700	10778000	0	0	0	0	0	0	0	0	0	0
O75396	sp|O75396|SC22B_HUMAN Vesicle-trafficking protein SEC22b OS=Homo sapiens (Human) OX=9606 GN=SEC22B PE=1 SV=4	SEC22B			Vesicle-trafficking protein SEC22b	1	2	2	2	8.8	8.8	8.8	24.593	0.00081766	3.629	2898400	2986400	2866400	5814800	3861500	1610600	4230800	4601300	2192100	2355800	2279900	6376600	4166900	4196900	4136500	4268700	2634500	2955900	3076900	4762100	6011400	2047900	8654600	4700500	0	0	0	0	0	0	0	0	0	0
O75663-2;O75663	sp|O75663-2|TIPRL-2_HUMAN Isoform of O75663, Isoform 2 of TIP41-like protein OS=Homo sapiens (Human) OX=9606 GN=TIPRL PE=1 SV=2;sp|O75663|TIPRL_HUMAN TIP41-like protein OS=Homo sapiens (Human) OX=9606 GN=TIPRL PE=1 SV=2	TIPRL			TIP41-like protein	2	1	1	1	6.7	6.7	6.7	20.214	0.0045045	2.8387	3823200	3585900	6415000	8390000	8671800	3188100	7308200	8693600	5215700	4040700	0	5815200	5713900	0	5339800	7102100	3411000	0	2990100	7971200	6884200	2797600	7200000	6439200	0	0	0	0	0	0	0	0	0	0
O75688-2	sp|O75688-2|PPM1B-2_HUMAN Isoform of O75688, Isoform Beta-2 of Protein phosphatase 1B OS=Homo sapiens (Human) OX=9606 GN=PPM1B PE=1 SV=1	PPM1B			Protein phosphatase 1B	1	21	2	2	62.3	4.7	4.7	42.77	0.00092678	5.3696	18090000	9501400	10664000	29329000	35556000	7435600	19250000	19990000	24409000	5533900	6709700	25596000	26147000	14119000	16555000	12687000	20468000	5018000	6906200	21799000	25602000	7448500	20656000	21096000	0	0	0	0	23473000	0	0	0	25866000	0
O75844	sp|O75844|FACE1_HUMAN CAAX prenyl protease 1 homolog OS=Homo sapiens (Human) OX=9606 GN=ZMPSTE24 PE=1 SV=2	ZMPSTE24			CAAX prenyl protease 1 homolog	1	1	1	1	2.3	2.3	2.3	54.812	0.0023529	3.2058	1597500	1502900	1213700	3887400	1928600	1168900	0	3382600	1136700	1641500	1281800	3060000	2017500	2852700	2053500	2551700	1380800	1693600	1554900	0	2621300	1401100	3648300	2011100	0	0	0	0	0	0	0	0	0	0
O75909;O75909-4	sp|O75909|CCNK_HUMAN Cyclin-K OS=Homo sapiens (Human) OX=9606 GN=CCNK PE=1 SV=2;sp|O75909-4|CCNK-4_HUMAN Isoform of O75909, Isoform 4 of Cyclin-K OS=Homo sapiens (Human) OX=9606 GN=CCNK PE=1 SV=2	CCNK			Cyclin-K	2	1	1	1	4.1	4.1	4.1	64.239	0.0087336	2.5066	0	2429400	2063900	4355300	3577800	1634900	0	4832200	2172000	0	2014700	3898600	3623300	0	4062300	5398500	1786200	0	0	2800200	5089700	967450	7574200	4448200	0	0	0	0	0	0	0	0	0	0
O95400	sp|O95400|CD2B2_HUMAN CD2 antigen cytoplasmic tail-binding protein 2 OS=Homo sapiens (Human) OX=9606 GN=CD2BP2 PE=1 SV=1	CD2BP2			CD2 antigen cytoplasmic tail-binding protein 2	1	2	2	2	7.3	7.3	7.3	37.646	0.00091575	5.2212	351660	832170	983850	2051000	2051300	558300	1737700	2374100	1473200	502570	969120	1739400	1900200	1069600	1497500	1613500	753810	730000	388480	1487400	1761500	0	1511800	1086300	0	0	0	0	0	0	0	0	0	0
O95470	sp|O95470|SGPL1_HUMAN Sphingosine-1-phosphate lyase 1 OS=Homo sapiens (Human) OX=9606 GN=SGPL1 PE=1 SV=3	SGPL1			Sphingosine-1-phosphate lyase 1	1	1	1	1	1.9	1.9	1.9	63.523	0.0066421	2.6633	0	0	0	0	0	0	0	0	0	0	0	0	0	0	0	0	0	0	0	0	0	0	0	0	0	0	0	0	0	0	0	0	0	0
P00338-3;P00338-4;P00338;P00338-2;P00338-5;G3XAP5;F5GYU2;F5GXY2;F5H5G7;F5H155;A8MW50;A0A087WUM2;F5H5J4;F5H6W8;F5GXH2;A0A3B3IS95;F5H245;Q6ZMR3;P07195;P07864;A0A5F9ZHM4	sp|P00338-3|LDHA-3_HUMAN Isoform of P00338, Isoform 3 of L-lactate dehydrogenase A chain OS=Homo sapiens (Human) OX=9606 GN=LDHA PE=1 SV=2;sp|P00338-4|LDHA-4_HUMAN Isoform of P00338, Isoform 4 of L-lactate dehydrogenase A chain OS=Homo sapiens (Human) OX=9	LDHA			L-lactate dehydrogenase A chain	21	3	3	3	10.5	10.5	10.5	39.837	0.00096899	6.0917	8459600	12334000	7621100	4825100	4575700	4948100	6228900	5547000	2240800	9777300	5335700	9193000	4491000	0	8813600	6524100	4632800	7570800	9417400	4356700	5286500	7675400	5609800	6221600	7907800	7069600	7465200	0	0	0	0	0	0	7128100
P00367-3;P00367;CON__sp|P00366|DHE3_BOVIN;P49448;P00367-2	sp|P00367-3|DHE3-3_HUMAN Isoform of P00367, Isoform 3 of Glutamate dehydrogenase 1, mitochondrial OS=Homo sapiens (Human) OX=9606 GN=GLUD1 PE=1 SV=2;sp|P00367|DHE3_HUMAN Glutamate dehydrogenase 1, mitochondrial OS=Homo sapiens (Human) OX=9606 GN=GLUD1 PE=1	GLUD1;GLUD2			Glutamate dehydrogenase 1, mitochondrial;Glutamate dehydrogenase 2, mitochondrial	5	4	4	4	13.9	13.9	13.9	46.575	0	22.254	6019200	4946900	9859900	18066000	15965000	2991000	23634000	7778800	7571000	5931800	8103600	20203000	11893000	9240000	13696000	7402100	6094500	3746500	3274500	12004000	10861000	3604900	19479000	12404000	4774600	0	6067100	6342100	6711800	0	6778700	5548700	5216700	5395400
P00491	sp|P00491|PNPH_HUMAN Purine nucleoside phosphorylase OS=Homo sapiens (Human) OX=9606 GN=PNP PE=1 SV=2	PNP			Purine nucleoside phosphorylase	1	1	1	1	3.8	3.8	3.8	32.118	0.002313	3.0662	1643000	1056800	1762100	2312200	2307400	1117300	3148300	2327800	1505300	0	1570300	2030000	2068100	1501400	1828700	1628500	929490	1013900	1038000	1387000	1963400	837770	2608700	1717800	0	0	0	0	0	0	0	0	0	0
P00492	sp|P00492|HPRT_HUMAN Hypoxanthine-guanine phosphoribosyltransferase OS=Homo sapiens (Human) OX=9606 GN=HPRT1 PE=1 SV=2	HPRT1			Hypoxanthine-guanine phosphoribosyltransferase	1	2	2	2	11.5	11.5	11.5	24.579	0.0009058	5.0085	1492600	6292300	5272600	7248400	5896700	911460	10100000	7216400	4522800	964740	1332100	2247900	3593600	5368900	6578400	2523200	2956100	1090700	2901300	5063000	5802200	746990	9379100	2077300	0	0	0	0	0	0	0	0	0	0
P01040;C9J0E4	sp|P01040|CYTA_HUMAN Cystatin-A OS=Homo sapiens (Human) OX=9606 GN=CSTA PE=1 SV=1;tr|C9J0E4|C9J0E4_HUMAN Isoform of P01040, Cystatin domain-containing protein OS=Homo sapiens (Human) OX=9606 GN=CSTA PE=1 SV=1	CSTA			Cystatin-A;Cystatin-A, N-terminally processed	2	5	5	5	66.3	66.3	66.3	11.006	0	34.124	0	0	1103800	0	0	0	0	0	1138700	0	0	84173000	0	0	3646500	0	0	0	0	1793500	2112200	0	0	0	0	0	0	0	0	0	0	0	0	0
P02814	sp|P02814|SMR3B_HUMAN Submaxillary gland androgen-regulated protein 3B OS=Homo sapiens (Human) OX=9606 GN=SMR3B PE=1 SV=2	SMR3B			Submaxillary gland androgen-regulated protein 3B;Peptide P-A;Peptide D1A	1	2	2	2	65.8	65.8	65.8	8.1875	0	7.1823	0	0	0	0	0	0	0	0	0	0	0	0	0	0	0	1995800	0	0	0	0	0	0	10391000	421510	0	0	0	0	0	0	0	0	0	0
P04075;J3KPS3;P04075-2;H3BQN4;CON__sp|P00883|ALDOA_RABIT;H3BPS8;H3BUH7;H3BMQ8;H3BR04;H3BR68;H3BU78;A0A087WXX2;A0A3B3IS80;P05062	sp|P04075|ALDOA_HUMAN Fructose-bisphosphate aldolase A OS=Homo sapiens (Human) OX=9606 GN=ALDOA PE=1 SV=2;tr|J3KPS3|J3KPS3_HUMAN Isoform of P04075, Fructose-bisphosphate aldolase OS=Homo sapiens (Human) OX=9606 GN=ALDOA PE=1 SV=1;sp|P04075-2|ALDOA-2_HUMAN	ALDOA			Fructose-bisphosphate aldolase A;Fructose-bisphosphate aldolase	14	13	13	10	40.1	40.1	28.6	39.42	0	39.567	46399000	42819000	59523000	79892000	79889000	38562000	92649000	103490000	61097000	28354000	54625000	68838000	61466000	44321000	66078000	82618000	39484000	21912000	27848000	55399000	60512000	13056000	79835000	66250000	46391000	35329000	41034000	33472000	30818000	34657000	40155000	39838000	44812000	29548000
P04181	sp|P04181|OAT_HUMAN Ornithine aminotransferase, mitochondrial OS=Homo sapiens (Human) OX=9606 GN=OAT PE=1 SV=1	OAT			Ornithine aminotransferase, mitochondrial;Ornithine aminotransferase, hepatic form;Ornithine aminotransferase, renal form	1	1	1	1	3.2	3.2	3.2	48.534	0.0008058	3.4433	2372500	4038700	3022700	4270200	3574500	2232600	0	3759800	2320900	0	1882700	4438600	2871000	0	0	4297700	1894400	0	3086100	3562300	3806300	0	3554200	2981400	0	0	0	0	0	0	0	0	0	0
P04183;K7ENW5;K7ES52;K7ERJ1;K7ERV3	sp|P04183|KITH_HUMAN Thymidine kinase, cytosolic OS=Homo sapiens (Human) OX=9606 GN=TK1 PE=1 SV=2;tr|K7ENW5|K7ENW5_HUMAN Isoform of P04183, Thymidine kinase OS=Homo sapiens (Human) OX=9606 GN=TK1 PE=1 SV=1;tr|K7ES52|K7ES52_HUMAN Isoform of P04183, Thymidin	TK1			Thymidine kinase, cytosolic;Thymidine kinase	5	2	2	2	11.1	11.1	11.1	25.468	0.00082713	3.836	2183200	40069000	2268800	17485000	0	15492000	33539000	0	1824800	32290000	1623400	17947000	0	38701000	49999000	0	1502300	41118000	1566000	10656000	0	10028000	23141000	0	0	0	0	0	0	0	0	0	0	0
P05109	sp|P05109|S10A8_HUMAN Protein S100-A8 OS=Homo sapiens (Human) OX=9606 GN=S100A8 PE=1 SV=1	S100A8			Protein S100-A8;Protein S100-A8, N-terminally processed	1	3	3	3	31.2	31.2	31.2	10.834	0.001005	6.7891	0	0	1048100	0	0	0	0	0	1711700	0	0	40148000	0	0	0	0	0	0	0	0	0	0	0	11010000	0	0	0	0	0	0	0	0	3634700	0
P05198	sp|P05198|IF2A_HUMAN Eukaryotic translation initiation factor 2 subunit 1 OS=Homo sapiens (Human) OX=9606 GN=EIF2S1 PE=1 SV=3	EIF2S1			Eukaryotic translation initiation factor 2 subunit 1	1	1	1	1	3.8	3.8	3.8	36.112	0.0044676	2.7636	2708800	3179600	3093100	7456500	4747800	2011600	7982000	5873900	2954900	0	2886300	4709400	3139300	3903700	6751700	4007800	2249800	0	1947600	2783300	3611500	1693200	6708900	3027200	0	0	0	0	0	0	0	0	0	0
P06702	sp|P06702|S10A9_HUMAN Protein S100-A9 OS=Homo sapiens (Human) OX=9606 GN=S100A9 PE=1 SV=1	S100A9			Protein S100-A9	1	7	7	7	70.2	70.2	70.2	13.242	0	48.508	608240	0	3287500	0	2276000	0	0	0	4530700	0	0	335240000	0	931500	1960300	7354600	0	0	0	0	1935100	787920	0	48901000	0	0	1198900	0	791900	0	0	0	1880700	0
P08240-2;P08240	sp|P08240-2|SRPRA-2_HUMAN Isoform of P08240, Isoform 2 of Signal recognition particle receptor subunit alpha OS=Homo sapiens (Human) OX=9606 GN=SRPRA PE=1 SV=2;sp|P08240|SRPRA_HUMAN Signal recognition particle receptor subunit alpha OS=Homo sapiens (Human)	SRPR			Signal recognition particle receptor subunit alpha	2	2	2	2	4.9	4.9	4.9	66.558	0.0038226	2.9702	1528500	0	1865500	12798000	7039000	0	0	8200100	3801500	1682900	4321600	3707000	5943600	0	3555200	3123200	2014400	0	1633700	6259500	8234800	0	10006000	5062900	0	0	0	0	0	0	0	0	0	0
P08579	sp|P08579|RU2B_HUMAN U2 small nuclear ribonucleoprotein B OS=Homo sapiens (Human) OX=9606 GN=SNRPB2 PE=1 SV=1	SNRPB2			U2 small nuclear ribonucleoprotein B	1	1	1	1	4.9	4.9	4.9	25.486	0.0023493	3.2015	3447800	2925800	1894500	4247200	4167700	1706600	4059100	2973400	2572800	2095600	2017600	3685600	2628100	2935100	2892300	2633600	1882400	1902200	1299300	2745400	3143300	1358100	3496000	2718000	0	0	0	0	0	0	0	0	0	0
P08670;A0A1B0GTT5;B0YJC4;P17661	sp|P08670|VIME_HUMAN Vimentin OS=Homo sapiens (Human) OX=9606 GN=VIM PE=1 SV=4;tr|A0A1B0GTT5|A0A1B0GTT5_HUMAN Isoform of P08670, IF rod domain-containing protein (Fragment) OS=Homo sapiens (Human) OX=9606 GN=VIM PE=1 SV=1;tr|B0YJC4|B0YJC4_HUMAN Isoform of	VIM			Vimentin	4	4	3	3	9	7.5	7.5	53.651	0.00094429	5.6797	4897600	6539900	3184700	9744900	8772000	1352000	3455800	8544600	2009700	3128700	969750	7744100	2556300	4382700	2494800	2239600	1073200	1465900	731480	2924600	10436000	688510	7116000	8028900	5037000	4564400	3113100	3038300	3602900	0	0	3490700	0	0
P09972;K7EKH5;C9J8F3;J3KSV6;J3QKP5;A8MVZ9	sp|P09972|ALDOC_HUMAN Fructose-bisphosphate aldolase C OS=Homo sapiens (Human) OX=9606 GN=ALDOC PE=1 SV=2	ALDOC			Fructose-bisphosphate aldolase C	6	4	1	1	17.9	6.3	6.3	39.455	0	31.931	2786100	2721200	4169100	8267900	6005100	4633700	10893000	6941800	4396200	0	4272500	8757600	4296800	2564700	3449300	0	2488100	0	1569800	5584600	4792000	2100500	6570400	4733300	2868300	0	3079700	3064500	2925800	3681300	3334600	3108700	3963400	0
P0DN76;Q01081-4;Q01081-2;Q01081	sp|P0DN76|U2AF5_HUMAN Splicing factor U2AF 35 kDa subunit-like protein OS=Homo sapiens (Human) OX=9606 GN=U2AF1L5 PE=1 SV=1;sp|Q01081-4|U2AF1-4_HUMAN Isoform of Q01081, Isoform 4 of Splicing factor U2AF 35 kDa subunit OS=Homo sapiens (Human) OX=9606 GN=U2A	U2AF1			Splicing factor U2AF 35 kDa subunit	4	1	1	1	3.8	3.8	3.8	27.872	0.0059172	2.6789	4572000	1435000	897160	2948900	7021400	908340	2374500	4500000	1429800	1072900	3005800	3297700	3951600	1862000	1613300	3286700	811770	1087700	2148000	4513700	3698200	813660	7219600	3757200	3819500	0	0	0	3823800	0	0	2232700	0	0
P10412;P22492;Q02539	sp|P10412|H14_HUMAN Histone H1.4 OS=Homo sapiens (Human) OX=9606 GN=H1-4 PE=1 SV=2	HIST1H1E			Histone H1.4	3	8	1	1	23.3	7.3	7.3	21.865	0.00099305	6.5078	1364200	4452800	1432600	0	4172600	4010100	5964200	0	0	2171600	0	0	0	2594500	7111800	0	0	2302200	0	4138500	2489000	2156200	5394600	0	0	0	0	0	0	0	0	0	0	0
P11172-2;P11172-3;P11172;E9PFD2;P11172-4	sp|P11172-2|UMPS-2_HUMAN Isoform of P11172, Isoform 2 of Uridine 5-monophosphate synthase OS=Homo sapiens (Human) OX=9606 GN=UMPS PE=1 SV=1;sp|P11172-3|UMPS-3_HUMAN Isoform of P11172, Isoform 3 of Uridine 5-monophosphate synthase OS=Homo sapiens (Human)	UMPS			Uridine 5-monophosphate synthase;Orotate phosphoribosyltransferase;Orotidine 5-phosphate decarboxylase	5	2	2	2	9.6	9.6	9.6	33.051	0.0009542	5.8544	1140900	3695500	1517300	7889400	5745700	1906700	6293000	4661300	1965000	1937000	3334300	7703700	5131900	3157500	4274500	3775300	0	4717200	0	4187200	4101300	997580	7690300	3270500	0	0	0	0	0	0	0	0	0	0
P11279;P11279-2	sp|P11279|LAMP1_HUMAN Lysosome-associated membrane glycoprotein 1 OS=Homo sapiens (Human) OX=9606 GN=LAMP1 PE=1 SV=3;sp|P11279-2|LAMP1-2_HUMAN Isoform of P11279, Isoform 2 of Lysosome-associated membrane glycoprotein 1 OS=Homo sapiens (Human) OX=9606 GN=LA	LAMP1			Lysosome-associated membrane glycoprotein 1	2	2	2	2	4.8	4.8	4.8	44.882	0.00085324	4.1799	4308500	2794600	0	5827400	7232100	0	4377800	0	3951000	2635200	3242400	11400000	0	3429700	4020800	0	2413100	1600300	0	7348300	8244900	1846500	6389300	5293500	4059900	0	0	0	3382100	0	0	0	3383100	0
P11388;P11388-2;P11388-3;P11388-4;J3KTB7	sp|P11388|TOP2A_HUMAN DNA topoisomerase 2-alpha OS=Homo sapiens (Human) OX=9606 GN=TOP2A PE=1 SV=3;sp|P11388-2|TOP2A-2_HUMAN Isoform of P11388, Isoform 2 of DNA topoisomerase 2-alpha OS=Homo sapiens (Human) OX=9606 GN=TOP2A PE=1 SV=3;sp|P11388-3|TOP2A-3_HU	TOP2A			DNA topoisomerase 2-alpha	5	3	2	2	2.7	1.9	1.9	174.38	0.0038285	2.9975	560460	0	0	3572500	0	0	0	0	403630	0	0	3863700	0	0	0	0	731630	3507700	0	2752200	0	0	6016300	0	0	0	0	0	0	0	0	0	0	0
P12273	sp|P12273|PIP_HUMAN Prolactin-inducible protein OS=Homo sapiens (Human) OX=9606 GN=PIP PE=1 SV=1	PIP			Prolactin-inducible protein	1	2	2	2	21.2	21.2	21.2	16.572	0.00089445	4.7746	0	0	0	0	0	0	0	0	2857100	0	0	834330	0	2488100	0	0	0	0	0	0	0	0	0	0	0	0	0	0	0	0	0	0	2441000	0
P13984	sp|P13984|T2FB_HUMAN General transcription factor IIF subunit 2 OS=Homo sapiens (Human) OX=9606 GN=GTF2F2 PE=1 SV=2	GTF2F2			General transcription factor IIF subunit 2	1	2	2	2	9.6	9.6	9.6	28.38	0.002331	3.1359	2254800	2497300	915950	4020100	989760	738120	1379700	1754300	3051700	903680	2539200	4177400	2504900	1084600	875140	1090000	1741500	955140	545090	2820100	2848700	1430100	1530200	871500	0	0	0	0	0	0	0	0	0	0
P14209;P14209-3;A0A096LP69	sp|P14209|CD99_HUMAN CD99 antigen OS=Homo sapiens (Human) OX=9606 GN=CD99 PE=1 SV=1;sp|P14209-3|CD99-3_HUMAN Isoform of P14209, Isoform 3 of CD99 antigen OS=Homo sapiens (Human) OX=9606 GN=CD99 PE=1 SV=1;tr|A0A096LP69|A0A096LP69_HUMAN Isoform of P14209, CD	CD99			CD99 antigen	3	2	2	2	13	13	13	18.848	0.0015974	3.3243	3511100	4175300	4250000	7409800	5335100	2703600	8701600	5641000	1780000	3080400	3510900	3875300	3518300	3554100	4515200	4802200	1083800	1737400	1468400	3952000	4411900	1023000	4330200	4970400	0	0	0	0	0	0	0	0	0	0
P14868;P14868-2;H7BZ35	sp|P14868|SYDC_HUMAN Aspartate--tRNA ligase, cytoplasmic OS=Homo sapiens (Human) OX=9606 GN=DARS1 PE=1 SV=2;sp|P14868-2|SYDC-2_HUMAN Isoform of P14868, Isoform 2 of Aspartate--tRNA ligase, cytoplasmic OS=Homo sapiens (Human) OX=9606 GN=DARS1 PE=1 SV=2;tr|H	DARS			Aspartate--tRNA ligase, cytoplasmic	3	3	3	3	5.8	5.8	5.8	57.136	0.00081301	3.5357	3226000	2158800	2600700	2645500	4344400	0	0	0	1969400	0	0	4714900	2239400	0	0	0	2862200	0	0	1227600	10712000	0	0	991480	4576600	0	0	0	2736400	0	0	0	0	0
P14927	sp|P14927|QCR7_HUMAN Cytochrome b-c1 complex subunit 7 OS=Homo sapiens (Human) OX=9606 GN=UQCRB PE=1 SV=2	UQCRB			Cytochrome b-c1 complex subunit 7	1	1	1	1	11.7	11.7	11.7	13.53	0.0023077	3.0364	0	0	0	2952600	0	0	3950800	2067500	721100	0	0	2476600	2027800	2118700	0	2004000	925880	0	987530	2386300	2581300	934760	4342600	1968800	0	0	0	0	0	0	0	0	0	0
P15170-2;P15170-3;H3BR35;P15170;Q8IYD1	sp|P15170-2|ERF3A-2_HUMAN Isoform of P15170, Isoform 2 of Eukaryotic peptide chain release factor GTP-binding subunit ERF3A OS=Homo sapiens (Human) OX=9606 GN=GSPT1 PE=1 SV=1;sp|P15170-3|ERF3A-3_HUMAN Isoform of P15170, Isoform 3 of Eukaryotic peptide chai	GSPT1;GSPT2			Eukaryotic peptide chain release factor GTP-binding subunit ERF3A;Eukaryotic peptide chain release factor GTP-binding subunit ERF3B	5	2	2	2	2.5	2.5	2.5	68.6	0.0093057	2.4038	2365900	182700	0	3017100	2318300	964150	3639500	2370900	1322900	0	1107800	2211400	2454200	1963600	2340600	2316800	1395200	944890	1062600	2730200	2836700	0	2930300	1892800	2458400	0	0	0	0	0	0	0	0	0
P15531;P15531-2	sp|P15531|NDKA_HUMAN Nucleoside diphosphate kinase A OS=Homo sapiens (Human) OX=9606 GN=NME1 PE=1 SV=1;sp|P15531-2|NDKA-2_HUMAN Isoform of P15531, Isoform 2 of Nucleoside diphosphate kinase A OS=Homo sapiens (Human) OX=9606 GN=NME1 PE=1 SV=1	NME1			Nucleoside diphosphate kinase A	2	6	1	1	47.4	9.2	9.2	17.149	0.0015898	3.3097	1074000	5420900	2945500	5586300	2008000	3187500	8860900	4282400	1444600	5138100	2120000	5609500	1834600	5077600	5728600	3319900	812720	4165500	1236400	2910500	2039300	1413400	4629700	1952900	0	0	0	0	0	0	0	0	0	0
P16152	sp|P16152|CBR1_HUMAN Carbonyl reductase [NADPH] 1 OS=Homo sapiens (Human) OX=9606 GN=CBR1 PE=1 SV=3	CBR1			Carbonyl reductase [NADPH] 1	1	1	1	1	10.8	10.8	10.8	30.375	0	16.336	0	2027200	924480	4072900	3028800	0	3201000	4280100	1193900	1107700	1403800	3869700	2278800	1708000	3376400	2749400	0	0	0	1973900	1957400	0	3164300	1200500	0	0	0	0	0	0	0	0	0	0
P16402	sp|P16402|H13_HUMAN Histone H1.3 OS=Homo sapiens (Human) OX=9606 GN=H1-3 PE=1 SV=2	HIST1H1D			Histone H1.3	1	8	1	1	23.1	7.2	7.2	22.35	0	7.3242	10299000	32127000	7298700	36904000	15662000	15930000	32680000	11122000	8088900	28393000	8370800	44905000	12687000	30251000	31110000	0	5215000	0	5600700	27748000	15727000	15044000	26522000	9397500	0	0	0	0	0	0	0	0	0	0
P16435;E7EWU0;H0Y4R2	sp|P16435|NCPR_HUMAN NADPH--cytochrome P450 reductase OS=Homo sapiens (Human) OX=9606 GN=POR PE=1 SV=2;tr|E7EWU0|E7EWU0_HUMAN Isoform of P16435, NADPH--cytochrome P450 reductase OS=Homo sapiens (Human) OX=9606 GN=POR PE=1 SV=1;tr|H0Y4R2|H0Y4R2_HUMAN Isofor	POR			NADPH--cytochrome P450 reductase	3	2	2	2	2.7	2.7	2.7	76.689	0.004481	2.792	1833300	0	2742900	5745600	2811300	1963500	3435000	5579400	1724900	0	1787900	4456400	2790400	3849800	3787100	4220200	1838300	0	2242900	3750600	4559300	2497300	8353100	2955700	0	0	0	0	0	0	0	0	0	0
P17066;P48741	sp|P17066|HSP76_HUMAN Heat shock 70 kDa protein 6 OS=Homo sapiens (Human) OX=9606 GN=HSPA6 PE=1 SV=2	HSPA6			Heat shock 70 kDa protein 6	2	13	1	1	16.8	1.7	1.7	71.027	0.0023474	3.2011	46101000	925070000	337280000	786320000	393650000	418370000	1030500000	471080000	48734000	817550000	316910000	1107500000	307330000	779040000	915680000	415730000	33324000	859640000	197210000	471020000	257830000	292530000	707600000	306570000	0	759960000	0	0	168360000	256770000	0	204040000	0	1043500000
P17096-2	sp|P17096-2|HMGA1-2_HUMAN Isoform of P17096, Isoform HMG-Y of High mobility group protein HMG-I/HMG-Y OS=Homo sapiens (Human) OX=9606 GN=HMGA1 PE=1 SV=3	HMGA1			High mobility group protein HMG-I/HMG-Y	1	2	1	1	14.6	14.6	14.6	10.679	0.00084818	4.1	2436600	5171300	2606600	6022700	2851200	3347200	8136600	3222400	2042700	4799200	1698700	7744400	1712800	6197300	6293800	2162000	1298400	4275300	1771200	3141300	2720300	2264000	6055100	1915900	0	0	0	0	0	0	0	0	0	0
P20290;P20290-2;D6RDG3	sp|P20290|BTF3_HUMAN Transcription factor BTF3 OS=Homo sapiens (Human) OX=9606 GN=BTF3 PE=1 SV=1;sp|P20290-2|BTF3-2_HUMAN Isoform of P20290, Isoform 2 of Transcription factor BTF3 OS=Homo sapiens (Human) OX=9606 GN=BTF3 PE=1 SV=1;tr|D6RDG3|D6RDG3_HUMAN Iso	BTF3			Transcription factor BTF3	3	2	2	2	16	16	16	22.168	0	8.2168	1318700	2036300	1599000	6832400	3017200	1379400	6387300	3550000	2504200	0	3068200	6754900	1903100	1847500	6421100	2098100	1560800	0	0	2115200	3753600	977080	5783100	1540000	0	0	0	0	0	0	0	0	0	0
P22314-2;P22314	sp|P22314-2|UBA1-2_HUMAN Isoform of P22314, Isoform 2 of Ubiquitin-like modifier-activating enzyme 1 OS=Homo sapiens (Human) OX=9606 GN=UBA1 PE=1 SV=3;sp|P22314|UBA1_HUMAN Ubiquitin-like modifier-activating enzyme 1 OS=Homo sapiens (Human) OX=9606 GN=UBA1	UBA1			Ubiquitin-like modifier-activating enzyme 1	2	1	1	1	1.8	1.8	1.8	113.8	0.00085763	4.2213	520720	552360	516980	0	0	526800	2916700	1151700	0	0	0	1052100	0	670330	1730800	534870	0	0	294010	484880	475600	0	1282500	523700	0	0	0	0	0	0	0	0	0	0
Q96RM1;P35326;P35325;P22532;P22531;Q9BYE4	sp|Q96RM1|SPR2F_HUMAN Small proline-rich protein 2F OS=Homo sapiens (Human) OX=9606 GN=SPRR2F PE=3 SV=1;sp|P35326|SPR2A_HUMAN Small proline-rich protein 2A OS=Homo sapiens (Human) OX=9606 GN=SPRR2A PE=1 SV=1;sp|P35325|SPR2B_HUMAN Small proline-rich protein	SPRR2F;SPRR2A;SPRR2B;SPRR2D;SPRR2E;SPRR2G			Small proline-rich protein 2F;Small proline-rich protein 2A;Small proline-rich protein 2B;Small proline-rich protein 2D;Small proline-rich protein 2E;Small proline-rich protein 2G	6	1	1	1	12.5	12.5	12.5	7.8052	0.0092924	2.3807	665560	0	0	691780	0	0	752020	0	895630	0	0	2267700	0	0	0	0	0	0	0	1743600	853170	0	0	3427700	0	0	0	0	0	0	0	0	0	0
P25325;P25325-2	sp|P25325|THTM_HUMAN 3-mercaptopyruvate sulfurtransferase OS=Homo sapiens (Human) OX=9606 GN=MPST PE=1 SV=3;sp|P25325-2|THTM-2_HUMAN Isoform of P25325, Isoform 2 of 3-mercaptopyruvate sulfurtransferase OS=Homo sapiens (Human) OX=9606 GN=MPST PE=1 SV=3	MPST			3-mercaptopyruvate sulfurtransferase	2	1	1	1	9.1	9.1	9.1	33.178	0.00080192	3.385	0	0	0	788190	0	0	1520200	611360	0	0	0	0	0	0	0	0	0	0	0	0	0	0	728550	0	0	0	0	0	0	0	0	0	0	0
P27797	sp|P27797|CALR_HUMAN Calreticulin OS=Homo sapiens (Human) OX=9606 GN=CALR PE=1 SV=1	CALR			Calreticulin	1	1	1	1	3.4	3.4	3.4	48.141	0.0045249	2.8762	1204800	1572900	1366200	1530500	1131200	0	0	0	0	1117200	0	1602200	0	1278800	2155100	1338200	896050	1802500	946190	755810	0	1097800	1293700	0	0	0	0	0	0	0	0	0	0	0
P29508-2;P29508;P48594;C9JZ65;H0Y5H9	sp|P29508-2|SPB3-2_HUMAN Isoform of P29508, Isoform 2 of Serpin B3 OS=Homo sapiens (Human) OX=9606 GN=SERPINB3 PE=1 SV=2;sp|P29508|SPB3_HUMAN Serpin B3 OS=Homo sapiens (Human) OX=9606 GN=SERPINB3 PE=1 SV=2;sp|P48594|SPB4_HUMAN Serpin B4 OS=Homo sapiens (Hu	SERPINB3;SERPINB4			Serpin B3;Serpin B4	5	3	3	3	10.1	10.1	10.1	38.549	0.00092166	5.3059	0	0	0	0	0	0	0	0	0	0	0	12174000	0	0	0	0	0	0	0	0	0	0	0	0	0	0	0	0	0	0	0	0	0	0
P29966	sp|P29966|MARCS_HUMAN Myristoylated alanine-rich C-kinase substrate OS=Homo sapiens (Human) OX=9606 GN=MARCKS PE=1 SV=4	MARCKS			Myristoylated alanine-rich C-kinase substrate	1	1	1	1	3.3	3.3	3.3	31.554	0.0093123	2.4042	891540	604880	739650	1095100	0	604210	1114600	1092000	513610	428880	579820	1091900	986510	893280	910630	817040	436460	363470	448710	716890	974220	333630	1200700	908610	0	0	0	0	0	0	0	0	0	0
P31151;Q86SG5	sp|P31151|S10A7_HUMAN Protein S100-A7 OS=Homo sapiens (Human) OX=9606 GN=S100A7 PE=1 SV=4	S100A7			Protein S100-A7	2	7	7	7	35.6	35.6	35.6	11.471	0	26.332	1433000	0	1100400	1957700	1486100	0	4153600	0	5734400	67590000	1118800	1131900000	1862600	0	1722700	13970000	0	0	476770	10769000	1642300	0	0	25987000	0	0	0	0	569750	0	908480	0	2203900	40779000
P31944	sp|P31944|CASPE_HUMAN Caspase-14 OS=Homo sapiens (Human) OX=9606 GN=CASP14 PE=1 SV=2	CASP14			Caspase-14;Caspase-14 subunit p17, mature form;Caspase-14 subunit p10, mature form;Caspase-14 subunit p20, intermediate form;Caspase-14 subunit p8, intermediate form	1	5	5	5	19.4	19.4	19.4	27.679	0	9.8831	0	1034100	1124300	1132800	335740	685230	1460400	0	1501100	577310	1930200	28003000	1799600	0	4468100	3250500	0	0	388690	1448900	0	0	0	3326900	0	0	0	0	0	0	0	0	0	0
P31947-2;P31947	sp|P31947-2|1433S-2_HUMAN Isoform of P31947, Isoform 2 of 14-3-3 protein sigma OS=Homo sapiens (Human) OX=9606 GN=SFN PE=1 SV=1;sp|P31947|1433S_HUMAN 14-3-3 protein sigma OS=Homo sapiens (Human) OX=9606 GN=SFN PE=1 SV=1	SFN			14-3-3 protein sigma	2	3	1	1	12	3.7	3.7	24.336	1	-2	3292400	14017000	10202000	11340000	7530900	8438400	23608000	14718000	3193500	14736000	0	13752000	5533100	16137000	18823000	13415000	2179000	15113000	0	9215500	6359200	5498500	13475000	0	0	0	0	0	0	0	0	0	0	0
P32242	sp|P32242|OTX1_HUMAN Homeobox protein OTX1 OS=Homo sapiens (Human) OX=9606 GN=OTX1 PE=1 SV=1	OTX1			Homeobox protein OTX1	1	1	1	1	3.4	3.4	3.4	37.327	0.0023438	3.1948	0	0	0	4897200	4780100	2320600	0	4645200	4604900	0	3051600	4865400	4524500	0	0	0	4159700	0	0	4044800	0	0	4221800	5258200	0	0	0	0	0	0	0	0	0	0
X6RJP6;P37802;P37802-2	tr|X6RJP6|X6RJP6_HUMAN Isoform of P37802, Calponin-homology (CH) domain-containing protein (Fragment) OS=Homo sapiens (Human) OX=9606 GN=TAGLN2 PE=1 SV=1;sp|P37802|TAGL2_HUMAN Transgelin-2 OS=Homo sapiens (Human) OX=9606 GN=TAGLN2 PE=1 SV=3;sp|P37802-2|TAG	TAGLN2			Transgelin-2	3	2	2	2	13.4	13.4	13.4	21.086	0.00088731	4.6715	5008400	6908500	7813100	9107900	6815900	0	1702700	1120100	4755200	4250400	5133500	10299000	5225900	738130	2010900	1202200	4005100	4920700	4516700	6590100	7430300	269240	1993100	1178200	0	0	0	0	0	0	0	0	0	0
P38432	sp|P38432|COIL_HUMAN Coilin OS=Homo sapiens (Human) OX=9606 GN=COIL PE=1 SV=1	COIL			Coilin	1	1	1	1	2.8	2.8	2.8	62.608	0.00083056	3.8685	0	0	1922000	3534900	3668000	0	2688600	2881600	1541100	0	2213200	3853400	2927300	0	2888700	1380600	1191200	0	1667300	2605200	3343400	861590	3238000	2685100	0	0	0	0	0	0	0	0	0	0
P42025	sp|P42025|ACTY_HUMAN Beta-centractin OS=Homo sapiens (Human) OX=9606 GN=ACTR1B PE=1 SV=1	ACTR1B			Beta-centractin	1	3	1	1	11.7	6.1	6.1	42.293	0.00097276	6.1544	0	0	1957500	0	3652000	0	0	0	1476900	0	0	1746400	2493500	0	0	0	0	0	0	1790500	2990000	0	0	2030700	0	0	0	0	0	0	0	0	0	0
P42285;H0Y8U3	sp|P42285|MTREX_HUMAN Exosome RNA helicase MTR4 OS=Homo sapiens (Human) OX=9606 GN=MTREX PE=1 SV=3;tr|H0Y8U3|H0Y8U3_HUMAN Isoform of P42285, Exosome RNA helicase MTR4 (Fragment) OS=Homo sapiens (Human) OX=9606 GN=MTREX PE=1 SV=1	SKIV2L2			Superkiller viralicidic activity 2-like 2	2	2	2	2	2.4	2.4	2.4	117.8	0.00098135	6.3081	2178900	723460	2929000	1140300	5908500	2392900	1361000	1444700	3196300	3866300	3353200	5924500	925510	1002500	1541300	4795900	2863000	0	0	4185300	0	0	1292800	3641400	0	0	0	0	2885800	0	0	0	2665900	2936300
P42677	sp|P42677|RS27_HUMAN 40S ribosomal protein S27 OS=Homo sapiens (Human) OX=9606 GN=RPS27 PE=1 SV=3	RPS27			40S ribosomal protein S27	1	5	1	1	41.7	13.1	13.1	9.461	0.0023548	3.2064	130750000	141530000	165600000	237090000	230320000	90398000	236730000	227540000	128300000	93387000	143250000	232570000	185540000	149110000	208030000	184140000	117620000	124920000	140950000	174620000	214920000	92756000	238750000	154340000	131140000	81039000	127050000	87531000	111370000	76651000	76819000	102220000	111200000	75030000
P46109	sp|P46109|CRKL_HUMAN Crk-like protein OS=Homo sapiens (Human) OX=9606 GN=CRKL PE=1 SV=1	CRKL			Crk-like protein	1	2	2	2	9.2	9.2	9.2	33.777	0.004451	2.7202	0	0	314780	1156500	0	306850	2462100	0	0	0	0	685210	0	603040	903940	645160	0	0	0	0	0	0	1102500	0	0	0	0	0	0	0	0	0	0	0
P47756-2;P47756;B1AK85;B1AK87;B1AK88	sp|P47756-2|CAPZB-2_HUMAN Isoform of P47756, Isoform 2 of F-actin-capping protein subunit beta OS=Homo sapiens (Human) OX=9606 GN=CAPZB PE=1 SV=4;sp|P47756|CAPZB_HUMAN F-actin-capping protein subunit beta OS=Homo sapiens (Human) OX=9606 GN=CAPZB PE=1 SV=4;	CAPZB			F-actin-capping protein subunit beta	5	2	2	2	8.5	8.5	8.5	30.628	0	8.5573	0	1349100	1327800	2442000	1562600	1020100	2533300	2292900	806760	1165500	1143000	2284000	1663900	1559100	2134300	1847800	370820	1158200	420180	1117700	1351000	497940	1822300	1187100	0	0	0	0	0	0	0	0	0	0
P49006	sp|P49006|MRP_HUMAN MARCKS-related protein OS=Homo sapiens (Human) OX=9606 GN=MARCKSL1 PE=1 SV=2	MARCKSL1			MARCKS-related protein	1	1	1	1	6.7	6.7	6.7	19.529	0.00081833	3.6324	1407800	1365800	1819700	1906800	1585000	953050	2370700	1862200	962160	1025400	1286500	1793800	1281400	1411200	1877500	1545400	850660	1150700	1200900	1416900	1412500	649310	1679700	1543800	0	0	0	0	0	0	0	0	0	0
P51570;P51570-2;K7ERJ9;K7EII7	sp|P51570|GALK1_HUMAN Galactokinase OS=Homo sapiens (Human) OX=9606 GN=GALK1 PE=1 SV=1;sp|P51570-2|GALK1-2_HUMAN Isoform of P51570, Isoform 2 of Galactokinase OS=Homo sapiens (Human) OX=9606 GN=GALK1 PE=1 SV=1;tr|K7ERJ9|K7ERJ9_HUMAN Isoform of P51570, GalK	GALK1			Galactokinase	4	2	2	2	7.4	7.4	7.4	42.272	0.00092421	5.3468	3425300	8411200	2786200	12080000	6779700	3031300	8399900	6120300	5700200	4322800	3431900	8285800	6158200	5325100	7448500	4993800	4666500	3998200	2566000	9666800	8018200	2428800	7996700	5013900	3371100	5016800	0	0	0	0	0	0	0	0
P51610;P51610-2;H7C1C4	sp|P51610|HCFC1_HUMAN Host cell factor 1 OS=Homo sapiens (Human) OX=9606 GN=HCFC1 PE=1 SV=2;sp|P51610-2|HCFC1-2_HUMAN Isoform of P51610, Isoform 2 of Host cell factor 1 OS=Homo sapiens (Human) OX=9606 GN=HCFC1 PE=1 SV=2	HCFC1			Host cell factor 1;HCF N-terminal chain 1;HCF N-terminal chain 2;HCF N-terminal chain 3;HCF N-terminal chain 4;HCF N-terminal chain 5;HCF N-terminal chain 6;HCF C-terminal chain 1;HCF C-terminal chain 2;HCF C-terminal chain 3;HCF C-terminal chain 4;HCF C-terminal chain 5;HCF C-terminal chain 6	3	47	1	1	28.4	1.4	1.4	208.73	0	10.78	0	9490700	29940000	9967800	15591000	0	0	6242500	0	8042000	16504000	8153700	11158000	0	0	0	0	0	12189000	10612000	15632000	0	0	8433000	0	0	0	0	0	0	0	0	0	0
P51809-3;P51809;P51809-2	sp|P51809-3|VAMP7-3_HUMAN Isoform of P51809, Isoform 3 of Vesicle-associated membrane protein 7 OS=Homo sapiens (Human) OX=9606 GN=VAMP7 PE=1 SV=3;sp|P51809|VAMP7_HUMAN Vesicle-associated membrane protein 7 OS=Homo sapiens (Human) OX=9606 GN=VAMP7 PE=1 SV=	VAMP7			Vesicle-associated membrane protein 7	3	1	1	1	6.7	6.7	6.7	20.12	0.0015936	3.3176	2525900	4692900	3098400	0	0	0	0	0	2657600	3179400	3463800	0	0	0	0	0	2924700	4441500	2828300	0	5590400	0	0	0	0	0	0	0	0	0	0	0	0	0
P51858;P51858-2;P51858-3	sp|P51858|HDGF_HUMAN Hepatoma-derived growth factor OS=Homo sapiens (Human) OX=9606 GN=HDGF PE=1 SV=1;sp|P51858-2|HDGF-2_HUMAN Isoform of P51858, Isoform 2 of Hepatoma-derived growth factor OS=Homo sapiens (Human) OX=9606 GN=HDGF PE=1 SV=1;sp|P51858-3|HDGF	HDGF			Hepatoma-derived growth factor	3	2	1	1	10	6.7	6.7	26.788	0.00090416	4.9629	0	2810400	1936600	3025300	2551100	1737600	6233500	3167600	1134700	3386600	1175000	4076900	2345200	3818400	4927500	2159900	934340	2230700	520830	3063500	2330000	988470	3565100	1628600	0	0	0	0	0	0	0	0	0	0
P51970	sp|P51970|NDUA8_HUMAN NADH dehydrogenase [ubiquinone] 1 alpha subcomplex subunit 8 OS=Homo sapiens (Human) OX=9606 GN=NDUFA8 PE=1 SV=3	NDUFA8			NADH dehydrogenase [ubiquinone] 1 alpha subcomplex subunit 8	1	1	1	1	8.7	8.7	8.7	20.105	0.0023256	3.1249	382730	0	435350	0	630730	0	0	685480	373440	0	500860	2166400	472880	0	0	599740	252110	0	259550	0	473040	0	0	561310	0	0	0	0	0	0	0	0	0	0
P55000	sp|P55000|SLUR1_HUMAN Secreted Ly-6/uPAR-related protein 1 OS=Homo sapiens (Human) OX=9606 GN=SLURP1 PE=1 SV=2	SLURP1			Secreted Ly-6/uPAR-related protein 1	1	1	1	1	24.3	24.3	24.3	11.186	0	10.951	0	0	0	0	0	0	0	0	0	0	0	5977500	0	0	0	0	0	0	0	0	0	0	0	0	0	0	0	0	0	0	0	0	0	0
P55196-3;H0Y7R8;A8MQ02;J3KN01;P55196-2;P55196-1;P55196;P55196-5;H0Y8U8;H0Y948;H0Y8L4;Q5TIG5;P55196-6	sp|P55196-3|AFAD-3_HUMAN Isoform of P55196, Isoform 3 of Afadin OS=Homo sapiens (Human) OX=9606 GN=AFDN PE=1 SV=3;tr|H0Y7R8|H0Y7R8_HUMAN Isoform of P55196, Ras-associating domain-containing protein (Fragment) OS=Homo sapiens (Human) OX=9606 GN=AFDN PE=1 SV	MLLT4			Afadin	13	3	3	3	2.4	2.4	2.4	197.65	0.0009901	6.4299	2820200	2054800	2950000	6078700	4321500	0	5745500	958930	0	1490500	0	3847500	3552200	3881000	3630900	1876300	2476000	0	0	2757100	1116000	1775700	5236300	1809300	0	0	0	0	0	0	0	0	0	0
P55735;A8MXL6;P55735-2;P55735-4;P55735-3	sp|P55735|SEC13_HUMAN Protein SEC13 homolog OS=Homo sapiens (Human) OX=9606 GN=SEC13 PE=1 SV=3;tr|A8MXL6|A8MXL6_HUMAN Isoform of P55735, WD_REPEATS_REGION domain-containing protein OS=Homo sapiens (Human) OX=9606 GN=SEC13 PE=1 SV=1;sp|P55735-2|SEC13-2_HUMA	SEC13			Protein SEC13 homolog	5	2	2	2	15.2	15.2	15.2	35.54	0	50.942	0	2104400	729620	8012600	3472400	1261700	12592000	5724500	655610	1141200	773460	7371500	1168300	3023800	5925100	2260200	0	2227300	0	942060	1644200	0	2334900	2043600	0	0	0	2763200	0	0	3862700	0	0	0
P57053	sp|P57053|H2BFS_HUMAN Histone H2B type F-S OS=Homo sapiens (Human) OX=9606 GN=H2BFS PE=1 SV=2	H2BFS			Histone H2B type F-S	1	18	1	1	69	5.6	5.6	13.944	1	-2	0	16114000	0	13724000	0	11222000	28516000	0	0	10748000	0	11386000	0	19063000	18236000	0	0	9804800	0	4025200	0	3712300	13159000	0	0	0	0	0	0	0	0	0	0	0
P57740-3;P57740-2;P57740	sp|P57740-3|NU107-3_HUMAN Isoform of P57740, Isoform 3 of Nuclear pore complex protein Nup107 OS=Homo sapiens (Human) OX=9606 GN=NUP107 PE=1 SV=1;sp|P57740-2|NU107-2_HUMAN Isoform of P57740, Isoform 2 of Nuclear pore complex protein Nup107 OS=Homo sapiens	NUP107			Nuclear pore complex protein Nup107	3	2	2	2	2.9	2.9	2.9	79.97	0.0080233	2.5237	242890	0	0	0	0	0	0	0	127660	0	99236	0	0	0	0	0	0	0	0	0	0	0	0	0	0	0	0	0	0	0	0	0	0	0
U3KQK0;Q99880;Q99879;Q99877;Q93079;Q5QNW6;P62807;P58876;Q5QNW6-2	tr|U3KQK0|U3KQK0_HUMAN Isoform of Q99877, Histone H2B OS=Homo sapiens (Human) OX=9606 GN=H2BC15 PE=1 SV=1;sp|Q99880|H2B1L_HUMAN Histone H2B type 1-L OS=Homo sapiens (Human) OX=9606 GN=H2BC13 PE=1 SV=3;sp|Q99879|H2B1M_HUMAN Histone H2B type 1-M OS=Homo sapi	HIST1H2BN;HIST1H2BL;HIST1H2BM;HIST1H2BH;HIST2H2BF;HIST1H2BC;HIST1H2BD			Histone H2B;Histone H2B type 1-L;Histone H2B type 1-M;Histone H2B type 1-N;Histone H2B type 1-H;Histone H2B type 2-F;Histone H2B type 1-C/E/F/G/I;Histone H2B type 1-D	9	17	1	0	52.4	5.4	0	18.804	0	9.1764	0	19031000	0	0	0	10637000	13529000	0	0	28286000	0	4682700	0	7743800	0	0	0	26444000	0	0	0	7124000	5184800	0	0	0	0	0	0	0	0	0	0	0
P60174-4;P60174-1;P60174;U3KQF3;U3KPZ0	sp|P60174-4|TPIS-4_HUMAN Isoform of P60174, Isoform 4 of Triosephosphate isomerase OS=Homo sapiens (Human) OX=9606 GN=TPI1 PE=1 SV=3;sp|P60174-1|TPIS-1_HUMAN Isoform of P60174, Isoform 2 of Triosephosphate isomerase OS=Homo sapiens (Human) OX=9606 GN=TPI1	TPI1			Triosephosphate isomerase	5	2	2	2	26.3	26.3	26.3	17.958	0	7.9711	1114200	936070	877550	901530	0	626200	1692800	799950	1061200	0	0	2582600	2042500	937300	895730	0	873150	623820	626940	2772100	482470	293540	1196600	517880	0	0	0	0	0	0	0	0	0	0
P60468	sp|P60468|SC61B_HUMAN Protein transport protein Sec61 subunit beta OS=Homo sapiens (Human) OX=9606 GN=SEC61B PE=1 SV=2	SEC61B			Protein transport protein Sec61 subunit beta	1	1	1	1	15.6	15.6	15.6	9.9743	0.00095602	5.8708	9215000	11360000	9849200	19806000	12160000	7311000	16691000	15242000	7136000	7385400	6567000	15337000	12180000	13797000	13206000	12202000	7682800	8853400	6794500	13352000	13854000	7223100	17940000	10003000	0	0	0	0	0	0	0	0	0	0
P61006	sp|P61006|RAB8A_HUMAN Ras-related protein Rab-8A OS=Homo sapiens (Human) OX=9606 GN=RAB8A PE=1 SV=1	RAB8A			Ras-related protein Rab-8A	1	3	2	2	19.3	14	14	23.668	0.00084104	4.0333	927220	0	0	3146700	1399000	1532800	0	0	914300	1060700	0	2960100	0	2743300	1525600	0	0	0	1094800	2454800	1842800	969380	4731900	1571700	0	0	0	0	0	0	0	0	0	0
P61204-2;P84077;P61204;H0YGG7;C9J1Z8;F5H423;P84085	sp|P61204-2|ARF3-2_HUMAN Isoform of P61204, Isoform 2 of ADP-ribosylation factor 3 OS=Homo sapiens (Human) OX=9606 GN=ARF3 PE=1 SV=2;sp|P84077|ARF1_HUMAN ADP-ribosylation factor 1 OS=Homo sapiens (Human) OX=9606 GN=ARF1 PE=1 SV=2;sp|P61204|ARF3_HUMAN ADP-r	ARF3;ARF1;ARF5			ADP-ribosylation factor 3;ADP-ribosylation factor 1;ADP-ribosylation factor 5	7	2	2	2	17.4	17.4	17.4	16.145	0.00086957	4.3872	2938000	1536300	1138900	1948300	1730700	1093700	2708600	1138100	3356300	1367800	1414000	1652800	1159400	2087100	0	1878100	2977900	1571100	1172300	1464100	1456000	917140	1729100	1462200	0	0	0	0	0	0	0	0	0	0
P61962	sp|P61962|DCAF7_HUMAN DDB1- and CUL4-associated factor 7 OS=Homo sapiens (Human) OX=9606 GN=DCAF7 PE=1 SV=1	DCAF7			DDB1- and CUL4-associated factor 7	1	1	1	1	4.4	4.4	4.4	38.926	0.0023401	3.1821	0	2881600	974940	2007900	0	1264300	3946500	0	0	1936400	0	2477200	0	2189900	3108800	1420800	0	1723700	0	1158000	0	603340	2507900	776890	0	0	0	0	0	0	0	0	0	0
P62140;C9JP48;C9J9S3	sp|P62140|PP1B_HUMAN Serine/threonine-protein phosphatase PP1-beta catalytic subunit OS=Homo sapiens (Human) OX=9606 GN=PPP1CB PE=1 SV=3	PPP1CB			Serine/threonine-protein phosphatase PP1-beta catalytic subunit	3	7	2	2	27.5	8	8	37.186	0.00092251	5.3123	0	0	6578900	0	7500200	0	0	11800000	0	0	0	7433000	4524300	5827500	0	9530700	0	0	0	0	5427000	0	15609000	10819000	0	0	0	0	0	0	0	0	0	0
P62714;H0YC23;E7ESG8;E5RHC1;E5RFI3;E5RHP4;H0YBN9;E5RJX4;H3BV22	sp|P62714|PP2AB_HUMAN Serine/threonine-protein phosphatase 2A catalytic subunit beta isoform OS=Homo sapiens (Human) OX=9606 GN=PPP2CB PE=1 SV=1	PPP2CB			Serine/threonine-protein phosphatase 2A catalytic subunit beta isoform	9	11	1	1	51.8	4.2	4.2	35.575	0	11.636	0	4097200	0	4293900	2328600	3204800	5887900	2318500	0	4799900	0	4267500	1874000	5303100	5376800	2108900	0	4922300	0	3664600	1911800	1495500	5252300	1758000	0	0	0	0	0	0	0	0	0	0
P62877	sp|P62877|RBX1_HUMAN E3 ubiquitin-protein ligase RBX1 OS=Homo sapiens (Human) OX=9606 GN=RBX1 PE=1 SV=1	RBX1			E3 ubiquitin-protein ligase RBX1;E3 ubiquitin-protein ligase RBX1, N-terminally processed	1	2	2	2	17.6	17.6	17.6	12.274	0	12.942	3179400	0	0	5947900	0	0	0	0	0	0	0	0	0	0	0	0	0	0	0	0	0	0	0	0	3179400	0	0	0	0	0	0	0	0	0
P63172	sp|P63172|DYLT1_HUMAN Dynein light chain Tctex-type 1 OS=Homo sapiens (Human) OX=9606 GN=DYNLT1 PE=1 SV=1	DYNLT1			Dynein light chain Tctex-type 1	1	1	1	1	14.2	14.2	14.2	12.452	0.00088574	4.61	0	4423700	4112600	0	3830500	0	0	0	0	0	0	0	0	0	0	6794900	5132800	0	0	0	4316500	0	0	0	0	0	0	0	0	0	0	0	0	0
P63261;I3L3I0;I3L1U9;I3L4N8;K7EM38;I3L3R2;J3KT65	sp|P63261|ACTG_HUMAN Actin, cytoplasmic 2 OS=Homo sapiens (Human) OX=9606 GN=ACTG1 PE=1 SV=1;tr|I3L3I0|I3L3I0_HUMAN Isoform of P63261, Actin, cytoplasmic 2 (Fragment) OS=Homo sapiens (Human) OX=9606 GN=ACTG1 PE=1 SV=1;tr|I3L1U9|I3L1U9_HUMAN Isoform of P632	ACTG1			Actin, cytoplasmic 2;Actin, cytoplasmic 2, N-terminally processed	7	17	1	1	59.2	4.5	4.5	41.792	0	25.111	0	2158200	2464500	4336300	3164700	2228200	5736500	3651600	1180300	1224500	1210300	4344600	2656600	2491600	3816800	3126200	712760	1294000	1330700	2030300	2480900	1167200	3866000	2603900	0	0	0	0	0	0	0	0	0	0
P68133;P68032;A6NL76;P63267;P62736;F8WB63;B8ZZJ2;C9JFL5;F6UVQ4;F6QUT6	sp|P68133|ACTS_HUMAN Actin, alpha skeletal muscle OS=Homo sapiens (Human) OX=9606 GN=ACTA1 PE=1 SV=1;sp|P68032|ACTC_HUMAN Actin, alpha cardiac muscle 1 OS=Homo sapiens (Human) OX=9606 GN=ACTC1 PE=1 SV=1;tr|A6NL76|A6NL76_HUMAN Isoform of P68133, Actin, alph	ACTA1;ACTC1;ACTG2;ACTA2			Actin, alpha skeletal muscle;Actin, alpha cardiac muscle 1;Actin, gamma-enteric smooth muscle;Actin, aortic smooth muscle	10	10	1	1	27.9	4.2	4.2	42.051	0	32.967	18299000	73686000	72535000	123510000	110850000	51136000	127210000	135630000	67983000	61610000	74376000	116630000	104770000	95922000	97758000	106480000	47155000	52861000	41203000	86545000	106770000	32667000	98161000	92624000	18439000	43709000	56360000	45890000	53190000	43608000	41239000	61416000	58503000	50096000
P68431	sp|P68431|H31_HUMAN Histone H3.1 OS=Homo sapiens (Human) OX=9606 GN=H3C2 PE=1 SV=2	HIST1H3A			Histone H3.1	1	15	1	1	72.1	23.5	23.5	15.404	0	83.731	0	0	0	7176900	0	11434000	0	0	0	0	0	0	0	0	22267000	0	0	25123000	0	8114400	0	0	15245000	0	0	0	0	0	0	0	0	0	0	0
P82970	sp|P82970|HMGN5_HUMAN High mobility group nucleosome-binding domain-containing protein 5 OS=Homo sapiens (Human) OX=9606 GN=HMGN5 PE=1 SV=1	HMGN5			High mobility group nucleosome-binding domain-containing protein 5	1	1	1	1	6.4	6.4	6.4	31.524	0.0008071	3.4537	373930	1068400	0	0	0	539970	1214400	0	0	518190	0	1009400	0	1103900	0	0	0	599140	0	0	879400	0	0	0	0	0	0	0	0	0	0	0	0	0
Q01469;I6L8B7;A8MUU1	sp|Q01469|FABP5_HUMAN Fatty acid-binding protein 5 OS=Homo sapiens (Human) OX=9606 GN=FABP5 PE=1 SV=3;tr|I6L8B7|I6L8B7_HUMAN Isoform of Q01469, Lipocln_cytosolic_FA-bd_dom domain-containing protein OS=Homo sapiens (Human) OX=9606 GN=FABP5 PE=1 SV=1;sp|A8MU	FABP5;FABP5P3			Fatty acid-binding protein, epidermal;Putative fatty acid-binding protein 5-like protein 3	3	2	2	2	22.2	22.2	22.2	15.164	0	16.043	0	0	1406800	0	3145600	0	0	0	0	0	0	17257000	0	0	0	1497900	0	0	684590	0	0	0	0	2685600	0	0	0	0	0	0	0	0	0	0
Q02413;Q02413-2	sp|Q02413|DSG1_HUMAN Desmoglein-1 OS=Homo sapiens (Human) OX=9606 GN=DSG1 PE=1 SV=2	DSG1			Desmoglein-1	2	4	4	4	5.9	5.9	5.9	113.75	0	13.357	1292200	1045900	2055000	0	3855400	0	6451500	0	9516200	0	0	24579000	3335100	0	16891000	0	900660	561460	0	3236300	636730	4271200	0	2884900	0	0	0	0	0	0	0	0	8108600	0
Q02952-3;Q02952-2;Q02952	sp|Q02952-3|AKA12-3_HUMAN Isoform of Q02952, Isoform 3 of A-kinase anchor protein 12 OS=Homo sapiens (Human) OX=9606 GN=AKAP12 PE=1 SV=4;sp|Q02952-2|AKA12-2_HUMAN Isoform of Q02952, Isoform 2 of A-kinase anchor protein 12 OS=Homo sapiens (Human) OX=9606 GN	AKAP12			A-kinase anchor protein 12	3	1	1	1	0.7	0.7	0.7	180.99	0.0044776	2.7748	1268700	0	1230800	0	2105000	0	0	1663100	1615700	0	1003400	0	1726600	0	0	1559900	1379300	0	884300	0	1803800	0	1399100	1370000	0	0	0	0	0	0	0	0	0	0
Q04721	sp|Q04721|NOTC2_HUMAN Neurogenic locus notch homolog protein 2 OS=Homo sapiens (Human) OX=9606 GN=NOTCH2 PE=1 SV=3	NOTCH2			Neurogenic locus notch homolog protein 2;Notch 2 extracellular truncation;Notch 2 intracellular domain	1	1	1	1	0.6	0.6	0.6	265.4	0.0080175	2.517	2164100	0	0	3534800	0	0	0	0	3182400	0	0	0	0	0	0	0	0	0	0	0	0	0	0	0	0	0	0	0	0	0	0	0	2729900	0
Q06210-2;Q06210	sp|Q06210-2|GFPT1-2_HUMAN Isoform of Q06210, Isoform 2 of Glutamine--fructose-6-phosphate aminotransferase [isomerizing] 1 OS=Homo sapiens (Human) OX=9606 GN=GFPT1 PE=1 SV=3;sp|Q06210|GFPT1_HUMAN Glutamine--fructose-6-phosphate aminotransferase [isomerizin	GFPT1			Glutamine--fructose-6-phosphate aminotransferase [isomerizing] 1	2	2	2	2	4.3	4.3	4.3	76.758	0.00095057	5.8016	2205100	0	0	7803000	5449500	360420	3095500	1855700	2517200	0	0	7110800	4218000	770680	2344800	1442000	0	808810	0	5008400	4069900	0	5573600	0	0	0	0	0	0	0	0	0	0	0
Q08554-2;Q08554	sp|Q08554-2|DSC1-2_HUMAN Isoform of Q08554, Isoform 1B of Desmocollin-1 OS=Homo sapiens (Human) OX=9606 GN=DSC1 PE=1 SV=2;sp|Q08554|DSC1_HUMAN Desmocollin-1 OS=Homo sapiens (Human) OX=9606 GN=DSC1 PE=1 SV=2	DSC1			Desmocollin-1	2	4	4	4	6.1	6.1	6.1	93.834	0	11.637	1519800	7835200	1912000	1613300	0	0	6012300	0	7669100	0	1642300	53189000	678760	0	17041000	6129000	0	302390	314370	4533200	945220	3951900	0	4679900	0	0	0	0	0	0	0	0	9217500	0
Q0VF96	sp|Q0VF96|CGNL1_HUMAN Cingulin-like protein 1 OS=Homo sapiens (Human) OX=9606 GN=CGNL1 PE=1 SV=2	CGNL1			Cingulin-like protein 1	1	1	1	1	0.8	0.8	0.8	149.08	0.0087146	2.493	0	0	0	0	0	0	0	0	0	0	0	0	5294200	0	0	0	0	0	0	0	8388900	0	0	0	0	0	0	0	0	0	0	0	0	0
Q13283	sp|Q13283|G3BP1_HUMAN Ras GTPase-activating protein-binding protein 1 OS=Homo sapiens (Human) OX=9606 GN=G3BP1 PE=1 SV=1	G3BP1			Ras GTPase-activating protein-binding protein 1	1	1	1	1	2.4	2.4	2.4	52.164	0.0086083	2.4175	0	1424200	1534900	2374600	2223300	0	2933700	2664800	1381700	0	988370	2828000	0	0	2416200	1539700	0	839430	0	1409700	1992300	912180	2467300	0	0	0	0	0	0	0	0	0	0	0
Q13541	sp|Q13541|4EBP1_HUMAN Eukaryotic translation initiation factor 4E-binding protein 1 OS=Homo sapiens (Human) OX=9606 GN=EIF4EBP1 PE=1 SV=3	EIF4EBP1			Eukaryotic translation initiation factor 4E-binding protein 1	1	1	1	1	22	22	22	12.58	0	8.7235	0	3813300	3027600	3483500	4206300	0	0	0	2641300	0	1820900	4572900	2865200	3839500	0	3820700	0	0	1890000	2234200	4660100	853550	0	0	0	0	0	0	0	0	0	0	0	0
Q13573;G3V4X8;G3V3A4;G3V5R3	sp|Q13573|SNW1_HUMAN SNW domain-containing protein 1 OS=Homo sapiens (Human) OX=9606 GN=SNW1 PE=1 SV=1;tr|G3V4X8|G3V4X8_HUMAN Isoform of Q13573, SKIP_SNW domain-containing protein OS=Homo sapiens (Human) OX=9606 GN=SNW1 PE=1 SV=1;tr|G3V3A4|G3V3A4_HUMAN Iso	SNW1			SNW domain-containing protein 1	4	3	3	3	8	8	8	61.494	0	9.0669	4668700	0	2217800	663420	0	336000	4731100	5956100	0	332080	5034000	3605700	408050	318150	401320	4425500	1202400	5602300	1094400	324040	334280	233840	456610	7085600	4397000	0	0	0	0	0	0	2951200	0	0
Q13618-2;Q13618;H7C1L6;Q13618-3	sp|Q13618-2|CUL3-2_HUMAN Isoform of Q13618, Isoform 2 of Cullin-3 OS=Homo sapiens (Human) OX=9606 GN=CUL3 PE=1 SV=2;sp|Q13618|CUL3_HUMAN Cullin-3 OS=Homo sapiens (Human) OX=9606 GN=CUL3 PE=1 SV=2;tr|H7C1L6|H7C1L6_HUMAN Isoform of Q13618, Cullin domain-cont	CUL3			Cullin-3	4	2	2	2	3.1	3.1	3.1	86.233	0.00083264	3.8896	0	1742100	161490	3570600	2725700	148850	840170	3473400	0	0	1382400	733960	2072000	459410	566810	297220	0	330280	0	1383900	0	0	3209300	0	0	0	0	0	0	0	0	0	0	0
Q14126	sp|Q14126|DSG2_HUMAN Desmoglein-2 OS=Homo sapiens (Human) OX=9606 GN=DSG2 PE=1 SV=2	DSG2			Desmoglein-2	1	3	3	3	3.1	3.1	3.1	122.29	0.00089928	4.8539	4038600	1680800	2826000	2815300	4654500	455650	528090	2227800	3579100	0	2967100	2372000	4979500	1977600	0	4523800	2631200	0	1913100	1854500	3146100	0	2810200	4748600	4553800	0	1667000	0	0	0	0	0	0	0
Q14165	sp|Q14165|MLEC_HUMAN Malectin OS=Homo sapiens (Human) OX=9606 GN=MLEC PE=1 SV=1	MLEC			Malectin	1	1	1	1	5.8	5.8	5.8	32.233	0	8.5685	3148200	3202400	3388300	5097400	4198000	3358000	5265600	3654300	2662700	2026700	4400800	5895800	4778100	5769400	6660700	6675300	2984000	3497500	2992400	4730300	5664500	2190300	8300400	5267900	0	0	0	0	0	0	0	0	0	0
Q14210	sp|Q14210|LY6D_HUMAN Lymphocyte antigen 6D OS=Homo sapiens (Human) OX=9606 GN=LY6D PE=1 SV=1	LY6D			Lymphocyte antigen 6D	1	1	1	1	7.8	7.8	7.8	13.286	0.0099715	2.3549	0	0	0	0	0	0	0	0	0	0	0	4908200	0	0	0	0	0	0	0	0	0	0	0	0	0	0	0	0	0	0	0	0	0	0
Q15427	sp|Q15427|SF3B4_HUMAN Splicing factor 3B subunit 4 OS=Homo sapiens (Human) OX=9606 GN=SF3B4 PE=1 SV=1	SF3B4			Splicing factor 3B subunit 4	1	1	1	1	3.3	3.3	3.3	44.385	0.00093633	5.5432	8721500	0	4862600	9873300	14624000	4256000	0	9532600	8226100	4311700	5509900	7372200	9792900	5981300	4776200	7559600	8269000	0	3951700	6729500	11460000	4147400	6029700	6918700	0	0	0	0	0	0	0	0	0	0
Q15637-4;Q15637-6;Q15637-3;Q15637-2;Q15637;Q15637-7;Q15637-5;F8WEV5;H7C561	sp|Q15637-4|SF01-4_HUMAN Isoform of Q15637, Isoform 4 of Splicing factor 1 OS=Homo sapiens (Human) OX=9606 GN=SF1 PE=1 SV=4;sp|Q15637-6|SF01-6_HUMAN Isoform of Q15637, Isoform 6 of Splicing factor 1 OS=Homo sapiens (Human) OX=9606 GN=SF1 PE=1 SV=4;sp|Q1563	SF1			Splicing factor 1	9	5	5	5	9.5	9.5	9.5	59.711	0	11.361	11443000	12337000	4386200	6443500	6929200	1281600	16134000	6216500	2338000	2576600	1472500	5125900	3948200	5221400	2216900	2770200	3222000	3268000	2510200	2616900	4912900	0	6233300	7407100	5784300	6159400	5865900	5998300	0	0	5879500	0	0	0
Q15717-2;Q15717;M0QZR9	sp|Q15717-2|ELAV1-2_HUMAN Isoform of Q15717, Isoform 2 of ELAV-like protein 1 OS=Homo sapiens (Human) OX=9606 GN=ELAVL1 PE=1 SV=2;sp|Q15717|ELAV1_HUMAN ELAV-like protein 1 OS=Homo sapiens (Human) OX=9606 GN=ELAVL1 PE=1 SV=2;tr|M0QZR9|M0QZR9_HUMAN Isoform o	ELAVL1			ELAV-like protein 1	3	2	2	2	6.2	6.2	6.2	38.996	0.00084317	4.0672	1938500	1814700	4128000	2022500	2563100	1655500	5081300	5124800	1142500	1152500	1297600	6814800	2243100	3562600	6580600	0	936460	0	0	1570600	2011100	0	3734600	0	0	0	0	0	0	0	0	0	0	0
Q15828	sp|Q15828|CYTM_HUMAN Cystatin-M OS=Homo sapiens (Human) OX=9606 GN=CST6 PE=1 SV=1	CST6			Cystatin-M	1	1	1	1	7.4	7.4	7.4	16.511	0.0086705	2.4635	0	0	0	0	0	0	0	0	465130	0	0	13219000	0	0	0	0	0	0	0	0	0	0	0	0	0	0	0	0	0	0	0	0	0	0
Q16695	sp|Q16695|H31T_HUMAN Histone H3.1t OS=Homo sapiens (Human) OX=9606 GN=HIST3H3 PE=1 SV=3	HIST3H3			Histone H3.1t	1	13	1	1	49.3	9.6	9.6	15.508	0.0038197	2.9481	0	0	0	0	0	0	0	0	0	4631000	0	0	0	0	0	0	0	0	0	0	0	910140	1462800	0	0	0	0	0	0	0	0	0	0	3765000
Q2NKQ5;Q16799;Q16799-2	tr|Q2NKQ5|Q2NKQ5_HUMAN Isoform of Q16799, Reticulon OS=Homo sapiens (Human) OX=9606 GN=RTN1 PE=1 SV=1;sp|Q16799|RTN1_HUMAN Reticulon-1 OS=Homo sapiens (Human) OX=9606 GN=RTN1 PE=1 SV=1;sp|Q16799-2|RTN1-2_HUMAN Isoform of Q16799, Isoform RTN1-B of Reticulon	RTN1			Reticulon;Reticulon-1	3	2	2	2	5.8	5.8	5.8	76.244	0.00083126	3.8748	0	430010	0	1399600	2714600	0	892570	796750	641750	525170	331820	1101400	2824300	621820	1046700	489170	353960	0	0	829110	2961400	0	977420	643170	0	0	0	0	0	0	0	0	0	0
Q16825	sp|Q16825|PTN21_HUMAN Tyrosine-protein phosphatase non-receptor type 21 OS=Homo sapiens (Human) OX=9606 GN=PTPN21 PE=1 SV=2	PTPN21			Tyrosine-protein phosphatase non-receptor type 21	1	1	1	1	1.3	1.3	1.3	133.28	1	-2	0	0	0	0	0	0	4400600	7164400	0	5380700	5992700	0	0	3690700	6450100	4471200	0	4611100	4452700	0	0	768400	0	3699600	0	0	0	0	0	0	0	0	0	0
Q32P28-4;Q32P28;Q32P28-3	sp|Q32P28-4|P3H1-4_HUMAN Isoform of Q32P28, Isoform 4 of Prolyl 3-hydroxylase 1 OS=Homo sapiens (Human) OX=9606 GN=P3H1 PE=1 SV=2;sp|Q32P28|P3H1_HUMAN Prolyl 3-hydroxylase 1 OS=Homo sapiens (Human) OX=9606 GN=P3H1 PE=1 SV=2;sp|Q32P28-3|P3H1-3_HUMAN Isoform	LEPRE1			Prolyl 3-hydroxylase 1	3	2	2	2	3.9	3.9	3.9	78.921	0	7.1198	579570	947740	328810	1468500	1834700	941860	1873800	5399500	0	466770	0	1057900	919580	2581000	2891700	3660200	0	0	0	0	1451500	508820	1083300	2173700	0	0	0	0	0	0	0	2417200	0	0
Q3YEC7;Q3YEC7-2	sp|Q3YEC7|RABL6_HUMAN Rab-like protein 6 OS=Homo sapiens (Human) OX=9606 GN=RABL6 PE=1 SV=2;sp|Q3YEC7-2|RABL6-2_HUMAN Isoform of Q3YEC7, Isoform 2 of Rab-like protein 6 OS=Homo sapiens (Human) OX=9606 GN=RABL6 PE=1 SV=2	RABL6			Rab-like protein 6	2	1	1	1	2.5	2.5	2.5	79.548	0	11.016	0	476220	340750	0	704150	321120	1233100	874160	378940	321290	0	941660	605890	747350	1275600	815620	0	499580	0	640720	695610	0	893960	593790	0	0	0	0	0	0	0	0	0	0
Q3ZCM7;A0A075B736;Q5SQY0	sp|Q3ZCM7|TBB8_HUMAN Tubulin beta-8 chain OS=Homo sapiens (Human) OX=9606 GN=TUBB8 PE=1 SV=2;tr|A0A075B736|A0A075B736_HUMAN Isoform of Q3ZCM7, Tubulin beta chain OS=Homo sapiens (Human) OX=9606 GN=TUBB8 PE=1 SV=1;tr|Q5SQY0|Q5SQY0_HUMAN Isoform of Q3ZCM7, T	TUBB8			Tubulin beta-8 chain	3	10	1	1	24.3	7.2	7.2	49.775	0	83.999	5803700	18568000	6451900	72650000	37113000	12432000	213830000	69071000	3903200	3997000	7852900	63029000	15279000	22579000	93554000	29242000	2317300	29880000	2753400	19434000	17177000	833620	61376000	16388000	4741200	8411700	0	27349000	19619000	8907400	72521000	33185000	0	0
Q4G0S7-2;Q4G0S7	sp|Q4G0S7-2|CC152-2_HUMAN Isoform of Q4G0S7, Isoform 2 of Coiled-coil domain-containing protein 152 OS=Homo sapiens (Human) OX=9606 GN=CCDC152 PE=2 SV=3;sp|Q4G0S7|CC152_HUMAN Coiled-coil domain-containing protein 152 OS=Homo sapiens (Human) OX=9606 GN=CCDC	CCDC152			Coiled-coil domain-containing protein 152	2	1	1	1	9.6	9.6	9.6	23.313	0.008702	2.4894	0	36954000	49429000	0	0	0	0	39160000	0	60187000	0	0	0	60962000	38620000	66084000	0	51280000	61894000	0	7709600	0	0	40840000	0	0	0	0	0	0	0	0	0	0
Q58FF6	sp|Q58FF6|H90B4_HUMAN Putative heat shock protein HSP 90-beta 4 OS=Homo sapiens (Human) OX=9606 GN=HSP90AB4P PE=5 SV=1	HSP90AB4P			Putative heat shock protein HSP 90-beta 4	1	5	1	1	8.9	2.2	2.2	58.264	0.0044978	2.8354	2680800	6483800	4170700	7673300	6322200	0	8376700	7986000	1917300	0	4624800	6710100	5664300	5164600	8391100	6337100	2350500	0	2995700	6305900	5822100	1470100	8008000	3581400	0	0	0	0	0	0	0	0	0	0
Q58FF8	sp|Q58FF8|H90B2_HUMAN Putative heat shock protein HSP 90-beta 2 OS=Homo sapiens (Human) OX=9606 GN=HSP90AB2P PE=1 SV=2	HSP90AB2P			Putative heat shock protein HSP 90-beta 2	1	6	1	1	15.7	3.9	3.9	44.348	0	21.125	1093200	5425200	3242100	11013000	7199300	2524700	14976000	12600000	1979400	1749100	2795100	11591000	4271100	9607100	6008000	3573000	786760	3880000	1504700	3896100	5006800	1299600	7752500	2887200	0	2699900	2465700	5123400	3157400	0	6415000	4436200	0	0
Q5CZC0;A0A087WUX3	sp|Q5CZC0|FSIP2_HUMAN Fibrous sheath-interacting protein 2 OS=Homo sapiens (Human) OX=9606 GN=FSIP2 PE=2 SV=4;tr|A0A087WUX3|A0A087WUX3_HUMAN Isoform of Q5CZC0, Fibrous sheath-interacting protein 2 OS=Homo sapiens (Human) OX=9606 GN=FSIP2 PE=1 SV=1	FSIP2			Fibrous sheath-interacting protein 2	2	2	2	2	0.3	0.3	0.3	780.6	0.0045113	2.8507	0	0	2954300	30429000	756520	26167000	0	3606400	0	0	1926000	0	988820	38883000	0	2249300	0	824940	1455400	22013000	485750	0	0	1101300	0	0	0	0	0	22702000	0	0	0	0
Q5JUX0;A0A1W2PR54	sp|Q5JUX0|SPIN3_HUMAN Spindlin-3 OS=Homo sapiens (Human) OX=9606 GN=SPIN3 PE=1 SV=1;tr|A0A1W2PR54|A0A1W2PR54_HUMAN Isoform of Q5JUX0, Spindlin-3 OS=Homo sapiens (Human) OX=9606 GN=SPIN3 PE=1 SV=1	SPIN3			Spindlin-3	2	6	1	1	24.4	5	5	29.207	0.000819	3.6333	2552900	0	1267900	3461800	3906300	0	0	2760800	2216800	879940	751490	3121500	3483600	0	2742100	2618200	1458100	0	0	2725400	5089600	0	3809400	3754900	0	0	0	0	0	0	0	0	0	0
Q5SWX8-3;Q5SWX8-4;Q5SWX8-2;Q5SWX8	sp|Q5SWX8-3|ODR4-3_HUMAN Isoform of Q5SWX8, Isoform 3 of Protein odr-4 homolog OS=Homo sapiens (Human) OX=9606 GN=ODR4 PE=1 SV=1;sp|Q5SWX8-4|ODR4-4_HUMAN Isoform of Q5SWX8, Isoform 4 of Protein odr-4 homolog OS=Homo sapiens (Human) OX=9606 GN=ODR4 PE=1 SV=	ODR4			Protein odr-4 homolog	4	2	2	2	6	6	6	37.773	0.00082988	3.8557	8957000	1158000	4419100	6328700	6621300	3042300	0	6098900	6022900	0	2210100	3853100	4502700	0	0	3402000	7330900	0	2799100	4248600	7272800	2554100	7225100	5062300	9617100	0	0	0	0	0	0	0	4475300	0
Q5TB53;Q9HD45	tr|Q5TB53|Q5TB53_HUMAN Isoform of Q9HD45, Transmembrane 9 superfamily member (Fragment) OS=Homo sapiens (Human) OX=9606 GN=TM9SF3 PE=1 SV=8;sp|Q9HD45|TM9S3_HUMAN Transmembrane 9 superfamily member 3 OS=Homo sapiens (Human) OX=9606 GN=TM9SF3 PE=1 SV=2	TM9SF3			Transmembrane 9 superfamily member 3	2	1	1	1	6.7	6.7	6.7	29.881	0.00082305	3.7303	0	5261600	4181500	9382400	6529900	0	6073300	5641200	0	3677700	4019100	9301100	5154900	6775200	6930200	4667300	0	5937500	2987100	5655600	5391100	2780300	4723200	5322900	0	0	0	0	0	0	0	0	0	0
Q5TEC6;A0A590UJL8	tr|Q5TEC6|Q5TEC6_HUMAN Histone H3 OS=Homo sapiens (Human) OX=9606 GN=H3-2 PE=1 SV=1	HIST2H3PS2			Histone H3	2	8	1	1	41.2	8.1	8.1	15.43	0.0073099	2.5374	11480000	1254800000	13408000	1111900000	17414000	825240000	1438100000	21977000	10209000	1175600000	10125000	1373200000	19483000	1300900000	1502200000	2957100	6763300	1106200000	8636600	926420000	20571000	500010000	1042900000	16299000	2810600	728190000	2356800	416300000	2032000	702670000	475000000	2439400	2140700	956890000
Q5VTR2;C9JWJ4;C9J0A5;C9JXC9	sp|Q5VTR2|BRE1A_HUMAN E3 ubiquitin-protein ligase BRE1A OS=Homo sapiens (Human) OX=9606 GN=RNF20 PE=1 SV=2	RNF20			E3 ubiquitin-protein ligase BRE1A	4	3	3	3	3.7	3.7	3.7	113.66	0	7.6784	6234400	2407100	0	4050600	8151400	0	7458800	4130800	5065000	0	2038000	6151400	3260100	4427700	2653500	0	4053600	0	3385100	5066300	6787600	1560900	3541000	0	0	0	0	0	3870800	0	0	0	0	0
Q5VYS8-4;Q5VYS8-6;Q5VYS8;X6R3Q3	sp|Q5VYS8-4|TUT7-4_HUMAN Isoform of Q5VYS8, Isoform 4 of Terminal uridylyltransferase 7 OS=Homo sapiens (Human) OX=9606 GN=TUT7 PE=1 SV=1;sp|Q5VYS8-6|TUT7-6_HUMAN Isoform of Q5VYS8, Isoform 6 of Terminal uridylyltransferase 7 OS=Homo sapiens (Human) OX=960	ZCCHC6			Terminal uridylyltransferase 7	4	2	2	2	1.6	1.6	1.6	144.65	0.00086207	4.2864	1799400	0	547620	1232600	2032600	0	0	0	1449300	0	586650	0	0	0	0	0	1446600	0	0	916030	2999700	0	0	0	0	0	0	0	0	0	0	0	0	0
Q6PCB5;Q6PCB5-2	sp|Q6PCB5|RSBNL_HUMAN Lysine-specific demethylase RSBN1L OS=Homo sapiens (Human) OX=9606 GN=RSBN1L PE=1 SV=2;sp|Q6PCB5-2|RSBNL-2_HUMAN Isoform of Q6PCB5, Isoform 2 of Lysine-specific demethylase RSBN1L OS=Homo sapiens (Human) OX=9606 GN=RSBN1L PE=1 SV=2	RSBN1L			Round spermatid basic protein 1-like protein	2	2	2	2	2.6	2.6	2.6	94.868	0.0044944	2.8319	559630	1055000	0	1964900	1391400	0	2395300	1274900	1280900	0	559580	0	1540600	0	0	863280	1025500	0	509100	0	1823500	0	0	1305300	0	0	0	0	0	0	0	0	0	0
Q6T4P5;Q6T4P5-2;Q6T4P5-3	sp|Q6T4P5|PLPR3_HUMAN Phospholipid phosphatase-related protein type 3 OS=Homo sapiens (Human) OX=9606 GN=PLPPR3 PE=2 SV=1;sp|Q6T4P5-2|PLPR3-2_HUMAN Isoform of Q6T4P5, Isoform 2 of Phospholipid phosphatase-related protein type 3 OS=Homo sapiens (Human) OX=9	LPPR3			Lipid phosphate phosphatase-related protein type 3	3	1	1	1	1.7	1.7	1.7	76.036	0.0045524	2.91	0	0	0	29794000	55453000	85637000	128730000	279130000	0	0	0	51638000	47344000	166830000	203550000	277710000	0	0	0	15006000	27306000	47838000	94835000	102660000	0	0	0	0	0	0	0	0	0	0
Q6UWP8;Q6UWP8-2;K7ESC4	sp|Q6UWP8|SBSN_HUMAN Suprabasin OS=Homo sapiens (Human) OX=9606 GN=SBSN PE=1 SV=2	SBSN			Suprabasin	3	22	22	22	64.6	64.6	64.6	60.54	0	195.7	1065100	932460	609010	0	351780	0	839650	0	3022400	0	0	303410000	453160	430000	6368300	2286900	252570	360620	0	1075800	422950	325180	2168300	1577300	250960	0	0	0	0	0	0	0	391540	0
Q6ZQX7-4;Q6ZQX7-2;Q6ZQX7-3;Q6ZQX7	sp|Q6ZQX7-4|LIAT1-4_HUMAN Isoform of Q6ZQX7, Isoform 4 of Protein LIAT1 OS=Homo sapiens (Human) OX=9606 GN=LIAT1 PE=4 SV=2;sp|Q6ZQX7-2|LIAT1-2_HUMAN Isoform of Q6ZQX7, Isoform 2 of Protein LIAT1 OS=Homo sapiens (Human) OX=9606 GN=LIAT1 PE=4 SV=2;sp|Q6ZQX7-	LIAT1			Protein LIAT1	4	2	2	2	21.3	21.3	21.3	46.413	0.0008244	3.7821	4466700	0	4346800	0	0	0	0	0	4467700	0	1866600	0	0	5843100	0	0	6971500	0	2146500	0	0	2611800	0	0	0	0	0	0	0	0	0	0	0	0
Q7L5D6	sp|Q7L5D6|GET4_HUMAN Golgi to ER traffic protein 4 homolog OS=Homo sapiens (Human) OX=9606 GN=GET4 PE=1 SV=1	GET4			Golgi to ER traffic protein 4 homolog	1	1	1	1	4	4	4	36.504	0.00082034	3.695	3771100	0	3028300	0	5812700	0	0	5454100	0	0	2133900	0	4638400	0	0	3826100	2803400	0	2110400	0	6693600	0	0	4014000	0	0	0	0	0	0	0	0	0	0
Q7Z2T5	sp|Q7Z2T5|TRM1L_HUMAN TRMT1-like protein OS=Homo sapiens (Human) OX=9606 GN=TRMT1L PE=1 SV=2	TRMT1L			TRMT1-like protein	1	2	2	2	3.8	3.8	3.8	81.746	0.00080064	3.366	6421100	0	6802200	12896000	12242000	4592800	0	10990000	11158000	0	7520400	14145000	11603000	8006000	1532800	9690700	11283000	0	7320600	14938000	12288000	3191100	12504000	7859900	0	0	0	0	0	0	0	0	0	0
Q7Z2Y5-2;Q7Z2Y5	sp|Q7Z2Y5-2|NRK-2_HUMAN Isoform of Q7Z2Y5, Isoform 2 of Nik-related protein kinase OS=Homo sapiens (Human) OX=9606 GN=NRK PE=1 SV=2;sp|Q7Z2Y5|NRK_HUMAN Nik-related protein kinase OS=Homo sapiens (Human) OX=9606 GN=NRK PE=1 SV=2	NRK			Nik-related protein kinase	2	2	2	2	3.1	3.1	3.1	140.6	0.0044477	2.7145	0	226000000	0	153410000	4677300	148230000	390920000	0	0	242150000	0	225980000	3317300	274490000	374710000	4539600	0	247170000	0	144670000	0	119340000	224680000	5531400	0	97852000	0	34877000	0	0	0	0	0	0
Q7Z406;Q7Z406-6;Q7Z406-2;Q7Z406-5;Q7Z406-4;M0QY43;A0A0C4DFM8	sp|Q7Z406|MYH14_HUMAN Myosin-14 OS=Homo sapiens (Human) OX=9606 GN=MYH14 PE=1 SV=2;sp|Q7Z406-6|MYH14-6_HUMAN Isoform of Q7Z406, Isoform 6 of Myosin-14 OS=Homo sapiens (Human) OX=9606 GN=MYH14 PE=1 SV=2;sp|Q7Z406-2|MYH14-2_HUMAN Isoform of Q7Z406, Isoform 2	MYH14			Myosin-14	7	7	2	2	4.6	1.7	1.7	227.87	0.00093545	5.5389	1473300	6680700	3398300	8385800	5134900	3194800	11559000	9909500	1614300	3913800	3410400	13335000	5015600	6024100	8637900	5704400	1776800	4386800	2799500	5749800	4543600	1827000	8645300	4700400	0	0	0	0	0	0	0	0	0	0
Q86TV6;Q86TV6-2	sp|Q86TV6|TTC7B_HUMAN Tetratricopeptide repeat protein 7B OS=Homo sapiens (Human) OX=9606 GN=TTC7B PE=1 SV=3;sp|Q86TV6-2|TTC7B-2_HUMAN Isoform of Q86TV6, Isoform 2 of Tetratricopeptide repeat protein 7B OS=Homo sapiens (Human) OX=9606 GN=TTC7B PE=1 SV=3	TTC7B			Tetratricopeptide repeat protein 7B	2	1	1	1	1.9	1.9	1.9	94.178	0.00091408	5.1742	0	757780	0	2470800	1819200	417060	1940300	1862000	729320	0	285870	1886900	1185600	769280	1507600	964940	465450	0	0	673270	1312900	0	1676500	1511900	0	0	0	0	0	0	0	0	0	0
Q86UY6-3;Q86UY6;F5H2C9;Q86UY6-4	sp|Q86UY6-3|NAA40-3_HUMAN Isoform of Q86UY6, Isoform 2 of N-alpha-acetyltransferase 40 OS=Homo sapiens (Human) OX=9606 GN=NAA40 PE=1 SV=1;sp|Q86UY6|NAA40_HUMAN N-alpha-acetyltransferase 40 OS=Homo sapiens (Human) OX=9606 GN=NAA40 PE=1 SV=1;tr|F5H2C9|F5H2C9	NAA40			N-alpha-acetyltransferase 40	4	2	2	2	12.5	12.5	12.5	24.752	0.00082372	3.7373	0	7047900	206940	2541900	278720	1766800	4888000	340810	220170	6118700	200840	4023700	0	5432300	4472600	230370	0	6740900	0	1221800	315110	739680	1933000	0	0	0	0	0	0	0	0	0	0	0
Q86XP3-2;Q86XP3	sp|Q86XP3-2|DDX42-2_HUMAN Isoform of Q86XP3, Isoform 2 of ATP-dependent RNA helicase DDX42 OS=Homo sapiens (Human) OX=9606 GN=DDX42 PE=1 SV=1;sp|Q86XP3|DDX42_HUMAN ATP-dependent RNA helicase DDX42 OS=Homo sapiens (Human) OX=9606 GN=DDX42 PE=1 SV=1	DDX42			ATP-dependent RNA helicase DDX42	2	2	2	2	3.1	3.1	3.1	90.067	0.0086643	2.4617	0	0	448650	0	707020	1269800	3591100	3688700	0	0	270730	0	396930	0	0	374250	183220	1303400	1887200	0	508800	0	0	3988400	0	0	0	0	0	0	0	0	0	0
Q86YM6;Q86YM7-2;Q86YM7	tr|Q86YM6|Q86YM6_HUMAN Isoform of Q86YM7, HOMER1F OS=Homo sapiens (Human) OX=9606 GN=HOMER1 PE=1 SV=1;sp|Q86YM7-2|HOME1-2_HUMAN Isoform of Q86YM7, Isoform 2 of Homer protein homolog 1 OS=Homo sapiens (Human) OX=9606 GN=HOMER1 PE=1 SV=2;sp|Q86YM7|HOME1_HUMA	HOMER1			Homer protein homolog 1	3	1	1	1	8.3	8.3	8.3	20.819	0.00082781	3.8368	0	0	0	0	0	0	0	0	0	0	0	0	0	0	0	0	0	0	0	0	0	0	0	0	0	0	0	0	0	0	0	0	0	0
Q8IX18-4;Q8IX18-3;Q8IX18;J3KS08;J3KSX9;F5H625;Q8IX18-2	sp|Q8IX18-4|DHX40-4_HUMAN Isoform of Q8IX18, Isoform 4 of Probable ATP-dependent RNA helicase DHX40 OS=Homo sapiens (Human) OX=9606 GN=DHX40 PE=1 SV=2;sp|Q8IX18-3|DHX40-3_HUMAN Isoform of Q8IX18, Isoform 3 of Probable ATP-dependent RNA helicase DHX40 OS=Ho	DHX40			Probable ATP-dependent RNA helicase DHX40	7	2	2	2	3.6	3.6	3.6	80.22	0.0008569	4.2194	2066700	323010	0	1080500	863030	246080	1138100	823540	229370	0	0	4983600	425160	302090	898960	637500	0	209360	324530	453080	475380	0	622040	506040	0	0	0	0	0	0	0	0	0	0
Q8N0V3	sp|Q8N0V3|RBFA_HUMAN Putative ribosome-binding factor A, mitochondrial OS=Homo sapiens (Human) OX=9606 GN=RBFA PE=1 SV=3	RBFA			Putative ribosome-binding factor A, mitochondrial	1	1	1	1	2.9	2.9	2.9	38.359	0.0073153	2.5381	1790500	0	0	1429000	2406000	0	0	0	1547700	0	0	0	0	0	0	0	1189800	0	0	1280700	1643900	0	0	0	0	0	0	0	0	0	0	0	0	0
Q8N1G4	sp|Q8N1G4|LRC47_HUMAN Leucine-rich repeat-containing protein 47 OS=Homo sapiens (Human) OX=9606 GN=LRRC47 PE=1 SV=1	LRRC47			Leucine-rich repeat-containing protein 47	1	2	2	2	3.6	3.6	3.6	63.472	0.007326	2.5658	3853900	2232700	3755800	3297800	4953900	4342900	7886300	7386600	2925300	4463400	1939000	5801800	3550500	5816100	1967700	4494700	1827400	3881200	2610900	4484500	5064500	2556800	6738300	2699200	3974200	0	0	0	0	0	0	3050400	2661800	0
Q8NAV1	sp|Q8NAV1|PR38A_HUMAN Pre-mRNA-splicing factor 38A OS=Homo sapiens (Human) OX=9606 GN=PRPF38A PE=1 SV=1	PRPF38A			Pre-mRNA-splicing factor 38A	1	1	1	1	5.1	5.1	5.1	37.476	0	8.8811	7396600	12386000	5159800	16676000	9074900	4458800	16005000	6099500	6208700	4253400	4434400	11172000	6421000	8940100	10172000	4152000	5190100	0	3882500	8558000	5674500	4533100	0	5521700	0	0	0	0	0	0	0	0	0	0
Q8NB90-3;Q8NB90-2;Q8NB90	sp|Q8NB90-3|AFG2H-3_HUMAN Isoform of Q8NB90, Isoform 3 of ATPase family protein 2 homolog OS=Homo sapiens (Human) OX=9606 GN=SPATA5 PE=1 SV=3;sp|Q8NB90-2|AFG2H-2_HUMAN Isoform of Q8NB90, Isoform 2 of ATPase family protein 2 homolog OS=Homo sapiens (Human)	SPATA5			Spermatogenesis-associated protein 5	3	3	2	2	4.5	2.7	2.7	75.726	0.0023603	3.2312	1046400	0	1194800	2695200	1883300	0	0	1775100	1074200	0	999580	3288600	1500200	0	0	0	0	0	675920	1587500	2205600	0	2329000	1420800	0	0	0	0	0	0	0	0	0	0
Q8NC51-3;Q8NC51-4	sp|Q8NC51-3|PAIRB-3_HUMAN Isoform of Q8NC51, Isoform 3 of Plasminogen activator inhibitor 1 RNA-binding protein OS=Homo sapiens (Human) OX=9606 GN=SERBP1 PE=1 SV=2;sp|Q8NC51-4|PAIRB-4_HUMAN Isoform of Q8NC51, Isoform 4 of Plasminogen activator inhibitor 1	SERBP1			Plasminogen activator inhibitor 1 RNA-binding protein	2	28	1	1	56.7	7.6	7.6	43.135	0	168.5	11327000	38101000	12891000	49209000	47384000	17718000	43036000	41150000	28106000	18572000	8567500	46515000	27492000	28953000	67906000	7817500	18757000	18185000	6063100	37897000	27720000	17233000	42064000	36349000	11866000	22053000	0	18452000	23061000	14715000	14543000	19324000	24287000	15472000
Q8NDC0	sp|Q8NDC0|MISSL_HUMAN MAPK-interacting and spindle-stabilizing protein-like OS=Homo sapiens (Human) OX=9606 GN=MAPK1IP1L PE=1 SV=4	MAPK1IP1L			MAPK-interacting and spindle-stabilizing protein-like	1	1	1	1	6.9	6.9	6.9	24.269	0	25.148	2623900	4157000	5068600	7544100	6317000	2429200	4943700	6845300	4935100	3705900	4471700	6554100	5831500	4271600	4873200	5079500	3069600	1926900	3387300	6457300	6232600	2097300	6381800	5857500	0	0	0	0	0	0	0	0	0	0
Q8NHM4;H0Y8D1;A6XMV8;A0A0J9YYC8;E7EQ64;A6XMV9;P07478;P07477	sp|Q8NHM4|TRY6_HUMAN Putative trypsin-6 OS=Homo sapiens (Human) OX=9606 GN=PRSS3P2 PE=5 SV=2;tr|H0Y8D1|H0Y8D1_HUMAN Isoform of P07477, Peptidase S1 domain-containing protein (Fragment) OS=Homo sapiens (Human) OX=9606 GN=PRSS1 PE=1 SV=1;tr|A6XMV8|A6XMV8_HUM	PRSS3P2;PRSS1;PRSS2			Putative trypsin-6;Trypsin-2;Trypsin-1;Alpha-trypsin chain 1;Alpha-trypsin chain 2	8	2	1	1	20.2	8.1	8.1	26.537	0	14.19	9525300	44022000	31116000	140590000	81274000	35857000	121630000	101970000	27902000	27725000	37732000	116060000	50157000	70855000	141230000	79628000	38253000	69332000	25173000	58966000	38834000	9077900	135120000	65690000	0	0	0	42242000	37150000	0	0	43003000	27138000	0
Q8TAV0-5;Q8TAV0-2;Q8TAV0;Q8TAV0-4;Q8TAV0-3;E9PQL1	sp|Q8TAV0-5|FA76A-5_HUMAN Isoform of Q8TAV0, Isoform 5 of Protein FAM76A OS=Homo sapiens (Human) OX=9606 GN=FAM76A PE=2 SV=1;sp|Q8TAV0-2|FA76A-2_HUMAN Isoform of Q8TAV0, Isoform 2 of Protein FAM76A OS=Homo sapiens (Human) OX=9606 GN=FAM76A PE=2 SV=1;sp|Q8T	FAM76A			Protein FAM76A	6	2	2	2	10.1	10.1	10.1	25.953	0.00080321	3.3979	1881400	3159900	2913800	4285400	3847900	0	2504900	2119100	3126900	656260	2234400	3747500	3417200	2231900	1819400	0	1134900	512710	807700	2974700	2175800	970750	2459300	4021700	0	0	0	0	0	0	0	0	0	0
Q92526;Q92526-2;Q92526-3	sp|Q92526|TCPW_HUMAN T-complex protein 1 subunit zeta-2 OS=Homo sapiens (Human) OX=9606 GN=CCT6B PE=1 SV=5;sp|Q92526-2|TCPW-2_HUMAN Isoform of Q92526, Isoform 2 of T-complex protein 1 subunit zeta-2 OS=Homo sapiens (Human) OX=9606 GN=CCT6B PE=1 SV=5;sp|Q92	CCT6B			T-complex protein 1 subunit zeta-2	3	6	1	1	11.3	2.3	2.3	57.821	0.0044877	2.7973	0	0	0	0	0	0	0	0	57800000	0	0	0	0	0	0	0	0	0	29049000	0	0	0	0	0	0	0	0	0	0	0	0	0	0	0
Q92572	sp|Q92572|AP3S1_HUMAN AP-3 complex subunit sigma-1 OS=Homo sapiens (Human) OX=9606 GN=AP3S1 PE=1 SV=1	AP3S1			AP-3 complex subunit sigma-1	1	2	2	2	10.9	10.9	10.9	21.732	0.0045011	2.8379	0	840860	0	1927500	4626300	920940	5238900	1201100	1587900	812970	0	4154500	3565500	3904200	1492700	2743600	0	794080	0	1439000	1862900	0	3958700	4625800	0	0	0	0	2269600	0	1818300	0	0	0
Q92575	sp|Q92575|UBXN4_HUMAN UBX domain-containing protein 4 OS=Homo sapiens (Human) OX=9606 GN=UBXN4 PE=1 SV=2	UBXN4			UBX domain-containing protein 4	1	1	1	1	1.8	1.8	1.8	56.777	0.00086059	4.2737	3596900	2475500	2987300	5211500	4569200	2128200	3562300	4635200	3042700	1814800	2984800	4527200	4547200	3462300	3794700	4631200	2186000	1550000	2237700	4012000	6243800	1489400	5761500	5103200	3020800	1643700	2227800	1907000	2098300	1847700	1284000	2441500	2370700	1643900
Q969Q0	sp|Q969Q0|RL36L_HUMAN 60S ribosomal protein L36a-like OS=Homo sapiens (Human) OX=9606 GN=RPL36AL PE=1 SV=3	RPL36AL			60S ribosomal protein L36a-like	1	8	2	2	47.2	9.4	9.4	12.469	0.00083333	3.9032	3133800	1824300	2557900	4141100	3574100	1616500	3922000	2974000	5148600	1639700	1626600	3911900	2751100	2109300	3103800	2305900	4013100	2383400	1676800	2767100	3335200	1485300	4504400	2698400	0	0	0	0	0	0	0	0	4472300	0
Q96C00	sp|Q96C00|ZBTB9_HUMAN Zinc finger and BTB domain-containing protein 9 OS=Homo sapiens (Human) OX=9606 GN=ZBTB9 PE=1 SV=1	ZBTB9			Zinc finger and BTB domain-containing protein 9	1	1	1	1	3	3	3	50.602	0.00084459	4.0732	316580	0	0	0	449760	0	1549300	0	0	0	0	0	0	0	0	0	0	0	0	2751800	3119900	0	1646100	360150	0	0	0	0	0	0	0	0	0	0
Q96F63	sp|Q96F63|CCD97_HUMAN Coiled-coil domain-containing protein 97 OS=Homo sapiens (Human) OX=9606 GN=CCDC97 PE=1 SV=1	CCDC97			Coiled-coil domain-containing protein 97	1	2	2	2	14.3	14.3	14.3	38.946	0	45.801	2107100	2931700	0	4815400	4454900	1636500	1617500	0	1741300	2228600	0	0	3881800	2747500	1348400	0	2063700	3213100	2512800	3882600	3895500	0	4699100	0	0	0	0	0	0	0	0	0	0	0
Q96FJ2	sp|Q96FJ2|DYL2_HUMAN Dynein light chain 2, cytoplasmic OS=Homo sapiens (Human) OX=9606 GN=DYNLL2 PE=1 SV=1	DYNLL2			Dynein light chain 2, cytoplasmic	1	2	1	1	37.1	24.7	24.7	10.35	0.00085837	4.2272	0	0	0	3895400	3499600	2104100	0	0	0	0	0	0	3726500	0	0	0	1595400	0	0	4474000	4067400	0	0	0	0	0	0	0	0	0	0	0	0	0
Q96H79	sp|Q96H79|ZCCHL_HUMAN Zinc finger CCCH-type antiviral protein 1-like OS=Homo sapiens (Human) OX=9606 GN=ZC3HAV1L PE=1 SV=2	ZC3HAV1L			Zinc finger CCCH-type antiviral protein 1-like	1	1	1	1	6.7	6.7	6.7	32.962	0	17.404	2667600	3669300	4496600	8197600	6650500	2816500	7438000	5289400	3382400	3292800	4979700	3902300	4548700	4032600	0	5004300	2005300	3628200	2950600	6178200	3498600	0	5157500	4729100	0	0	0	0	0	0	0	0	0	0
Q96KP1	sp|Q96KP1|EXOC2_HUMAN Exocyst complex component 2 OS=Homo sapiens (Human) OX=9606 GN=EXOC2 PE=1 SV=1	EXOC2			Exocyst complex component 2	1	2	2	2	2.2	2.2	2.2	104.07	0.0023828	3.2885	2585400	957480	1130400	2163000	3271100	596030	0	1073500	2148500	531360	1939800	1536800	3138700	910400	1445100	1592400	2057100	663500	1953200	1720700	4047600	778050	1646300	2663400	0	0	0	0	0	0	0	0	0	0
Q96MG7	sp|Q96MG7|NSE3_HUMAN Non-structural maintenance of chromosomes element 3 homolog OS=Homo sapiens (Human) OX=9606 GN=NSMCE3 PE=1 SV=1	NDNL2			Melanoma-associated antigen G1	1	1	1	1	5.6	5.6	5.6	34.308	0.00081367	3.5504	297140	0	0	498890	727950	0	0	0	222720	0	0	0	538620	0	0	0	0	0	0	511440	670550	0	0	0	0	0	0	0	0	0	0	0	0	0
Q99436;Q5TBG5;Q99436-2	sp|Q99436|PSB7_HUMAN Proteasome subunit beta type-7 OS=Homo sapiens (Human) OX=9606 GN=PSMB7 PE=1 SV=1;tr|Q5TBG5|Q5TBG5_HUMAN Isoform of Q99436, Proteasome subunit beta (Fragment) OS=Homo sapiens (Human) OX=9606 GN=PSMB7 PE=1 SV=1;sp|Q99436-2|PSB7-2_HUMAN	PSMB7			Proteasome subunit beta type-7;Proteasome subunit beta type	3	2	2	2	6.9	6.9	6.9	29.965	0.00080841	3.4693	6167100	3299500	6674700	11332000	12468000	3411200	6733400	9314900	5756400	3184700	5197200	7576900	8313500	3853500	5131800	9565300	4109700	2780000	4203700	7374200	9956600	3096600	6158000	8404700	0	0	0	0	0	0	0	0	0	0
Q99865;Q9BPZ2;Q5JZB8	sp|Q99865|SPI2A_HUMAN Spindlin-2A OS=Homo sapiens (Human) OX=9606 GN=SPIN2A PE=1 SV=3;sp|Q9BPZ2|SPI2B_HUMAN Spindlin-2B OS=Homo sapiens (Human) OX=9606 GN=SPIN2B PE=1 SV=1;tr|Q5JZB8|Q5JZB8_HUMAN Isoform of Q9BPZ2, Spindlin-2B (Fragment) OS=Homo sapiens (Hu	SPIN2A;SPIN2B			Spindlin-2A;Spindlin-2B	3	4	2	1	19.8	11.6	6.6	29.188	0	39.028	3460400	4588800	0	9131600	0	0	9015700	0	40631000	0	0	9128100	0	4450500	8685800	0	0	0	0	7441600	7828300	0	7808300	0	0	2708100	0	0	0	0	2917000	0	0	0
Q9BRX2	sp|Q9BRX2|PELO_HUMAN Protein pelota homolog OS=Homo sapiens (Human) OX=9606 GN=PELO PE=1 SV=2	PELO			Protein pelota homolog	1	1	1	1	2.9	2.9	2.9	43.359	0.0023383	3.1788	2494100	2624200	2758900	5007500	4766100	1747200	5480600	4251900	2754700	2080100	3059100	4843400	0	3407000	4057900	3083500	0	2036300	2746100	3793000	4757300	1225500	4782200	4044500	0	0	0	0	0	0	0	0	0	0
Q9BSC4-2;Q9BSC4-4;Q9BSC4	sp|Q9BSC4-2|NOL10-2_HUMAN Isoform of Q9BSC4, Isoform 2 of Nucleolar protein 10 OS=Homo sapiens (Human) OX=9606 GN=NOL10 PE=1 SV=1;sp|Q9BSC4-4|NOL10-4_HUMAN Isoform of Q9BSC4, Isoform 4 of Nucleolar protein 10 OS=Homo sapiens (Human) OX=9606 GN=NOL10 PE=1 S	NOL10			Nucleolar protein 10	3	2	2	2	2.8	2.8	2.8	74.508	0.00082508	3.8	12909000	4243300	9815000	15916000	0	2847900	5046200	4791800	13289000	2804500	3361600	20284000	3723200	0	4728300	4126300	11539000	1591500	2914700	0	9965300	2614600	5644800	4646100	0	0	7487000	6216500	0	0	0	0	10225000	0
Q9BSJ8;Q9BSJ8-2	sp|Q9BSJ8|ESYT1_HUMAN Extended synaptotagmin-1 OS=Homo sapiens (Human) OX=9606 GN=ESYT1 PE=1 SV=1;sp|Q9BSJ8-2|ESYT1-2_HUMAN Isoform of Q9BSJ8, Isoform 2 of Extended synaptotagmin-1 OS=Homo sapiens (Human) OX=9606 GN=ESYT1 PE=1 SV=1	ESYT1			Extended synaptotagmin-1	2	4	4	4	4.2	4.2	4.2	122.85	0	6.9259	2484300	1868500	2199100	6592500	6573500	3161200	749210	4080700	3914700	1021100	2524100	7966300	4422500	5333600	5285200	2359600	2695300	277630	1071600	5015000	6762900	825940	10399000	4258600	0	0	0	3280500	0	0	0	0	2890200	0
Q9BTC0;C9J5A5;C9J0Z2;C9JMF0;P41161;P41161-2	sp|Q9BTC0|DIDO1_HUMAN Death-inducer obliterator 1 OS=Homo sapiens (Human) OX=9606 GN=DIDO1 PE=1 SV=5	DIDO1			Death-inducer obliterator 1	6	192	1	0	65.7	0.3	0	243.87	1	-2	0	108920	0	222610000	416240000	759530000	1056900000	1314800000	0	112230	129670	261710000	422300000	1031000000	971270000	1231400000	0	0	0	177070000	236640000	495610000	703080000	940860000	0	0	0	0	0	0	0	0	0	0
Q9BTC0-1;DIDO2_exon3	sp|Q9BTC0-1|DIDO1-1_HUMAN Isoform of Q9BTC0, Isoform 1 of Death-inducer obliterator 1 OS=Homo sapiens (Human) OX=9606 GN=DIDO1 PE=1 SV=5;DIDO2_exon3	DIDO1			Death-inducer obliterator 1	2	127	1	0	82.2	0.8	0	129.18	1	-2	0	0	0	127100000	116110000	0	0	0	0	0	0	166980000	103550000	0	0	0	0	0	0	105810000	86121000	0	0	0	0	0	0	0	0	0	0	0	0	0
Q9BVC6	sp|Q9BVC6|TM109_HUMAN Transmembrane protein 109 OS=Homo sapiens (Human) OX=9606 GN=TMEM109 PE=1 SV=1	TMEM109			Transmembrane protein 109	1	1	1	1	4.1	4.1	4.1	26.21	0.0038052	2.9419	2058500	0	3335200	5517500	4327800	2382200	5533600	4745200	2347400	0	0	0	3994300	0	5583700	4049800	1625000	0	0	3079900	4791800	1848000	7181700	4969700	0	0	0	0	0	0	0	0	0	0
Q9BVK6	sp|Q9BVK6|TMED9_HUMAN Transmembrane emp24 domain-containing protein 9 OS=Homo sapiens (Human) OX=9606 GN=TMED9 PE=1 SV=2	TMED9			Transmembrane emp24 domain-containing protein 9	1	3	3	3	17.9	17.9	17.9	27.277	0	11.448	2468900	6774900	0	14419000	3968100	1878600	15721000	12350000	4213000	4960600	0	16798000	6269000	7233300	16047000	0	2902300	9394600	0	5469200	5347100	2439900	21802000	4172000	0	0	0	6014500	0	0	4368400	0	3329900	0
Q9BY77-2;Q8WUT1;F8WEE2;Q6R954	sp|Q9BY77-2|PDIP3-2_HUMAN Isoform of Q9BY77, Isoform 2 of Polymerase delta-interacting protein 3 OS=Homo sapiens (Human) OX=9606 GN=POLDIP3 PE=1 SV=2	POLDIP3			Polymerase delta-interacting protein 3	4	29	1	1	64.8	5.4	5.4	42.894	0	28.042	0	17110000	6201300	7588300	9940300	2807600	8475100	5922200	5983100	3150200	4950300	7171500	6424100	7231900	5212500	4187600	2743300	2594200	2781200	4419000	5208500	1779300	5459000	780970	0	10095000	0	0	0	0	0	0	0	0
Q9BYF1	sp|Q9BYF1|ACE2_HUMAN Angiotensin-converting enzyme 2 OS=Homo sapiens (Human) OX=9606 GN=ACE2 PE=1 SV=2	ACE2			Angiotensin-converting enzyme 2;Processed angiotensin-converting enzyme 2	1	1	1	1	1.5	1.5	1.5	92.462	1	-2	1408700	0	0	0	0	1683700	0	0	0	0	0	0	0	0	1142200	0	2177500	0	1301300	1354500	1736500	0	0	1481300	0	0	0	0	0	0	0	0	0	0
Q9BYN8	sp|Q9BYN8|RT26_HUMAN 28S ribosomal protein S26, mitochondrial OS=Homo sapiens (Human) OX=9606 GN=MRPS26 PE=1 SV=1	MRPS26			28S ribosomal protein S26, mitochondrial	1	1	1	1	5.9	5.9	5.9	24.211	0.0023734	3.2574	0	2466700	2836700	5215300	4061700	2411100	4546300	4572700	1868300	2451600	2883800	5352600	2567400	4934300	3631600	4264800	0	2568600	2301800	3089300	5262800	1285200	4842100	4509000	0	0	0	0	0	0	0	0	0	0
Q9GZN8;Q9GZN8-2	sp|Q9GZN8|CT027_HUMAN UPF0687 protein C20orf27 OS=Homo sapiens (Human) OX=9606 GN=C20orf27 PE=1 SV=3;sp|Q9GZN8-2|CT027-2_HUMAN Isoform of Q9GZN8, Isoform 2 of UPF0687 protein C20orf27 OS=Homo sapiens (Human) OX=9606 GN=C20orf27 PE=1 SV=3	C20orf27			UPF0687 protein C20orf27	2	1	1	1	8	8	8	19.291	0.0023346	3.1624	1549800	5091900	3644200	8545000	6299200	2734100	7792400	6413600	3716000	5121300	4181600	6489900	5278200	5301700	6657000	4997900	2915400	2606300	2350700	5038800	6432300	2292600	5991400	4514000	0	0	0	0	0	0	0	0	0	0
Q9H1E1	sp|Q9H1E1|RNAS7_HUMAN Ribonuclease 7 OS=Homo sapiens (Human) OX=9606 GN=RNASE7 PE=1 SV=2	RNASE7			Ribonuclease 7	1	1	1	1	13.5	13.5	13.5	17.419	0.00096432	6.0133	0	0	0	0	0	0	0	0	0	0	0	3244200	0	0	0	0	0	0	0	0	0	0	0	0	0	0	0	0	0	0	0	0	0	0
Q9H2P0;A0A2R8Y6X0;A0A2R8YCL6;A0A2R8Y469	sp|Q9H2P0|ADNP_HUMAN Activity-dependent neuroprotector homeobox protein OS=Homo sapiens (Human) OX=9606 GN=ADNP PE=1 SV=1;tr|A0A2R8Y6X0|A0A2R8Y6X0_HUMAN Isoform of Q9H2P0, Activity-dependent neuroprotector homeobox protein OS=Homo sapiens (Human) OX=9606 G	ADNP			Activity-dependent neuroprotector homeobox protein	4	3	3	3	3.5	3.5	3.5	123.56	0.00098912	6.4293	2711300	3429500	4307000	7565500	4498300	2688300	8147400	684660	2664400	3321000	555530	5777200	4004800	5566300	6764400	3200000	2453700	3390300	1436100	5070600	5941200	1995100	7068100	1521500	2716100	0	0	2535100	2476000	0	0	0	2427400	0
Q9HCG8;B7WP74	sp|Q9HCG8|CWC22_HUMAN Pre-mRNA-splicing factor CWC22 homolog OS=Homo sapiens (Human) OX=9606 GN=CWC22 PE=1 SV=3;tr|B7WP74|B7WP74_HUMAN Isoform of Q9HCG8, MI domain-containing protein (Fragment) OS=Homo sapiens (Human) OX=9606 GN=CWC22 PE=1 SV=1	CWC22			Pre-mRNA-splicing factor CWC22 homolog	2	2	2	2	3	3	3	105.47	0.00080451	3.4202	7689200	6405100	3379100	8610100	14334000	0	17442000	0	10214000	3973900	3243200	9928700	6131800	7872800	9773300	11066000	5021000	4778200	5605800	14527000	7422500	4581800	11349000	8607100	7815400	0	0	0	7283100	0	0	0	8241000	0
Q9HCN4-3;Q9HCN4-2;Q9HCN4-4;Q9HCN4;Q9HCN4-5	sp|Q9HCN4-3|GPN1-3_HUMAN Isoform of Q9HCN4, Isoform 3 of GPN-loop GTPase 1 OS=Homo sapiens (Human) OX=9606 GN=GPN1 PE=1 SV=1;sp|Q9HCN4-2|GPN1-2_HUMAN Isoform of Q9HCN4, Isoform 2 of GPN-loop GTPase 1 OS=Homo sapiens (Human) OX=9606 GN=GPN1 PE=1 SV=1;sp|Q9H	GPN1			GPN-loop GTPase 1	5	1	1	1	3.9	3.9	3.9	31.832	0.0038081	2.9426	709400	916150	1088700	1606800	1986100	694670	1990000	1698700	678750	868970	0	1580900	1334100	1071100	1217000	1745100	673010	660850	1131500	1093300	1594600	630320	1912200	1622600	0	0	0	0	0	0	0	0	0	0
Q9NPI7;A0A494C0A7;Q5H9K5-2;Q5H9K5	sp|Q9NPI7|KRCC1_HUMAN Lysine-rich coiled-coil protein 1 OS=Homo sapiens (Human) OX=9606 GN=KRCC1 PE=2 SV=1;tr|A0A494C0A7|A0A494C0A7_HUMAN Isoform of Q5H9K5, C2H2-type domain-containing protein OS=Homo sapiens (Human) OX=9606 GN=ZMAT1 PE=1 SV=1;sp|Q5H9K5-2|	KRCC1;ZMAT1			Lysine-rich coiled-coil protein 1;Zinc finger matrin-type protein 1	4	2	2	2	11.6	11.6	11.6	30.98	0.00080972	3.4918	418090	0	306110	1365100	1668000	0	347970	1266800	358390	0	328720	1437500	1247100	1063200	902060	381740	327300	275680	332410	546530	1228400	251900	1297400	440800	0	0	0	0	0	0	0	0	0	0
Q9NQ29-2;Q9NQ29;A8MYV2;Q9NQ29-3;B8ZZ10;F8WBC1;F2Z322;B8ZZ09	sp|Q9NQ29-2|LUC7L-2_HUMAN Isoform of Q9NQ29, Isoform 2 of Putative RNA-binding protein Luc7-like 1 OS=Homo sapiens (Human) OX=9606 GN=LUC7L PE=1 SV=1;sp|Q9NQ29|LUC7L_HUMAN Putative RNA-binding protein Luc7-like 1 OS=Homo sapiens (Human) OX=9606 GN=LUC7L PE	LUC7L			Putative RNA-binding protein Luc7-like 1	8	9	2	2	27.1	8	8	38.405	0	34.66	1148600	2482800	1080900	3501200	0	1122000	2581800	1754200	0	1284700	1123100	3410500	1653100	1945300	2435200	1359100	0	1255900	0	2029900	1649900	0	2495600	970330	0	0	0	0	0	0	0	0	0	0
Q9NQ50	sp|Q9NQ50|RM40_HUMAN 39S ribosomal protein L40, mitochondrial OS=Homo sapiens (Human) OX=9606 GN=MRPL40 PE=1 SV=1	MRPL40			39S ribosomal protein L40, mitochondrial	1	2	2	2	11.2	11.2	11.2	24.49	0.00087873	4.5372	1282800	1215500	473170	2645000	2948500	403330	2851400	1371500	2446200	225620	1158600	1918800	1617200	1233600	1683300	1796200	629650	1159900	1068100	720840	2937100	0	2531300	1982000	0	0	0	0	0	0	0	0	0	0
Q9NSV4-1;Q9NSV4-7;Q9NSV4-6;Q9NSV4-5;Q9NSV4-4;Q9NSV4;Q9NSV4-2	sp|Q9NSV4-1|DIAP3-1_HUMAN Isoform of Q9NSV4, Isoform 1 of Protein diaphanous homolog 3 OS=Homo sapiens (Human) OX=9606 GN=DIAPH3 PE=1 SV=4;sp|Q9NSV4-7|DIAP3-7_HUMAN Isoform of Q9NSV4, Isoform 7 of Protein diaphanous homolog 3 OS=Homo sapiens (Human) OX=960	DIAPH3			Protein diaphanous homolog 3	7	2	2	2	2.4	2.4	2.4	98.139	0.0015987	3.3406	3421000	3957000	4412200	8405200	6099300	2071300	8076100	5063100	4030600	0	4536200	7258700	5629100	1770800	5519200	3065400	3203400	5304500	3258300	6080700	7016300	2493000	5561100	3291300	0	0	0	0	0	0	0	0	0	0
Q9NV70-2;Q9NV70	sp|Q9NV70-2|EXOC1-2_HUMAN Isoform of Q9NV70, Isoform 2 of Exocyst complex component 1 OS=Homo sapiens (Human) OX=9606 GN=EXOC1 PE=1 SV=4;sp|Q9NV70|EXOC1_HUMAN Exocyst complex component 1 OS=Homo sapiens (Human) OX=9606 GN=EXOC1 PE=1 SV=4	EXOC1			Exocyst complex component 1	2	2	2	2	2.3	2.3	2.3	100.28	0.0038402	3.014	2433400	0	0	3619100	5287100	0	0	1651800	2492700	0	2140900	3977500	3071500	0	0	2037800	4065700	0	0	2697700	6935800	0	0	1789500	0	0	0	0	0	0	0	0	0	0
Q9P021	sp|Q9P021|CRIPT_HUMAN Cysteine-rich PDZ-binding protein OS=Homo sapiens (Human) OX=9606 GN=CRIPT PE=1 SV=1	CRIPT			Cysteine-rich PDZ-binding protein	1	1	1	1	16.8	16.8	16.8	11.216	0	8.7794	0	0	2439900	2667900	2544600	1128200	3059100	2337100	1117900	1113300	1177300	2733700	2018500	1950400	2225000	1895800	1012000	1587500	997430	1516400	1951400	820290	2226300	2011100	0	0	0	0	0	0	0	0	0	0
Q9P031	sp|Q9P031|TAP26_HUMAN Thyroid transcription factor 1-associated protein 26 OS=Homo sapiens (Human) OX=9606 GN=CCDC59 PE=1 SV=2	CCDC59			Thyroid transcription factor 1-associated protein 26	1	1	1	1	4.6	4.6	4.6	28.669	0.0023511	3.2058	3651800	2067600	3237400	5134200	5771000	1675700	4147700	4687400	3700500	1717600	2572200	5013900	3888200	2518500	4084100	3923700	2720200	1754700	2413200	4767700	4522800	1359400	5592500	4223400	0	0	0	0	0	0	0	0	0	0
Q9P2I0	sp|Q9P2I0|CPSF2_HUMAN Cleavage and polyadenylation specificity factor subunit 2 OS=Homo sapiens (Human) OX=9606 GN=CPSF2 PE=1 SV=2	CPSF2			Cleavage and polyadenylation specificity factor subunit 2	1	2	2	2	2.9	2.9	2.9	88.486	0.00090171	4.8799	1176800	0	0	1892800	2309400	0	0	1187800	4056700	0	0	2019700	5648400	2270200	0	1456700	0	0	0	1187900	5270600	1248200	3009200	3704000	0	0	0	0	0	0	0	0	0	0
Q9UBW8	sp|Q9UBW8|CSN7A_HUMAN COP9 signalosome complex subunit 7a OS=Homo sapiens (Human) OX=9606 GN=COPS7A PE=1 SV=1	COPS7A			COP9 signalosome complex subunit 7a	1	1	1	1	11.3	11.3	11.3	30.276	0.0099857	2.3649	0	0	2369700	7848300	0	0	0	5279300	0	0	0	0	2669100	0	3608900	0	1925500	0	0	0	3310700	0	0	0	0	0	0	0	0	0	0	0	0	0
Q9UI36-2;Q9UI36;Q9UI36-4;Q9UI36-3	sp|Q9UI36-2|DACH1-2_HUMAN Isoform of Q9UI36, Isoform 2 of Dachshund homolog 1 OS=Homo sapiens (Human) OX=9606 GN=DACH1 PE=1 SV=4;sp|Q9UI36|DACH1_HUMAN Dachshund homolog 1 OS=Homo sapiens (Human) OX=9606 GN=DACH1 PE=1 SV=4;sp|Q9UI36-4|DACH1-4_HUMAN Isoform	DACH1			Dachshund homolog 1	4	2	2	2	4	4	4	73.029	0.00086881	4.3741	992240	1137200	1975300	2007600	1515500	0	1090200	0	1009300	551240	1006500	1532400	7844000	0	0	0	0	1502000	1248300	1451700	7680200	0	0	1519600	0	0	0	0	0	0	0	0	0	0
Q9UJC3-2;Q9UJC3	sp|Q9UJC3-2|HOOK1-2_HUMAN Isoform of Q9UJC3, Isoform 2 of Protein Hook homolog 1 OS=Homo sapiens (Human) OX=9606 GN=HOOK1 PE=1 SV=2;sp|Q9UJC3|HOOK1_HUMAN Protein Hook homolog 1 OS=Homo sapiens (Human) OX=9606 GN=HOOK1 PE=1 SV=2	HOOK1			Protein Hook homolog 1	2	2	2	2	5.1	5.1	5.1	80.021	0.00099502	6.5301	1316000	1831500	0	4776500	6436100	4970700	0	3327400	4896900	0	4343600	2687500	6210200	0	0	5811500	3871000	0	1862800	10511000	8417200	0	7950300	7907900	0	0	0	0	0	0	0	0	0	0
Q9UL25	sp|Q9UL25|RAB21_HUMAN Ras-related protein Rab-21 OS=Homo sapiens (Human) OX=9606 GN=RAB21 PE=1 SV=3	RAB21			Ras-related protein Rab-21	1	1	1	1	4.9	4.9	4.9	24.347	0.0023148	3.0751	0	274050	449120	1397700	1367200	550590	1707700	2546300	664020	232040	444710	1009300	0	755850	1230000	1074500	0	642700	500080	714580	793610	0	1693600	1165800	0	0	0	0	0	0	0	0	0	0
Q9Y266;A0A0A0MSS4;A0A0A0MSU9	sp|Q9Y266|NUDC_HUMAN Nuclear migration protein nudC OS=Homo sapiens (Human) OX=9606 GN=NUDC PE=1 SV=1;tr|A0A0A0MSS4|A0A0A0MSS4_HUMAN Isoform of Q9Y266, NuDC domain-containing protein (Fragment) OS=Homo sapiens (Human) OX=9606 GN=NUDC PE=1 SV=1;tr|A0A0A0MSU	NUDC			Nuclear migration protein nudC	3	2	2	2	6.3	6.3	6.3	38.242	0.00084034	4.0299	2307700	2685700	2810800	4753700	4360300	1804400	4992500	4731400	2304800	2648500	2539700	4435800	3149600	4052900	4565900	5552800	1527300	2371300	1573000	3201000	2957700	1490600	4374300	3905600	0	0	0	0	0	0	0	0	0	0
Q9Y295;F8WEE0	sp|Q9Y295|DRG1_HUMAN Developmentally-regulated GTP-binding protein 1 OS=Homo sapiens (Human) OX=9606 GN=DRG1 PE=1 SV=1;tr|F8WEE0|F8WEE0_HUMAN Isoform of A8K8P3, Developmentally-regulated GTP-binding protein 1 OS=Homo sapiens (Human) OX=9606 GN=DRG1 PE=1 SV	DRG1			Developmentally-regulated GTP-binding protein 1	2	2	2	2	6.5	6.5	6.5	40.542	0.00086356	4.2902	0	4327400	3631000	8333000	6879100	3587400	10170000	7920100	1763400	1571600	1581100	7442900	2313900	2032400	7547700	4998200	1492100	4268200	0	2037400	5808400	1309700	4222100	6123900	0	0	0	0	0	0	0	0	0	0
Q9Y2X9-2;Q9Y2X9	sp|Q9Y2X9-2|ZN281-2_HUMAN Isoform of Q9Y2X9, Isoform 2 of Zinc finger protein 281 OS=Homo sapiens (Human) OX=9606 GN=ZNF281 PE=1 SV=1;sp|Q9Y2X9|ZN281_HUMAN Zinc finger protein 281 OS=Homo sapiens (Human) OX=9606 GN=ZNF281 PE=1 SV=1	ZNF281			Zinc finger protein 281	2	1	1	1	1.9	1.9	1.9	93.231	0	6.9676	0	460290	0	1362400	1781100	391220	1518600	884750	641620	273190	0	1507200	1213400	956620	1215300	692200	0	534420	0	560640	1001100	0	972060	662080	0	0	0	0	0	0	0	0	0	0
Q9Y3A6;M0R072;B1AKT3;Q9Y3A6-2	sp|Q9Y3A6|TMED5_HUMAN Transmembrane emp24 domain-containing protein 5 OS=Homo sapiens (Human) OX=9606 GN=TMED5 PE=1 SV=1;tr|M0R072|M0R072_HUMAN Isoform of Q9Y3A6, GOLD domain-containing protein OS=Homo sapiens (Human) OX=9606 GN=TMED5 PE=1 SV=1;tr|B1AKT3|B	TMED5			Transmembrane emp24 domain-containing protein 5	4	2	2	2	9.6	9.6	9.6	26.005	0.0023697	3.253	0	1692200	1556000	2049300	2275300	818590	2026400	5201800	2161600	7067600	2058600	2217200	3775600	7671200	3039200	3334300	2183400	6431900	478340	4309800	3728200	2041700	9994000	4291300	0	0	0	0	0	0	0	0	0	0
Q9Y3D9;J3QLR8	sp|Q9Y3D9|RT23_HUMAN 28S ribosomal protein S23, mitochondrial OS=Homo sapiens (Human) OX=9606 GN=MRPS23 PE=1 SV=2;tr|J3QLR8|J3QLR8_HUMAN Isoform of Q9Y3D9, MRP-S23 domain-containing protein OS=Homo sapiens (Human) OX=9606 GN=MRPS23 PE=1 SV=1	MRPS23			28S ribosomal protein S23, mitochondrial	2	2	2	2	16.3	16.3	16.3	21.77	0.00086133	4.2743	3033200	2824700	3529300	5439100	6240400	0	0	7635400	3717400	1362000	3783500	4918000	4301500	2330800	2006300	0	1332200	2220500	2203500	4548100	6830700	946630	9871900	4928100	0	0	0	0	0	0	0	0	0	0
Q9Y3E1;H3BPM9	sp|Q9Y3E1|HDGR3_HUMAN Hepatoma-derived growth factor-related protein 3 OS=Homo sapiens (Human) OX=9606 GN=HDGFL3 PE=1 SV=1;tr|H3BPM9|H3BPM9_HUMAN Isoform of Q9Y3E1, Hepatoma-derived growth factor-related protein 3 (Fragment) OS=Homo sapiens (Human) OX=9606	HDGFRP3			Hepatoma-derived growth factor-related protein 3	2	2	1	1	11.8	7.9	7.9	22.619	0	8.9431	0	4030400	0	0	0	0	0	0	0	5344000	0	0	0	0	0	0	0	5315700	0	0	0	0	0	0	0	0	0	0	0	0	0	0	0	0
Q9Y3F4-2;Q9Y3F4;H0YH33	sp|Q9Y3F4-2|STRAP-2_HUMAN Isoform of Q9Y3F4, Isoform 2 of Serine-threonine kinase receptor-associated protein OS=Homo sapiens (Human) OX=9606 GN=STRAP PE=1 SV=1;sp|Q9Y3F4|STRAP_HUMAN Serine-threonine kinase receptor-associated protein OS=Homo sapiens (Huma	STRAP			Serine-threonine kinase receptor-associated protein	3	2	2	2	6.1	6.1	6.1	39.777	0.0023659	3.2425	2395300	4318000	2402000	5006700	4701300	2021500	7686900	3562000	1264200	2246900	3374800	5554800	3946900	5730700	5859700	5119800	1061400	3002800	1234300	3468400	5134900	1954500	4433500	5340800	0	0	0	0	2265700	0	2367300	0	0	0
Q9Y3U8	sp|Q9Y3U8|RL36_HUMAN 60S ribosomal protein L36 OS=Homo sapiens (Human) OX=9606 GN=RPL36 PE=1 SV=3	RPL36			60S ribosomal protein L36	1	1	1	1	10.5	10.5	10.5	12.254	0.0023274	3.1283	0	0	0	6431900	2998300	0	0	2510200	0	0	0	11102000	4005200	0	0	0	0	0	0	8673500	2938100	0	0	0	0	0	0	0	0	0	0	0	0	0
Q9Y4E5-4	sp|Q9Y4E5-4|ZN451-4_HUMAN Isoform of Q9Y4E5, Isoform 3 of E3 SUMO-protein ligase ZNF451 OS=Homo sapiens (Human) OX=9606 GN=ZNF451 PE=1 SV=2					1	1	1	1	4.1	4.1	4.1	63.02	0.01	2.3747	0	0	0	1346300	1600500	0	945650	1915300	1132900	0	0	1860300	2377500	975400	1827800	2090800	0	0	0	0	0	0	1626700	1595800	0	0	0	0	0	0	0	0	0	0
Q9Y5B6-3;Q9Y5B6-4;Q9Y5B6-2;Q9Y5B6	sp|Q9Y5B6-3|PAXB1-3_HUMAN Isoform of Q9Y5B6, Isoform 3 of PAX3- and PAX7-binding protein 1 OS=Homo sapiens (Human) OX=9606 GN=PAXBP1 PE=1 SV=2;sp|Q9Y5B6-4|PAXB1-4_HUMAN Isoform of Q9Y5B6, Isoform 4 of PAX3- and PAX7-binding protein 1 OS=Homo sapiens (Human	PAXBP1			PAX3- and PAX7-binding protein 1	4	2	2	2	4.9	4.9	4.9	52.611	0.00089366	4.7542	4021300	1653600	2279300	3083100	5000600	0	2546900	3329300	4595900	0	0	5445900	5288900	0	2519900	0	2390400	0	0	3081400	6288000	1184500	0	7816700	0	0	0	0	0	0	0	0	0	0
Q9Y5S9-2;Q9Y5S9	sp|Q9Y5S9-2|RBM8A-2_HUMAN Isoform of Q9Y5S9, Isoform 2 of RNA-binding protein 8A OS=Homo sapiens (Human) OX=9606 GN=RBM8A PE=1 SV=1;sp|Q9Y5S9|RBM8A_HUMAN RNA-binding protein 8A OS=Homo sapiens (Human) OX=9606 GN=RBM8A PE=1 SV=1	RBM8A			RNA-binding protein 8A	2	1	1	1	11	11	11	19.76	0.001002	6.7179	2392300	5929100	3290000	3409600	2605000	0	0	2426600	2043700	0	2177100	0	2253100	0	0	0	1544300	0	1361800	0	4589200	0	5274000	0	0	0	0	0	0	0	0	0	0	0
Q9Y5V3;Q9Y5V3-2	sp|Q9Y5V3|MAGD1_HUMAN Melanoma-associated antigen D1 OS=Homo sapiens (Human) OX=9606 GN=MAGED1 PE=1 SV=3;sp|Q9Y5V3-2|MAGD1-2_HUMAN Isoform of Q9Y5V3, Isoform 2 of Melanoma-associated antigen D1 OS=Homo sapiens (Human) OX=9606 GN=MAGED1 PE=1 SV=3	MAGED1			Melanoma-associated antigen D1	2	1	1	1	1.9	1.9	1.9	86.16	0	76.317	1629700	1026700	1585000	2428500	3287800	805710	2924800	3335700	1513900	605400	1176100	1706100	2591600	1392000	1900700	2522300	1405100	1273000	894130	2632300	3251800	927920	2145500	1920100	0	0	0	0	0	0	0	0	0	0
V9GYT7	tr|V9GYT7|V9GYT7_HUMAN Isoform of O75475, PC4 and SFRS1-interacting protein (Fragment) OS=Homo sapiens (Human) OX=9606 GN=PSIP1 PE=1 SV=1	PSIP1				1	1	1	1	27.7	27.7	27.7	7.7875	0	14.324	0	7401400	0	4177000	0	3409500	7723300	0	0	6018400	0	6851200	0	6566600	4877100	0	0	6495400	0	1244900	0	2373100	2870800	0	0	5355500	0	2070700	0	2920300	2706500	0	0	3762200
DIDO3_exon3	DIDO3_exon3					1	196	196	0	67	67	0	243.9	0	323.31	23309000	460500000000	198470000000	213850000000	137000000000	430290000000	724510000000	535380000000	152030000	406630000000	206980000000	273310000000	128540000000	633710000000	653300000000	472580000000	181270000	403300000000	172370000000	171700000000	90389000000	253960000000	494370000000	324280000000	9988100	284170000000	173360000000	54020000000	90022000000	292280000000	193490000000	305920000000	147450000	356690000000
O75367-3;O75367;O75367-2;B4DJC3;D6RCF2	sp|O75367-3|H2AY-3_HUMAN Isoform of O75367, Isoform 3 of Core histone macro-H2A.1 OS=Homo sapiens (Human) OX=9606 GN=MACROH2A1 PE=1 SV=4;sp|O75367|H2AY_HUMAN Core histone macro-H2A.1 OS=Homo sapiens (Human) OX=9606 GN=MACROH2A1 PE=1 SV=4;sp|O75367-2|H2AY-2	H2AFY		macroH2A1	Core histone macro-H2A.1;Histone H2A	5	28	28	26	62.5	62.5	55.5	39.488	0	323.31	7321500	6358200000	7766100	4526600000	23552000	3287900000	7676600000	28260000	8037200	4674600000	7404000	6537600000	15599000	4777200000	6890900000	16424000	4950700	5465600000	5420600	3113500000	14312000	1722500000	5135700000	18399000	1495600	3759800000	548840	1652700000	1469800	2800100000	2433000000	1477200	1658600	3697000000
A0A590UKB6;A0A590UJN4;P24928;P24928-2	tr|A0A590UKB6|A0A590UKB6_HUMAN Isoform of P24928, DNA-directed RNA polymerase subunit OS=Homo sapiens (Human) OX=9606 GN=POLR2A PE=1 SV=1;tr|A0A590UJN4|A0A590UJN4_HUMAN Isoform of P24928, DNA-directed RNA polymerase subunit OS=Homo sapiens (Human) OX=9606	POLR2A		RNA Pol II	DNA-directed RNA polymerase II subunit RPB1	4	60	60	60	35	35	35	217.24	0	323.31	5325700	1431200	6488100	9559700	18209000	2353000	722500000	626150000	4004200	0	3228300	8164600	13665000	11934000	688520000	426880000	1813500	717570	2286000	4439500	13471000	458580	597940000	362510000	568230	311890	282920	261280	623810	0	225630000	213620000	284190	0
Q9P0M6;Q5SQT3	sp|Q9P0M6|H2AW_HUMAN Core histone macro-H2A.2 OS=Homo sapiens (Human) OX=9606 GN=H2AFY2 PE=1 SV=3;tr|Q5SQT3|Q5SQT3_HUMAN Isoform of Q9P0M6, Histone H2A (Fragment) OS=Homo sapiens (Human) OX=9606 GN=MACROH2A2 PE=1 SV=8	H2AFY2		macroH2A1	Core histone macro-H2A.2;Histone H2A	2	18	16	16	56.2	49.2	49.2	40.058	0	323.31	0	780620000	0	447370000	2706400	481290000	983950000	0	892910	666100000	961620	618760000	751370	721920000	893280000	0	649380	663530000	338110	285540000	0	222130000	536530000	530770	0	437140000	0	160030000	0	405810000	314920000	0	0	538850000
Q5JWF2;Q5JWF2-2;P11488;P63092-2;A0A590UK00;A0A1W2PQK2;A0A590UJX6;X6R7U9;Q5JWE9;A0A3B3IUA8;H0Y7F4;A0A087WZE5;A0A1W2PRJ7;H0Y7E8;Q5JWD1;A0A087WTB6;A2A2R6;A0A1W2PS82;P19087;Q5JWF2-3;P38405-2;P63092-4;P63092;P38405;A8MTJ3;P63092-3;P04899-4;P04899;P09471;P63096;P08754;P09471-2;A0A1W2PRE1	sp|Q5JWF2|GNAS1_HUMAN Guanine nucleotide-binding protein G(s) subunit alpha isoforms XLas OS=Homo sapiens (Human) OX=9606 GN=GNAS PE=1 SV=2;sp|Q5JWF2-2|GNAS1-2_HUMAN Isoform of Q5JWF2, Isoform XLas-2 of Guanine nucleotide-binding protein G(s) subunit alpha	GNAS;GNAT1;GNAT2;GNAO1;GNAL;GNAT3;GNAI2;GNAI1;GNAI3			Guanine nucleotide-binding protein G(s) subunit alpha isoforms XLas;Guanine nucleotide-binding protein G(t) subunit alpha-1;Guanine nucleotide-binding protein G(s) subunit alpha isoforms short;Guanine nucleotide-binding protein G(t) subunit alpha-2;Guanine nucleotide-binding protein G(olf) subunit alpha;Guanine nucleotide-binding protein G(t) subunit alpha-3;Guanine nucleotide-binding protein G(i…	33	2	2	2	3.4	3.4	3.4	111.02	0.00084246	4.064	5275000	693480000	1130200000	151630000	266580000	396900000	809090000	1312900000	3244400	796480000	1101300000	220460000	140520000	712890000	1181000000	1185600000	0	796820000	959800000	97931000	145400000	162620000	408520000	520430000	0	361610000	765360000	134970000	230730000	355450000	298440000	550760000	0	541340000
Q71UI9;P0C0S5;C9J0D1;A0A494C189;Q71UI9-2;Q71UI9-4;Q71UI9-3;C9J386;Q71UI9-5	sp|Q71UI9|H2AV_HUMAN Histone H2A.V OS=Homo sapiens (Human) OX=9606 GN=H2AFV PE=1 SV=3;sp|P0C0S5|H2AZ_HUMAN Histone H2A.Z OS=Homo sapiens (Human) OX=9606 GN=H2AZ1 PE=1 SV=2;tr|C9J0D1|C9J0D1_HUMAN Isoform of Q71UI9, Histone H2A OS=Homo sapiens (Human) OX=960	H2AFV;H2AFZ		H2AZ	Histone H2A.V;Histone H2A.Z;Histone H2A	9	9	7	7	64.1	64.1	64.1	13.509	0	102.53	23844000	9554300000	35075000	7419200000	48173000	5079100000	10007000000	45553000	32559000	8235300000	29769000	9576900000	43064000	7751100000	10028000000	40506000	22244000	8936200000	22099000	5997800000	51222000	3087900000	8846400000	42905000	6854700	5140300000	7490400	2781600000	6075500	5504100000	3155700000	18425000	7566100	4502400000
Q07021;I3L3Q7;I3L3B0	sp|Q07021|C1QBP_HUMAN Complement component 1 Q subcomponent-binding protein, mitochondrial OS=Homo sapiens (Human) OX=9606 GN=C1QBP PE=1 SV=1;tr|I3L3Q7|I3L3Q7_HUMAN Isoform of Q07021, Complement component 1 Q subcomponent-binding protein, mitochondrial (Fr	C1QBP			Complement component 1 Q subcomponent-binding protein, mitochondrial	3	12	12	12	52.5	52.5	52.5	31.362	0	323.31	6769600	7972900000	26040000	9101400000	44925000	5523900000	20455000000	39185000	16999000	7804100000	12386000	12547000000	60626000	10636000000	16645000000	36226000	13007000	15581000000	11075000	4581000000	56298000	2212000000	10851000000	26709000	6125200	4314800000	20688000	3304600000	22810000	4620000000	7050300000	33521000	20052000	5946900000
C9J2Y9;P30876;A0A1W2PPT5;C9J4M6	tr|C9J2Y9|C9J2Y9_HUMAN Isoform of P30876, DNA-directed RNA polymerase subunit beta OS=Homo sapiens (Human) OX=9606 GN=POLR2B PE=1 SV=2;sp|P30876|RPB2_HUMAN DNA-directed RNA polymerase II subunit RPB2 OS=Homo sapiens (Human) OX=9606 GN=POLR2B PE=1 SV=1;tr|A	POLR2B		RNA Pol II	DNA-directed RNA polymerase;DNA-directed RNA polymerase II subunit RPB2	4	42	42	42	43.9	43.9	43.9	133.06	0	323.31	2056100	10648000	7878400	12099000	15618000	2518400	575110000	536210000	2502600	4843000	5689600	13395000	18621000	5671600	571790000	451560000	2615100	3443700	2831700	9359500	14563000	2636100	564580000	351380000	710250	1058500	828320	836900	1230200	0	160940000	279020000	733630	0
Q93077;Q7L7L0;P04908	sp|Q93077|H2A1C_HUMAN Histone H2A type 1-C OS=Homo sapiens (Human) OX=9606 GN=HIST1H2AC PE=1 SV=3;sp|Q7L7L0|H2A3_HUMAN Histone H2A type 3 OS=Homo sapiens (Human) OX=9606 GN=HIST3H2A PE=1 SV=3;sp|P04908|H2A1B_HUMAN Histone H2A type 1-B/E OS=Homo sapiens (Hu	HIST1H2AC;HIST3H2A;HIST1H2AB		H1	Histone H2A type 1-C;Histone H2A type 3;Histone H2A type 1-B/E	3	10	3	3	60.8	28.5	28.5	14.105	0	25.886	1211100	727400000	5455500	289520000	2113600	317120000	674440000	0	1975900	408840000	2049900	373700000	5145300	460410000	209520000	0	0	593260000	1432100	194950000	2889500	89359000	274140000	0	0	257600000	13580000	157550000	0	317860000	247110000	0	0	162390000
Q9Y6H1;Q5T1J5	sp|Q9Y6H1|CHCH2_HUMAN Coiled-coil-helix-coiled-coil-helix domain-containing protein 2 OS=Homo sapiens (Human) OX=9606 GN=CHCHD2 PE=1 SV=1;sp|Q5T1J5|CHCH9_HUMAN Putative coiled-coil-helix-coiled-coil-helix domain-containing protein CHCHD2P9, mitochondrial O	CHCHD2;CHCHD2P9			Coiled-coil-helix-coiled-coil-helix domain-containing protein 2;Putative coiled-coil-helix-coiled-coil-helix domain-containing protein CHCHD2P9, mitochondrial	2	4	4	4	33.8	33.8	33.8	15.512	0	76.857	0	459260000	0	188810000	0	217390000	746430000	0	0	540910000	0	342080000	0	427860000	650490000	0	0	665440000	0	76320000	0	107680000	295250000	0	0	273120000	0	69806000	0	188430000	235900000	0	0	429170000
Q7KZ85;Q7KZ85-3;Q7KZ85-2	sp|Q7KZ85|SPT6H_HUMAN Transcription elongation factor SPT6 OS=Homo sapiens (Human) OX=9606 GN=SUPT6H PE=1 SV=2	SUPT6H		SPT6/IWS1	Transcription elongation factor SPT6	3	55	55	55	40.2	40.2	40.2	199.07	0	323.31	112470	0	0	21616000	17694000	9129600	659680000	597080000	11227000	6705200	11521000	13997000	5533800	7488500	673000000	457890000	2957500	5289200	10193000	12264000	18338000	6043200	569930000	370370000	0	0	0	2645200	1972900	2342500	413920000	271740000	8368300	0
O00267-2;O00267;M0QYL9;M0R2M5	sp|O00267-2|SPT5H-2_HUMAN Isoform of O00267, Isoform 2 of Transcription elongation factor SPT5 OS=Homo sapiens (Human) OX=9606 GN=SUPT5H PE=1 SV=1;sp|O00267|SPT5H_HUMAN Transcription elongation factor SPT5 OS=Homo sapiens (Human) OX=9606 GN=SUPT5H PE=1 SV=	SUPT5H		DSIF	Transcription elongation factor SPT5	4	21	21	21	28.2	28.2	28.2	120.5	0	238.8	3540700	0	3844700	1004900	716240	307810	219640000	164270000	0	0	164020	0	0	611900	201450000	110770000	568130	919400	0	0	545470	494810	161620000	86000000	0	0	0	0	0	0	63208000	67184000	0	0
P19387;H3BRR2	sp|P19387|RPB3_HUMAN DNA-directed RNA polymerase II subunit RPB3 OS=Homo sapiens (Human) OX=9606 GN=POLR2C PE=1 SV=2	POLR2C		RNA Pol II	DNA-directed RNA polymerase II subunit RPB3	2	11	11	11	49.5	49.5	49.5	31.441	0	91.748	321750	0	0	0	693680	0	113820000	100220000	0	0	0	0	1066900	0	147410000	63739000	0	878210	239580	0	1062900	0	112600000	65909000	0	0	0	0	0	0	44128000	27135000	0	0
O75531;E9PJJ8	sp|O75531|BAF_HUMAN Barrier-to-autointegration factor OS=Homo sapiens (Human) OX=9606 GN=BANF1 PE=1 SV=1	BANF1	Chromatin-associated factors (BANF1, DEK, CBX, HIRIP3, HP1BP3, NAP1L1, HMGA2)	Chromatin-associated factors (BANF1, DEK, CBX, HIRIP3, HP1BP3, NAP1L1, HMGA2)	Barrier-to-autointegration factor;Barrier-to-autointegration factor, N-terminally processed	2	9	9	9	62.9	62.9	62.9	10.058	0	88.378	668510	182890000	0	84083000	0	83934000	178380000	0	167990	120860000	0	115600000	0	152090000	112310000	0	0	132330000	0	26835000	0	23510000	69268000	0	0	98938000	0	26978000	0	81808000	52718000	0	0	92509000
O00505;H0Y4S9	sp|O00505|IMA4_HUMAN Importin subunit alpha-4 OS=Homo sapiens (Human) OX=9606 GN=KPNA3 PE=1 SV=2	KPNA3			Importin subunit alpha-4	2	13	9	9	25.1	17.7	17.7	57.81	0	105.95	0	14198000	2215700	32605000	46019000	63018000	144210000	135480000	0	9885200	0	38495000	31242000	61591000	123810000	214740000	0	10148000	0	15088000	27680000	28338000	71751000	123470000	0	8952500	0	12724000	21515000	50411000	42445000	88434000	0	8125000
P36954;K7EKS1;K7EK49	sp|P36954|RPB9_HUMAN DNA-directed RNA polymerase II subunit RPB9 OS=Homo sapiens (Human) OX=9606 GN=POLR2I PE=1 SV=1;tr|K7EKS1|K7EKS1_HUMAN Isoform of P36954, RPOL9 domain-containing protein OS=Homo sapiens (Human) OX=9606 GN=POLR2I PE=1 SV=1	POLR2I		RNA Pol II	DNA-directed RNA polymerase II subunit RPB9	3	7	7	7	78.4	78.4	78.4	14.523	0	184.08	0	0	0	580750	0	0	96154000	104500000	0	0	0	1735400	706390	0	85287000	49417000	0	0	0	0	0	0	94628000	42651000	0	0	0	0	0	0	24224000	54595000	0	0
A0A1B0GVU9;A0A0U1RR79	tr|A0A1B0GVU9|A0A1B0GVU9_HUMAN Isoform of P47897, Glutaminyl-tRNA synthetase 1 (Fragment) OS=Homo sapiens (Human) OX=9606 GN=QARS1 PE=1 SV=1;tr|A0A0U1RR79|A0A0U1RR79_HUMAN Isoform of P47897, tRNA-synt_1c_C domain-containing protein (Fragment) OS=Homo sapie					2	3	2	2	2.6	1.5	1.5	83.782	0.00083682	3.9353	551380	1203300000	575970	447350000	6672400	633470000	757450000	4643900	433370	629610000	567960	319620000	503150	677250000	645600000	3922400	3620300	509520000	303280	199730000	2547400	229750000	14786000	4354200	0	619580000	0	182700000	6721700	465810000	324810000	2058500	0	451410000
P06899;Q6DRA6;Q6DN03	sp|P06899|H2B1J_HUMAN Histone H2B type 1-J OS=Homo sapiens (Human) OX=9606 GN=H2BC11 PE=1 SV=3	HIST1H2BJ		H1	Histone H2B type 1-J	3	17	4	0	69	11.9	0	13.904	0	12.219	46285000	8076700000	66525000	4319700000	78590000	4829900000	8622000000	24259000	42106000	7819100000	53149000	5820500000	72056000	6903600000	6728200000	23676000	34284000	8522200000	37827000	3570500000	78285000	2652200000	5104000000	61009000	46215000	5099600000	53613000	1643800000	38998000	3950700000	2848100000	30862000	33060000	6332800000
O00629;H7C4F6	sp|O00629|IMA3_HUMAN Importin subunit alpha-3 OS=Homo sapiens (Human) OX=9606 GN=KPNA4 PE=1 SV=1	KPNA4			Importin subunit alpha-3	2	15	15	11	34.9	34.9	27.4	57.886	0	155.51	1808000	6477200	2084500	26820000	44164000	58168000	139830000	220910000	806370	5183500	615350	34342000	25953000	87963000	101730000	162570000	255110	3850600	665140	13218000	18022000	21344000	49886000	74410000	2288400	4917500	2776000	11115000	18947000	45016000	57346000	94840000	0	4752400
P19784;H3BSA1;H3BV19;H3BNI9	sp|P19784|CSK22_HUMAN Casein kinase II subunit alpha OS=Homo sapiens (Human) OX=9606 GN=CSNK2A2 PE=1 SV=1;tr|H3BSA1|H3BSA1_HUMAN Isoform of P19784, Protein kinase domain-containing protein (Fragment) OS=Homo sapiens (Human) OX=9606 GN=CSNK2A2 PE=1 SV=2	CSNK2A2		CK2	Casein kinase II subunit alpha	4	20	20	20	68.9	68.9	68.9	41.213	0	184.04	5169800	309240000	3317300	191890000	7009200	83567000	289620000	5563300	5215400	285650000	4057800	205320000	6206400	166880000	240020000	6159900	3272700	351780000	1250200	121890000	4536100	49083000	194560000	6986800	3012100	225570000	1388700	63022000	2467100	46855000	104340000	1392600	1999400	255950000
A0A0U1RR32;A0A0U1RRH7;Q99878;Q96KK5;Q9BTM1;P20671;P0C0S8;Q16777;Q6FI13;H0YFX9;Q9BTM1-2;A0A3B3IS11	tr|A0A0U1RR32|A0A0U1RR32_HUMAN hCG_2039566 readthrough, Histone H2A OS=Homo sapiens (Human) OX=9606 GN=hCG_2039566 PE=3 SV=1;tr|A0A0U1RRH7|A0A0U1RRH7_HUMAN ENSG00000282988 readthrough, Histone H2A OS=Homo sapiens (Human) OX=9606 GN=ENSG00000282988 PE=3 SV=	HIST1H2AJ;HIST1H2AH;H2AFJ;HIST1H2AD;HIST1H2AG;HIST2H2AC;HIST2H2AA3		H2	Histone H2A type 1-J;Histone H2A type 1-H;Histone H2A.J;Histone H2A type 1-D;Histone H2A type 1;Histone H2A type 2-C;Histone H2A type 2-A;Histone H2A	12	11	11	4	46.7	46.7	21.9	18.481	0	211.61	291130000	31371000000	393910000	18674000000	430890000	23635000000	42373000000	602340000	280360000	23694000000	265300000	20818000000	373200000	24358000000	34333000000	436670000	222610000	27326000000	203790000	11402000000	452930000	8500700000	18994000000	462130000	238480000	18899000000	302500000	6936000000	203900000	23755000000	16512000000	414960000	217130000	10847000000
P68400;E7EU96;A0A2R8YD58;A0A2R8Y5A0;A0A2R8YFU2;A0A2R8YF43;A0A2R8YDP2;Q8NEV1;P68400-2;A0A2R8Y4H0;A0A2R8Y4D6;V9GYA2;A0A2R8YEW1;A0A2R8YDY7;A0A2R8YCK2;A0A2R8Y7T1;A0A2R8YF47;V9GY80;A0A2R8YEL7;A0A2R8Y797;A0A2R8Y3W6;V9GYW6;A0A087WY74;A0A2R8YCC9	sp|P68400|CSK21_HUMAN Casein kinase II subunit alpha OS=Homo sapiens (Human) OX=9606 GN=CSNK2A1 PE=1 SV=1;tr|E7EU96|E7EU96_HUMAN Isoform of P68400, Protein kinase domain-containing protein OS=Homo sapiens (Human) OX=9606 GN=CSNK2A1 PE=1 SV=1;tr|A0A2R8YD58|	CSNK2A1;CSNK2A3		CK2	Casein kinase II subunit alpha;Casein kinase II subunit alpha 3	24	18	18	18	52.9	52.9	52.9	45.143	0	171.54	8551900	467440000	13051000	373730000	22809000	79398000	444260000	16532000	5967100	364960000	7312900	425770000	13714000	203710000	407670000	18958000	5475700	423350000	3230800	244320000	16672000	43378000	311990000	12335000	7394700	304790000	8477300	124830000	10654000	61674000	133570000	7679100	3443700	346450000
P16104;Q96QV6	sp|P16104|H2AX_HUMAN Histone H2AX OS=Homo sapiens (Human) OX=9606 GN=H2AX PE=1 SV=2;sp|Q96QV6|H2A1A_HUMAN Histone H2A type 1-A OS=Homo sapiens (Human) OX=9606 GN=HIST1H2AA PE=1 SV=3	H2AFX;HIST1H2AA		H2AX	Histone H2AX;Histone H2A type 1-A	2	9	4	1	55.2	26.6	25.9	15.144	0	152.69	0	44556000	0	30781000	0	52201000	75318000	0	0	10732000	0	14151000	0	15292000	77011000	0	0	130690000	0	18666000	0	3965200	18833000	0	0	29377000	0	9730700	0	25320000	20289000	0	0	7832400
Q5SRQ6;P67870;Q5SRQ3;N0E472;A0A0G2JM12;N0E644;A0A0G2JM58	tr|Q5SRQ6|Q5SRQ6_HUMAN Isoform of P67870, Casein kinase II subunit beta OS=Homo sapiens (Human) OX=9606 GN=CSNK2B PE=1 SV=2;sp|P67870|CSK2B_HUMAN Casein kinase II subunit beta OS=Homo sapiens (Human) OX=9606 GN=CSNK2B PE=1 SV=1;tr|Q5SRQ3|Q5SRQ3_HUMAN Isofo	CSNK2B;CSNK2B-LY6G5B-1181;CSNK2B-LY6G5B--991		CK2	Casein kinase II subunit beta	7	8	8	8	41.9	41.9	41.9	26.925	0	90.149	7981200	335350000	10471000	192510000	17633000	112400000	302030000	4915600	8752600	297140000	7615400	205010000	14217000	184900000	261510000	12352000	3290200	358740000	5387500	126870000	17400000	66986000	193380000	15126000	3574900	174590000	4258100	70630000	3373800	85916000	96397000	2627800	3786900	269040000
H0Y993;P35659;A0A494C028;B4DFG0;P35659-2;H0Y8X0;A0A494C198;D6R9L5	tr|H0Y993|H0Y993_HUMAN Isoform of P35659, SAP domain-containing protein OS=Homo sapiens (Human) OX=9606 GN=DEK PE=1 SV=2;sp|P35659|DEK_HUMAN Protein DEK OS=Homo sapiens (Human) OX=9606 GN=DEK PE=1 SV=1;tr|A0A494C028|A0A494C028_HUMAN Isoform of P35659, SAP	DEK	Chromatin-associated factors (BANF1, DEK, CBX, HIRIP3, HP1BP3, NAP1L1, HMGA2)	Chromatin-associated factors (BANF1, DEK, CBX, HIRIP3, HP1BP3, NAP1L1, HMGA2)	Protein DEK	8	27	27	16	44.5	44.5	30.5	43.247	0	323.31	45233000	10539000000	33047000	9215400000	76052000	2206500000	6048900000	36589000	34241000	7410500000	34643000	11477000000	38897000	3826500000	5139800000	35748000	32625000	6443700000	26507000	6851700000	50382000	1974500000	5662800000	48587000	73763000	6314400000	42379000	3350100000	51907000	1714200000	1868600000	16723000	48060000	5866400000
O14929;O14929-2;F8WEW1;F8W9G7	sp|O14929|HAT1_HUMAN Histone acetyltransferase type B catalytic subunit OS=Homo sapiens (Human) OX=9606 GN=HAT1 PE=1 SV=1;sp|O14929-2|HAT1-2_HUMAN Isoform of O14929, Isoform B of Histone acetyltransferase type B catalytic subunit OS=Homo sapiens (Human) OX	HAT1			Histone acetyltransferase type B catalytic subunit	4	9	9	9	30.5	30.5	30.5	49.512	0	82.094	0	62433000	3232400	19573000	1430700	50766000	108290000	0	0	84423000	2556200	53749000	0	93563000	74306000	2332800	0	69898000	1897100	24126000	846130	22949000	45601000	1098700	0	33267000	4071100	7906100	2673700	46008000	36972000	0	0	71693000
Q96P16-3;Q96P16;A0A0C4DGQ6;K7EP82;K7ER50	sp|Q96P16-3|RPR1A-3_HUMAN Isoform of Q96P16, Isoform 2 of Regulation of nuclear pre-mRNA domain-containing protein 1A OS=Homo sapiens (Human) OX=9606 GN=RPRD1A PE=1 SV=1;sp|Q96P16|RPR1A_HUMAN Regulation of nuclear pre-mRNA domain-containing protein 1A OS=H	RPRD1A		RPRD	Regulation of nuclear pre-mRNA domain-containing protein 1A	5	11	11	10	44.9	44.9	39.5	31.625	0	34.547	0	738910	498710	808330	2119500	0	66626000	54318000	911880	0	0	1455400	480240	626870	69519000	28931000	486770	0	387330	384090	1048100	0	70450000	43556000	0	0	0	0	2188000	0	36523000	32902000	1827600	0
O60814	sp|O60814|H2B1K_HUMAN Histone H2B type 1-K OS=Homo sapiens (Human) OX=9606 GN=H2BC12 PE=1 SV=3	HIST1H2BK		H1	Histone H2B type 1-K	1	18	18	0	69	69	0	13.89	0	205.91	563680000	35312000000	649220000	35189000000	757250000	34779000000	57838000000	860560000	553840000	30588000000	411800000	47169000000	683350000	50021000000	50054000000	697320000	410260000	56467000000	317290000	27753000000	741650000	19910000000	43644000000	384810000	443150000	29332000000	411290000	12369000000	332730000	28387000000	18652000000	347760000	362990000	33043000000
Q96ST2-2;Q96ST2-3;Q96ST2;A0A1B0GW95;H7C0U1	sp|Q96ST2-2|IWS1-2_HUMAN Isoform of Q96ST2, Isoform 2 of Protein IWS1 homolog OS=Homo sapiens (Human) OX=9606 GN=IWS1 PE=1 SV=2;sp|Q96ST2-3|IWS1-3_HUMAN Isoform of Q96ST2, Isoform 3 of Protein IWS1 homolog OS=Homo sapiens (Human) OX=9606 GN=IWS1 PE=1 SV=2;	IWS1		SPT6/IWS1	Protein IWS1 homolog	5	10	10	10	19.6	19.6	19.6	56.109	0	27.618	0	0	12651000	2773300	4328600	9287900	80377000	82029000	265620	3509200	0	3361500	2933400	4869800	80621000	45483000	239390	0	0	234010	854360	2072800	49987000	54295000	0	0	0	3286100	2758500	5962300	24801000	34588000	0	7739100
P62805	sp|P62805|H4_HUMAN Histone H4 OS=Homo sapiens (Human) OX=9606 GN=H4C14 PE=1 SV=2	HIST1H4A		H1	Histone H4	1	21	21	21	71.8	71.8	71.8	11.367	0	265.93	947880000	67209000000	1296000000	56966000000	1456900000	44421000000	78380000000	1799700000	940310000	57004000000	888320000	73004000000	1428000000	59683000000	78640000000	1427800000	721530000	61919000000	664300000	45987000000	1492900000	26359000000	58492000000	1424300000	603800000	39099000000	893970000	21572000000	761410000	37416000000	27562000000	706860000	758860000	46449000000
Q8N4Q1;Q8N4Q1-2	sp|Q8N4Q1|MIA40_HUMAN Mitochondrial intermembrane space import and assembly protein 40 OS=Homo sapiens (Human) OX=9606 GN=CHCHD4 PE=1 SV=1;sp|Q8N4Q1-2|MIA40-2_HUMAN Isoform of Q8N4Q1, Isoform 2 of Mitochondrial intermembrane space import and assembly prote	CHCHD4			Mitochondrial intermembrane space import and assembly protein 40	2	5	5	5	41.5	41.5	41.5	15.996	0	54.194	0	52350000	7055200	19375000	4523300	23874000	45412000	8545400	0	55096000	6966200	29928000	4387500	49065000	44546000	10775000	0	23092000	4048900	11458000	3635400	9033100	27356000	4655800	0	34897000	5367200	4950900	3684800	11783000	19223000	4112700	0	47480000
H0YKD8;P46779;P46779-2;P46779-3;H0YLP6;H0YMF4;P46779-4;P46779-5	tr|H0YKD8|H0YKD8_HUMAN Isoform of P46779, Ribosomal_L28e domain-containing protein OS=Homo sapiens (Human) OX=9606 GN=RPL28 PE=1 SV=1;sp|P46779|RL28_HUMAN 60S ribosomal protein L28 OS=Homo sapiens (Human) OX=9606 GN=RPL28 PE=1 SV=3;sp|P46779-2|RL28-2_HUMAN	RPL28			60S ribosomal protein L28	8	4	4	4	22.9	22.9	22.9	19.072	0	9.739	2150400	58246000	2263600	94416000	21224000	47004000	184810000	13032000	4481600	68327000	3645100	115360000	17373000	128920000	150990000	5695700	3480900	81640000	2953400	102150000	17415000	63701000	136800000	5781900	0	34111000	0	34416000	10877000	39133000	58505000	5654900	4292900	53858000
Q9Y5V0;H0YC70;E5RHV4;H0YAP1;E5RHR6	sp|Q9Y5V0|ZN706_HUMAN Zinc finger protein 706 OS=Homo sapiens (Human) OX=9606 GN=ZNF706 PE=1 SV=1	ZNF706			Zinc finger protein 706	5	3	3	3	39.5	39.5	39.5	8.4977	0.00095329	5.8432	7833800	40403000	17912000	37800000	27010000	19306000	47805000	24999000	8466800	22347000	8680900	36006000	10317000	34492000	47145000	19151000	6321900	26486000	10546000	26111000	13744000	13033000	48733000	11142000	0	21329000	13086000	13254000	12649000	14690000	13607000	10898000	0	16953000
A0A087WVZ9;P19388;A0A0A0MQR7;A0A087WWX0;A0A087WVN5;K7EQN2;K7EJ87	tr|A0A087WVZ9|A0A087WVZ9_HUMAN Isoform of P19388, DNA-directed RNA polymerases I, II, and III subunit RPABC1 OS=Homo sapiens (Human) OX=9606 GN=POLR2E PE=1 SV=1;sp|P19388|RPAB1_HUMAN DNA-directed RNA polymerases I, II, and III subunit RPABC1 OS=Homo sapien	POLR2E		RNA Pol II	DNA-directed RNA polymerases I, II, and III subunit RPABC1	7	9	9	9	60.9	60.9	60.9	21.459	0	76.489	4374400	4743400	6499800	11198000	9000400	2579700	142580000	111640000	6637900	2284800	0	18081000	10065000	10353000	129110000	89597000	5464800	3020100	385480	8327100	10530000	3916100	122780000	74364000	2600600	2509600	3692200	6071000	7477100	2277800	43843000	54703000	3117600	1165100
P62875	sp|P62875|RPAB5_HUMAN DNA-directed RNA polymerases I, II, and III subunit RPABC5 OS=Homo sapiens (Human) OX=9606 GN=POLR2L PE=1 SV=1	POLR2L		RNA Pol II	DNA-directed RNA polymerases I, II, and III subunit RPABC5	1	2	2	2	29.9	29.9	29.9	7.645	0.00083612	3.9352	1837400	2618200	1711000	3604400	2791900	0	27085000	26003000	1633200	2081600	1568900	3681400	2510400	0	32289000	18921000	1360000	0	1653500	2032400	2418600	0	25533000	16666000	0	0	0	0	0	0	9112400	10573000	0	0
Q71DI3	sp|Q71DI3|H32_HUMAN Histone H3.2 OS=Homo sapiens (Human) OX=9606 GN=HIST2H3C PE=1 SV=3	HIST2H3A		H2	Histone H3.2	1	15	15	1	72.1	72.1	23.5	15.388	0	162.77	262070000	21102000000	336220000	17672000000	432620000	15206000000	27186000000	398050000	231010000	13247000000	196130000	23633000000	322110000	20796000000	26070000000	312280000	138790000	20680000000	127040000	14344000000	359090000	9636700000	20618000000	332570000	319110000	12486000000	250690000	6320400000	223460000	12820000000	8376400000	212170000	259400000	15937000000
E9PB93;O15514;E9PHV4	tr|E9PB93|E9PB93_HUMAN Isoform of O15514, RPOL4c domain-containing protein OS=Homo sapiens (Human) OX=9606 GN=POLR2D PE=1 SV=1;sp|O15514|RPB4_HUMAN DNA-directed RNA polymerase II subunit RPB4 OS=Homo sapiens (Human) OX=9606 GN=POLR2D PE=1 SV=1;tr|E9PHV4|E9	POLR2D		RNA Pol II	DNA-directed RNA polymerase II subunit RPB4	3	5	5	5	58.7	58.7	58.7	12.267	0	88.628	0	0	0	0	0	0	29035000	25309000	0	0	0	0	0	0	28522000	20308000	0	0	0	0	0	0	33407000	12894000	0	0	0	0	0	0	9928000	11777000	0	0
P52294;C9J352;C9JWD9;F2Z3G4;C9J4U1;C9JYI4;O15131;Q5TD90;O60684	sp|P52294|IMA5_HUMAN Importin subunit alpha-5 OS=Homo sapiens (Human) OX=9606 GN=KPNA1 PE=1 SV=3;tr|C9J352|C9J352_HUMAN Isoform of P52294, IBB domain-containing protein (Fragment) OS=Homo sapiens (Human) OX=9606 GN=KPNA1 PE=1 SV=1;tr|C9JWD9|C9JWD9_HUMAN Is	KPNA1			Importin subunit alpha-5;Importin subunit alpha-5, N-terminally processed	9	10	10	10	19.1	19.1	19.1	60.221	0	117.96	4056100	106990000	0	19541000	20060000	87789000	151560000	55965000	1941900	117760000	4037600	37067000	11055000	166870000	125860000	50752000	1252500	99031000	649930	12816000	8080100	37192000	60951000	21761000	4064400	56762000	0	8453900	8718000	69802000	46044000	27122000	1939800	79729000
C9JLU1;P52434;P52434-3;P52434-4;P52434-2;P52434-5	tr|C9JLU1|C9JLU1_HUMAN Isoform of P52434, DNA-directed RNA polymerases I, II, and III subunit RPABC3 (Fragment) OS=Homo sapiens (Human) OX=9606 GN=POLR2H PE=1 SV=8;sp|P52434|RPAB3_HUMAN DNA-directed RNA polymerases I, II, and III subunit RPABC3 OS=Homo sap	POLR2H		RNA Pol II	DNA-directed RNA polymerases I, II, and III subunit RPABC3	6	5	5	5	35.1	35.1	35.1	16.925	0	14.72	0	901630	0	0	0	0	43118000	21360000	0	0	0	0	0	0	49349000	24316000	0	0	0	0	0	0	49747000	15804000	0	0	0	0	0	0	13683000	11329000	0	0
Q5T2B5;A0A0A0MTN0;Q13617;Q13617-2	tr|Q5T2B5|Q5T2B5_HUMAN Isoform of Q13617, CULLIN_2 domain-containing protein OS=Homo sapiens (Human) OX=9606 GN=CUL2 PE=1 SV=1;tr|A0A0A0MTN0|A0A0A0MTN0_HUMAN Isoform of Q13617, CULLIN_2 domain-containing protein OS=Homo sapiens (Human) OX=9606 GN=CUL2 PE=1	CUL2			Cullin-2	4	2	2	2	2.4	2.4	2.4	82.358	0.0023753	3.2582	0	22208000	573150	2370700	0	14966000	27475000	1547600	0	19256000	0	14974000	709880	25817000	24733000	0	0	26887000	0	9504300	713790	13243000	21637000	630720	0	10504000	0	0	0	17710000	10340000	0	0	11932000
P67775;P67775-2;E5RI56	sp|P67775|PP2AA_HUMAN Serine/threonine-protein phosphatase 2A catalytic subunit alpha isoform OS=Homo sapiens (Human) OX=9606 GN=PPP2CA PE=1 SV=1;sp|P67775-2|PP2AA-2_HUMAN Isoform of P67775, Isoform 2 of Serine/threonine-protein phosphatase 2A catalytic su	PPP2CA		PPP2	Serine/threonine-protein phosphatase 2A catalytic subunit alpha isoform	3	12	12	2	54.4	54.4	6.8	35.594	0	130.63	1199400	89504000	10018000	67750000	23361000	53160000	155200000	31009000	5247500	87775000	7693200	96749000	22462000	87525000	113000000	30909000	2411300	93857000	3170300	42026000	21734000	19875000	75598000	19871000	0	49854000	9907100	23028000	14180000	41815000	46254000	15323000	6330500	72084000
B5MD17;J3KS05;P83916;K7ELA4;C9JWS9	tr|B5MD17|B5MD17_HUMAN Isoform of P83916, Chromobox protein homolog 1 (Fragment) OS=Homo sapiens (Human) OX=9606 GN=CBX1 PE=1 SV=1;tr|J3KS05|J3KS05_HUMAN Isoform of P83916, Chromobox protein homolog 1 (Fragment) OS=Homo sapiens (Human) OX=9606 GN=CBX1 PE=1	CBX1	Chromatin-associated factors (BANF1, DEK, CBX, HIRIP3, HP1BP3, NAP1L1, HMGA2)	Chromatin-associated factors (BANF1, DEK, CBX, HIRIP3, HP1BP3, NAP1L1, HMGA2)	Chromobox protein homolog 1	5	4	3	3	26.8	17.3	17.3	19.325	0	16.444	3731200	18435000	2431600	18597000	4593600	7892200	48139000	5786200	2955200	19795000	1780800	41195000	3566300	34151000	29624000	3362800	1951300	27883000	1507100	7604400	4771600	5256000	27414000	5104000	0	15049000	0	9443000	0	0	13878000	0	0	15722000
G3V167;Q9UGN5-2;Q9UGN5;H0YH02;E9PJ27	tr|G3V167|G3V167_HUMAN Isoform of Q9UGN5, Poly [ADP-ribose] polymerase OS=Homo sapiens (Human) OX=9606 GN=PARP2 PE=1 SV=1;sp|Q9UGN5-2|PARP2-2_HUMAN Isoform of Q9UGN5, Isoform 2 of Poly [ADP-ribose] polymerase 2 OS=Homo sapiens (Human) OX=9606 GN=PARP2 PE=1	PARP2		PARP1/2	Poly [ADP-ribose] polymerase 2	5	9	9	9	17.5	17.5	17.5	60.214	0	20.173	0	36752000	0	21878000	0	19061000	52395000	0	0	35254000	0	29488000	0	24713000	46780000	0	0	34297000	0	23178000	0	10848000	21644000	0	0	22144000	0	9890800	0	15743000	16276000	0	0	27381000
Q9NQC3-2;Q9NQC3-5;Q9NQC3;F8W914;Q9NQC3-4	sp|Q9NQC3-2|RTN4-2_HUMAN Isoform of Q9NQC3, Isoform B of Reticulon-4 OS=Homo sapiens (Human) OX=9606 GN=RTN4 PE=1 SV=2;sp|Q9NQC3-5|RTN4-5_HUMAN Isoform of Q9NQC3, Isoform B2 of Reticulon-4 OS=Homo sapiens (Human) OX=9606 GN=RTN4 PE=1 SV=2;sp|Q9NQC3|RTN4_HU	RTN4			Reticulon-4;Reticulon	5	5	5	5	27.9	27.9	27.9	40.317	0	165.27	5766000	17702000	9814200	37348000	19207000	9546200	43585000	28691000	12088000	13260000	11873000	34787000	18276000	19634000	29723000	20365000	4756900	16916000	6308900	17454000	19746000	5071700	30480000	17744000	0	9430700	6171200	16587000	10566000	6227600	16087000	15501000	7605900	8683500
Q16576;Q16576-2;E9PC52;Q5JP01;Q5JP02;C9J7L0;Q5JNZ6	sp|Q16576|RBBP7_HUMAN Histone-binding protein RBBP7 OS=Homo sapiens (Human) OX=9606 GN=RBBP7 PE=1 SV=1;sp|Q16576-2|RBBP7-2_HUMAN Isoform of Q16576, Isoform 2 of Histone-binding protein RBBP7 OS=Homo sapiens (Human) OX=9606 GN=RBBP7 PE=1 SV=1;tr|E9PC52|E9PC	RBBP7			Histone-binding protein RBBP7	7	22	22	15	72.2	72.2	62.8	47.82	0	323.31	31986000	2498000000	54835000	722090000	106480000	1532000000	3437000000	77351000	48118000	2731200000	30408000	1473400000	95305000	2383500000	2912800000	96533000	28134000	2927200000	31634000	580820000	82342000	534240000	1386400000	62321000	59045000	1439900000	72293000	250750000	62314000	1252500000	1054000000	57894000	56686000	2121200000
P62487;E9PIU7;H0YEE4;E9PKH3	sp|P62487|RPB7_HUMAN DNA-directed RNA polymerase II subunit RPB7 OS=Homo sapiens (Human) OX=9606 GN=POLR2G PE=1 SV=1	POLR2G		RNA Pol II	DNA-directed RNA polymerase II subunit RPB7	4	4	4	4	37.2	37.2	37.2	19.294	0	25.033	0	0	0	0	890140	0	33012000	16343000	0	0	0	2002000	885730	0	24489000	8940500	0	0	0	0	1502800	0	20318000	6487900	0	0	0	0	0	0	9873300	8118700	0	0
P63272;J3KSQ6;D3DTZ5;J3QSB9	sp|P63272|SPT4H_HUMAN Transcription elongation factor SPT4 OS=Homo sapiens (Human) OX=9606 GN=SUPT4H1 PE=1 SV=1;tr|J3KSQ6|J3KSQ6_HUMAN Isoform of P63272, Transcription elongation factor SPT4 OS=Homo sapiens (Human) OX=9606 GN=SUPT4H1 PE=1 SV=1	SUPT4H1		DSIF	Transcription elongation factor SPT4	4	3	3	3	19.7	19.7	19.7	13.193	0.00084602	4.0744	0	0	0	409460	0	354810	27972000	23123000	0	0	0	0	0	0	28029000	18978000	0	0	0	0	0	0	25609000	16651000	0	0	0	0	0	0	9676900	8570400	0	0
Q9BW71;Q9BW71-2;Q9BW71-3	sp|Q9BW71|HIRP3_HUMAN HIRA-interacting protein 3 OS=Homo sapiens (Human) OX=9606 GN=HIRIP3 PE=1 SV=3;sp|Q9BW71-2|HIRP3-2_HUMAN Isoform of Q9BW71, Isoform 2 of HIRA-interacting protein 3 OS=Homo sapiens (Human) OX=9606 GN=HIRIP3 PE=1 SV=3;sp|Q9BW71-3|HIRP3-	HIRIP3	Chromatin-associated factors (BANF1, DEK, CBX, HIRIP3, HP1BP3, NAP1L1, HMGA2)	Chromatin-associated factors (BANF1, DEK, CBX, HIRIP3, HP1BP3, NAP1L1, HMGA2)	HIRA-interacting protein 3	3	11	11	11	22.5	22.5	22.5	61.956	0	32.164	4276000	152830000	3226700	25586000	4786800	53159000	123650000	5427500	4875400	129920000	2445500	28091000	3799500	86540000	91642000	2705400	3955900	113970000	1000800	10721000	4986100	24632000	46106000	1176800	2561400	102810000	2615000	5064200	1780300	40385000	30922000	2588700	2527700	126570000
Q9BQE3;F5H5D3;A0A1W2PQM2;F8VVB9;F8VQQ4;F8VS66;F8VRZ4;F8VWV9;F8VX09;C9JQ00;C9JJQ8;C9JDL2;C9JEV8;A6NHL2-2;A6NHL2;C9K0S6;F8VRK0;Q9H853;F8W0F6;F8VXZ7	sp|Q9BQE3|TBA1C_HUMAN Tubulin alpha-1C chain OS=Homo sapiens (Human) OX=9606 GN=TUBA1C PE=1 SV=1;tr|F5H5D3|F5H5D3_HUMAN Isoform of Q9BQE3, Tubulin alpha chain OS=Homo sapiens (Human) OX=9606 GN=TUBA1C PE=1 SV=1;tr|A0A1W2PQM2|A0A1W2PQM2_HUMAN Isoform of Q9B	TUBA1C			Tubulin alpha-1C chain	20	22	2	2	55.7	9.6	9.6	49.895	0	18.379	13202000	19074000	15043000	37025000	46646000	10501000	50906000	27484000	11826000	10461000	14356000	35472000	26685000	18252000	30682000	22357000	11315000	6003600	13316000	24823000	35577000	7178400	32099000	27919000	11767000	8990600	0	17616000	25696000	9652200	20169000	13537000	0	0
A0A0D9SEN2;P21127-6;A0A0D9SEI3;P21127-8;P21127-2;P21127-3;A0A0D9SER5;P21127-9;P21127;P21127-10;P21127-5;P21127-4;P21127-12;Q9UQ88-5;Q9UQ88-3;Q9UQ88-2;Q9UQ88;Q9UQ88-10;Q5QPR4;Q5QPR3;Q9UQ88-4;Q9UQ88-8;Q9UQ88-9;Q13882	tr|A0A0D9SEN2|A0A0D9SEN2_HUMAN Isoform of P21127, Protein kinase domain-containing protein OS=Homo sapiens (Human) OX=9606 GN=CDK11B PE=1 SV=1;sp|P21127-6|CD11B-6_HUMAN Isoform of P21127, Isoform SV5 of Cyclin-dependent kinase 11B OS=Homo sapiens (Human) O	CDK11B;CDK11A		CDK11B	Cyclin-dependent kinase 11B;Cyclin-dependent kinase 11A	24	5	5	5	6.4	6.4	6.4	90.625	0	8.218	3223500	16898000	5210400	11557000	5081300	7627300	22374000	4046000	2527900	12719000	4483600	7277900	2657100	21331000	18043000	5311100	1215900	8236800	881090	3354400	7569800	5412800	18785000	2313200	0	8462400	0	5485900	0	6123300	5439500	0	0	7801500
Q99536-2;Q99536-3;Q99536;K7ESA3;K7EJM4;K7ENX2;K7EM19	sp|Q99536-2|VAT1-2_HUMAN Isoform of Q99536, Isoform 2 of Synaptic vesicle membrane protein VAT-1 homolog OS=Homo sapiens (Human) OX=9606 GN=VAT1 PE=1 SV=2;sp|Q99536-3|VAT1-3_HUMAN Isoform of Q99536, Isoform 3 of Synaptic vesicle membrane protein VAT-1 homo	VAT1			Synaptic vesicle membrane protein VAT-1 homolog	7	3	3	3	15.1	15.1	15.1	28.341	0.00091075	5.1244	7395700	14621000	14752000	24635000	13716000	6812900	22332000	19343000	6985900	13575000	13484000	22214000	14066000	20180000	15792000	14943000	7031000	9699700	9299400	15636000	18057000	8601500	24984000	14542000	0	9137200	11715000	9319200	0	0	7467000	0	0	11041000
Q5SSJ5;B0QZK4;X6RGJ2;Q5SSJ5-2;Q5SSJ5-3;Q5SWC8;B0QZK9;B0QZK8;Q5SSJ5-5	sp|Q5SSJ5|HP1B3_HUMAN Heterochromatin protein 1-binding protein 3 OS=Homo sapiens (Human) OX=9606 GN=HP1BP3 PE=1 SV=1;tr|B0QZK4|B0QZK4_HUMAN Isoform of Q5SSJ5, Heterochromatin protein 1-binding protein 3 (Fragment) OS=Homo sapiens (Human) OX=9606 GN=HP1BP3	HP1BP3	Chromatin-associated factors (BANF1, DEK, CBX, HIRIP3, HP1BP3, NAP1L1, HMGA2)	Chromatin-associated factors (BANF1, DEK, CBX, HIRIP3, HP1BP3, NAP1L1, HMGA2)	Heterochromatin protein 1-binding protein 3	9	7	7	7	13.7	13.7	13.7	61.206	0	39.922	0	24738000	0	23004000	829750	6488600	17436000	444800	396970	10430000	233150	28611000	715610	24001000	21517000	0	0	11362000	0	20326000	2287800	5042300	17245000	0	0	9693500	0	9750100	0	6865200	6608300	0	0	8189500
G3XAG1;Q96ME7-3;Q96ME7;Q96ME7-2	tr|G3XAG1|G3XAG1_HUMAN Isoform of Q96ME7, Zinc finger protein 512 OS=Homo sapiens (Human) OX=9606 GN=ZNF512 PE=1 SV=1;sp|Q96ME7-3|ZN512-3_HUMAN Isoform of Q96ME7, Isoform 3 of Zinc finger protein 512 OS=Homo sapiens (Human) OX=9606 GN=ZNF512 PE=1 SV=2;sp|Q	ZNF512			Zinc finger protein 512	4	9	9	9	19.6	19.6	19.6	64.594	0	63.651	858920	31637000	453760	32384000	1546700	26612000	51482000	483510	708210	31070000	477240	43811000	1268200	35916000	53704000	521420	0	35807000	236770	20413000	1950700	13148000	32839000	1360100	3712000	18920000	0	16444000	3950000	18984000	12694000	0	2825000	17882000
P04844-2;P04844;Q5JYR3;H0Y5M1;Q5JYR4;Q5JYR7	sp|P04844-2|RPN2-2_HUMAN Isoform of P04844, Isoform 2 of Dolichyl-diphosphooligosaccharide--protein glycosyltransferase subunit 2 OS=Homo sapiens (Human) OX=9606 GN=RPN2 PE=1 SV=3;sp|P04844|RPN2_HUMAN Dolichyl-diphosphooligosaccharide--protein glycosyltran	RPN2			Dolichyl-diphosphooligosaccharide--protein glycosyltransferase subunit 2	6	3	3	3	7.2	7.2	7.2	67.723	0	10.369	5943600	13271000	7658700	16949000	11632000	7606100	19241000	13485000	5645500	8242500	8759300	16981000	11185000	13582000	20328000	7496000	5903800	11232000	9350300	12537000	11517000	7215400	18212000	7842700	0	0	0	7577600	6404300	0	6333400	8688100	0	0
Q9BVA1;Q13885	sp|Q9BVA1|TBB2B_HUMAN Tubulin beta-2B chain OS=Homo sapiens (Human) OX=9606 GN=TUBB2B PE=1 SV=1;sp|Q13885|TBB2A_HUMAN Tubulin beta-2A chain OS=Homo sapiens (Human) OX=9606 GN=TUBB2A PE=1 SV=1	TUBB2B;TUBB2A			Tubulin beta-2B chain;Tubulin beta-2A chain	2	23	4	3	69.7	16	13.3	49.953	0	74.117	18308000	33596000	20960000	50823000	53379000	15181000	55156000	40492000	10412000	23235000	20145000	51644000	44269000	35715000	45275000	29604000	7324200	24341000	7585800	42704000	50944000	12942000	42462000	31048000	19839000	19500000	17298000	17455000	25612000	14192000	13619000	16794000	0	19941000
F5H8D7;P18887;M0QYS5;M0QZ96;M0R0D2;M0R1U8	tr|F5H8D7|F5H8D7_HUMAN Isoform of P18887, DNA repair protein XRCC1 OS=Homo sapiens (Human) OX=9606 GN=XRCC1 PE=1 SV=2;sp|P18887|XRCC1_HUMAN DNA repair protein XRCC1 OS=Homo sapiens (Human) OX=9606 GN=XRCC1 PE=1 SV=2;tr|M0QYS5|M0QYS5_HUMAN Isoform of P18887	XRCC1		XRCC1	DNA repair protein XRCC1	6	5	5	5	9.5	9.5	9.5	66.013	0	10.511	463220	10679000	1531400	13491000	3020900	8715800	15406000	1750800	1238700	6725600	1012600	21463000	2908900	7610700	13037000	2216600	727450	3977200	570100	7524100	2599200	5778900	12126000	1775700	0	7740700	0	4273000	2448100	5101500	6754200	0	0	4946700
A6NEM2;P51610-4;P51610-3	tr|A6NEM2|A6NEM2_HUMAN Isoform of P51610, Host cell factor 1 OS=Homo sapiens (Human) OX=9606 GN=HCFC1 PE=1 SV=2;sp|P51610-4|HCFC1-4_HUMAN Isoform of P51610, Isoform 4 of Host cell factor 1 OS=Homo sapiens (Human) OX=9606 GN=HCFC1 PE=1 SV=2	HCFC1		HCFC	Host cell factor 1;HCF N-terminal chain 1;HCF N-terminal chain 2;HCF N-terminal chain 3;HCF N-terminal chain 4;HCF N-terminal chain 5;HCF N-terminal chain 6;HCF C-terminal chain 1;HCF C-terminal chain 2;HCF C-terminal chain 3;HCF C-terminal chain 4;HCF C-terminal chain 5;HCF C-terminal chain 6	3	47	47	1	26.9	26.9	0.5	213.47	0	323.31	5521200	335150000	1313500000	460400000	713410000	16989000	99192000	245280000	9403300	248510000	1082800000	397940000	662890000	59591000	78444000	233740000	9472000	242790000	857360000	334040000	616170000	19619000	91388000	331220000	2743700	166280000	1030400000	167940000	385530000	14250000	42793000	116280000	8035100	200590000
P38646;A0A3B3ITI4;D6RJI2;H0YBG6;D6RA73;H0Y8S0;A0A3B3ITN1	sp|P38646|GRP75_HUMAN Stress-70 protein, mitochondrial OS=Homo sapiens (Human) OX=9606 GN=HSPA9 PE=1 SV=2	HSPA9			Stress-70 protein, mitochondrial	7	60	60	59	70.3	70.3	70.3	73.68	0	323.31	166660000	7334000000	14189000000	2388400000	3542900000	3918900000	8529900000	12764000000	218570000	5317400000	11851000000	2497200000	3149500000	6708500000	6879200000	12902000000	140640000	6053200000	8443900000	1314800000	2021100000	2070100000	4675900000	6270800000	209990000	4404800000	11053000000	886320000	1624400000	3477100000	2731500000	5533700000	232790000	4458300000
Q8NAF0	sp|Q8NAF0|ZN579_HUMAN Zinc finger protein 579 OS=Homo sapiens (Human) OX=9606 GN=ZNF579 PE=1 SV=2	ZNF579			Zinc finger protein 579	1	4	4	4	10	10	10	60.509	0	29.491	0	17883000	0	15103000	0	15267000	23845000	415410	0	22947000	0	19088000	0	27159000	24281000	0	0	24443000	0	7233800	0	4697900	9535800	0	0	14465000	0	4471800	0	9315100	7386100	0	0	19817000
P62304;A6NHK2	sp|P62304|RUXE_HUMAN Small nuclear ribonucleoprotein E OS=Homo sapiens (Human) OX=9606 GN=SNRPE PE=1 SV=1;tr|A6NHK2|A6NHK2_HUMAN Isoform of P62304, Small nuclear ribonucleoprotein E OS=Homo sapiens (Human) OX=9606 GN=SNRPE PE=1 SV=1	SNRPE			Small nuclear ribonucleoprotein E	2	2	2	2	25	25	25	10.803	0.00098814	6.3975	8490100	12845000	7478600	16526000	13648000	7285200	21052000	15234000	6601900	7255400	7913900	19082000	12069000	10558000	17880000	9113800	6326000	5817100	5203000	11027000	14361000	0	16267000	12553000	0	8119500	0	7092400	0	5615400	8272400	0	3931000	5485800
P30153;B3KQV6;C9J9C1;E9PH38;P30154-4;P30154;P30154-2;P30154-5;E9PPI5;E9PHZ6;P30154-3;E9PNM7;H0YDG7	sp|P30153|2AAA_HUMAN Serine/threonine-protein phosphatase 2A 65 kDa regulatory subunit A alpha isoform OS=Homo sapiens (Human) OX=9606 GN=PPP2R1A PE=1 SV=4;tr|B3KQV6|B3KQV6_HUMAN Isoform of P30153, Serine/threonine-protein phosphatase 2A 65 kDa regulatory	PPP2R1A		PPP2	Serine/threonine-protein phosphatase 2A 65 kDa regulatory subunit A alpha isoform	13	22	22	22	44.8	44.8	44.8	65.308	0	148.2	17644000	239240000	26861000	245990000	97463000	217140000	526000000	150490000	20545000	232090000	19865000	327410000	71704000	325400000	327550000	97461000	8904300	285060000	13884000	140410000	73474000	85965000	257170000	77763000	25171000	140940000	28536000	88174000	50860000	166070000	163020000	68234000	23959000	189450000
A0A0B4J2F8;F6S314;E2QRJ6;A6NFM0;Q9H1A7;Q9GZM3;P52435;F8WF84	tr|A0A0B4J2F8|A0A0B4J2F8_HUMAN Isoform of Q9H1A7, RNA_pol_L_2 domain-containing protein OS=Homo sapiens (Human) OX=9606 GN=POLR2J3 PE=4 SV=1;tr|F6S314|F6S314_HUMAN Isoform of P52435, RNA_pol_L_2 domain-containing protein OS=Homo sapiens (Human) OX=9606 GN=	POLR2J3;POLR2J;POLR2J2		RNA Pol II	DNA-directed RNA polymerase II subunit RPB11-b2;DNA-directed RNA polymerase II subunit RPB11-b1;DNA-directed RNA polymerase II subunit RPB11-a	8	2	2	2	20	20	20	13.074	0.00092937	5.4267	0	0	0	0	0	0	11623000	8067900	0	0	0	0	0	0	16818000	7888200	0	0	0	0	0	0	12132000	5486600	0	0	0	0	0	0	3711100	3537900	0	0
Q9HAV7	sp|Q9HAV7|GRPE1_HUMAN GrpE protein homolog 1, mitochondrial OS=Homo sapiens (Human) OX=9606 GN=GRPEL1 PE=1 SV=2	GRPEL1			GrpE protein homolog 1, mitochondrial	1	9	9	9	43.3	43.3	43.3	24.279	0	100.54	195760	30692000	150540000	1077400	1147000	5229600	20454000	69762000	0	24049000	144920000	781410	1228900	22586000	7500000	65153000	0	21118000	29644000	499680	664770	569110	2743200	16603000	0	10387000	131710000	0	0	4014300	5739700	34321000	0	11134000
O75475;O75475-3;O75475-2;H3BPQ6	sp|O75475|PSIP1_HUMAN PC4 and SFRS1-interacting protein OS=Homo sapiens (Human) OX=9606 GN=PSIP1 PE=1 SV=1;sp|O75475-3|PSIP1-3_HUMAN Isoform of O75475, Isoform 3 of PC4 and SFRS1-interacting protein OS=Homo sapiens (Human) OX=9606 GN=PSIP1 PE=1 SV=1;sp|O75	PSIP1			PC4 and SFRS1-interacting protein	4	19	19	18	43.2	43.2	41.7	60.103	0	162.12	44364000	352810000	37319000	283950000	75796000	186890000	381670000	68446000	48109000	353810000	21019000	414530000	23238000	290690000	338770000	48563000	32131000	314330000	12996000	170280000	33113000	126490000	287070000	63032000	22158000	216690000	19212000	99843000	15908000	173180000	130190000	18604000	25663000	297260000
P67809;H0Y449;C9J5V9;Q9Y2T7	sp|P67809|YBOX1_HUMAN Y-box-binding protein 1 OS=Homo sapiens (Human) OX=9606 GN=YBX1 PE=1 SV=3;tr|H0Y449|H0Y449_HUMAN Isoform of P67809, CSP domain-containing protein (Fragment) OS=Homo sapiens (Human) OX=9606 GN=YBX1 PE=1 SV=1	YBX1		YBX	Nuclease-sensitive element-binding protein 1	4	19	19	13	72.2	72.2	59.6	35.924	0	323.31	42084000	425690000	26999000	381170000	71044000	409490000	844380000	47759000	25814000	495440000	24275000	624740000	35304000	604660000	631830000	39082000	18489000	560000000	12918000	246540000	36175000	198060000	380820000	36883000	46629000	222460000	25537000	144570000	33766000	335880000	252570000	38067000	29026000	387800000
Q5VT52-2;Q5VT52-3;Q5VT52;Q5VT52-5;Q5VT52-4	sp|Q5VT52-2|RPRD2-2_HUMAN Isoform of Q5VT52, Isoform 2 of Regulation of nuclear pre-mRNA domain-containing protein 2 OS=Homo sapiens (Human) OX=9606 GN=RPRD2 PE=1 SV=1;sp|Q5VT52-3|RPRD2-3_HUMAN Isoform of Q5VT52, Isoform 3 of Regulation of nuclear pre-mRNA	RPRD2		RPRD	Regulation of nuclear pre-mRNA domain-containing protein 2	5	8	8	8	7.3	7.3	7.3	152.59	0	22.453	2525100	280150	1805600	4126500	2635400	655500	24380000	24367000	689470	259930	0	2146900	3876000	657630	14422000	17775000	886480	245920	0	1585900	3050200	0	15263000	14103000	2113100	0	956980	1455100	1897300	1711500	6617500	8096100	0	0
P16989-2;P16989-3;P16989;A0A0D9SEI8	sp|P16989-2|YBOX3-2_HUMAN Isoform of P16989, Isoform 2 of Y-box-binding protein 3 OS=Homo sapiens (Human) OX=9606 GN=YBX3 PE=1 SV=4;sp|P16989-3|YBOX3-3_HUMAN Isoform of P16989, Isoform 3 of Y-box-binding protein 3 OS=Homo sapiens (Human) OX=9606 GN=YBX3 PE	YBX3		YBX	Y-box-binding protein 3	4	10	4	4	30.7	17.2	17.2	31.947	0	38.577	3098900	11614000	1696600	12474000	4406500	9792700	19573000	3745700	1601800	13087000	2208700	17370000	2487000	15341000	23489000	3246600	1174800	12555000	0	8806600	4758000	5445700	15555000	2890500	4550300	7915100	0	3654900	1894500	6236700	7773600	3259700	0	10357000
P45973;F8VNY3	sp|P45973|CBX5_HUMAN Chromobox protein homolog 5 OS=Homo sapiens (Human) OX=9606 GN=CBX5 PE=1 SV=1	CBX5	Chromatin-associated factors (BANF1, DEK, CBX, HIRIP3, HP1BP3, NAP1L1, HMGA2)	Chromatin-associated factors (BANF1, DEK, CBX, HIRIP3, HP1BP3, NAP1L1, HMGA2)	Chromobox protein homolog 5	2	7	7	7	42.4	42.4	42.4	22.225	0	20.905	5118300	75545000	7392300	58713000	13124000	54178000	132190000	6450000	8267800	67016000	10551000	88799000	14387000	89774000	115850000	10105000	5437100	68130000	5698000	48656000	15498000	29900000	69223000	9276400	7054900	47833000	6631300	22316000	8750800	48323000	40002000	5809600	6417000	58496000
Q9Y5Z7;Q9Y5Z7-2	sp|Q9Y5Z7|HCFC2_HUMAN Host cell factor 2 OS=Homo sapiens (Human) OX=9606 GN=HCFC2 PE=1 SV=1	HCFC2		HCFC	Host cell factor 2	2	16	15	15	26.4	25.3	25.3	86.778	0	81.313	511700	71825000	194720000	2014700	23839000	3982900	14136000	58519000	534890	64428000	207580000	3065100	23351000	9240500	18721000	52919000	0	67260000	149530000	2034600	10181000	3513300	11844000	41338000	0	44944000	149740000	0	9740800	3574000	4471400	25511000	0	51455000
P48047;A0A494C0K9;H7C0C1;H7C086;H7C068	sp|P48047|ATPO_HUMAN ATP synthase subunit O, mitochondrial OS=Homo sapiens (Human) OX=9606 GN=ATP5PO PE=1 SV=1;tr|A0A494C0K9|A0A494C0K9_HUMAN Isoform of P48047, ATP synthase subunit O, mitochondrial OS=Homo sapiens (Human) OX=9606 GN=ATP5PO PE=4 SV=1;tr|H7	ATP5O			ATP synthase subunit O, mitochondrial	5	4	4	4	20.7	20.7	20.7	23.277	0	9.2898	1063400	18715000	8768300	25726000	16090000	11611000	20559000	17429000	11099000	5081100	9607100	15559000	14976000	8494200	25415000	6307200	1342500	16899000	13930000	18713000	10934000	7192400	25160000	12901000	0	8962500	6695400	7462500	8186800	7661200	6562800	7016500	6470300	8154900
P63151;P63151-2;A0A590UJY3;A0A590UJJ1;E5RIY1;Q00005-3;Q9Y2T4-2;Q00005-5;Q00005-4;Q00005-7;Q00005;Q9Y2T4;Q00005-2;Q9Y2T4-4;Q00005-6;Q9Y2T4-3;Q66LE6;E5RFR9;H0YB06;E5RJV2;E5RHQ2	sp|P63151|2ABA_HUMAN Serine/threonine-protein phosphatase 2A 55 kDa regulatory subunit B alpha isoform OS=Homo sapiens (Human) OX=9606 GN=PPP2R2A PE=1 SV=1;sp|P63151-2|2ABA-2_HUMAN Isoform of P63151, Isoform 2 of Serine/threonine-protein phosphatase 2A 55	PPP2R2A		PPP2	Serine/threonine-protein phosphatase 2A 55 kDa regulatory subunit B alpha isoform	21	13	13	13	37.4	37.4	37.4	51.691	0	137.79	13820000	162630000	9066700	165380000	34266000	112370000	318610000	60899000	16100000	154740000	10721000	213550000	31217000	216360000	264990000	41663000	11828000	184580000	7196800	102160000	33675000	81941000	205070000	29996000	17076000	92921000	17328000	52562000	17387000	104500000	91603000	29365000	16767000	134570000
Q15056-2;Q15056	sp|Q15056-2|IF4H-2_HUMAN Isoform of Q15056, Isoform Short of Eukaryotic translation initiation factor 4H OS=Homo sapiens (Human) OX=9606 GN=EIF4H PE=1 SV=5;sp|Q15056|IF4H_HUMAN Eukaryotic translation initiation factor 4H OS=Homo sapiens (Human) OX=9606 GN=	EIF4H			Eukaryotic translation initiation factor 4H	2	4	4	4	23.7	23.7	23.7	25.2	0	14.189	3568800	16386000	9282100	15325000	13340000	8048600	26328000	9805800	2789900	8184000	8829900	9488200	6010100	14428000	15624000	11596000	1450200	9368500	4496800	9127200	9145100	6578200	22085000	9051400	5392300	7578800	6940700	4646900	6198400	0	8210800	5218700	0	8063000
P28799-2;P28799;K7EMR1;K7EKL3;K7EPL0;P28799-3	sp|P28799-2|GRN-2_HUMAN Isoform of P28799, Isoform 2 of Progranulin OS=Homo sapiens (Human) OX=9606 GN=GRN PE=1 SV=2;sp|P28799|GRN_HUMAN Progranulin OS=Homo sapiens (Human) OX=9606 GN=GRN PE=1 SV=2;tr|K7EMR1|K7EMR1_HUMAN Isoform of P28799, GRANULINS domain	GRN			Granulins;Acrogranin;Paragranulin;Granulin-1;Granulin-2;Granulin-3;Granulin-4;Granulin-5;Granulin-6;Granulin-7	6	3	3	3	15.1	15.1	15.1	46.991	0	108.48	3591400	68486000	26566000	41768000	22329000	43620000	145170000	100310000	4612100	71265000	43432000	80963000	28255000	89115000	140960000	90393000	3957900	85564000	13975000	28650000	25025000	17888000	105100000	35359000	6962800	40996000	20507000	15323000	12896000	46022000	36480000	38707000	7678200	59832000
Q5TBP9;Q9BX40-2;Q9BX40	tr|Q5TBP9|Q5TBP9_HUMAN Isoform of Q9BX40, Protein LSM14 homolog B (Fragment) OS=Homo sapiens (Human) OX=9606 GN=LSM14B PE=1 SV=1;sp|Q9BX40-2|LS14B-2_HUMAN Isoform of Q9BX40, Isoform 2 of Protein LSM14 homolog B OS=Homo sapiens (Human) OX=9606 GN=LSM14B PE=	LSM14B			Protein LSM14 homolog B	3	2	2	2	14.9	14.9	14.9	26.715	0	13.291	0	7483900	3512100	11271000	6101300	3398000	16315000	2492800	2909300	5775000	1276500	11445000	5700400	5262100	12692000	3374800	0	5323600	2301900	5367400	4485400	2512200	11543000	3371700	0	4315200	2569100	4577700	3106000	0	5818600	0	0	4016900
Q7Z4V5;Q7Z4V5-2;Q7Z4V5-3;Q7Z4V5-4;K7EPS6;A0A087WX58;K7ERA4;M0R0J3;A0A087WZ99	sp|Q7Z4V5|HDGR2_HUMAN Hepatoma-derived growth factor-related protein 2 OS=Homo sapiens (Human) OX=9606 GN=HDGFL2 PE=1 SV=1;sp|Q7Z4V5-2|HDGR2-2_HUMAN Isoform of Q7Z4V5, Isoform 2 of Hepatoma-derived growth factor-related protein 2 OS=Homo sapiens (Human) OX	HDGFRP2			Hepatoma-derived growth factor-related protein 2	9	13	12	12	22.5	21.3	21.3	74.316	0	45.039	15560000	106440000	16359000	57487000	22888000	68504000	166620000	27179000	11999000	92285000	10420000	82125000	14283000	95106000	141020000	22622000	8903400	71073000	6757900	38902000	28167000	32916000	101420000	30663000	13745000	61359000	10281000	23973000	7935400	56197000	53717000	10087000	9991000	70930000
P09874;Q5VX84;Q5VX85	sp|P09874|PARP1_HUMAN Poly [ADP-ribose] polymerase 1 OS=Homo sapiens (Human) OX=9606 GN=PARP1 PE=1 SV=4	PARP1		PARP1/2	Poly [ADP-ribose] polymerase 1	3	72	72	72	59.8	59.8	59.8	113.08	0	323.31	459550000	11986000000	596680000	9699800000	939730000	6365300000	14933000000	1051400000	509020000	9672000000	511100000	11947000000	724330000	10528000000	12015000000	833690000	383680000	9022700000	311530000	7264400000	837360000	4031600000	9605500000	810810000	483370000	6813800000	505780000	3422100000	467080000	5539700000	4684000000	486300000	471100000	7772300000
P98179	sp|P98179|RBM3_HUMAN RNA-binding protein 3 OS=Homo sapiens (Human) OX=9606 GN=RBM3 PE=1 SV=1	RBM3			RNA-binding protein 3	1	3	3	3	27.4	27.4	27.4	17.17	0	15.759	1404100	9277700	6014800	16386000	12099000	8365600	28846000	15923000	4597200	2689000	5483000	16782000	7773500	13298000	18192000	9754600	2389100	4371200	3905100	9765600	10207000	4995600	15449000	7592400	0	6435900	3742900	6344300	5276700	7816700	9823700	6639000	3186700	0
P11021	sp|P11021|BIP_HUMAN Endoplasmic reticulum chaperone BiP OS=Homo sapiens (Human) OX=9606 GN=HSPA5 PE=1 SV=2	HSPA5			78 kDa glucose-regulated protein	1	43	42	42	57	57	57	72.332	0	323.31	179900000	2242200000	1264100000	1612800000	1029100000	1614200000	3571300000	2951900000	258740000	2120200000	1204700000	2132100000	889120000	2668900000	3198800000	2808900000	179370000	2155300000	800650000	1225500000	870860000	1050600000	2635700000	1795300000	181670000	1343600000	972130000	601890000	484420000	1417600000	1175900000	1285800000	218360000	1727400000
P34932;A0A087WYC1;A0A087WTS8;P34932-2	sp|P34932|HSP74_HUMAN Heat shock 70 kDa protein 4 OS=Homo sapiens (Human) OX=9606 GN=HSPA4 PE=1 SV=4;tr|A0A087WYC1|A0A087WYC1_HUMAN Isoform of P34932, Heat shock 70 kDa protein 4 OS=Homo sapiens (Human) OX=9606 GN=HSPA4 PE=1 SV=1	HSPA4			Heat shock 70 kDa protein 4	4	53	53	49	66.7	66.7	61.1	94.33	0	323.31	94324000	1585100000	1195500000	1213800000	727030000	989950000	2032100000	1534300000	121430000	1601000000	1136100000	1695000000	577620000	1711800000	1780300000	1345600000	91022000	1614900000	671070000	806560000	466490000	674530000	1583100000	878030000	149270000	855380000	919790000	465040000	378660000	871460000	686790000	688000000	140050000	1166500000
Q9NRW3	sp|Q9NRW3|ABC3C_HUMAN DNA dC->dU-editing enzyme APOBEC-3C OS=Homo sapiens (Human) OX=9606 GN=APOBEC3C PE=1 SV=2	APOBEC3C		APOBEC3C	DNA dC->dU-editing enzyme APOBEC-3C	1	3	3	3	20.5	20.5	20.5	22.826	0	12.618	300340	12699000	756320	8570500	2872400	6752500	23375000	0	2482200	12210000	1193000	15821000	1796700	10428000	13832000	0	1306600	14509000	862820	7694000	2516700	5080500	10846000	0	0	6665800	0	3684200	0	6746200	5023200	0	2633100	9048700
P55209;P55209-2;H0YIV4;F5H4R6;F8VY35;F8W118;F8W0J6;F8W020;F8VV59;F8VUX1;F8VXI6;H0YH88;H0YHC3;F8VRJ2;F8W543;B7Z9C2;P55209-3;F8VVB5	sp|P55209|NP1L1_HUMAN Nucleosome assembly protein 1-like 1 OS=Homo sapiens (Human) OX=9606 GN=NAP1L1 PE=1 SV=1;sp|P55209-2|NP1L1-2_HUMAN Isoform of P55209, Isoform 2 of Nucleosome assembly protein 1-like 1 OS=Homo sapiens (Human) OX=9606 GN=NAP1L1 PE=1 SV=	NAP1L1	Chromatin-associated factors (BANF1, DEK, CBX, HIRIP3, HP1BP3, NAP1L1, HMGA2)	Chromatin-associated factors (BANF1, DEK, CBX, HIRIP3, HP1BP3, NAP1L1, HMGA2)	Nucleosome assembly protein 1-like 1	18	7	7	5	28.9	28.9	26.1	45.374	0	141.28	12554000	199870000	37078000	170510000	61269000	117970000	238040000	84024000	24030000	154700000	31400000	212600000	49347000	197640000	193860000	63047000	17286000	147810000	15250000	71859000	57955000	39687000	129760000	47905000	15102000	108290000	27525000	60979000	34639000	94493000	97174000	34517000	20334000	121550000
A0A2R8Y4S0;A0A2R8Y6A2;O15269-2;O15269	tr|A0A2R8Y4S0|A0A2R8Y4S0_HUMAN Isoform of O15269, Serine palmitoyltransferase 1 OS=Homo sapiens (Human) OX=9606 GN=SPTLC1 PE=1 SV=1;tr|A0A2R8Y6A2|A0A2R8Y6A2_HUMAN Isoform of O15269, Serine palmitoyltransferase 1 OS=Homo sapiens (Human) OX=9606 GN=SPTLC1 PE	SPTLC1			Serine palmitoyltransferase 1	4	2	2	2	25.9	25.9	25.9	16	0	8.928	0	11004000	7545900	7088900	7300100	2981000	14722000	5241000	3856400	7541300	7205500	17794000	15512000	5360000	13390000	4092000	4078500	8446400	3355700	14524000	18368000	2967000	14103000	5451700	0	5884800	5373900	0	0	0	4540400	0	0	5627600
Q09028-3;Q09028;Q09028-2;Q09028-4;H0YF10;H0YCT5;H0YDK2;H0YEU5;E9PNS6;E9PNS2;C9JPP3;E9PIC4;C9JAJ9;E9PND5	sp|Q09028-3|RBBP4-3_HUMAN Isoform of Q09028, Isoform 3 of Histone-binding protein RBBP4 OS=Homo sapiens (Human) OX=9606 GN=RBBP4 PE=1 SV=3;sp|Q09028|RBBP4_HUMAN Histone-binding protein RBBP4 OS=Homo sapiens (Human) OX=9606 GN=RBBP4 PE=1 SV=3;sp|Q09028-2|RB	RBBP4			Histone-binding protein RBBP4	14	18	11	11	73.7	63.9	63.9	46.158	0	323.31	25570000	420510000	45497000	149480000	56304000	320330000	639040000	35964000	37050000	481280000	32861000	206680000	54524000	493800000	452440000	31467000	26507000	512340000	21333000	79294000	53010000	93360000	163070000	34931000	35638000	232540000	38761000	52660000	32197000	266730000	175090000	28282000	30213000	400650000
O95757;E9PDE8;D6RJ96	sp|O95757|HS74L_HUMAN Heat shock 70 kDa protein 4L OS=Homo sapiens (Human) OX=9606 GN=HSPA4L PE=1 SV=3;tr|E9PDE8|E9PDE8_HUMAN Isoform of O95757, Heat shock 70 kDa protein 4L OS=Homo sapiens (Human) OX=9606 GN=HSPA4L PE=1 SV=1	HSPA4L			Heat shock 70 kDa protein 4L	3	33	28	28	46	38.9	38.9	94.511	0	250.04	17160000	243620000	185900000	208680000	146260000	136310000	345270000	261280000	20443000	227710000	186260000	302060000	110960000	232280000	295080000	211740000	12594000	250270000	102020000	143520000	99957000	99783000	240750000	143300000	30188000	135510000	141080000	71588000	67097000	123220000	106420000	114920000	25014000	175430000
P51148-2;P51148;K7ERI8;K7ERQ8;F8VWZ7;F8WD79;F8VVK3;F8VUA5;K7ENY4;F8VWU4;F8WCY6;F8VVZ0;F8VPW9;P61020-2;P20339-2;P20339;P61020;F8VSF8	sp|P51148-2|RAB5C-2_HUMAN Isoform of P51148, Isoform 2 of Ras-related protein Rab-5C OS=Homo sapiens (Human) OX=9606 GN=RAB5C PE=1 SV=2;sp|P51148|RAB5C_HUMAN Ras-related protein Rab-5C OS=Homo sapiens (Human) OX=9606 GN=RAB5C PE=1 SV=2;tr|K7ERI8|K7ERI8_HUM	RAB5C			Ras-related protein Rab-5C	18	3	3	3	15.7	15.7	15.7	27.035	0	6.9722	4415800	11913000	6359500	17284000	11756000	3123200	17217000	11175000	2180200	8340100	6896000	13063000	9247900	8375600	14048000	10609000	2349100	5315600	6109600	11053000	11468000	2601300	16111000	9339500	4965000	6570800	5375100	6060100	5365200	0	5186400	5658800	0	5033400
Q8ND82;Q9UJJ2	sp|Q8ND82|Z280C_HUMAN Zinc finger protein 280C OS=Homo sapiens (Human) OX=9606 GN=ZNF280C PE=1 SV=1;tr|Q9UJJ2|Q9UJJ2_HUMAN Isoform of Q8ND82, Zinc finger protein 280C (Fragment) OS=Homo sapiens (Human) OX=9606 GN=ZNF280C PE=1 SV=1	ZNF280C			Zinc finger protein 280C	2	4	4	4	10.7	10.7	10.7	83.095	0	33.29	5560700	22132000	3628800	22704000	5649900	13511000	27149000	5301800	3626800	14474000	3106100	25867000	6546500	19338000	22079000	4734500	3076600	13109000	1878900	20075000	5346000	8513700	19805000	5052200	3549000	15110000	2376900	9264800	2032700	13370000	9183200	1802400	2254800	13755000
P49207	sp|P49207|RL34_HUMAN 60S ribosomal protein L34 OS=Homo sapiens (Human) OX=9606 GN=RPL34 PE=1 SV=3	RPL34			60S ribosomal protein L34	1	5	5	5	22.2	22.2	22.2	13.293	0	11.289	4168800	9488000	2844400	47826000	22499000	9905600	28289000	8568700	2659100	14801000	1879000	51667000	21491000	24319000	30355000	4275100	3180400	12368000	874750	44121000	21610000	12473000	19523000	4904100	3127400	4133700	3631200	19576000	12622000	6132800	11216000	6097000	2700400	7866100
Q6PD62;H0YCE8	sp|Q6PD62|CTR9_HUMAN RNA polymerase-associated protein CTR9 homolog OS=Homo sapiens (Human) OX=9606 GN=CTR9 PE=1 SV=1	CTR9		PAF1C	RNA polymerase-associated protein CTR9 homolog	2	9	9	9	9.8	9.8	9.8	133.5	0	26.689	1209800	3062400	458060	8893500	6307700	4692400	31173000	47288000	912390	4384100	1845700	8084300	7345900	5856700	28524000	35465000	0	0	953040	3435000	7448400	3311500	23214000	33701000	4129200	3686200	0	4534500	4459100	4776300	6711700	17602000	0	5072800
Q92598;Q92598-2;Q92598-3;Q92598-4;A0A0A0MSM0;Q5TBM3;R4GN69	sp|Q92598|HS105_HUMAN Heat shock protein 105 kDa OS=Homo sapiens (Human) OX=9606 GN=HSPH1 PE=1 SV=1;sp|Q92598-2|HS105-2_HUMAN Isoform of Q92598, Isoform Beta of Heat shock protein 105 kDa OS=Homo sapiens (Human) OX=9606 GN=HSPH1 PE=1 SV=1;sp|Q92598-3|HS105	HSPH1			Heat shock protein 105 kDa	7	41	38	36	57	53.4	50.9	96.864	0	323.31	90228000	684220000	580390000	764720000	552390000	477410000	1199400000	905150000	109130000	660520000	581550000	965960000	434750000	779570000	873500000	812850000	79155000	745800000	380320000	478700000	390990000	313120000	775740000	496780000	109960000	406050000	453140000	265160000	263750000	423150000	378090000	420410000	104300000	533510000
Q9H8W3;F2Z2Y3	sp|Q9H8W3|F204A_HUMAN Protein FAM204A OS=Homo sapiens (Human) OX=9606 GN=FAM204A PE=1 SV=1;tr|F2Z2Y3|F2Z2Y3_HUMAN Isoform of Q9H8W3, Protein FAM204A OS=Homo sapiens (Human) OX=9606 GN=FAM204A PE=1 SV=1	FAM204A			Protein FAM204A	2	2	2	2	8.6	8.6	8.6	27.021	0.00087413	4.4644	791850	522340	5879100	1200500	6808200	0	9835100	7723100	0	548970	4793800	875230	5294200	0	7451700	7689700	3018800	0	4035600	4645500	6957500	728710	10557000	9169400	0	0	0	0	0	0	3675300	3615200	0	0
F5H2U8;F5H2A4;F5H6H0;P52926-3;P52926-6;P52926-4;P52926-5;P52926-2;P52926	tr|F5H2U8|F5H2U8_HUMAN Isoform of P52926, High mobility group protein HMGI-C OS=Homo sapiens (Human) OX=9606 GN=HMGA2 PE=1 SV=1;tr|F5H2A4|F5H2A4_HUMAN Isoform of P52926, High mobility group protein HMGI-C OS=Homo sapiens (Human) OX=9606 GN=HMGA2 PE=1 SV=1;	HMGA2	Chromatin-associated factors (BANF1, DEK, CBX, HIRIP3, HP1BP3, NAP1L1, HMGA2)	Chromatin-associated factors (BANF1, DEK, CBX, HIRIP3, HP1BP3, NAP1L1, HMGA2)	High mobility group protein HMGI-C	9	2	2	2	34.3	34.3	34.3	10.767	0	12.154	0	12340000	0	5398600	0	4476700	7673700	0	0	10607000	0	13099000	0	10082000	15412000	0	0	11930000	0	1371400	0	3911800	9019600	0	0	7678800	0	2840900	0	4973000	3660400	0	0	7921100
E9PKZ0;P62917;G3V1A1;E9PP36;E9PKU4	tr|E9PKZ0|E9PKZ0_HUMAN Isoform of P62917, Ribosomal_L2_C domain-containing protein (Fragment) OS=Homo sapiens (Human) OX=9606 GN=RPL8 PE=1 SV=1;sp|P62917|RL8_HUMAN 60S ribosomal protein L8 OS=Homo sapiens (Human) OX=9606 GN=RPL8 PE=1 SV=2;tr|G3V1A1|G3V1A1_	RPL8			60S ribosomal protein L8	5	4	4	4	17.1	17.1	17.1	22.389	0	14.572	1755100	4287000	2369700	48593000	16418000	4112900	13447000	13248000	1026400	4436700	1434900	46914000	17938000	14252000	11965000	2190900	2284300	5048600	1317500	37550000	21365000	4886800	8993600	2877700	0	2559700	2838500	16549000	9139500	3171500	4328400	6801900	0	3663600
Q9NQG5;E9PIQ9;A2A2M0;E9PQF3	sp|Q9NQG5|RPR1B_HUMAN Regulation of nuclear pre-mRNA domain-containing protein 1B OS=Homo sapiens (Human) OX=9606 GN=RPRD1B PE=1 SV=1;tr|E9PIQ9|E9PIQ9_HUMAN Isoform of Q9NQG5, CID domain-containing protein OS=Homo sapiens (Human) OX=9606 GN=RPRD1B PE=1 SV=	RPRD1B		RPRD	Regulation of nuclear pre-mRNA domain-containing protein 1B	4	4	3	3	17.5	12.9	12.9	36.899	0	23.388	1345100	1057900	2738500	5380300	5327300	0	19995000	19899000	2749600	940900	987190	6319400	4328600	0	18060000	18936000	0	1235500	792910	1567500	4868600	0	8096400	17680000	0	0	1672300	1605500	1864100	0	4066800	11779000	1829600	0
E5RI99;P62888;A0A0B4J213;E5RJH3;A0A0C4DH44	tr|E5RI99|E5RI99_HUMAN Isoform of P62888, Ribosomal_L7Ae domain-containing protein (Fragment) OS=Homo sapiens (Human) OX=9606 GN=RPL30 PE=1 SV=1;sp|P62888|RL30_HUMAN 60S ribosomal protein L30 OS=Homo sapiens (Human) OX=9606 GN=RPL30 PE=1 SV=2;tr|A0A0B4J213	RPL30			60S ribosomal protein L30	5	4	4	4	48.2	48.2	48.2	12.656	0	22.005	1409800	2203600	0	28592000	10698000	950940	9012800	5968700	790070	3393100	3039500	28486000	11010000	8801800	6709800	2302300	750210	2717200	0	27194000	14414000	2280500	11057000	1063800	1745900	0	0	10930000	6398600	0	3562900	3255400	0	3059600
O95163;F5H2T0	sp|O95163|ELP1_HUMAN Elongator complex protein 1 OS=Homo sapiens (Human) OX=9606 GN=ELP1 PE=1 SV=3;tr|F5H2T0|F5H2T0_HUMAN Isoform of O95163, Elongator complex protein 1 OS=Homo sapiens (Human) OX=9606 GN=ELP1 PE=1 SV=1	IKBKAP			Elongator complex protein 1	2	4	4	4	3.8	3.8	3.8	150.25	0	20.208	0	6499200	7033600	11129000	10382000	7707400	17588000	14670000	3041300	7010000	6132400	8929000	11480000	12248000	11237000	11701000	3084700	5383700	4456600	6693400	6645400	4078700	10961000	11600000	0	4494200	5098200	4451800	5270700	6074400	4828500	6145500	4040100	5245700
D3YTB1;F8W727;P62910	tr|D3YTB1|D3YTB1_HUMAN Isoform of P62910, 60S ribosomal protein L32 (Fragment) OS=Homo sapiens (Human) OX=9606 GN=RPL32 PE=1 SV=1;tr|F8W727|F8W727_HUMAN Isoform of P62910, 60S ribosomal protein L32 OS=Homo sapiens (Human) OX=9606 GN=RPL32 PE=1 SV=1;sp|P629	RPL32			60S ribosomal protein L32	3	3	3	3	26.3	26.3	26.3	15.616	0.00095238	5.8351	4172200	10554000	3658700	29399000	13676000	6867300	20059000	7662300	2558500	11679000	3412100	44320000	10035000	21587000	24085000	2919900	870810	17418000	2394600	31028000	13018000	6794900	17687000	2722100	4916700	5181400	4273400	10677000	5629300	5447800	6526900	4562100	3602200	8172900
P49916-4;P49916-3;P49916-2;P49916;K7ERZ5;K7ENR9;K7ELY6;K7EQB6	sp|P49916-4|DNLI3-4_HUMAN Isoform of P49916, Isoform 4 of DNA ligase 3 OS=Homo sapiens (Human) OX=9606 GN=LIG3 PE=1 SV=2;sp|P49916-3|DNLI3-3_HUMAN Isoform of P49916, Isoform 3 of DNA ligase 3 OS=Homo sapiens (Human) OX=9606 GN=LIG3 PE=1 SV=2;sp|P49916-2|DN	LIG3			DNA ligase 3	8	6	6	6	8.5	8.5	8.5	95.801	0	18.786	5769000	18784000	3396500	11808000	7697200	4233300	24472000	4242300	3356200	9981600	0	26231000	5434200	15409000	28400000	1072800	2012200	4502800	294860	12451000	7504100	6793700	16263000	7388100	4208700	12449000	4449900	6548800	4583100	5752300	5624500	4416900	4286400	6441500
J3KQ48;Q9Y3E5	tr|J3KQ48|J3KQ48_HUMAN Isoform of Q9Y3E5, Peptidyl-tRNA hydrolase 2, mitochondrial OS=Homo sapiens (Human) OX=9606 GN=PTRH2 PE=1 SV=1;sp|Q9Y3E5|PTH2_HUMAN Peptidyl-tRNA hydrolase 2, mitochondrial OS=Homo sapiens (Human) OX=9606 GN=PTRH2 PE=1 SV=1	PTRH2			Peptidyl-tRNA hydrolase 2, mitochondrial	2	3	3	3	26.7	26.7	26.7	19.325	0	6.8532	1933800	3664400	3528900	13274000	8466000	749670	10440000	7143500	2510800	797100	3013700	12595000	4372400	6285800	9671100	5232300	1298200	4254800	874010	7022000	6390100	0	15225000	1220800	0	0	0	3885000	3462100	0	0	0	0	0
F6S8N6;A0A0A0MRJ6;H7BY58;P22061;P22061-2;A0A3F2YNX8;F8WDT3;F8WAV5;F8WAX2;H7C4X2	tr|F6S8N6|F6S8N6_HUMAN Isoform of P22061, Protein-L-isoaspartate(D-aspartate) O-methyltransferase OS=Homo sapiens (Human) OX=9606 GN=PCMT1 PE=1 SV=1;tr|A0A0A0MRJ6|A0A0A0MRJ6_HUMAN Isoform of P22061, Protein-L-isoaspartate O-methyltransferase OS=Homo sapien	PCMT1			Protein-L-isoaspartate O-methyltransferase;Protein-L-isoaspartate(D-aspartate) O-methyltransferase	10	5	5	5	22.4	22.4	22.4	26.626	0	29.937	2412500	3877100	3022400	14686000	7267000	9623200	18584000	13391000	5001800	6821700	4589100	14346000	3959000	14868000	18772000	8262000	2629400	9386400	1645400	5651900	7450300	1859800	16966000	6297400	0	4077200	3994400	3955800	4504000	5624100	5329200	4605000	4443500	5395100
H0YJB9;G3V4C6;Q9Y224	tr|H0YJB9|H0YJB9_HUMAN Isoform of Q9Y224, RNA transcription, translation and transport factor protein (Fragment) OS=Homo sapiens (Human) OX=9606 GN=RTRAF PE=1 SV=1;tr|G3V4C6|G3V4C6_HUMAN Isoform of Q9Y224, RNA transcription, translation and transport facto	C14orf166			UPF0568 protein C14orf166	3	2	2	2	23.3	23.3	23.3	14.726	0	14.017	1044800	5231900	3032100	7917400	5028800	2593200	8454500	6293900	2585200	3196400	2400800	6467700	4594700	5030300	6500700	4039800	1408900	4298400	1983100	4610500	4727300	1683700	6966300	4672200	0	2800000	0	2839800	0	0	3947700	2280700	0	0
Q6UXN9;C9JBU3	sp|Q6UXN9|WDR82_HUMAN WD repeat-containing protein 82 OS=Homo sapiens (Human) OX=9606 GN=WDR82 PE=1 SV=1	WDR82		PPP1	WD repeat-containing protein 82	2	6	6	6	20.1	20.1	20.1	35.079	0	32.728	6221500	8197700	8231800	15450000	10119000	6313800	27042000	37416000	1800100	2738800	7037000	11023000	8989900	12770000	24700000	32693000	2225600	3698100	4144900	6606100	9578500	5634500	14823000	36767000	4985300	5983400	5830800	4896500	5460600	5687600	8713500	18320000	2079600	2753800
P12236	sp|P12236|ADT3_HUMAN ADP/ATP translocase 3 OS=Homo sapiens (Human) OX=9606 GN=SLC25A6 PE=1 SV=4	SLC25A6			ADP/ATP translocase 3;ADP/ATP translocase 3, N-terminally processed	1	6	2	2	20.1	7.4	7.4	32.866	0.00088106	4.5732	4653600	7837100	1830400	14855000	10083000	7186700	16438000	12024000	869270	8038100	6123000	5170600	8568100	15261000	15101000	10540000	4865100	12281000	7470200	15596000	14678000	4108200	20066000	10878000	3917600	4834000	0	5717100	4853400	6361900	5597200	5683500	0	6364700
Q8WVC0;Q8WVC0-2	sp|Q8WVC0|LEO1_HUMAN RNA polymerase-associated protein LEO1 OS=Homo sapiens (Human) OX=9606 GN=LEO1 PE=1 SV=1;sp|Q8WVC0-2|LEO1-2_HUMAN Isoform of Q8WVC0, Isoform 2 of RNA polymerase-associated protein LEO1 OS=Homo sapiens (Human) OX=9606 GN=LEO1 PE=1 SV=1	LEO1		PAF1C	RNA polymerase-associated protein LEO1	2	7	7	7	15.3	15.3	15.3	75.403	0	40.72	2854500	3640400	4615200	9225000	16994000	7690800	48104000	55660000	5531600	4536800	4332700	12673000	13706000	18909000	37524000	34188000	2842300	4326700	2935700	12967000	15828000	1616600	38338000	36195000	4196700	3168500	3991800	4077000	9722000	8961000	10062000	23109000	5142300	4345400
P18077;C9K025;F8WBS5;F8WB72	sp|P18077|RL35A_HUMAN 60S ribosomal protein L35a OS=Homo sapiens (Human) OX=9606 GN=RPL35A PE=1 SV=2;tr|C9K025|C9K025_HUMAN Isoform of P18077, 60S ribosomal protein L35a (Fragment) OS=Homo sapiens (Human) OX=9606 GN=RPL35A PE=1 SV=1;tr|F8WBS5|F8WBS5_HUMAN	RPL35A			60S ribosomal protein L35a	4	6	6	6	40.9	40.9	40.9	12.538	0	10.069	1387200	0	1367800	22384000	12090000	490040	2711400	10342000	337760	0	1424500	32388000	11289000	7266000	6970600	1107500	237610	0	388090	28761000	12332000	0	1774500	811460	1657600	0	2127200	8253300	5531500	0	2479700	4794900	0	0
Q96AG4;I3L223	sp|Q96AG4|LRC59_HUMAN Leucine-rich repeat-containing protein 59 OS=Homo sapiens (Human) OX=9606 GN=LRRC59 PE=1 SV=1	LRRC59			Leucine-rich repeat-containing protein 59	2	9	9	9	32.9	32.9	32.9	34.93	0	78.923	25234000	90754000	55155000	194880000	99439000	71951000	250440000	193360000	40019000	86065000	66583000	193840000	91011000	160920000	199590000	163900000	25357000	121650000	40613000	106050000	122600000	39990000	244250000	125150000	23608000	61407000	43395000	75937000	57829000	71856000	80157000	84449000	39093000	66577000
Q9Y3B4	sp|Q9Y3B4|SF3B6_HUMAN Splicing factor 3B subunit 6 OS=Homo sapiens (Human) OX=9606 GN=SF3B6 PE=1 SV=1	SF3B6			Splicing factor 3B subunit 6	1	2	2	2	20.8	20.8	20.8	14.585	0.00083822	3.9665	0	1780200	2959200	6373900	7267800	1403800	7918800	6484500	639840	888620	1401700	6377200	5820000	4923500	6327700	3682600	1119700	1382100	1090800	3290900	4986400	0	6531400	3648600	0	0	2388500	2473400	2875700	0	2583200	2740300	0	0
O15355	sp|O15355|PPM1G_HUMAN Protein phosphatase 1G OS=Homo sapiens (Human) OX=9606 GN=PPM1G PE=1 SV=1	PPM1G			Protein phosphatase 1G	1	8	8	8	19	19	19	59.271	0	33.698	1737400	9908300	10480000	18478000	25736000	16463000	36829000	65063000	4493000	11303000	9933800	18535000	16007000	23793000	32766000	61751000	2411400	10398000	5812300	16423000	21828000	8286100	19214000	28631000	3890700	6202800	6083700	5458900	11282000	11757000	16692000	35356000	5078000	7835800
Q08945;E9PMD4;A0A0U1RRK2;E9PPZ7	sp|Q08945|SSRP1_HUMAN FACT complex subunit SSRP1 OS=Homo sapiens (Human) OX=9606 GN=SSRP1 PE=1 SV=1	SSRP1		FACT	FACT complex subunit SSRP1	4	20	20	20	32.4	32.4	32.4	81.074	0	94.57	24570000	309760000	31764000	207430000	81473000	140040000	351140000	64847000	36404000	262270000	29288000	199980000	55859000	246960000	288720000	40354000	30794000	236930000	21042000	128650000	68793000	73186000	241180000	56764000	32502000	160170000	31867000	68935000	40085000	111180000	102950000	35905000	41082000	190210000
Q02880;Q02880-2;E9PCY5	sp|Q02880|TOP2B_HUMAN DNA topoisomerase 2-beta OS=Homo sapiens (Human) OX=9606 GN=TOP2B PE=1 SV=3;sp|Q02880-2|TOP2B-2_HUMAN Isoform of Q02880, Isoform Beta-1 of DNA topoisomerase 2-beta OS=Homo sapiens (Human) OX=9606 GN=TOP2B PE=1 SV=3;tr|E9PCY5|E9PCY5_HU	TOP2B			DNA topoisomerase 2-beta;DNA topoisomerase 2	3	3	3	2	2.5	2.5	1.7	183.26	0	6.9019	0	3735300	1268700	5581600	1753700	2278100	7271500	2122800	456150	2966900	864990	8246600	1380500	3920400	6872900	2271800	941580	3411600	1138500	3657500	1882900	1249100	5230200	1561300	0	0	0	0	0	0	2255700	0	0	0
P63167;F8VXL2;F8VRV5;F8VXI7	sp|P63167|DYL1_HUMAN Dynein light chain 1, cytoplasmic OS=Homo sapiens (Human) OX=9606 GN=DYNLL1 PE=1 SV=1;tr|F8VXL2|F8VXL2_HUMAN Isoform of P63167, Dynein light chain OS=Homo sapiens (Human) OX=9606 GN=DYNLL1 PE=1 SV=1;tr|F8VRV5|F8VRV5_HUMAN Isoform of P6	DYNLL1			Dynein light chain 1, cytoplasmic	4	3	3	2	46.1	46.1	33.7	10.366	0	246.3	3028200	18173000	17797000	40904000	40127000	12846000	39527000	41407000	20031000	13259000	17758000	36099000	30912000	23677000	33649000	29289000	14823000	12089000	9678000	33090000	40985000	10700000	41620000	27464000	0	10517000	13182000	14756000	19452000	12731000	11298000	17952000	14871000	12722000
O14646-2;O14646;A0A1B0GTU9;O14647-2;O14647;H0Y8V4;A0A0D9SFA3;A0A1B0GU59;A0A087WVF4;A0A0D9SGK0;B7Z3I4;O14647-3	sp|O14646-2|CHD1-2_HUMAN Isoform of O14646, Isoform 2 of Chromodomain-helicase-DNA-binding protein 1 OS=Homo sapiens (Human) OX=9606 GN=CHD1 PE=1 SV=2;sp|O14646|CHD1_HUMAN Chromodomain-helicase-DNA-binding protein 1 OS=Homo sapiens (Human) OX=9606 GN=CHD1	CHD1			Chromodomain-helicase-DNA-binding protein 1	12	7	7	7	6.6	6.6	6.6	196.59	0	93.526	362490	10461000	5556700	23330000	11601000	920100	29080000	6837500	4020700	17041000	4087200	27921000	6207800	7350300	23624000	4330300	1634300	19393000	334250	17052000	7060400	3095300	17156000	6480100	0	4121400	4277300	10880000	4220000	0	8900900	4243400	5845300	12875000
Q13185;C9JMM0;B8ZZ43;S4R2Y4	sp|Q13185|CBX3_HUMAN Chromobox protein homolog 3 OS=Homo sapiens (Human) OX=9606 GN=CBX3 PE=1 SV=4	CBX3	Chromatin-associated factors (BANF1, DEK, CBX, HIRIP3, HP1BP3, NAP1L1, HMGA2)	Chromatin-associated factors (BANF1, DEK, CBX, HIRIP3, HP1BP3, NAP1L1, HMGA2)	Chromobox protein homolog 3	4	4	4	3	30.1	30.1	21.3	20.811	0	32.595	22160000	126370000	15141000	108170000	37730000	66212000	181420000	39883000	17766000	97569000	13214000	134700000	28566000	125260000	153870000	28389000	13497000	99988000	10910000	76784000	31591000	27574000	111600000	27182000	23363000	68994000	16807000	37258000	17360000	58067000	53251000	16738000	20741000	73610000
P62979;A0A2R8Y422	sp|P62979|RS27A_HUMAN Ubiquitin-40S ribosomal protein S27a OS=Homo sapiens (Human) OX=9606 GN=RPS27A PE=1 SV=2;tr|A0A2R8Y422|A0A2R8Y422_HUMAN Ubiquitin-like domain-containing protein OS=Homo sapiens (Human) OX=9606 GN=ENSG00000231767 PE=4 SV=1	RPS27A			Ubiquitin-40S ribosomal protein S27a;Ubiquitin;40S ribosomal protein S27a	2	8	8	3	56.4	56.4	26.3	17.965	0	63.567	38138000	186430000	89400000	357320000	194180000	148740000	335290000	141460000	68093000	133260000	54172000	515400000	170690000	207780000	378970000	131740000	56860000	250540000	82263000	284640000	184890000	126930000	368910000	118190000	40007000	116880000	66725000	117710000	78800000	126370000	102090000	57591000	53603000	157650000
P12956;B1AHC9;P12956-2	sp|P12956|XRCC6_HUMAN X-ray repair cross-complementing protein 6 OS=Homo sapiens (Human) OX=9606 GN=XRCC6 PE=1 SV=2;tr|B1AHC9|B1AHC9_HUMAN Isoform of P12956, SAP domain-containing protein OS=Homo sapiens (Human) OX=9606 GN=XRCC6 PE=1 SV=1;sp|P12956-2|XRCC6	XRCC6			X-ray repair cross-complementing protein 6	3	37	37	37	55	55	55	69.842	0	216.39	103130000	526830000	127000000	557280000	219840000	385380000	926280000	198170000	121480000	479440000	95928000	623500000	181180000	636180000	784390000	182390000	92199000	511030000	72614000	408580000	225740000	245150000	624390000	190790000	108610000	289990000	119290000	200620000	100340000	335020000	288940000	122450000	105440000	377220000
O95573;F5H062;O60488-2;O60488	sp|O95573|ACSL3_HUMAN Long-chain-fatty-acid--CoA ligase 3 OS=Homo sapiens (Human) OX=9606 GN=ACSL3 PE=1 SV=3	ACSL3			Long-chain-fatty-acid--CoA ligase 3	4	4	4	4	9.7	9.7	9.7	80.419	0	45.201	2621500	6675000	6175100	21570000	13879000	3619600	12363000	18995000	5202600	3755300	6874900	19583000	11235000	8602400	12909000	9330200	4666500	6601300	4706400	12974000	13251000	1341800	22177000	9766200	0	4893500	4184200	7539800	5555900	3924300	4618100	8507600	4519500	4532100
X6RLT1;H0UI80;Q8IXH7-4;Q8IXH7;Q8IXH7-3	tr|X6RLT1|X6RLT1_HUMAN Isoform of Q8IXH7, Negative elongation factor C/D (Fragment) OS=Homo sapiens (Human) OX=9606 GN=NELFCD PE=1 SV=1;tr|H0UI80|H0UI80_HUMAN Isoform of Q8IXH7, Negative elongation factor C/D OS=Homo sapiens (Human) OX=9606 GN=NELFCD PE=1	NELFCD;TH1L			Negative elongation factor C/D	5	4	4	4	8.4	8.4	8.4	66.432	0	11.449	2957100	4300700	6739500	15682000	9654600	3561400	11487000	10553000	3004500	1117200	1925700	13095000	12581000	2242600	9186500	11276000	714140	1115000	3980300	8362700	17646000	3750400	10378000	11273000	0	3594800	3631100	4457600	5940400	3845800	4241300	4596400	2869500	0
Q9Y5B9;G3V5A4;G3V401;G3V2X0	sp|Q9Y5B9|SP16H_HUMAN FACT complex subunit SPT16 OS=Homo sapiens (Human) OX=9606 GN=SUPT16H PE=1 SV=1	SUPT16H		FACT	FACT complex subunit SPT16	4	36	36	36	34.6	34.6	34.6	119.91	0	323.31	63714000	567900000	82757000	390120000	152250000	227570000	629280000	164690000	74883000	419590000	45755000	416710000	123420000	397140000	469920000	88470000	62450000	396250000	30685000	250240000	158050000	147610000	413190000	134230000	72064000	299680000	72545000	126840000	79251000	199780000	182550000	75915000	74239000	319890000
A0A0G2JIW1;P0DMV9;P0DMV8;P0DMV8-2;V9GZ37	tr|A0A0G2JIW1|A0A0G2JIW1_HUMAN Isoform of P0DMV9, Heat shock 70 kDa protein 1B OS=Homo sapiens (Human) OX=9606 GN=HSPA1B PE=1 SV=1;sp|P0DMV9|HS71B_HUMAN Heat shock 70 kDa protein 1B OS=Homo sapiens (Human) OX=9606 GN=HSPA1B PE=1 SV=1;sp|P0DMV8|HS71A_HUMAN	HSPA1B;HSPA1A			Heat shock 70 kDa protein 1B;Heat shock 70 kDa protein 1A	5	43	40	24	65.3	63.2	39.1	70.108	0	323.31	678930000	10813000000	5117100000	12377000000	6706000000	5604600000	12996000000	6947700000	839420000	10954000000	5300300000	15812000000	5354200000	9370300000	11448000000	6108700000	610810000	12283000000	3500200000	8077600000	3913600000	3946800000	10264000000	4400700000	592090000	6285100000	4057700000	4478500000	3144900000	5049400000	4297600000	2996400000	738590000	8960800000
F8VXG7;Q99590-2;Q99590;A0A0A0MTP7	tr|F8VXG7|F8VXG7_HUMAN Isoform of Q99590, Protein SCAF11 OS=Homo sapiens (Human) OX=9606 GN=SCAF11 PE=1 SV=1;sp|Q99590-2|SCAFB-2_HUMAN Isoform of Q99590, Isoform 2 of Protein SCAF11 OS=Homo sapiens (Human) OX=9606 GN=SCAF11 PE=1 SV=2;sp|Q99590|SCAFB_HUMAN	SCAF11			Protein SCAF11	4	6	6	6	4.8	4.8	4.8	142.6	0	18.885	5079800	1591400	3023400	5851500	4964700	1391400	11354000	13033000	4490800	697280	1916200	5490500	3273800	866320	17822000	8484600	3517800	816040	1386600	3724900	4200600	704050	17980000	8177900	3277800	1552100	2290900	1957800	2071000	1780000	5102500	3881500	2943500	1715700
Q9UII2	sp|Q9UII2|ATIF1_HUMAN ATPase inhibitor, mitochondrial OS=Homo sapiens (Human) OX=9606 GN=ATP5IF1 PE=1 SV=1	ATPIF1			ATPase inhibitor, mitochondrial	1	4	4	4	11.3	11.3	11.3	12.249	0	13.155	4031300	3069100	2415700	6935100	3021000	1558800	8919800	11180000	460090	2699400	1657000	7200300	4478700	5836200	6842900	5106700	245730	2861800	3264600	4745700	5394700	1524400	4883600	2571900	6957900	0	3014200	2498900	2225300	0	2821100	1846500	0	2210200
P62136;P62136-2;P62136-3;E9PMD7;F5H1L6;F5H037	sp|P62136|PP1A_HUMAN Serine/threonine-protein phosphatase PP1-alpha catalytic subunit OS=Homo sapiens (Human) OX=9606 GN=PPP1CA PE=1 SV=1;sp|P62136-2|PP1A-2_HUMAN Isoform of P62136, Isoform 2 of Serine/threonine-protein phosphatase PP1-alpha catalytic subu	PPP1CA		PPP1	Serine/threonine-protein phosphatase PP1-alpha catalytic subunit;Serine/threonine-protein phosphatase	6	7	7	2	27.9	27.9	8.5	37.512	0	26.629	3174300	9798800	11531000	18026000	16060000	7070500	25894000	29989000	5446000	4186900	6276500	18528000	11396000	16498000	25018000	22447000	2121500	3880300	374440	7357700	10084000	5784100	23252000	24898000	4705500	7035500	5862800	5449200	5888400	4850400	8517300	16709000	4470600	4707800
P49770;H0YJJ8;G3V5E5	sp|P49770|EI2BB_HUMAN Translation initiation factor eIF-2B subunit beta OS=Homo sapiens (Human) OX=9606 GN=EIF2B2 PE=1 SV=3;tr|H0YJJ8|H0YJJ8_HUMAN Isoform of P49770, Translation initiation factor eIF-2B subunit beta (Fragment) OS=Homo sapiens (Human) OX=96	EIF2B2			Translation initiation factor eIF-2B subunit beta	3	2	2	2	7.7	7.7	7.7	38.989	0	12.019	1205900	444510	2241800	7263800	4662700	0	4155800	5584700	2781500	0	2409100	7238700	4154200	6616100	7042400	4992200	1357700	1225300	1840800	4626400	4874600	1507000	7798800	5516000	0	0	0	3839900	2212100	0	2296700	2566700	2291200	0
H0Y9X1;Q96EY4;D6RA57;D6RE67;D6RC31	tr|H0Y9X1|H0Y9X1_HUMAN Isoform of Q96EY4, Translation machinery-associated protein 16 (Fragment) OS=Homo sapiens (Human) OX=9606 GN=TMA16 PE=1 SV=1;sp|Q96EY4|TMA16_HUMAN Translation machinery-associated protein 16 OS=Homo sapiens (Human) OX=9606 GN=TMA16 P	TMA16			Translation machinery-associated protein 16	5	5	5	5	21.1	21.1	21.1	27.571	0	30.756	4242300	11555000	6739500	8167200	15448000	6365200	21844000	11062000	13267000	0	14542000	7966100	7880800	405250	18452000	5572000	10811000	5057300	6428600	10472000	8404600	5909400	17681000	12230000	0	4337600	0	5751600	7789600	6161000	9814000	5976300	6821200	0
H3BNC9;P08708;H0YN88;A0A075B716;H0YN73;A0A0J9YYC4	tr|H3BNC9|H3BNC9_HUMAN ENSG00000260836 readthrough, Uncharacterized protein OS=Homo sapiens (Human) OX=9606 GN=ENSG00000260836 PE=3 SV=2;sp|P08708|RS17_HUMAN 40S ribosomal protein S17 OS=Homo sapiens (Human) OX=9606 GN=RPS17 PE=1 SV=2;tr|H0YN88|H0YN88_HUMA	RPS17			40S ribosomal protein S17	6	8	8	8	14.4	14.4	14.4	64.532	0	106.83	14208000	38350000	11098000	55195000	33708000	17957000	81141000	33629000	8991400	10424000	11371000	56473000	17329000	32744000	56629000	26555000	11657000	35214000	12318000	32018000	17147000	13267000	57521000	12313000	13371000	13822000	11138000	19133000	14767000	13478000	27649000	16380000	10729000	11228000
P21912;A0A087WXX8;A0A087WWT1	sp|P21912|SDHB_HUMAN Succinate dehydrogenase [ubiquinone] iron-sulfur subunit, mitochondrial OS=Homo sapiens (Human) OX=9606 GN=SDHB PE=1 SV=3;tr|A0A087WXX8|A0A087WXX8_HUMAN Isoform of P21912, 2Fe-2S ferredoxin-type domain-containing protein (Fragment) OS=	SDHB			Succinate dehydrogenase [ubiquinone] iron-sulfur subunit, mitochondrial	3	2	2	2	8.2	8.2	8.2	31.629	0.00094607	5.6905	0	3815600	718150	6944000	1687000	0	7664400	4428200	1246400	3020000	1002300	5619500	1846300	6167100	5963300	3504100	0	3416800	0	2965600	3457900	872720	5938500	1130800	0	2141100	0	2173000	0	0	2155900	2021100	1461800	2244600
O43592;F5GYW6;F8WDU6	sp|O43592|XPOT_HUMAN Exportin-T OS=Homo sapiens (Human) OX=9606 GN=XPOT PE=1 SV=2;tr|F5GYW6|F5GYW6_HUMAN Isoform of O43592, Exportin-T (Fragment) OS=Homo sapiens (Human) OX=9606 GN=XPOT PE=1 SV=1;tr|F8WDU6|F8WDU6_HUMAN Isoform of O43592, Exportin-T (Fragme	XPOT			Exportin-T	3	2	2	2	2.2	2.2	2.2	109.96	0.00082237	3.7186	2157100	5398600	2219500	7331900	5634400	0	5796100	4311000	2861700	3546600	3144000	8222200	4791700	5384900	5517500	3131400	1304800	4902500	324030	7958900	6178800	2837100	7759000	2634800	0	3271100	1668800	2998000	2620000	0	1922200	2108500	0	0
Q71U36-2;Q71U36;P0DPH8;P0DPH7;P0DPH7-2;Q6PEY2;V9GZ17	sp|Q71U36-2|TBA1A-2_HUMAN Isoform of Q71U36, Isoform 2 of Tubulin alpha-1A chain OS=Homo sapiens (Human) OX=9606 GN=TUBA1A PE=1 SV=1;sp|Q71U36|TBA1A_HUMAN Tubulin alpha-1A chain OS=Homo sapiens (Human) OX=9606 GN=TUBA1A PE=1 SV=1;sp|P0DPH8|TBA3D_HUMAN Tubu	TUBA1A;TUBA3E			Tubulin alpha-1A chain;Tubulin alpha-3E chain	7	22	2	0	61.3	3.4	0	46.297	0	12.886	4341100	44847000	24240000	49338000	67798000	13957000	44621000	38527000	14991000	27381000	23914000	59875000	49439000	33124000	42417000	24572000	7594000	25386000	11764000	43520000	44404000	11860000	45285000	21813000	4332100	24949000	19395000	19233000	33962000	9838400	13520000	17776000	13626000	22096000
Q9GZS3;H0YN81;H0YMF9;H0YL19;H0YM76;H0YLA1;H3BQA8	sp|Q9GZS3|WDR61_HUMAN WD repeat-containing protein 61 OS=Homo sapiens (Human) OX=9606 GN=WDR61 PE=1 SV=1;tr|H0YN81|H0YN81_HUMAN Isoform of Q9GZS3, WD_REPEATS_REGION domain-containing protein (Fragment) OS=Homo sapiens (Human) OX=9606 GN=WDR61 PE=1 SV=1;tr|	WDR61		PAF1C	WD repeat-containing protein 61;WD repeat-containing protein 61, N-terminally processed	7	8	8	8	37.7	37.7	37.7	33.58	0	59.743	5881500	12751000	10625000	25339000	18664000	12427000	66372000	71817000	8936200	8769200	9436500	15926000	18099000	19107000	46465000	55644000	4870500	9133400	6805000	11857000	18446000	8864100	32037000	44867000	5607800	8860600	8503500	9439200	12097000	12801000	14974000	25225000	8832500	8802100
Q96BP2;A6NJX6	sp|Q96BP2|CHCH1_HUMAN Coiled-coil-helix-coiled-coil-helix domain-containing protein 1 OS=Homo sapiens (Human) OX=9606 GN=CHCHD1 PE=1 SV=1;tr|A6NJX6|A6NJX6_HUMAN Isoform of Q96BP2, CHCH domain-containing protein OS=Homo sapiens (Human) OX=9606 GN=CHCHD1 PE=	CHCHD1			Coiled-coil-helix-coiled-coil-helix domain-containing protein 1	2	2	2	2	22.9	22.9	22.9	13.475	0	9.459	4771700	9036500	8910100	15605000	10056000	9645200	15921000	13288000	5992300	6539200	7138600	12380000	8387000	15762000	17738000	11746000	5402000	8711000	5922900	9170900	11402000	6475200	18670000	10388000	0	5356000	6429300	5831500	5132500	7714700	5388100	5995600	4803500	5232700
P04350;M0QYM7;M0R278;M0R042;M0R1I1	sp|P04350|TBB4A_HUMAN Tubulin beta-4A chain OS=Homo sapiens (Human) OX=9606 GN=TUBB4A PE=1 SV=2	TUBB4A			Tubulin beta-4A chain	5	24	4	1	68.5	8.8	2.7	49.585	0	20.185	5055500	5731100	6947400	10994000	19270000	3028100	14369000	15750000	5150400	3348900	8501800	9323500	15521000	7161200	12237000	10498000	4732700	3817800	5065900	9445100	17192000	2928800	12016000	8766900	5888400	3835600	3808700	5661800	8129800	4000700	6685700	8759400	0	0
P07919;A0A096LP55	sp|P07919|QCR6_HUMAN Cytochrome b-c1 complex subunit 6, mitochondrial OS=Homo sapiens (Human) OX=9606 GN=UQCRH PE=1 SV=2	UQCRH			Cytochrome b-c1 complex subunit 6, mitochondrial	2	3	3	3	36.3	36.3	36.3	10.739	0	19.715	3135600	6047800	5038900	11927000	9288600	1018000	12705000	5402300	4695200	3067900	2759000	10986000	7070100	2812800	7029500	5502500	1228100	3652200	4210900	7473600	8551200	1029100	9914800	4867500	3861800	2326400	2990600	3841600	4071400	0	3345900	2937100	2607600	3592100
Q29RF7;H0Y9L6;Q9NTI5-3;Q29RF7-3;Q9NTI5-2;Q9NTI5	sp|Q29RF7|PDS5A_HUMAN Sister chromatid cohesion protein PDS5 homolog A OS=Homo sapiens (Human) OX=9606 GN=PDS5A PE=1 SV=1	PDS5A		PDS5A	Sister chromatid cohesion protein PDS5 homolog A	6	3	3	3	2.6	2.6	2.6	150.83	0	8.466	3252600	6180700	4533100	9143600	7312500	2771300	9092200	6483900	2807600	5962500	4698500	9483500	6493300	8305800	4733600	5456600	2460500	6984100	4632000	8921000	8959200	2884600	10389000	7127200	0	3841700	3892400	3682000	3710800	0	3335300	3480600	0	4418800
Q9UIG0-2;Q9UIG0	sp|Q9UIG0-2|BAZ1B-2_HUMAN Isoform of Q9UIG0, Isoform 2 of Tyrosine-protein kinase BAZ1B OS=Homo sapiens (Human) OX=9606 GN=BAZ1B PE=1 SV=2;sp|Q9UIG0|BAZ1B_HUMAN Tyrosine-protein kinase BAZ1B OS=Homo sapiens (Human) OX=9606 GN=BAZ1B PE=1 SV=2	BAZ1B			Tyrosine-protein kinase BAZ1B	2	6	6	6	5.3	5.3	5.3	170.45	0	20.948	2573300	5784900	838530	12189000	3997600	2455300	7194700	2109800	2814800	3525200	1470500	24413000	2533300	5387100	6733900	1913500	1612100	7274000	660590	11526000	1672600	1676700	6287000	3034600	2598600	2826000	1281000	5351200	1824700	2355300	2726000	1778700	0	2719500
M0QXB4;O14579;O14579-2;O14579-3;M0R061	tr|M0QXB4|M0QXB4_HUMAN Isoform of O14579, Coatomer protein complex, subunit epsilon, isoform CRA_g OS=Homo sapiens (Human) OX=9606 GN=COPE PE=1 SV=1;sp|O14579|COPE_HUMAN Coatomer subunit epsilon OS=Homo sapiens (Human) OX=9606 GN=COPE PE=1 SV=3;sp|O14579-2	COPE			Coatomer subunit epsilon	5	12	12	12	46.5	46.5	46.5	36.923	0	123.74	9890700	26833000	18406000	58851000	47787000	15723000	66781000	59780000	22085000	12732000	23725000	34614000	30647000	39813000	31700000	42652000	13474000	9537500	10689000	32025000	38420000	7939800	54027000	35438000	4848400	17529000	13499000	22611000	18927000	16362000	20927000	23665000	14997000	12014000
P18124;A8MUD9;C9JIJ5	sp|P18124|RL7_HUMAN 60S ribosomal protein L7 OS=Homo sapiens (Human) OX=9606 GN=RPL7 PE=1 SV=1;tr|A8MUD9|A8MUD9_HUMAN Isoform of P18124, 60S ribosomal protein L7 OS=Homo sapiens (Human) OX=9606 GN=RPL7 PE=1 SV=1	RPL7			60S ribosomal protein L7	3	7	7	7	32.3	32.3	32.3	29.225	0	26.604	2590900	3215700	2881300	77911000	29388000	0	11921000	24642000	3254100	2818400	5280300	82224000	28244000	7362900	15265000	0	2472900	0	453900	89081000	30740000	1258600	4730400	1868800	2165900	1325900	2019600	28469000	17586000	0	4095000	5580300	1683000	1701000
X6R700;Q9Y3Y2-4;Q9Y3Y2;Q9Y3Y2-3;A0A087X1B7	tr|X6R700|X6R700_HUMAN Isoform of Q9Y3Y2, FoP_duplication domain-containing protein OS=Homo sapiens (Human) OX=9606 GN=CHTOP PE=1 SV=1;sp|Q9Y3Y2-4|CHTOP-4_HUMAN Isoform of Q9Y3Y2, Isoform 3 of Chromatin target of PRMT1 protein OS=Homo sapiens (Human) OX=96	CHTOP			Chromatin target of PRMT1 protein	5	3	3	3	20.6	20.6	20.6	23.661	0	59.061	6875100	22782000	9294000	25202000	16441000	9640200	30636000	14854000	7876800	14798000	8308000	28316000	12577000	17391000	26768000	11780000	8577400	21321000	10372000	18428000	3612900	1369600	30684000	10827000	6977500	15115000	8351200	10177000	7115500	8256800	12415000	6434600	6869400	13366000
Q9Y2X3	sp|Q9Y2X3|NOP58_HUMAN Nucleolar protein 58 OS=Homo sapiens (Human) OX=9606 GN=NOP58 PE=1 SV=1	NOP58			Nucleolar protein 58	1	3	3	3	6	6	6	59.578	0.001006	6.7906	1214600	6137000	3955600	11102000	8560500	831000	2549300	2221200	1131800	4205800	4709300	10855000	1950700	1146900	9796800	1710600	807690	4503000	4072700	7836000	2052500	3266800	1970300	1868800	0	3666500	3301000	4449500	4249300	0	0	0	0	3651300
P12532;P12532-2;C9JSQ1;F8WCN3	sp|P12532|KCRU_HUMAN Creatine kinase U-type, mitochondrial OS=Homo sapiens (Human) OX=9606 GN=CKMT1B PE=1 SV=1;sp|P12532-2|KCRU-2_HUMAN Isoform of P12532, Isoform 2 of Creatine kinase U-type, mitochondrial OS=Homo sapiens (Human) OX=9606 GN=CKMT1A PE=1 SV=	CKMT1A;CKMT1B			Creatine kinase U-type, mitochondrial	4	2	2	2	7.4	7.4	7.4	47.036	0	50.442	2283300	5573300	6125100	9712200	6879300	3606000	10070000	6984300	3226400	1180800	4957400	3899900	5799200	6410700	10005000	3209300	1270600	1339400	2376500	5324100	5897600	761400	7602300	7332800	0	3349700	4069000	3377900	3306400	3114300	3248700	3265300	2805900	0
Q8N257	sp|Q8N257|H2B3B_HUMAN Histone H2B type 3-B OS=Homo sapiens (Human) OX=9606 GN=HIST3H2BB PE=1 SV=3	HIST3H2BB			Histone H2B type 3-B	1	13	2	1	64.3	15.1	9.5	13.908	0.00090827	5.0809	0	41374000	0	7843100	0	15540000	13119000	0	0	22703000	0	2346000	0	14484000	7024500	0	0	16444000	0	3421200	0	6303600	5935700	0	0	26909000	0	2006400	0	6052200	3236900	0	0	25184000
A0A0C4DGA6;Q14527-2;Q14527;H7C5K0	tr|A0A0C4DGA6|A0A0C4DGA6_HUMAN Isoform of Q14527, Helicase-like transcription factor OS=Homo sapiens (Human) OX=9606 GN=HLTF PE=1 SV=1;sp|Q14527-2|HLTF-2_HUMAN Isoform of Q14527, Isoform 2 of Helicase-like transcription factor OS=Homo sapiens (Human) OX=96	HLTF			Helicase-like transcription factor	4	8	8	8	10.3	10.3	10.3	113.86	0	30.803	6528400	41916000	4863400	49255000	21330000	22589000	43228000	14692000	7816200	39389000	3161900	42986000	14408000	39848000	47649000	10195000	4652400	30564000	3856800	31357000	24012000	10628000	48968000	13480000	9392700	23784000	8828100	15092000	9329800	15475000	15789000	7795700	7116100	20089000
P13010;C9JZ81;H7C0H9	sp|P13010|XRCC5_HUMAN X-ray repair cross-complementing protein 5 OS=Homo sapiens (Human) OX=9606 GN=XRCC5 PE=1 SV=3	XRCC5			X-ray repair cross-complementing protein 5	3	36	36	36	49.5	49.5	49.5	82.704	0	323.31	92373000	409790000	110350000	494890000	159820000	312680000	812850000	196360000	90061000	391760000	60264000	511520000	111960000	496530000	629080000	152650000	66593000	413040000	41760000	347060000	186030000	204880000	533190000	162080000	112270000	214520000	94057000	164180000	90756000	264970000	218390000	97826000	99541000	300080000
A0A0D9SF98;A0A087WWJ5;A0A0D9SF30;A0A087WTF6;A0A087WX77;A0A087WWD4;A0A087WV75;P13591-1;P13591	tr|A0A0D9SF98|A0A0D9SF98_HUMAN Isoform of P13591, Neural cell adhesion molecule 1 (Fragment) OS=Homo sapiens (Human) OX=9606 GN=NCAM1 PE=1 SV=1;tr|A0A087WWJ5|A0A087WWJ5_HUMAN Isoform of P13591, Neural cell adhesion molecule 1 (Fragment) OS=Homo sapiens (Hu	NCAM1			Neural cell adhesion molecule 1	9	2	2	2	9.8	9.8	9.8	38.612	0	19.81	2130400	5857800	5975100	7463200	7956200	3592500	8489900	8056000	3596200	3600300	3761100	7163400	5750400	3529900	6329500	5320700	1512700	3574700	1588300	5033200	5372700	1199200	8045400	5989800	0	3401900	4836200	2887700	4183200	2927500	2439600	3495100	2895500	3003300
P51608-2;P51608;I6LM39;A0A087X1U4;B5MCB4;A0A0D9SEX1;C9JH89;A0A087WVW7;A0A0D9SFX7	sp|P51608-2|MECP2-2_HUMAN Isoform of P51608, Isoform B of Methyl-CpG-binding protein 2 OS=Homo sapiens (Human) OX=9606 GN=MECP2 PE=1 SV=1;sp|P51608|MECP2_HUMAN Methyl-CpG-binding protein 2 OS=Homo sapiens (Human) OX=9606 GN=MECP2 PE=1 SV=1;tr|I6LM39|I6LM39	MECP2			Methyl-CpG-binding protein 2	9	5	5	5	14.7	14.7	14.7	53.323	0	31.928	3951800	18086000	5641200	20505000	7700100	8671400	20943000	3695000	6163700	14463000	3038300	25747000	5005400	14665000	22761000	2611000	4857800	12837000	2068800	13879000	8251000	5937900	22680000	7564000	4174100	13172000	3194300	8973400	3439900	6535200	9577600	2950800	4415400	8371500
O95373	sp|O95373|IPO7_HUMAN Importin-7 OS=Homo sapiens (Human) OX=9606 GN=IPO7 PE=1 SV=1	IPO7			Importin-7	1	7	7	7	7.9	7.9	7.9	119.52	0	28.078	10064000	24547000	9615300	52430000	39389000	17742000	28155000	46404000	12216000	13846000	13885000	59058000	29724000	35660000	55722000	33304000	19516000	20557000	18450000	37351000	60071000	12451000	66648000	46321000	9223100	12863000	10134000	17099000	16590000	15047000	18509000	21298000	11988000	17029000
Q7KZF4;H7C597	sp|Q7KZF4|SND1_HUMAN Staphylococcal nuclease domain-containing protein 1 OS=Homo sapiens (Human) OX=9606 GN=SND1 PE=1 SV=1;tr|H7C597|H7C597_HUMAN Isoform of Q7KZF4, TNase-like domain-containing protein (Fragment) OS=Homo sapiens (Human) OX=9606 GN=SND1 PE=	SND1			Staphylococcal nuclease domain-containing protein 1	2	2	2	2	3.3	3.3	3.3	102	0.00097656	6.2652	1860700	3170100	2341900	5871500	5829000	924390	8020700	5205800	2855000	924640	3218300	5658500	3469700	4442400	4996500	4452500	1151300	2277400	1032400	1562000	4118000	545060	2078900	2070500	0	1910000	2004500	2128400	2823500	0	2459900	2423700	2485700	0
O95831-3;O95831;O95831-2;E9PMA0;O95831-6;O95831-5;O95831-4	sp|O95831-3|AIFM1-3_HUMAN Isoform of O95831, Isoform 3 of Apoptosis-inducing factor 1, mitochondrial OS=Homo sapiens (Human) OX=9606 GN=AIFM1 PE=1 SV=1;sp|O95831|AIFM1_HUMAN Apoptosis-inducing factor 1, mitochondrial OS=Homo sapiens (Human) OX=9606 GN=AIFM	AIFM1			Apoptosis-inducing factor 1, mitochondrial	7	12	12	12	25.8	25.8	25.8	66.294	0	89.59	9373600	60844000	25337000	55293000	33889000	40698000	91278000	42168000	13023000	64579000	21606000	62922000	32269000	82859000	70099000	34159000	9422300	50319000	15203000	49684000	35854000	24945000	60159000	29103000	14211000	40074000	21229000	18475000	15527000	33031000	26848000	17255000	13043000	49412000
Q96QC0	sp|Q96QC0|PP1RA_HUMAN Serine/threonine-protein phosphatase 1 regulatory subunit 10 OS=Homo sapiens (Human) OX=9606 GN=PPP1R10 PE=1 SV=1	PPP1R10		PPP1	Serine/threonine-protein phosphatase 1 regulatory subunit 10	1	21	21	21	18.6	18.6	18.6	99.057	0	68.313	13331000	25629000	30500000	32076000	55471000	24943000	109190000	215300000	13934000	14718000	33622000	31123000	49446000	43422000	96218000	185810000	10899000	11746000	19268000	25685000	55277000	22132000	103890000	189860000	23844000	18812000	27408000	15618000	23318000	27915000	31011000	79649000	17851000	16443000
Q92499;F1T0B3;A0A087X2G1;Q92499-3;Q92499-2	sp|Q92499|DDX1_HUMAN ATP-dependent RNA helicase DDX1 OS=Homo sapiens (Human) OX=9606 GN=DDX1 PE=1 SV=2;tr|F1T0B3|F1T0B3_HUMAN Isoform of Q92499, ATP-dependent RNA helicase DDX1 OS=Homo sapiens (Human) OX=9606 GN=DDX1 PE=1 SV=1;tr|A0A087X2G1|A0A087X2G1_HUMA	DDX1			ATP-dependent RNA helicase DDX1	5	5	5	5	8.6	8.6	8.6	82.431	0	18.168	3892100	2145200	2314000	10232000	9343600	4247400	15867000	8442400	3864700	995100	1065700	8251300	2089800	4669400	7935300	2634900	3060900	3412900	0	2131300	5129000	0	5838900	4986200	4802000	1467000	1836400	2266000	0	2281900	6414300	2301600	2981400	0
C9IZ80;Q7L1Q6-2;Q7L1Q6;Q7L1Q6-4;Q7L1Q6-3	tr|C9IZ80|C9IZ80_HUMAN Isoform of Q7L1Q6, Basic leucine zipper and W2 domain-containing protein 1 (Fragment) OS=Homo sapiens (Human) OX=9606 GN=BZW1 PE=1 SV=1;sp|Q7L1Q6-2|BZW1-2_HUMAN Isoform of Q7L1Q6, Isoform 2 of Basic leucine zipper and W2 domain-conta	BZW1			Basic leucine zipper and W2 domain-containing protein 1	5	2	2	2	5.8	5.8	5.8	33.454	0.0073638	2.6159	3199900	2677300	4445000	8614200	6199400	3926000	5756600	8025300	1607500	6642300	3830400	7525400	5725600	8574900	5662900	5771900	1432000	5896300	2371300	7206200	8994200	3077100	12126000	5015700	3379600	0	3500300	2954600	2982500	3550700	0	3549700	0	4471400
P62857	sp|P62857|RS28_HUMAN 40S ribosomal protein S28 OS=Homo sapiens (Human) OX=9606 GN=RPS28 PE=1 SV=1	RPS28			40S ribosomal protein S28	1	4	4	4	52.2	52.2	52.2	7.8409	0	11.074	8947700	10034000	21017000	19202000	16115000	9196300	21426000	13591000	6269300	15795000	20295000	61455000	9630100	17149000	8490400	32400000	9019200	21036000	10298000	38051000	10074000	3962400	16728000	3064400	7375000	11418000	9612800	12643000	13168000	11785000	11905000	9828500	8915600	8983800
O43809;H3BND3	sp|O43809|CPSF5_HUMAN Cleavage and polyadenylation specificity factor subunit 5 OS=Homo sapiens (Human) OX=9606 GN=NUDT21 PE=1 SV=1	NUDT21			Cleavage and polyadenylation specificity factor subunit 5	2	3	3	3	12.8	12.8	12.8	26.227	0.00093023	5.4312	5383100	8545200	10338000	18177000	9224900	5933800	25134000	12695000	5909300	6111600	6863900	17847000	6940400	10617000	6292900	2655700	4835300	5274900	4445000	7240900	15327000	1982100	22814000	15233000	0	5698500	6302800	5683600	5914200	5945800	6057700	6424500	0	5569800
Q8NFW8;F5GYM0;Q8NFW8-2	sp|Q8NFW8|NEUA_HUMAN N-acylneuraminate cytidylyltransferase OS=Homo sapiens (Human) OX=9606 GN=CMAS PE=1 SV=2	CMAS			N-acylneuraminate cytidylyltransferase	3	4	4	4	12.4	12.4	12.4	48.379	0	12.409	1690600	16758000	4101800	11018000	6465700	4710000	21737000	8236800	2146300	14399000	3875300	19877000	6252400	14933000	18233000	5178200	2898100	11445000	3050100	10627000	1404000	5033600	13795000	6018200	3292400	13112000	3539100	3903900	0	5401000	6401500	3490900	3484600	10341000
Q7Z6I8-2;Q7Z6I8	sp|Q7Z6I8-2|CE024-2_HUMAN Isoform of Q7Z6I8, Isoform 2 of UPF0461 protein C5orf24 OS=Homo sapiens (Human) OX=9606 GN=C5orf24 PE=1 SV=1;sp|Q7Z6I8|CE024_HUMAN UPF0461 protein C5orf24 OS=Homo sapiens (Human) OX=9606 GN=C5orf24 PE=1 SV=1	C5orf24			UPF0461 protein C5orf24	2	2	2	2	14.2	14.2	14.2	16.725	0.00090909	5.0988	678210	3784500	0	1937900	600960	2497700	6642400	0	215950	3084800	0	2021500	0	3300400	4825100	585950	0	7604000	0	1350100	245820	1107900	2103900	0	918630	2526400	0	0	0	2318200	2436500	0	0	2577900
Q01105-2;A0A0C4DFV9;Q01105-3;Q01105-4;Q01105;A0A087X027;P0DME0	sp|Q01105-2|SET-2_HUMAN Isoform of Q01105, Isoform 2 of Protein SET OS=Homo sapiens (Human) OX=9606 GN=SET PE=1 SV=3;tr|A0A0C4DFV9|A0A0C4DFV9_HUMAN Isoform of Q01105, Protein SET OS=Homo sapiens (Human) OX=9606 GN=SET PE=1 SV=1;sp|Q01105-3|SET-3_HUMAN Isof	SET;SETSIP			Protein SET;Protein SETSIP	7	6	6	6	29.2	29.2	29.2	32.103	0	203.86	9884300	11548000	10357000	18883000	11008000	22120000	54215000	50487000	4818700	10226000	6136100	18028000	15171000	39202000	31605000	41801000	4219900	7147900	3424200	11892000	15746000	9349100	24353000	46023000	7897400	9258500	8331900	8230300	4084000	21733000	17012000	22324000	5816200	7781500
P14618;P14618-2;H3BTN5;P14618-3;B4DNK4;H3BQ34;H3BR70;H3BT25;H3BUW1;H3BTJ2;H3BU13;H3BN34;H3BQZ3;P30613-2;P30613	sp|P14618|KPYM_HUMAN Pyruvate kinase PKM OS=Homo sapiens (Human) OX=9606 GN=PKM PE=1 SV=4;sp|P14618-2|KPYM-2_HUMAN Isoform of P14618, Isoform M1 of Pyruvate kinase PKM OS=Homo sapiens (Human) OX=9606 GN=PKM PE=1 SV=4;tr|H3BTN5|H3BTN5_HUMAN Isoform of P1461	PKM			Pyruvate kinase PKM;Pyruvate kinase	15	18	18	18	46.7	46.7	46.7	57.936	0	145.88	37043000	149810000	49061000	135260000	60353000	86994000	259740000	58086000	41595000	167870000	32577000	166190000	49728000	173970000	161490000	59624000	29663000	113770000	24115000	99501000	61506000	38694000	111210000	46741000	33262000	88732000	39521000	49525000	28968000	70690000	76479000	29190000	37898000	140760000
Q08J23-2;Q08J23;A0A140T9Y7;Q08J23-3	sp|Q08J23-2|NSUN2-2_HUMAN Isoform of Q08J23, Isoform 2 of RNA cytosine C(5)-methyltransferase NSUN2 OS=Homo sapiens (Human) OX=9606 GN=NSUN2 PE=1 SV=2;sp|Q08J23|NSUN2_HUMAN RNA cytosine C(5)-methyltransferase NSUN2 OS=Homo sapiens (Human) OX=9606 GN=NSUN2	NSUN2			tRNA (cytosine(34)-C(5))-methyltransferase	4	2	2	2	5.1	5.1	5.1	82.392	0	23.78	1149700	2912200	2536800	5064600	4004500	2036400	4994600	5128500	1559300	2647900	2294700	4549100	2899300	3612300	5023300	3745000	675700	3113100	1992200	2983200	3929100	980890	4099100	2767200	0	1806600	1893700	1886000	1814500	1796200	1748700	2425700	1588100	1954000
P52292;J3QLL0;J3KS65;J3QL07	sp|P52292|IMA1_HUMAN Importin subunit alpha-1 OS=Homo sapiens (Human) OX=9606 GN=KPNA2 PE=1 SV=1;tr|J3QLL0|J3QLL0_HUMAN Isoform of P52292, IBB domain-containing protein (Fragment) OS=Homo sapiens (Human) OX=9606 GN=KPNA2 PE=1 SV=1;tr|J3KS65|J3KS65_HUMAN Is	KPNA2			Importin subunit alpha-1	4	8	8	8	20.4	20.4	20.4	57.861	0	44.006	12344000	32097000	10954000	35374000	20767000	26370000	69442000	31304000	12317000	38353000	4988900	39056000	16220000	44719000	31482000	18567000	12465000	30903000	6311600	27012000	23719000	8553800	26815000	12457000	15898000	21730000	10094000	10335000	13902000	20803000	17757000	14450000	8000100	23426000
O94842-3;O94842-2;O94842;O15405-2;O15405;Q96NM4-3;Q96NM4;Q96NM4-4;Q96NM4-2;O94900	sp|O94842-3|TOX4-3_HUMAN Isoform of O94842, Isoform 3 of TOX high mobility group box family member 4 OS=Homo sapiens (Human) OX=9606 GN=TOX4 PE=1 SV=1;sp|O94842-2|TOX4-2_HUMAN Isoform of O94842, Isoform 2 of TOX high mobility group box family member 4 OS=H	TOX4		PPP1	TOX high mobility group box family member 4	10	7	7	7	13.3	13.3	13.3	63.594	0	17.873	4937200	6844100	12689000	7816200	16417000	8669200	32626000	71970000	4689900	4082000	7788200	7527000	10736000	16169000	26313000	57725000	2158400	3106500	5313300	6802000	14738000	5026600	35194000	55946000	5519500	4074900	5909700	3890700	4550500	4642000	6950100	41470000	4496700	5119400
P12004	sp|P12004|PCNA_HUMAN Proliferating cell nuclear antigen OS=Homo sapiens (Human) OX=9606 GN=PCNA PE=1 SV=1	PCNA			Proliferating cell nuclear antigen	1	5	5	5	29.1	29.1	29.1	28.768	0	140.35	11984000	28975000	14242000	48460000	31897000	20728000	60836000	38317000	8651700	23248000	13976000	44612000	26472000	38765000	49633000	29049000	5079900	30620000	9905200	26066000	25077000	13368000	33882000	23375000	10725000	18618000	12666000	16304000	14647000	16162000	16488000	16995000	9796400	17663000
K7EM18;P41567;O60739	tr|K7EM18|K7EM18_HUMAN Isoform of P41567, SUI1 domain-containing protein OS=Homo sapiens (Human) OX=9606 GN=EIF1 PE=1 SV=1;sp|P41567|EIF1_HUMAN Eukaryotic translation initiation factor 1 OS=Homo sapiens (Human) OX=9606 GN=EIF1 PE=1 SV=1;sp|O60739|EIF1B_HUM	EIF1;EIF1B			Eukaryotic translation initiation factor 1;Eukaryotic translation initiation factor 1b	3	2	2	2	25.6	25.6	25.6	13.607	0	46.941	3733800	7264800	8377900	12251000	10206000	4748300	11614000	12270000	5642500	7092300	6623100	11964000	9305900	9672200	12251000	11992000	4421600	5605600	4880100	7651900	10269000	4048600	13678000	11021000	0	4481500	5937200	5126700	5457500	4054600	4212400	5847100	4991100	4731000
O00264;O00264-2;U3KQM0;O15173;O15173-2	sp|O00264|PGRC1_HUMAN Membrane-associated progesterone receptor component 1 OS=Homo sapiens (Human) OX=9606 GN=PGRMC1 PE=1 SV=3;sp|O00264-2|PGRC1-2_HUMAN Isoform of O00264, Isoform 2 of Membrane-associated progesterone receptor component 1 OS=Homo sapiens	PGRMC1			Membrane-associated progesterone receptor component 1	5	6	6	6	25.1	25.1	25.1	21.671	0	13.202	16126000	40223000	26989000	69544000	43501000	23193000	60220000	64991000	18055000	32327000	18653000	55706000	38521000	53606000	60817000	35862000	9489400	37205000	13008000	30390000	22776000	21224000	61631000	29124000	11654000	22555000	17156000	20927000	17376000	18752000	17610000	25194000	12449000	21788000
A0A3B3IRP5;Q6P1J9;A0A2R8YHB3;A0A1B0GUB2;A0A2R8Y640;A0A3B3ISN2	tr|A0A3B3IRP5|A0A3B3IRP5_HUMAN Isoform of Q6P1J9, Parafibromin OS=Homo sapiens (Human) OX=9606 GN=CDC73 PE=1 SV=1;sp|Q6P1J9|CDC73_HUMAN Parafibromin OS=Homo sapiens (Human) OX=9606 GN=CDC73 PE=1 SV=1;tr|A0A2R8YHB3|A0A2R8YHB3_HUMAN Isoform of Q6P1J9, CDC73_	CDC73		PAF1C	Parafibromin	6	18	18	18	35.3	35.3	35.3	54.155	0	38.083	15069000	21677000	27274000	37263000	66268000	26551000	73765000	163990000	19291000	13023000	23098000	30841000	59103000	44736000	61605000	147220000	16236000	10530000	16968000	31565000	57338000	21579000	84929000	150950000	23156000	14950000	19389000	15442000	26226000	28973000	29818000	60088000	19191000	15590000
Q8N7H5-3;Q8N7H5;Q8N7H5-2;B4DGJ5;M0QYC7	sp|Q8N7H5-3|PAF1-3_HUMAN Isoform of Q8N7H5, Isoform 3 of RNA polymerase II-associated factor 1 homolog OS=Homo sapiens (Human) OX=9606 GN=PAF1 PE=1 SV=2;sp|Q8N7H5|PAF1_HUMAN RNA polymerase II-associated factor 1 homolog OS=Homo sapiens (Human) OX=9606 GN=P	PAF1		PAF1C	RNA polymerase II-associated factor 1 homolog	5	19	19	19	44.9	44.9	44.9	55.472	0	83.034	20501000	23186000	24674000	59104000	59761000	27925000	115870000	172210000	23452000	12625000	23180000	55442000	62849000	57601000	111490000	141830000	21502000	14854000	15378000	41650000	68343000	22789000	117150000	143210000	23480000	16825000	24309000	21044000	31464000	26433000	32295000	64554000	24857000	19505000
P27348;E9PG15	sp|P27348|1433T_HUMAN 14-3-3 protein theta OS=Homo sapiens (Human) OX=9606 GN=YWHAQ PE=1 SV=1;tr|E9PG15|E9PG15_HUMAN Isoform of P27348, 14_3_3 domain-containing protein (Fragment) OS=Homo sapiens (Human) OX=9606 GN=YWHAQ PE=1 SV=1	YWHAQ			14-3-3 protein theta	2	7	5	5	35.5	28.2	28.2	27.764	0	44.902	7818200	20216000	21412000	38480000	29174000	17981000	38908000	38141000	13230000	23185000	18800000	44966000	24242000	32390000	41038000	28150000	11421000	17032000	15132000	29928000	22313000	14138000	38932000	25315000	8258200	15848000	13949000	12943000	12440000	21785000	16238000	16294000	9713700	20934000
A0A3B3ISA6;F5GXS0;A0A140TA49;A0A140TA44;A0A140TA32;A0A140TA29;A0A0G2JL54;A0A0G2JPR0;P0C0L4-2;P0C0L5;P0C0L4	tr|A0A3B3ISA6|A0A3B3ISA6_HUMAN Isoform of P0C0L5, Complement C4-B (Fragment) OS=Homo sapiens (Human) OX=9606 GN=C4B PE=1 SV=1;tr|F5GXS0|F5GXS0_HUMAN Isoform of P0C0L5, Complement C4-B OS=Homo sapiens (Human) OX=9606 GN=C4B PE=1 SV=1;tr|A0A140TA49|A0A140TA4	C4B;C4A			Complement C4-A;Complement C4 beta chain;Complement C4-A alpha chain;C4a anaphylatoxin;C4b-A;C4d-A;Complement C4 gamma chain;Complement C4-B;Complement C4 beta chain;Complement C4-B alpha chain;C4a anaphylatoxin;C4b-B;C4d-B;Complement C4 gamma chain	11	2	2	2	2.4	2.4	2.4	142.88	0	31.746	46553000	37478000	41038000	62702000	58490000	27455000	70533000	53269000	44165000	28651000	36774000	73639000	41594000	37447000	57340000	46949000	38031000	37972000	36853000	58426000	58197000	26531000	80925000	51641000	27192000	19237000	21156000	27007000	30930000	28976000	47819000	36203000	29669000	17834000
C9JXK0;A0A494C1L1;Q14739;C9JES9	tr|C9JXK0|C9JXK0_HUMAN Isoform of Q14739, Tudor domain-containing protein (Fragment) OS=Homo sapiens (Human) OX=9606 GN=LBR PE=1 SV=1;tr|A0A494C1L1|A0A494C1L1_HUMAN Isoform of Q14739, Tudor domain-containing protein OS=Homo sapiens (Human) OX=9606 GN=LBR P	LBR			Lamin-B receptor	4	4	4	4	14.1	14.1	14.1	24.284	0	7.7648	2186600	2912400	535180	6036200	6818900	2983500	15726000	6210000	3078900	5303900	2118500	8804400	6721800	11409000	10431000	3361800	3065400	9382200	3546600	10469000	8185100	5142300	11901000	3141300	3080900	3112800	3277200	4290600	1880600	0	5258500	2171600	2929300	5576100
P63104;E7EX29;E7ESK7;B0AZS6;P63104-2;E5RIR4;E9PD24;E7EVZ2;B7Z2E6;H0YB80;E5RGE1	sp|P63104|1433Z_HUMAN 14-3-3 protein zeta/delta OS=Homo sapiens (Human) OX=9606 GN=YWHAZ PE=1 SV=1;tr|E7EX29|E7EX29_HUMAN Isoform of P63104, 14_3_3 domain-containing protein (Fragment) OS=Homo sapiens (Human) OX=9606 GN=YWHAZ PE=1 SV=1;tr|E7ESK7|E7ESK7_HUM	YWHAZ			14-3-3 protein zeta/delta	11	7	5	5	33.5	26.1	26.1	27.745	0	117.66	10167000	30656000	21096000	47587000	27627000	24625000	60881000	34104000	10839000	40975000	13134000	59604000	23872000	44018000	49989000	31294000	8860400	40983000	12866000	37994000	26602000	18699000	39564000	26010000	14974000	15568000	14418000	18533000	12687000	18622000	19649000	16296000	10238000	30171000
P43246-2;P43246;A0A2R8YFH0;E9PHA6;A0A2R8Y6P0;A0A2R8YG02;A0A2R8Y7S8;C9J809;A0A2R8Y713	sp|P43246-2|MSH2-2_HUMAN Isoform of P43246, Isoform 2 of DNA mismatch repair protein Msh2 OS=Homo sapiens (Human) OX=9606 GN=MSH2 PE=1 SV=1;sp|P43246|MSH2_HUMAN DNA mismatch repair protein Msh2 OS=Homo sapiens (Human) OX=9606 GN=MSH2 PE=1 SV=1;tr|A0A2R8YFH	MSH2			DNA mismatch repair protein Msh2	9	11	11	11	15.6	15.6	15.6	97.321	0	28.12	18044000	68581000	35358000	52277000	33563000	40582000	84399000	42466000	17709000	69665000	27443000	67729000	29231000	62473000	56726000	35798000	14337000	66854000	20230000	40203000	25858000	30708000	59627000	31811000	18877000	40025000	24688000	20380000	15534000	33085000	29919000	17794000	17092000	57253000
Q9UNF1;Q5H909;Q9UNF1-2;Q5H907;A0A087X070;G5E9N2;Q12816-5;Q12816-2;Q12816-3;Q12816-4;Q12816	sp|Q9UNF1|MAGD2_HUMAN Melanoma-associated antigen D2 OS=Homo sapiens (Human) OX=9606 GN=MAGED2 PE=1 SV=2;tr|Q5H909|Q5H909_HUMAN Isoform of Q9UNF1, MAGE domain-containing protein OS=Homo sapiens (Human) OX=9606 GN=MAGED2 PE=1 SV=2;sp|Q9UNF1-2|MAGD2-2_HUMAN	MAGED2			Melanoma-associated antigen D2	11	15	15	15	30.7	30.7	30.7	64.953	0	262.21	49260000	114050000	46197000	157140000	78842000	65608000	178530000	48678000	45036000	100180000	39554000	177450000	70921000	117570000	184480000	62570000	42669000	95918000	32052000	115220000	86701000	42435000	155210000	67435000	44161000	67250000	34371000	56517000	38865000	59409000	61522000	35849000	33452000	75175000
F8VWS0;P05388-2;P05388;G3V210;F8VU65;Q8NHW5;F8VQY6;F8VPE8;F8VRK7;F8VW21;F8VS58;F8VZS0;F8VWV4;F8W1K8	tr|F8VWS0|F8VWS0_HUMAN Isoform of P05388, 60S acidic ribosomal protein P0 OS=Homo sapiens (Human) OX=9606 GN=RPLP0 PE=1 SV=1;sp|P05388-2|RLA0-2_HUMAN Isoform of P05388, Isoform 2 of 60S acidic ribosomal protein P0 OS=Homo sapiens (Human) OX=9606 GN=RPLP0 P	RPLP0;RPLP0P6			60S acidic ribosomal protein P0;60S acidic ribosomal protein P0-like	14	6	6	6	35.6	35.6	35.6	30.456	0	47.212	6193500	4050800	2660900	58075000	35925000	2769800	11469000	12796000	2833600	3081900	2862400	70589000	28913000	8806500	18296000	2621400	1471400	2525900	2097900	60247000	24963000	3023800	5877200	3159700	3427700	3207400	2611200	22845000	13933000	2968000	4699400	9189000	2116000	3108100
Q15758;M0QXM4;Q15758-3;Q15758-2	sp|Q15758|AAAT_HUMAN Neutral amino acid transporter B(0) OS=Homo sapiens (Human) OX=9606 GN=SLC1A5 PE=1 SV=2;tr|M0QXM4|M0QXM4_HUMAN Isoform of Q15758, Amino acid transporter OS=Homo sapiens (Human) OX=9606 GN=SLC1A5 PE=1 SV=1;sp|Q15758-3|AAAT-3_HUMAN Isofo	SLC1A5			Neutral amino acid transporter B(0);Amino acid transporter	4	5	5	5	10.4	10.4	10.4	56.598	0	31.539	10766000	20563000	17048000	40569000	36932000	15732000	33784000	42942000	20311000	14930000	19990000	52964000	27476000	23580000	35050000	42775000	13390000	23221000	18564000	26798000	34969000	10470000	54504000	30125000	6385200	13050000	11327000	18968000	17282000	13906000	13435000	19939000	17689000	12414000
P56182;D6RE82	sp|P56182|RRP1_HUMAN Ribosomal RNA processing protein 1 homolog A OS=Homo sapiens (Human) OX=9606 GN=RRP1 PE=1 SV=1	RRP1			Ribosomal RNA processing protein 1 homolog A	2	4	4	4	11.1	11.1	11.1	52.839	0	12.768	3909100	9486300	1890000	13192000	7164800	7711800	15409000	4848100	3108800	10162000	4257700	17155000	5305500	13477000	16219000	3348000	2180700	10547000	2366500	9895000	6976400	4273100	11673000	5024100	3401300	4942900	0	3965700	3346700	5259500	4079200	2692600	3023500	6999400
P61011-2;P61011;G3V4F7;G3V480	sp|P61011-2|SRP54-2_HUMAN Isoform of P61011, Isoform 2 of Signal recognition particle 54 kDa protein OS=Homo sapiens (Human) OX=9606 GN=SRP54 PE=1 SV=1;sp|P61011|SRP54_HUMAN Signal recognition particle 54 kDa protein OS=Homo sapiens (Human) OX=9606 GN=SRP5	SRP54			Signal recognition particle 54 kDa protein	4	10	10	10	28.6	28.6	28.6	50.369	0	54.5	19324000	38477000	35633000	68129000	53183000	22673000	69939000	65158000	23628000	38317000	32772000	74648000	51564000	47979000	49648000	50497000	19360000	41487000	28364000	46859000	62550000	21849000	73600000	50108000	16512000	25454000	25136000	27851000	22575000	24675000	26407000	28063000	17074000	36066000
Q92576-2;Q92576;E7EVH3;E7ER40;E9PE34;D6R9X2;A0A1B0GX99	sp|Q92576-2|PHF3-2_HUMAN Isoform of Q92576, Isoform 2 of PHD finger protein 3 OS=Homo sapiens (Human) OX=9606 GN=PHF3 PE=1 SV=3;sp|Q92576|PHF3_HUMAN PHD finger protein 3 OS=Homo sapiens (Human) OX=9606 GN=PHF3 PE=1 SV=3;tr|E7EVH3|E7EVH3_HUMAN Isoform of Q9	PHF3		PHF3	PHD finger protein 3	7	11	11	11	5.3	5.3	5.3	219.81	0	26.37	4234600	1010600000	8843600	660660000	886040000	1569800000	2956900000	2992900000	3036500	1058100000	8511500	812460000	815080000	2384800000	2111500000	3174800000	2154400	1137900000	4065400	576350000	569520000	1200100000	2004700000	1538800000	307680000	397900000	566330000	162320000	448120000	913850000	493550000	1293700000	215100000	811030000
I3L139;Q9HA64;I3L407;I3L3W5;I3L2G3	tr|I3L139|I3L139_HUMAN Isoform of Q9HA64, Ketosamine-3-kinase OS=Homo sapiens (Human) OX=9606 GN=FN3KRP PE=1 SV=1;sp|Q9HA64|KT3K_HUMAN Ketosamine-3-kinase OS=Homo sapiens (Human) OX=9606 GN=FN3KRP PE=1 SV=2;tr|I3L407|I3L407_HUMAN Isoform of Q9HA64, Ketosam	FN3KRP			Ketosamine-3-kinase	5	2	2	2	18.6	18.6	18.6	15.642	0.00094073	5.6095	779170	6724300	6381300	10568000	7646700	4156800	11183000	2586100	6080400	4973000	3906200	9864300	6830400	1893100	10864000	8758600	3163800	6398200	3117200	6448600	7239500	3362900	10325000	1252000	0	3932300	4573500	4273500	3923900	3810400	4231100	0	4708500	3793900
Q86UP2-2;Q86UP2-3;Q86UP2-4;Q86UP2	sp|Q86UP2-2|KTN1-2_HUMAN Isoform of Q86UP2, Isoform 2 of Kinectin OS=Homo sapiens (Human) OX=9606 GN=KTN1 PE=1 SV=1;sp|Q86UP2-3|KTN1-3_HUMAN Isoform of Q86UP2, Isoform 3 of Kinectin OS=Homo sapiens (Human) OX=9606 GN=KTN1 PE=1 SV=1;sp|Q86UP2-4|KTN1-4_HUMAN	KTN1			Kinectin	4	2	2	2	1.3	1.3	1.3	149.61	0.004461	2.7413	7636800	6253100	4542300	13908000	9611200	3994400	10512000	9145200	1082900	2731800	4031100	11075000	6986100	7712600	7861300	6879500	5128300	3449400	3902000	9829000	10822000	4867000	12166000	7801500	6493400	3518300	3716500	4488400	4878100	3459600	3388300	4170700	0	0
H9KV28;A0A2R8Y5N1;A0A140T8Z0;A0A0G2JH68;O60610-2;O60610-3;O60610	tr|H9KV28|H9KV28_HUMAN Isoform of O60610, Protein diaphanous homolog 1 OS=Homo sapiens (Human) OX=9606 GN=DIAPH1 PE=1 SV=2;tr|A0A2R8Y5N1|A0A2R8Y5N1_HUMAN Isoform of O60610, Protein diaphanous homolog 1 OS=Homo sapiens (Human) OX=9606 GN=DIAPH1 PE=1 SV=1;tr	DIAPH1			Protein diaphanous homolog 1	7	3	3	3	3.1	3.1	3.1	136.85	0	13.22	2563100	2901500	2726800	8135800	7303700	2868900	6059800	5448800	2990100	2702700	1621400	6519800	5537700	3550000	6552700	3599300	1274300	2003700	0	2622000	6770800	1187900	4331900	4247300	0	0	2447400	2622100	2771400	0	2495600	0	2741900	0
O00186	sp|O00186|STXB3_HUMAN Syntaxin-binding protein 3 OS=Homo sapiens (Human) OX=9606 GN=STXBP3 PE=1 SV=2	STXBP3			Syntaxin-binding protein 3	1	2	2	2	2.7	2.7	2.7	67.764	0.0023364	3.1744	1502200	2586300	2525100	6901500	4425600	686060	3582000	6450800	3235400	3244800	2452900	6335400	4780800	4488100	4618500	5026400	1402300	1193100	1341600	2433200	6403700	2362500	7943500	4786200	0	1694100	2036400	2762600	2178000	0	1360500	2742400	2654500	2413800
Q14320;B0S8I6	sp|Q14320|FA50A_HUMAN Protein FAM50A OS=Homo sapiens (Human) OX=9606 GN=FAM50A PE=1 SV=2;tr|B0S8I6|B0S8I6_HUMAN Isoform of Q14320, Protein FAM50A (Fragment) OS=Homo sapiens (Human) OX=9606 GN=FAM50A PE=1 SV=1	FAM50A			Protein FAM50A	2	3	3	3	7.4	7.4	7.4	40.241	0.00087032	4.3996	3514400	7101100	5765800	6896400	8928700	2817400	13785000	8681500	2921900	552590	4817500	10055000	4893200	7744700	12137000	3401900	1731800	2614500	5366600	4058400	4076300	4704200	12059000	5829600	5592700	3188500	4754600	3258500	3564200	3054800	3705900	4033400	3446400	0
P13807-2;P13807	sp|P13807-2|GYS1-2_HUMAN Isoform of P13807, Isoform 2 of Glycogen [starch] synthase, muscle OS=Homo sapiens (Human) OX=9606 GN=GYS1 PE=1 SV=2;sp|P13807|GYS1_HUMAN Glycogen [starch] synthase, muscle OS=Homo sapiens (Human) OX=9606 GN=GYS1 PE=1 SV=2	GYS1			Glycogen [starch] synthase, muscle	2	3	3	3	7	7	7	76.482	0	7.4623	2879300	808000	2472100	12563000	11117000	5371400	13790000	13214000	5753800	0	0	6277100	8149100	5442400	14002000	10859000	3790600	0	4279100	7144400	8448000	1546400	10263000	6884000	0	0	0	4960700	5890900	0	4001400	5814400	4732400	0
P62906	sp|P62906|RL10A_HUMAN 60S ribosomal protein L10a OS=Homo sapiens (Human) OX=9606 GN=RPL10A PE=1 SV=2	RPL10A			60S ribosomal protein L10a	1	5	5	5	27.2	27.2	27.2	24.831	0	14.286	3907000	7617700	3384700	63431000	27308000	2977000	25535000	16928000	3448800	9757500	6982700	70992000	30157000	22121000	14528000	2667800	3821900	7177500	886930	68850000	30731000	5860300	12744000	3650600	3590100	3941900	3246100	27156000	14653000	4098900	5075500	6124000	2885600	5157000
Q92973-3;Q92973-2;Q92973;E7EW37;S4R398;A0A075B780;O14787-2;O14787	sp|Q92973-3|TNPO1-3_HUMAN Isoform of Q92973, Isoform 3 of Transportin-1 OS=Homo sapiens (Human) OX=9606 GN=TNPO1 PE=1 SV=2;sp|Q92973-2|TNPO1-2_HUMAN Isoform of Q92973, Isoform 2 of Transportin-1 OS=Homo sapiens (Human) OX=9606 GN=TNPO1 PE=1 SV=2;sp|Q92973|	TNPO1			Transportin-1	8	7	7	7	12.6	12.6	12.6	96.9	0	45.163	8988500	35979000	13878000	62117000	46227000	12123000	48516000	26451000	12727000	23975000	15734000	57158000	37030000	43756000	46094000	20925000	11132000	35729000	21915000	41358000	41954000	10512000	62245000	19253000	14482000	19817000	13469000	20026000	18865000	13758000	15285000	18660000	10888000	16484000
Q14974;J3KTM9;Q14974-2;J3QR48;J3QRG4;J3QKQ5;J3KS06	sp|Q14974|IMB1_HUMAN Importin subunit beta-1 OS=Homo sapiens (Human) OX=9606 GN=KPNB1 PE=1 SV=2;tr|J3KTM9|J3KTM9_HUMAN Isoform of Q14974, Importin subunit beta-1 (Fragment) OS=Homo sapiens (Human) OX=9606 GN=KPNB1 PE=1 SV=1;sp|Q14974-2|IMB1-2_HUMAN Isoform	KPNB1			Importin subunit beta-1	7	16	16	16	22	22	22	97.169	0	100.44	50266000	132200000	66890000	218610000	149650000	75737000	213770000	177140000	56913000	111140000	72109000	242140000	115490000	168120000	175730000	127710000	50159000	129280000	67100000	165380000	159020000	56508000	225470000	127270000	56122000	77976000	54410000	81253000	65650000	73116000	74989000	79288000	50451000	87746000
Q5JP53;P07437;Q5ST81;A6NNZ2;G3V2A3;CON__tr|E1BJK2|E1BJK2_BOVIN;Q9H4B7;G3V5W4;G3V2R8;G3V3R4;G3V2N6	tr|Q5JP53|Q5JP53_HUMAN Isoform of P07437, Tubulin beta chain OS=Homo sapiens (Human) OX=9606 GN=TUBB PE=1 SV=1;sp|P07437|TBB5_HUMAN Tubulin beta chain OS=Homo sapiens (Human) OX=9606 GN=TUBB PE=1 SV=2;tr|Q5ST81|Q5ST81_HUMAN Isoform of P07437, Tubulin beta	TUBB			Tubulin beta chain	11	24	5	4	73.7	20.2	16.7	47.766	0	82.604	133050000	338080000	228760000	491860000	575710000	145880000	538100000	388040000	137960000	199620000	176330000	511160000	356190000	286620000	386210000	288790000	93325000	236370000	133360000	325770000	421020000	113330000	389200000	260000000	104130000	187690000	164970000	200190000	322150000	134650000	183970000	174940000	112240000	152560000
H3BLV9;Q96SB4-4;Q96SB4;Q96SB4-3;H0Y932;D6RBF8	tr|H3BLV9|H3BLV9_HUMAN Isoform of Q96SB4, Protein kinase domain-containing protein (Fragment) OS=Homo sapiens (Human) OX=9606 GN=SRPK1 PE=1 SV=1;sp|Q96SB4-4|SRPK1-4_HUMAN Isoform of Q96SB4, Isoform 3 of SRSF protein kinase 1 OS=Homo sapiens (Human) OX=9606	SRPK1			SRSF protein kinase 1	6	3	3	3	6.6	6.6	6.6	76.039	0	9.1221	4658100	17015000	3264200	12062000	6945200	10946000	23254000	6035300	4045600	17949000	2865200	13128000	6005600	17026000	9575400	4997800	3068400	20736000	0	7625000	5974400	5799800	3346300	5929300	3351600	10692000	0	3024300	3136700	7616600	6542100	0	0	20014000
Q92734-4;Q92734-3;Q92734-2;Q92734;C9JJP5;C9JUE0;C9JTY3	sp|Q92734-4|TFG-4_HUMAN Isoform of Q92734, Isoform 4 of Protein TFG OS=Homo sapiens (Human) OX=9606 GN=TFG PE=1 SV=2;sp|Q92734-3|TFG-3_HUMAN Isoform of Q92734, Isoform 3 of Protein TFG OS=Homo sapiens (Human) OX=9606 GN=TFG PE=1 SV=2;sp|Q92734-2|TFG-2_HUMA	TFG			Protein TFG	7	5	5	5	35.4	35.4	35.4	30.921	0	41.769	5053600	24205000	17169000	32531000	21256000	10928000	36693000	26391000	8449300	10107000	8121900	27592000	16954000	22654000	28429000	21807000	5392200	9043200	6579400	19046000	21895000	6613000	30428000	18884000	7261800	13290000	12931000	10694000	9239400	11132000	10432000	10742000	6868300	8360200
Q9HDC9;Q9HDC9-2;H0Y512	sp|Q9HDC9|APMAP_HUMAN Adipocyte plasma membrane-associated protein OS=Homo sapiens (Human) OX=9606 GN=APMAP PE=1 SV=2;sp|Q9HDC9-2|APMAP-2_HUMAN Isoform of Q9HDC9, Isoform 2 of Adipocyte plasma membrane-associated protein OS=Homo sapiens (Human) OX=9606 GN=	APMAP			Adipocyte plasma membrane-associated protein	3	2	2	2	7.5	7.5	7.5	46.48	0	10.525	0	6250500	13609000	4341700	11051000	2941000	4317100	7030000	2208000	2748900	2035700	10574000	8939700	4185600	2808700	10754000	1578400	2154000	1441400	3950600	14531000	0	3656600	4945100	0	0	9018100	0	6669400	0	0	0	0	0
O15126;A0A087WXB0;A0A087WU14;O15126-2;A0A087WTX8;A0A087WZA6	sp|O15126|SCAM1_HUMAN Secretory carrier-associated membrane protein 1 OS=Homo sapiens (Human) OX=9606 GN=SCAMP1 PE=1 SV=2;tr|A0A087WXB0|A0A087WXB0_HUMAN Isoform of O15126, Secretory carrier-associated membrane protein OS=Homo sapiens (Human) OX=9606 GN=SCA	SCAMP1			Secretory carrier-associated membrane protein 1	6	4	4	4	26.3	26.3	26.3	37.92	0	34.86	1671800	2273300	13666000	14030000	18098000	2511800	10545000	15077000	8672700	2983500	6337800	16086000	16758000	11828000	9853500	11464000	7819600	2467100	4771700	14141000	21909000	10173000	18073000	10403000	0	0	8130100	6623600	7326000	0	4685800	7212800	5782200	0
P61313;E7EX53;A0A2R8Y738;A0A2R8YEM3;E7EQV9;E7ENU7;P61313-2;E7ERA2	sp|P61313|RL15_HUMAN 60S ribosomal protein L15 OS=Homo sapiens (Human) OX=9606 GN=RPL15 PE=1 SV=2;tr|E7EX53|E7EX53_HUMAN Isoform of P61313, Ribosomal protein L15 (Fragment) OS=Homo sapiens (Human) OX=9606 GN=RPL15 PE=1 SV=1;tr|A0A2R8Y738|A0A2R8Y738_HUMAN I	RPL15			60S ribosomal protein L15;Ribosomal protein L15	8	7	7	7	30.4	30.4	30.4	24.146	0	17.132	1587500	714900	1239200	53512000	23546000	363830	5059000	6573400	917300	148560	1359400	50303000	17743000	8518400	11299000	702180	568720	328580	393040	52994000	19971000	691910	7344700	477900	1735300	772710	1077700	19004000	12011000	0	1483300	2489000	1221300	0
P62854;Q5JNZ5	sp|P62854|RS26_HUMAN 40S ribosomal protein S26 OS=Homo sapiens (Human) OX=9606 GN=RPS26 PE=1 SV=3;sp|Q5JNZ5|RS26L_HUMAN Putative 40S ribosomal protein S26-like 1 OS=Homo sapiens (Human) OX=9606 GN=RPS26P11 PE=5 SV=1	RPS26;RPS26P11			40S ribosomal protein S26;Putative 40S ribosomal protein S26-like 1	2	6	6	6	50.4	50.4	50.4	13.015	0	26.017	154930000	250780000	132380000	310860000	194320000	165390000	491290000	212640000	128370000	178250000	103740000	369680000	152560000	284690000	405590000	155600000	107880000	293810000	87774000	212480000	169480000	124870000	418350000	154720000	115980000	155970000	91160000	111540000	86250000	137290000	178560000	89874000	102280000	162870000
Q9UQ80-2;Q9UQ80;F8VR77;F8VZ69;H0YIN7;F8W0A3	sp|Q9UQ80-2|PA2G4-2_HUMAN Isoform of Q9UQ80, Isoform 2 of Proliferation-associated protein 2G4 OS=Homo sapiens (Human) OX=9606 GN=PA2G4 PE=1 SV=3;sp|Q9UQ80|PA2G4_HUMAN Proliferation-associated protein 2G4 OS=Homo sapiens (Human) OX=9606 GN=PA2G4 PE=1 SV=3;	PA2G4			Proliferation-associated protein 2G4	6	3	3	3	8.8	8.8	8.8	38.059	0.000999	6.6669	4786300	4919800	4948600	7929500	6981400	2456400	8049200	6264000	2085800	1984100	3661000	6574500	4792300	1842300	6255900	4668900	3267700	1926000	3275900	4788700	6253800	3035000	6548800	6008900	3811100	2968100	4222600	2984200	3161900	2545600	2801500	2931100	0	0
P00387-2;P00387;P00387-3;B1AHF3	sp|P00387-2|NB5R3-2_HUMAN Isoform of P00387, Isoform 2 of NADH-cytochrome b5 reductase 3 OS=Homo sapiens (Human) OX=9606 GN=CYB5R3 PE=1 SV=3;sp|P00387|NB5R3_HUMAN NADH-cytochrome b5 reductase 3 OS=Homo sapiens (Human) OX=9606 GN=CYB5R3 PE=1 SV=3;sp|P00387-	CYB5R3			NADH-cytochrome b5 reductase 3;NADH-cytochrome b5 reductase 3 membrane-bound form;NADH-cytochrome b5 reductase 3 soluble form	4	3	3	3	14.7	14.7	14.7	31.628	0	13.609	7070000	12496000	8713000	49895000	26450000	10539000	41790000	46309000	13797000	11644000	10050000	43842000	31078000	31507000	34525000	27382000	10728000	10727000	9732400	34920000	33509000	9884100	55675000	14500000	7360700	11654000	8939200	14439000	12657000	11651000	11150000	16202000	11635000	11936000
P26373;P26373-2;J3QSB4;J3KS98	sp|P26373|RL13_HUMAN 60S ribosomal protein L13 OS=Homo sapiens (Human) OX=9606 GN=RPL13 PE=1 SV=4;sp|P26373-2|RL13-2_HUMAN Isoform of P26373, Isoform 2 of 60S ribosomal protein L13 OS=Homo sapiens (Human) OX=9606 GN=RPL13 PE=1 SV=4;tr|J3QSB4|J3QSB4_HUMAN I	RPL13			60S ribosomal protein L13	4	6	6	6	31.3	31.3	31.3	24.261	0	40.543	8001200	18195000	5849100	85090000	29279000	6080900	40810000	25465000	5131500	22435000	6689700	64954000	36380000	35883000	39223000	8888600	5336600	26386000	4040200	79159000	40076000	15365000	30626000	11236000	11055000	12978000	5809100	27215000	17875000	9379600	10781000	11356000	5490700	16876000
A0A3B3IRT3;O60343-2;O60343-3;O60343	tr|A0A3B3IRT3|A0A3B3IRT3_HUMAN Isoform of O60343, TBC1 domain family member 4 OS=Homo sapiens (Human) OX=9606 GN=TBC1D4 PE=1 SV=1;sp|O60343-2|TBCD4-2_HUMAN Isoform of O60343, Isoform 2 of TBC1 domain family member 4 OS=Homo sapiens (Human) OX=9606 GN=TBC1D	TBC1D4			TBC1 domain family member 4	4	2	2	2	2.4	2.4	2.4	119.93	0	7.9241	749050	2513600	2694000	1879500	1765400	881760	4125200	5487200	459420	1822100	2221000	1798600	795090	3185200	1562100	4942700	465720	1169100	1527100	827330	1252400	1207500	2687100	2050200	0	1527300	1808400	0	0	0	1402900	3060600	0	1507600
P36542-2;P36542	sp|P36542-2|ATPG-2_HUMAN Isoform of P36542, Isoform Heart of ATP synthase subunit gamma, mitochondrial OS=Homo sapiens (Human) OX=9606 GN=ATP5F1C PE=1 SV=1;sp|P36542|ATPG_HUMAN ATP synthase subunit gamma, mitochondrial OS=Homo sapiens (Human) OX=9606 GN=AT	ATP5C1			ATP synthase subunit gamma, mitochondrial	2	2	2	2	7.7	7.7	7.7	32.881	0.00087566	4.4732	5864000	8701700	9612500	9086900	10324000	3837900	11930000	11779000	6174900	4139600	6343700	7621400	7474800	9132300	12374000	7175400	6951500	10579000	8093900	7845500	7197500	4425700	15893000	7601700	0	5536500	8182700	0	0	4474600	4838900	5506200	4865700	4410700
H0YBJ0;P06746;E5RHZ4;E5RIJ0;E7EW18	tr|H0YBJ0|H0YBJ0_HUMAN Isoform of P06746, DNA polymerase (Fragment) OS=Homo sapiens (Human) OX=9606 GN=POLB PE=1 SV=1;sp|P06746|DPOLB_HUMAN DNA polymerase beta OS=Homo sapiens (Human) OX=9606 GN=POLB PE=1 SV=3;tr|E5RHZ4|E5RHZ4_HUMAN Isoform of P06746, DNA_	POLB			DNA polymerase beta	5	2	2	2	7.6	7.6	7.6	27.203	0.0045351	2.883	0	5368400	0	1302300	0	563250	2068700	299200	0	4048100	0	1782400	0	1007700	1789600	0	0	5131600	0	933060	0	167780	1248500	0	0	3284800	0	0	0	0	0	0	0	3177200
P14625;Q96GW1;A0A1W2PRR1;Q58FF3;H0YIV0;F8W026	sp|P14625|ENPL_HUMAN Endoplasmin OS=Homo sapiens (Human) OX=9606 GN=HSP90B1 PE=1 SV=1	HSP90B1			Endoplasmin	6	25	24	24	36.2	34.7	34.7	92.468	0	181.97	49667000	122200000	112040000	245100000	201340000	86683000	269190000	237360000	65614000	83367000	75772000	206490000	155300000	165760000	175890000	202090000	48807000	65284000	62038000	128760000	176170000	54664000	185800000	158480000	61252000	82904000	79618000	81118000	76325000	83994000	88982000	99298000	56092000	74448000
P84101-4;P84101;F8WBN3;B9A031;C9JQZ0;B8ZZY7;F8WBV6;P84101-3;P84101-2	sp|P84101-4|SERF2-4_HUMAN Isoform of P84101, Isoform 4 of Small EDRK-rich factor 2 OS=Homo sapiens (Human) OX=9606 GN=SERF2 PE=1 SV=1;sp|P84101|SERF2_HUMAN Small EDRK-rich factor 2 OS=Homo sapiens (Human) OX=9606 GN=SERF2 PE=1 SV=1;tr|F8WBN3|F8WBN3_HUMAN I	SERF2			Small EDRK-rich factor 2	9	5	5	5	46.7	46.7	46.7	5.2159	0	16.541	37986000	60037000	52772000	77551000	61673000	37586000	96989000	57513000	31052000	34810000	35868000	82442000	45975000	55248000	88175000	45767000	26697000	45315000	30893000	49406000	48868000	28876000	81192000	42181000	31868000	39195000	35038000	31550000	27491000	34358000	34253000	23850000	22528000	29873000
G3V1C3;Q9BZZ5-2;Q9BZZ5;E9PQK6;Q9BZZ5-3;Q9BZZ5-5;Q9BZZ5-6;H0YER7;Q9BZZ5-1	tr|G3V1C3|G3V1C3_HUMAN Isoform of Q9BZZ5, Apoptosis inhibitor 5 OS=Homo sapiens (Human) OX=9606 GN=API5 PE=1 SV=1;sp|Q9BZZ5-2|API5-2_HUMAN Isoform of Q9BZZ5, Isoform 2 of Apoptosis inhibitor 5 OS=Homo sapiens (Human) OX=9606 GN=API5 PE=1 SV=3;sp|Q9BZZ5|API	API5			Apoptosis inhibitor 5	9	4	4	4	9.6	9.6	9.6	57.56	0	7.0698	6363900	12331000	10330000	15207000	13507000	7119100	14002000	11776000	7581600	9325800	5392500	14187000	9325300	8826600	13641000	8838200	4346300	9434100	4246100	9463100	12491000	5119800	16661000	7660400	8457700	6011900	6411200	5085100	6382800	5364400	6358900	0	6347200	6360200
Q93009;H3BND8;Q93009-3;F5H2X1	sp|Q93009|UBP7_HUMAN Ubiquitin carboxyl-terminal hydrolase 7 OS=Homo sapiens (Human) OX=9606 GN=USP7 PE=1 SV=2;tr|H3BND8|H3BND8_HUMAN Isoform of Q93009, Ubiquitin carboxyl-terminal hydrolase (Fragment) OS=Homo sapiens (Human) OX=9606 GN=USP7 PE=1 SV=1;sp|Q	USP7			Ubiquitin carboxyl-terminal hydrolase 7;Ubiquitin carboxyl-terminal hydrolase	4	7	7	6	8.7	8.7	7.7	128.3	0	122.45	3216000	3884400	6400700	10465000	10032000	3060000	22891000	16035000	3617800	2519100	6141800	9258600	5795600	9339700	8272300	8362900	904820	6928800	4387200	4925800	8403300	3231800	10020000	7403300	3952100	3464700	3096600	3601700	3691500	3504200	5819000	5081900	3921700	3565000
Q14697-2;E9PKU7;Q14697;E9PNH1;F5H6X6;Q14697-3	sp|Q14697-2|GANAB-2_HUMAN Isoform of Q14697, Isoform 2 of Neutral alpha-glucosidase AB OS=Homo sapiens (Human) OX=9606 GN=GANAB PE=1 SV=3;tr|E9PKU7|E9PKU7_HUMAN Isoform of Q14697, Gal_mutarotas_2 domain-containing protein OS=Homo sapiens (Human) OX=9606 GN	GANAB			Neutral alpha-glucosidase AB	6	3	3	3	3.6	3.6	3.6	109.44	0.001001	6.7147	5078000	4541400	10178000	18870000	15976000	6035200	22540000	19110000	6713200	5806400	7519900	21640000	15768000	18115000	18906000	15303000	3488600	3531000	6784200	11669000	16383000	3109000	15696000	15251000	5134300	0	7073800	7615700	8051600	7076100	7581100	8861800	4775700	6605800
Q9Y4B6-3;Q9Y4B6-2;Q9Y4B6	sp|Q9Y4B6-3|DCAF1-3_HUMAN Isoform of Q9Y4B6, Isoform 3 of DDB1- and CUL4-associated factor 1 OS=Homo sapiens (Human) OX=9606 GN=DCAF1 PE=1 SV=3;sp|Q9Y4B6-2|DCAF1-2_HUMAN Isoform of Q9Y4B6, Isoform 2 of DDB1- and CUL4-associated factor 1 OS=Homo sapiens (Hu	VPRBP			Protein VPRBP	3	2	2	2	2.5	2.5	2.5	118.23	0.00094697	5.7528	0	2191100	1433500	3728600	4066900	391330	3421800	3560000	1044100	1084400	0	3477700	3072700	1277900	2826600	1486500	564110	1217500	545960	2846800	2392500	0	2651800	1991000	0	1214400	1083900	1366500	1751900	0	1134900	1548800	0	980830
Q13148;A0A087WYY0;A0A087X260;G3V162;B1AKP7;A0A087WX29;K7EJM5;K7EN94;A0A0A0N0M3;A0A087WV68;A0A087WXQ5;K7EL26;A0A1W2PNU8;A0A087WXV3;A0A087WX67;A0A087WW61;A0A087WZC9;A0A087WYE7;Q13148-4;A0A087WTZ4	sp|Q13148|TADBP_HUMAN TAR DNA-binding protein 43 OS=Homo sapiens (Human) OX=9606 GN=TARDBP PE=1 SV=1;tr|A0A087WYY0|A0A087WYY0_HUMAN Isoform of Q13148, TAR DNA-binding protein 43 OS=Homo sapiens (Human) OX=9606 GN=TARDBP PE=1 SV=1;tr|A0A087X260|A0A087X260_H	TARDBP;TDP43			TAR DNA-binding protein 43	20	3	3	3	8.9	8.9	8.9	44.739	0	8.0003	2413600	6576400	5075400	6921800	7885600	2379400	11316000	6153400	2896800	5546500	4844100	9090600	6973000	6438900	6189600	4817700	1180300	5977400	1914700	5398100	6551000	694940	4245200	2427000	2640500	3863700	3444400	2153300	3255600	2863600	3126500	4292000	1899700	2856300
A0A087X2B5;P35613-2;P35613;I3L192;A0A087WUV8;P35613-3;P35613-4;R4GMX5;R4GN83;A0A2R8YDZ0	tr|A0A087X2B5|A0A087X2B5_HUMAN Isoform of P35613, Basigin (Fragment) OS=Homo sapiens (Human) OX=9606 GN=BSG PE=1 SV=1;sp|P35613-2|BASI-2_HUMAN Isoform of P35613, Isoform 2 of Basigin OS=Homo sapiens (Human) OX=9606 GN=BSG PE=1 SV=2;sp|P35613|BASI_HUMAN Bas	BSG			Basigin	10	5	5	5	29.4	29.4	29.4	23.896	0	20.806	10113000	24641000	28068000	58568000	44071000	22951000	53234000	56667000	20192000	31290000	26955000	73608000	45311000	41584000	54121000	44087000	16090000	37484000	24316000	32245000	45013000	17942000	67234000	38660000	12172000	13619000	21367000	22089000	21809000	20366000	16777000	25200000	17650000	23240000
Q6IN85-4;Q6IN85-2;Q6IN85;G3V4R3;G3V231;G3V5A2;H0YIY8;G3V5Z3;Q6IN85-5;Q5MIZ7-3;Q5MIZ7-2;Q5MIZ7	sp|Q6IN85-4|P4R3A-4_HUMAN Isoform of Q6IN85, Isoform 4 of Serine/threonine-protein phosphatase 4 regulatory subunit 3A OS=Homo sapiens (Human) OX=9606 GN=PPP4R3A PE=1 SV=1;sp|Q6IN85-2|P4R3A-2_HUMAN Isoform of Q6IN85, Isoform 2 of Serine/threonine-protein p	SMEK1			Serine/threonine-protein phosphatase 4 regulatory subunit 3A	12	4	4	4	10.4	10.4	10.4	67.811	0	34.461	5051500	5092100	4008100	12528000	10404000	5436600	12172000	13656000	4229300	2309300	2012700	9964900	4565800	8316200	9547500	10129000	1457300	2184900	2089700	4206300	11679000	2706300	11707000	7767800	5312800	2679200	3640900	4055700	4821700	3985800	4084600	6050600	3697600	2458300
P53396;P53396-2;P53396-3;K7ESG8	sp|P53396|ACLY_HUMAN ATP-citrate synthase OS=Homo sapiens (Human) OX=9606 GN=ACLY PE=1 SV=3;sp|P53396-2|ACLY-2_HUMAN Isoform of P53396, Isoform 2 of ATP-citrate synthase OS=Homo sapiens (Human) OX=9606 GN=ACLY PE=1 SV=3	ACLY			ATP-citrate synthase	4	17	17	17	17.6	17.6	17.6	120.84	0	83.781	20636000	77579000	52815000	85615000	62301000	39986000	129090000	79116000	33617000	51165000	49711000	81188000	42410000	78728000	77495000	61271000	25660000	48352000	22245000	39829000	57904000	26559000	79801000	52959000	26521000	40346000	46251000	29385000	27555000	34764000	37679000	36426000	27411000	44921000
R4GMY8;E5RHG8;Q15369;Q15369-2	tr|R4GMY8|R4GMY8_HUMAN Isoform of Q15369, Skp1_POZ domain-containing protein OS=Homo sapiens (Human) OX=9606 GN=ELOC PE=1 SV=1;tr|E5RHG8|E5RHG8_HUMAN Isoform of Q15369, Skp1_POZ domain-containing protein (Fragment) OS=Homo sapiens (Human) OX=9606 GN=ELOC P	TCEB1			Transcription elongation factor B polypeptide 1	4	4	4	4	56.9	56.9	56.9	6.968	0	13.426	9880500	21689000	15739000	26104000	22629000	19546000	40509000	25851000	10246000	16839000	8658400	24285000	17355000	30855000	32932000	20862000	6190700	15919000	9587200	17532000	19007000	13711000	29232000	19182000	10589000	12576000	11418000	9514300	12171000	14627000	12487000	12684000	9354900	11789000
Q15366-2;Q15366-6;Q15366-3;Q15366;Q15366-5;H3BRU6;Q15366-4;F8VZX2;Q15366-7;Q15366-8;F8W0G4;F8VXH9;F8W1G6;J3QT27;P57721;P57721-4;E9PFP8;P57721-5;P57721-3;P57721-2;F8VRH0;H3BSS4;H3BND9	sp|Q15366-2|PCBP2-2_HUMAN Isoform of Q15366, Isoform 2 of Poly(rC)-binding protein 2 OS=Homo sapiens (Human) OX=9606 GN=PCBP2 PE=1 SV=1;sp|Q15366-6|PCBP2-6_HUMAN Isoform of Q15366, Isoform 6 of Poly(rC)-binding protein 2 OS=Homo sapiens (Human) OX=9606 GN=	PCBP2;PCBP3			Poly(rC)-binding protein 2;Poly(rC)-binding protein 3	23	8	5	5	34.7	24	24	38.651	0	86.114	8728000	27599000	17723000	39282000	29993000	10860000	29924000	31204000	14207000	20992000	20060000	39347000	25088000	27659000	30635000	23862000	3112800	16213000	8485500	23006000	28799000	5724000	40052000	9490300	10917000	14599000	12993000	13105000	10760000	15031000	14558000	13080000	10191000	15055000
E9PLD0;Q9H0U4;Q92928	tr|E9PLD0|E9PLD0_HUMAN Isoform of Q9H0U4, Ras-related protein Rab-1B OS=Homo sapiens (Human) OX=9606 GN=RAB1B PE=1 SV=1;sp|Q9H0U4|RAB1B_HUMAN Ras-related protein Rab-1B OS=Homo sapiens (Human) OX=9606 GN=RAB1B PE=1 SV=1;sp|Q92928|RAB1C_HUMAN Putative Ras-r	RAB1B;RAB1C			Ras-related protein Rab-1B;Putative Ras-related protein Rab-1C	3	8	4	4	51.5	26	26	18.483	0	34.637	4329200	9137900	7284800	24694000	14422000	6855400	23275000	22407000	4850600	5968100	7519500	20456000	13260000	14202000	17503000	13990000	2690700	10641000	5846500	8749300	15079000	4595900	25607000	11019000	5292300	5453800	4897200	7989800	6503100	5768000	6430700	9032600	3962300	6223700
P49755;G3V2K7	sp|P49755|TMEDA_HUMAN Transmembrane emp24 domain-containing protein 10 OS=Homo sapiens (Human) OX=9606 GN=TMED10 PE=1 SV=2;tr|G3V2K7|G3V2K7_HUMAN Isoform of P49755, GOLD domain-containing protein OS=Homo sapiens (Human) OX=9606 GN=TMED10 PE=1 SV=1	TMED10			Transmembrane emp24 domain-containing protein 10	2	6	6	6	31.1	31.1	31.1	24.976	0	51.74	25892000	48787000	28500000	90682000	52197000	37534000	95812000	80395000	30280000	37996000	26814000	92809000	54633000	75669000	91644000	55550000	27977000	59335000	28443000	63450000	77339000	30989000	114280000	55679000	26444000	27856000	22558000	31266000	26009000	30611000	29385000	34082000	25412000	32520000
P17096;P17096-3	sp|P17096|HMGA1_HUMAN High mobility group protein HMG-I/HMG-Y OS=Homo sapiens (Human) OX=9606 GN=HMGA1 PE=1 SV=3;sp|P17096-3|HMGA1-3_HUMAN Isoform of P17096, Isoform HMG-R of High mobility group protein HMG-I/HMG-Y OS=Homo sapiens (Human) OX=9606 GN=HMGA1	HMGA1			High mobility group protein HMG-I/HMG-Y	2	3	3	2	23.4	23.4	23.4	11.676	0	44.347	11314000	23346000	11827000	20860000	14746000	14461000	29376000	12152000	8763200	20459000	8676100	27041000	9622200	21832000	19328000	5530400	7458400	18990000	3090600	9508700	12435000	11610000	24219000	9102300	10692000	14989000	7588900	7359600	6560500	10997000	9996400	4986100	6697100	15959000
Q8WVK2;B8ZZ98	sp|Q8WVK2|SNR27_HUMAN U4/U6.U5 small nuclear ribonucleoprotein 27 kDa protein OS=Homo sapiens (Human) OX=9606 GN=SNRNP27 PE=1 SV=1;tr|B8ZZ98|B8ZZ98_HUMAN Isoform of Q8WVK2, SNRNP27 domain-containing protein OS=Homo sapiens (Human) OX=9606 GN=SNRNP27 PE=1 S	SNRNP27			U4/U6.U5 small nuclear ribonucleoprotein 27 kDa protein	2	4	4	4	31	31	31	18.86	0	115.66	20814000	65031000	27901000	80003000	68145000	24130000	75797000	53162000	26220000	28879000	34260000	57115000	48433000	40734000	73805000	42844000	20702000	32208000	27039000	51002000	41139000	20685000	93437000	35003000	23331000	36499000	25404000	23241000	26200000	24193000	24383000	18717000	17638000	27839000
P31946-2;P31946;Q4VY20;Q4VY19;A0A0J9YWE8;A0A0J9YWZ2	sp|P31946-2|1433B-2_HUMAN Isoform of P31946, Isoform Short of 14-3-3 protein beta/alpha OS=Homo sapiens (Human) OX=9606 GN=YWHAB PE=1 SV=3;sp|P31946|1433B_HUMAN 14-3-3 protein beta/alpha OS=Homo sapiens (Human) OX=9606 GN=YWHAB PE=1 SV=3;tr|Q4VY20|Q4VY20_H	YWHAB			14-3-3 protein beta/alpha;14-3-3 protein beta/alpha, N-terminally processed	6	6	3	3	26.2	15.2	15.2	27.85	0	10.367	5377800	9299700	6412700	16911000	7035900	7824500	23342000	11712000	6977800	18732000	3417100	11427000	8794500	15153000	18315000	10753000	3650800	13256000	3848200	16272000	16281000	5869200	16569000	10372000	6264500	5314600	4806700	7278600	5622900	7142900	6753000	5167400	4596100	13224000
A0A087X0X3;P52272-2;P52272;M0R019;M0R2T0;M0R0N3;M0QYQ7;M0QZM1;M0R0Y6;M0R2I7;M0QYL3	tr|A0A087X0X3|A0A087X0X3_HUMAN Isoform of P52272, Heterogeneous nuclear ribonucleoprotein M OS=Homo sapiens (Human) OX=9606 GN=HNRNPM PE=1 SV=1;sp|P52272-2|HNRPM-2_HUMAN Isoform of P52272, Isoform 2 of Heterogeneous nuclear ribonucleoprotein M OS=Homo sapi	HNRNPM			Heterogeneous nuclear ribonucleoprotein M	11	15	15	15	24.9	24.9	24.9	77.569	0	75.299	12389000	38670000	21328000	89676000	61382000	20306000	77227000	65967000	19216000	26208000	21808000	82765000	42917000	55719000	66010000	43481000	14174000	41335000	14065000	50534000	51367000	17115000	67006000	44599000	22054000	21675000	18495000	28672000	26384000	20237000	23875000	25570000	14965000	25165000
P46778;G3V1B3;M0R181	sp|P46778|RL21_HUMAN 60S ribosomal protein L21 OS=Homo sapiens (Human) OX=9606 GN=RPL21 PE=1 SV=2;tr|G3V1B3|G3V1B3_HUMAN Isoform of P46778, 60S ribosomal protein L21 OS=Homo sapiens (Human) OX=9606 GN=RPL21 PE=1 SV=1;tr|M0R181|M0R181_HUMAN Isoform of P4677	RPL21			60S ribosomal protein L21	3	4	4	4	30	30	30	18.565	0	18.486	7262300	12319000	7201500	57136000	30843000	5452700	25584000	19982000	8079400	7642000	6288400	63245000	27665000	21223000	25942000	9942300	6731200	9246500	5771100	54263000	26871000	7391300	30747000	9390000	8327700	7620900	5576600	19628000	16174000	4732000	8357200	7780600	7238500	6008100
H0YHA7;J3QQ67;Q07020-2;Q07020;F8VUA6;F8VYV2;G3V203;A0A075B7A0	tr|H0YHA7|H0YHA7_HUMAN Isoform of Q07020, Ribosomal_L18e/L15P domain-containing protein (Fragment) OS=Homo sapiens (Human) OX=9606 GN=RPL18 PE=1 SV=1;tr|J3QQ67|J3QQ67_HUMAN Isoform of Q07020, Ribosomal_L18e/L15P domain-containing protein (Fragment) OS=Homo	RPL18			60S ribosomal protein L18	8	5	5	5	36.5	36.5	36.5	18.863	0	15.243	3552400	5765200	7079800	68867000	27934000	0	11267000	17116000	3252400	5723000	5987200	61747000	26205000	10830000	13004000	4043100	2654500	5829100	1552100	68875000	26985000	5943500	12399000	2948300	3121200	3332300	3818700	26634000	11661000	0	3498600	5804200	2870700	3800500
P30048-2;P30048	sp|P30048-2|PRDX3-2_HUMAN Isoform of P30048, Isoform 2 of Thioredoxin-dependent peroxide reductase, mitochondrial OS=Homo sapiens (Human) OX=9606 GN=PRDX3 PE=1 SV=3;sp|P30048|PRDX3_HUMAN Thioredoxin-dependent peroxide reductase, mitochondrial OS=Homo sapie	PRDX3			Thioredoxin-dependent peroxide reductase, mitochondrial	2	7	7	7	43.3	43.3	43.3	25.838	0	28.982	13431000	51363000	37118000	48819000	32485000	28958000	73872000	53966000	14098000	42676000	34703000	38897000	25100000	60995000	55615000	46445000	11163000	43319000	15308000	23710000	31336000	14829000	52563000	26422000	16806000	31016000	28176000	16848000	15618000	22264000	22162000	21912000	15724000	32595000
Q5VVC8;P62913-2;P62913	tr|Q5VVC8|Q5VVC8_HUMAN Isoform of P62913, 60S ribosomal protein L11 OS=Homo sapiens (Human) OX=9606 GN=RPL11 PE=1 SV=2;sp|P62913-2|RL11-2_HUMAN Isoform of P62913, Isoform 2 of 60S ribosomal protein L11 OS=Homo sapiens (Human) OX=9606 GN=RPL11 PE=1 SV=2;sp|	RPL11			60S ribosomal protein L11	3	3	3	3	18	18	18	19.024	0	16.551	24080000	47551000	30801000	74391000	50587000	29190000	75364000	54225000	24252000	47007000	34561000	95576000	50635000	56876000	71822000	41099000	21085000	45079000	25420000	72177000	56199000	27801000	73561000	27001000	22187000	27806000	23621000	27388000	25185000	25234000	24147000	24437000	21128000	39005000
P46777;A0A2R8Y6J3;R4GNJ2;Q5T7N0;A0A2R8Y4A2	sp|P46777|RL5_HUMAN 60S ribosomal protein L5 OS=Homo sapiens (Human) OX=9606 GN=RPL5 PE=1 SV=3;tr|A0A2R8Y6J3|A0A2R8Y6J3_HUMAN Isoform of P46777, Ribosomal_L18_c domain-containing protein (Fragment) OS=Homo sapiens (Human) OX=9606 GN=RPL5 PE=1 SV=1	RPL5			60S ribosomal protein L5	5	8	8	8	28.3	28.3	28.3	34.362	0	21.27	18621000	22518000	14202000	114700000	65685000	16847000	56351000	46302000	14435000	20264000	11878000	115990000	64362000	47079000	46946000	17088000	14835000	17844000	7186500	109430000	65103000	15625000	39413000	28197000	17107000	14673000	12427000	37384000	30608000	13256000	18261000	23866000	12287000	17567000
A0A0U1RQF0;P49327;A0A0U1RRG3;A0A1B0GTR5	tr|A0A0U1RQF0|A0A0U1RQF0_HUMAN Isoform of P49327, Carrier domain-containing protein OS=Homo sapiens (Human) OX=9606 GN=FASN PE=1 SV=1;sp|P49327|FAS_HUMAN Fatty acid synthase OS=Homo sapiens (Human) OX=9606 GN=FASN PE=1 SV=3	FASN			Fatty acid synthase;[Acyl-carrier-protein] S-acetyltransferase;[Acyl-carrier-protein] S-malonyltransferase;3-oxoacyl-[acyl-carrier-protein] synthase;3-oxoacyl-[acyl-carrier-protein] reductase;3-hydroxyacyl-[acyl-carrier-protein] dehydratase;Enoyl-[acyl-carrier-protein] reductase;Oleoyl-[acyl-carrier-protein] hydrolase	4	24	24	24	13.2	13.2	13.2	273.2	0	169.2	43086000	109260000	82774000	142570000	105010000	69518000	203330000	139260000	49381000	70234000	68015000	148570000	67194000	118040000	132160000	98939000	39473000	60324000	42222000	86660000	93858000	30515000	148890000	87171000	49823000	59091000	67970000	58974000	50529000	53276000	61203000	61563000	39997000	54045000
P23381;P23381-2;H0YJP3;G3V3Y5;G3V3H8;G3V456;G3V277;G3V2Y7;G3V5U1;G3V227;G3V3P2;G3V423;G3V4N8;G3V3X0;G3V3S7;G3V5W1;G3V4C7	sp|P23381|SYWC_HUMAN Tryptophan--tRNA ligase, cytoplasmic OS=Homo sapiens (Human) OX=9606 GN=WARS1 PE=1 SV=2;sp|P23381-2|SYWC-2_HUMAN Isoform of P23381, Isoform 2 of Tryptophan--tRNA ligase, cytoplasmic OS=Homo sapiens (Human) OX=9606 GN=WARS1 PE=1 SV=2;tr	WARS			Tryptophan--tRNA ligase, cytoplasmic;T1-TrpRS;T2-TrpRS	17	14	14	14	40.8	40.8	40.8	53.165	0	101.07	13731000	22699000	17736000	121130000	70470000	23530000	84781000	80145000	36700000	12931000	8172700	91387000	44129000	41617000	66051000	45906000	17906000	3951800	3426900	47158000	73449000	11448000	61738000	66699000	24335000	18095000	12421000	38548000	27931000	20194000	30467000	30176000	27419000	10950000
P49790-2;P49790;P49790-3	sp|P49790-2|NU153-2_HUMAN Isoform of P49790, Isoform 2 of Nuclear pore complex protein Nup153 OS=Homo sapiens (Human) OX=9606 GN=NUP153 PE=1 SV=2;sp|P49790|NU153_HUMAN Nuclear pore complex protein Nup153 OS=Homo sapiens (Human) OX=9606 GN=NUP153 PE=1 SV=2;	NUP153			Nuclear pore complex protein Nup153	3	2	2	2	1.8	1.8	1.8	149.39	0	7.2246	1020300	0	723830	715260	1832100	0	1482300	443840	1088200	0	882010	0	1296200	0	0	923510	643130	0	753360	740370	1716600	0	1020400	1477700	1007000	0	551320	0	894470	0	0	0	937130	0
O95104;O95104-3;O95104-2	sp|O95104|SCAF4_HUMAN SR-related and CTD-associated factor 4 OS=Homo sapiens (Human) OX=9606 GN=SCAF4 PE=1 SV=3;sp|O95104-3|SCAF4-3_HUMAN Isoform of O95104, Isoform 3 of SR-related and CTD-associated factor 4 OS=Homo sapiens (Human) OX=9606 GN=SCAF4 PE=1 S	SCAF4			Splicing factor, arginine/serine-rich 15	3	3	3	3	4.5	4.5	4.5	125.87	0	20.936	1709900	580540	5261000	4721500	6012000	7545300	7604200	23726000	5446900	1948000	4988800	1290100	7706300	5421200	6906900	23587000	4002800	1788800	4960200	3385400	9186900	1942500	5585200	10525000	2895500	0	2945900	2554600	2825700	4414200	5153900	9899400	3456200	2467400
Q13151	sp|Q13151|ROA0_HUMAN Heterogeneous nuclear ribonucleoprotein A0 OS=Homo sapiens (Human) OX=9606 GN=HNRNPA0 PE=1 SV=1	HNRNPA0			Heterogeneous nuclear ribonucleoprotein A0	1	6	6	6	25.6	25.6	25.6	30.84	0	24.949	8061500	18147000	11097000	24657000	22880000	12689000	35326000	24531000	8584500	7353700	12910000	28822000	16796000	15887000	28958000	19256000	5079700	11710000	7927100	11323000	15105000	8057700	25951000	14818000	11532000	9700900	9954500	8671800	11085000	9505900	10319000	10616000	7383600	7075000
P05141;P12235;V9GYG0;Q9H0C2	sp|P05141|ADT2_HUMAN ADP/ATP translocase 2 OS=Homo sapiens (Human) OX=9606 GN=SLC25A5 PE=1 SV=7;sp|P12235|ADT1_HUMAN ADP/ATP translocase 1 OS=Homo sapiens (Human) OX=9606 GN=SLC25A4 PE=1 SV=4	SLC25A5;SLC25A4			ADP/ATP translocase 2;ADP/ATP translocase 2, N-terminally processed;ADP/ATP translocase 1	4	7	7	3	24.8	24.8	12.1	32.852	0	19.949	52335000	72162000	62935000	143280000	113980000	56746000	159170000	119690000	45606000	70722000	59694000	124150000	118000000	121990000	153690000	89110000	57194000	93113000	82588000	167490000	162430000	57627000	173240000	102940000	47542000	46532000	46845000	51269000	51649000	52674000	54427000	55445000	39195000	61882000
Q9NRL2-2;Q9NRL2	sp|Q9NRL2-2|BAZ1A-2_HUMAN Isoform of Q9NRL2, Isoform 2 of Bromodomain adjacent to zinc finger domain protein 1A OS=Homo sapiens (Human) OX=9606 GN=BAZ1A PE=1 SV=2;sp|Q9NRL2|BAZ1A_HUMAN Bromodomain adjacent to zinc finger domain protein 1A OS=Homo sapiens (	BAZ1A			Bromodomain adjacent to zinc finger domain protein 1A	2	2	2	2	1.2	1.2	1.2	175.38	0.00083752	3.936	2857300	3457000	2547500	5171600	3819300	2896900	4958000	3883500	1179400	2801200	2257200	5998900	3493600	4370300	4597000	3499500	2355000	2337500	1874900	4049000	4305600	2350300	4050200	3228900	3267600	2088700	2107000	1853000	1783200	2373100	1643600	1762400	0	2194300
P06748-2;P06748;P06748-3;E5RGW4;E5RI98	sp|P06748-2|NPM-2_HUMAN Isoform of P06748, Isoform 2 of Nucleophosmin OS=Homo sapiens (Human) OX=9606 GN=NPM1 PE=1 SV=2;sp|P06748|NPM_HUMAN Nucleophosmin OS=Homo sapiens (Human) OX=9606 GN=NPM1 PE=1 SV=2;sp|P06748-3|NPM-3_HUMAN Isoform of P06748, Isoform 3	NPM1			Nucleophosmin	5	7	7	7	39.2	39.2	39.2	29.464	0	173.15	32261000	60671000	76895000	205370000	126690000	60043000	156660000	134880000	51561000	84308000	66072000	248890000	106420000	106970000	147520000	79611000	36482000	94795000	45818000	155040000	111570000	50838000	119890000	85772000	52738000	29517000	55155000	70427000	57789000	42551000	61944000	72849000	44943000	55206000
Q32Q12;P22392-2;P22392;J3KPD9;E7ERL0;O60361;E5RHP0;F6XY72;C9K028	tr|Q32Q12|Q32Q12_HUMAN Isoform of P22392, Nucleoside diphosphate kinase OS=Homo sapiens (Human) OX=9606 GN=NME1-NME2 PE=1 SV=1;sp|P22392-2|NDKB-2_HUMAN Isoform of P22392, Isoform 3 of Nucleoside diphosphate kinase B OS=Homo sapiens (Human) OX=9606 GN=NME2	NME1-NME2;NME2;NME1;NME2P1			Nucleoside diphosphate kinase;Nucleoside diphosphate kinase B;Putative nucleoside diphosphate kinase	9	9	9	4	47.9	47.9	15.1	32.642	0	19.615	23915000	73355000	42882000	57673000	50033000	43151000	92360000	66812000	26552000	60148000	46879000	61812000	40661000	72670000	76867000	59733000	18433000	49553000	32066000	37103000	36586000	15780000	55067000	49639000	23576000	38127000	47707000	21545000	24476000	31526000	29955000	33442000	23773000	41168000
P62258;P62258-2;B4DJF2;I3L3T1;K7EIT4;K7EM20;I3L0W5	sp|P62258|1433E_HUMAN 14-3-3 protein epsilon OS=Homo sapiens (Human) OX=9606 GN=YWHAE PE=1 SV=1;sp|P62258-2|1433E-2_HUMAN Isoform of P62258, Isoform SV of 14-3-3 protein epsilon OS=Homo sapiens (Human) OX=9606 GN=YWHAE PE=1 SV=1	YWHAE			14-3-3 protein epsilon	7	13	13	11	62.4	62.4	55.3	29.174	0	108.04	65373000	125120000	93477000	224080000	146380000	101840000	282980000	161200000	72335000	157300000	69747000	264040000	113380000	161980000	207900000	124080000	56021000	169370000	51834000	161840000	141970000	68167000	194030000	115070000	68223000	77880000	68536000	77868000	63694000	88426000	84455000	67555000	58163000	135890000
P49458;Q6P2S0;Q659G3;E9PE20;P49458-2	sp|P49458|SRP09_HUMAN Signal recognition particle 9 kDa protein OS=Homo sapiens (Human) OX=9606 GN=SRP9 PE=1 SV=2;tr|Q6P2S0|Q6P2S0_HUMAN Isoform of P49458, SRP9-21 domain-containing protein OS=Homo sapiens (Human) OX=9606 GN=SRP9 PE=1 SV=1;tr|Q659G3|Q659G3	SRP9;DKFZp564M2223			Signal recognition particle 9 kDa protein	5	5	5	5	53.5	53.5	53.5	10.112	0	14.493	21439000	12496000	24356000	57410000	27734000	19977000	86246000	31093000	25620000	9902600	12286000	39821000	35137000	46080000	20532000	24681000	18004000	24432000	14088000	36670000	38103000	15435000	49516000	23976000	15433000	15340000	21888000	15727000	15452000	16967000	18966000	16879000	16291000	16809000
I3L397;I3L504;P63241;Q6IS14;P63241-2;F8WCJ1;C9J7B5;C9J4W5;Q9GZV4	tr|I3L397|I3L397_HUMAN Isoform of P63241, Eukaryotic translation initiation factor 5A (Fragment) OS=Homo sapiens (Human) OX=9606 GN=EIF5A PE=1 SV=8;tr|I3L504|I3L504_HUMAN Isoform of P63241, eIF-5a domain-containing protein OS=Homo sapiens (Human) OX=9606 G	EIF5A;EIF5AL1			Eukaryotic translation initiation factor 5A;Eukaryotic translation initiation factor 5A-1;Eukaryotic translation initiation factor 5A-1-like	9	7	7	7	63	63	63	16.019	0	111.39	94164000	120360000	125440000	216060000	163350000	77739000	254370000	221480000	132920000	94906000	109640000	234820000	119030000	155480000	208510000	150350000	90050000	79412000	71595000	153140000	135770000	51168000	172250000	149440000	57569000	66040000	98640000	91337000	87982000	77920000	95637000	114100000	85836000	75080000
P82933	sp|P82933|RT09_HUMAN 28S ribosomal protein S9, mitochondrial OS=Homo sapiens (Human) OX=9606 GN=MRPS9 PE=1 SV=2	MRPS9			28S ribosomal protein S9, mitochondrial	1	2	2	2	6.1	6.1	6.1	45.834	0.00092764	5.3929	0	1018100	284810	2717200	1462500	504770	1047100	2129300	944560	933690	776620	2548500	1664100	1168400	904230	755820	0	0	0	1361900	1363400	0	1671300	856720	0	684870	0	886050	0	0	0	891630	0	795570
F8W6I7;P09651-3;P09651-2;P09651;A0A2R8Y4L2;F8VTQ5;F8VZ49;H0YH80;Q32P51;F8VYN5;F8W646	tr|F8W6I7|F8W6I7_HUMAN Isoform of P09651, Heterogeneous nuclear ribonucleoprotein A1 OS=Homo sapiens (Human) OX=9606 GN=HNRNPA1 PE=1 SV=2;sp|P09651-3|ROA1-3_HUMAN Isoform of P09651, Isoform 2 of Heterogeneous nuclear ribonucleoprotein A1 OS=Homo sapiens (H	HNRNPA1;HNRNPA1L2			Heterogeneous nuclear ribonucleoprotein A1;Heterogeneous nuclear ribonucleoprotein A1, N-terminally processed;Heterogeneous nuclear ribonucleoprotein A1-like 2	11	15	15	14	44.6	44.6	44.6	33.155	0	120.49	101760000	179590000	106640000	189170000	168440000	120380000	326100000	254980000	80898000	89077000	109720000	181710000	116980000	235510000	271830000	216560000	43849000	101010000	58589000	72154000	127000000	85944000	226350000	179920000	113070000	101820000	85279000	69655000	74564000	98784000	95359000	104160000	60578000	69473000
P36578;H3BTP7;H3BM89;H3BU31	sp|P36578|RL4_HUMAN 60S ribosomal protein L4 OS=Homo sapiens (Human) OX=9606 GN=RPL4 PE=1 SV=5;tr|H3BTP7|H3BTP7_HUMAN Isoform of P36578, 60S ribosomal protein L4 (Fragment) OS=Homo sapiens (Human) OX=9606 GN=RPL4 PE=1 SV=1;tr|H3BM89|H3BM89_HUMAN Isoform of	RPL4			60S ribosomal protein L4	4	15	15	15	35.8	35.8	35.8	47.697	0	37.854	4222300	6976800	6451300	126460000	69305000	2761200	18344000	28566000	3867200	6115200	5662100	147740000	52101000	23081000	25930000	4068600	5769300	3306900	3449400	120010000	57462000	7076100	10657000	6840100	4944800	3683900	4168200	51831000	30055000	3001800	4785400	13610000	2740800	5771800
Q9Y237;Q9Y237-2;H0Y4T6;J3KMW3;H0Y610;H0Y8P6;A0A494C021;Q9Y237-3	sp|Q9Y237|PIN4_HUMAN Peptidyl-prolyl cis-trans isomerase NIMA-interacting 4 OS=Homo sapiens (Human) OX=9606 GN=PIN4 PE=1 SV=1;sp|Q9Y237-2|PIN4-2_HUMAN Isoform of Q9Y237, Isoform 2 of Peptidyl-prolyl cis-trans isomerase NIMA-interacting 4 OS=Homo sapiens (H	PIN4			Peptidyl-prolyl cis-trans isomerase NIMA-interacting 4	8	5	5	5	48.1	48.1	48.1	13.81	0	31.834	37343000	64266000	61168000	96869000	75636000	43853000	151120000	94458000	38299000	40119000	45572000	86542000	54877000	73421000	101360000	69188000	30635000	57036000	32188000	50841000	58356000	36316000	88733000	62303000	39326000	37369000	44949000	34083000	35607000	37452000	46715000	42664000	26607000	36177000
Q6P6C2-1;Q6P6C2;Q6P6C2-3	sp|Q6P6C2-1|ALKB5-1_HUMAN Isoform of Q6P6C2, Isoform 1 of RNA demethylase ALKBH5 OS=Homo sapiens (Human) OX=9606 GN=ALKBH5 PE=1 SV=2;sp|Q6P6C2|ALKB5_HUMAN RNA demethylase ALKBH5 OS=Homo sapiens (Human) OX=9606 GN=ALKBH5 PE=1 SV=2	ALKBH5			RNA demethylase ALKBH5	3	3	3	3	10.7	10.7	10.7	52.255	0	38.05	4273600	3445600	3668800	6244500	1529000	1942200	9318400	3085300	3829600	0	2617500	5440000	2814700	1338400	8359100	6836000	2376200	1087700	1539700	2326000	1220300	0	6215100	1133900	3266000	1425700	2364800	3287800	1870300	0	3583300	2025500	2865700	0
E7END7;P62820-2;P62820;P62820-3	tr|E7END7|E7END7_HUMAN Isoform of P62820, Ras-related protein Rab-1A OS=Homo sapiens (Human) OX=9606 GN=RAB1A PE=1 SV=1;sp|P62820-2|RAB1A-2_HUMAN Isoform of P62820, Isoform 2 of Ras-related protein Rab-1A OS=Homo sapiens (Human) OX=9606 GN=RAB1A PE=1 SV=3;	RAB1A			Ras-related protein Rab-1A	4	9	9	5	53.8	53.8	28.9	19.018	0	56.529	25693000	42550000	34620000	103390000	81113000	26691000	75076000	92241000	35802000	42098000	44616000	96988000	68188000	89244000	64226000	61302000	33296000	42069000	33576000	75939000	89396000	21707000	117760000	54607000	22321000	23332000	28504000	40113000	36362000	25855000	26797000	42758000	26637000	30098000
P42167;G5E972;P42167-2;H0YJH7	sp|P42167|LAP2B_HUMAN Isoform of P42166, Lamina-associated polypeptide 2, isoforms beta/gamma OS=Homo sapiens (Human) OX=9606 GN=TMPO PE=1 SV=2;tr|G5E972|G5E972_HUMAN Isoform of P42166, Lamina-associated polypeptide 2, isoforms beta/gamma OS=Homo sapiens (	TMPO			Lamina-associated polypeptide 2, isoforms beta/gamma;Thymopoietin;Thymopentin	4	14	5	5	43.2	17.4	17.4	50.67	0	33.233	10659000	19497000	21427000	43937000	29441000	10742000	38489000	30787000	20780000	10283000	10701000	41298000	31256000	32354000	36898000	23462000	19803000	26684000	19219000	35680000	31457000	11394000	50482000	24559000	9581300	13801000	13732000	16820000	12866000	11642000	13027000	14836000	13471000	18228000
P62249;M0R210;M0R3H0;M0R1M5;M0QX76;Q6IPX4	sp|P62249|RS16_HUMAN 40S ribosomal protein S16 OS=Homo sapiens (Human) OX=9606 GN=RPS16 PE=1 SV=2;tr|M0R210|M0R210_HUMAN Isoform of P62249, 40S ribosomal protein S16 OS=Homo sapiens (Human) OX=9606 GN=RPS16 PE=1 SV=1;tr|M0R3H0|M0R3H0_HUMAN Isoform of P6224	RPS16			40S ribosomal protein S16	6	8	8	8	48.6	48.6	48.6	16.445	0	15.941	23128000	59659000	22057000	100510000	63028000	25974000	83928000	50879000	22745000	28759000	21234000	117850000	49905000	58068000	86399000	32606000	21066000	41867000	12148000	103370000	53380000	23121000	69314000	25162000	22394000	31571000	18739000	33075000	29583000	24620000	25860000	23324000	23189000	24799000
Q9NRF9	sp|Q9NRF9|DPOE3_HUMAN DNA polymerase epsilon subunit 3 OS=Homo sapiens (Human) OX=9606 GN=POLE3 PE=1 SV=1	POLE3			DNA polymerase epsilon subunit 3	1	2	2	2	28.6	28.6	28.6	16.859	0	53.203	0	10097000	7302900	14067000	10979000	2376300	18513000	14242000	7495600	4023900	6098300	11785000	11932000	10079000	3164900	3412100	4595800	4642100	5468400	11256000	12769000	5582900	13618000	3170400	0	6135500	5329200	5505200	5797000	0	5776400	5956000	5813800	0
I3L3P7;P62244;I3L246;H3BN98;H3BV27;H3BT37;I3L303;H3BVC7	tr|I3L3P7|I3L3P7_HUMAN Isoform of P62244, 40S ribosomal protein S15a OS=Homo sapiens (Human) OX=9606 GN=RPS15A PE=1 SV=1;sp|P62244|RS15A_HUMAN 40S ribosomal protein S15a OS=Homo sapiens (Human) OX=9606 GN=RPS15A PE=1 SV=2;tr|I3L246|I3L246_HUMAN Isoform of	RPS15A			40S ribosomal protein S15a	8	3	3	3	32	32	32	11.477	0.00096525	6.0147	14477000	38473000	23632000	46756000	35778000	10904000	47798000	22116000	16844000	23144000	18683000	56184000	32658000	24769000	38903000	22851000	13796000	18197000	17918000	43260000	37529000	10713000	42147000	18549000	11835000	25847000	16974000	19412000	16178000	0	16747000	0	15464000	20130000
P00167-2;P00167-3;P00167	sp|P00167-2|CYB5-2_HUMAN Isoform of P00167, Isoform 2 of Cytochrome b5 OS=Homo sapiens (Human) OX=9606 GN=CYB5A PE=1 SV=2;sp|P00167-3|CYB5-3_HUMAN Isoform of P00167, Isoform 3 of Cytochrome b5 OS=Homo sapiens (Human) OX=9606 GN=CYB5A PE=1 SV=2;sp|P00167|CY	CYB5A			Cytochrome b5	3	2	2	2	34.7	34.7	34.7	11.268	0	19.065	2223500	2588000	2364900	12457000	8014500	2474800	3509600	5082900	5161700	2415200	0	13379000	11180000	4395900	12752000	4488800	5700500	1576100	0	11544000	12869000	5012400	13886000	4863000	0	0	0	4999000	4556600	0	0	0	4669300	0
P54709;C9JA36;P54709-2;C9JXZ1;H7C4L9;C9J6S2	sp|P54709|AT1B3_HUMAN Sodium/potassium-transporting ATPase subunit beta-3 OS=Homo sapiens (Human) OX=9606 GN=ATP1B3 PE=1 SV=1;tr|C9JA36|C9JA36_HUMAN Isoform of P54709, Sodium/potassium-transporting ATPase subunit beta-3 (Fragment) OS=Homo sapiens (Human) O	ATP1B3			Sodium/potassium-transporting ATPase subunit beta-3	6	6	6	6	28.3	28.3	28.3	31.512	0	12.303	6593000	19798000	11770000	16766000	23177000	8125100	30357000	41124000	10614000	14433000	14013000	36181000	17772000	27192000	34314000	22207000	5290900	16769000	10431000	17292000	31385000	7676300	22451000	19904000	7863400	10408000	6837000	9347400	10549000	10436000	8622600	15413000	10443000	12008000
Q8WWK9-6;Q8WWK9-5;Q8WWK9;Q8WWK9-4;C9J7Y4	sp|Q8WWK9-6|CKAP2-6_HUMAN Isoform of Q8WWK9, Isoform 4 of Cytoskeleton-associated protein 2 OS=Homo sapiens (Human) OX=9606 GN=CKAP2 PE=1 SV=1;sp|Q8WWK9-5|CKAP2-5_HUMAN Isoform of Q8WWK9, Isoform 3 of Cytoskeleton-associated protein 2 OS=Homo sapiens (Huma	CKAP2			Cytoskeleton-associated protein 2	5	6	6	6	12.6	12.6	12.6	71.194	0	20.84	10614000	19496000	15019000	28167000	21542000	11240000	38370000	26929000	7132900	17797000	9843500	31093000	19739000	24079000	26860000	24605000	7481900	14739000	10647000	23372000	23816000	10257000	36277000	24982000	12127000	11831000	11285000	10003000	9772300	12234000	10522000	11308000	8112700	12723000
Q15365;F8VTZ0;H3BSP4;C9K0A2;F8WC71;C9IZV9;C9J7A9;C9JSA6;C9J5V4;C9JTY5;C9JZY3;C9J0A4;P57723-2;P57723	sp|Q15365|PCBP1_HUMAN Poly(rC)-binding protein 1 OS=Homo sapiens (Human) OX=9606 GN=PCBP1 PE=1 SV=2	PCBP1			Poly(rC)-binding protein 1	14	10	10	7	42.1	42.1	31.2	37.497	0	99.24	44727000	105470000	69227000	127070000	94446000	55557000	136800000	86771000	46216000	64640000	51094000	118960000	73417000	101010000	105770000	80219000	32252000	65999000	32297000	70935000	80927000	37797000	120360000	71217000	41694000	65323000	56297000	47659000	40039000	47872000	50619000	40239000	42098000	57159000
O43390;O43390-3;O43390-2;B4DT28;O43390-4	sp|O43390|HNRPR_HUMAN Heterogeneous nuclear ribonucleoprotein R OS=Homo sapiens (Human) OX=9606 GN=HNRNPR PE=1 SV=1;sp|O43390-3|HNRPR-3_HUMAN Isoform of O43390, Isoform 3 of Heterogeneous nuclear ribonucleoprotein R OS=Homo sapiens (Human) OX=9606 GN=HNRNP	HNRNPR			Heterogeneous nuclear ribonucleoprotein R	5	8	5	5	15.3	9.8	9.8	70.942	0	11.067	4761900	7365900	4893800	14115000	10016000	3548300	11578000	11093000	4914900	3580900	4347600	11112000	5928500	5885200	9313200	7103500	2323000	3262100	2681700	5026500	7072800	2196600	8099400	8523500	3304300	4117000	3045000	4549100	5583200	2199600	4121300	5831200	4032000	2081900
A0A087WYT3;Q15185-4;Q15185;Q15185-3;B4DDC6;Q15185-2	tr|A0A087WYT3|A0A087WYT3_HUMAN Isoform of Q15185, CS domain-containing protein OS=Homo sapiens (Human) OX=9606 GN=PTGES3 PE=1 SV=1;sp|Q15185-4|TEBP-4_HUMAN Isoform of Q15185, Isoform 4 of Prostaglandin E synthase 3 OS=Homo sapiens (Human) OX=9606 GN=PTGES3	PTGES3			Prostaglandin E synthase 3	6	6	6	6	40.2	40.2	40.2	19.155	0	31.666	9199300	35762000	29010000	42803000	31202000	18071000	49416000	37860000	11440000	31758000	20075000	39918000	27669000	35974000	26478000	30538000	11647000	25312000	16117000	18392000	26747000	13171000	30710000	17214000	12107000	17482000	20968000	14619000	15401000	16057000	14443000	17380000	10940000	21715000
Q9Y265;Q9Y265-2;E7ETR0;H7C4G5;J3QLR1;H7C4I3	sp|Q9Y265|RUVB1_HUMAN RuvB-like 1 OS=Homo sapiens (Human) OX=9606 GN=RUVBL1 PE=1 SV=1;sp|Q9Y265-2|RUVB1-2_HUMAN Isoform of Q9Y265, Isoform 2 of RuvB-like 1 OS=Homo sapiens (Human) OX=9606 GN=RUVBL1 PE=1 SV=1;tr|E7ETR0|E7ETR0_HUMAN Isoform of Q9Y265, RuvB-l	RUVBL1			RuvB-like 1	6	21	21	21	63.6	63.6	63.6	50.227	0	323.31	131880000	265470000	198630000	545420000	451870000	177650000	506170000	430690000	185340000	175190000	184680000	536900000	372210000	372010000	449570000	296030000	145880000	222930000	160120000	368130000	417960000	123560000	501030000	334840000	124440000	161950000	160080000	195260000	203950000	162220000	172230000	187490000	147570000	173100000
Q93008-1;Q93008;O00507;O00507-2;H7C2M9	sp|Q93008-1|USP9X-1_HUMAN Isoform of Q93008, Isoform 2 of Probable ubiquitin carboxyl-terminal hydrolase FAF-X OS=Homo sapiens (Human) OX=9606 GN=USP9X PE=1 SV=3;sp|Q93008|USP9X_HUMAN Probable ubiquitin carboxyl-terminal hydrolase FAF-X OS=Homo sapiens (Hu	USP9X;USP9Y			Probable ubiquitin carboxyl-terminal hydrolase FAF-X;Probable ubiquitin carboxyl-terminal hydrolase FAF-Y	5	19	19	19	9.8	9.8	9.8	290.46	0	100.56	25448000	39733000	32881000	69612000	88741000	30719000	78498000	95811000	29599000	24168000	30597000	82310000	67007000	58163000	81016000	63395000	25571000	31329000	18223000	51844000	74224000	18748000	61397000	65273000	26887000	21523000	25264000	28256000	32619000	29092000	28085000	43046000	21820000	24262000
Q14011;K7EJV1;K7EQR7;D6W5Y5;K7EPM4;K7EMY9;Q14011-2;K7ER40;K7EJV5;K7ELT6;K7ELV6;K7ENX8;Q14011-3;K7ENN6;K7EQL0;K7EIF7;K7EQX4	sp|Q14011|CIRBP_HUMAN Cold-inducible RNA-binding protein OS=Homo sapiens (Human) OX=9606 GN=CIRBP PE=1 SV=1;tr|K7EJV1|K7EJV1_HUMAN Isoform of Q14011, RRM domain-containing protein (Fragment) OS=Homo sapiens (Human) OX=9606 GN=CIRBP PE=1 SV=6;tr|K7EQR7|K7EQ	CIRBP			Cold-inducible RNA-binding protein	17	7	7	7	49.4	49.4	49.4	18.648	0	120.28	107040000	227740000	157720000	363650000	311760000	138170000	384170000	330600000	103310000	133030000	162250000	379760000	228010000	230000000	340120000	238930000	100370000	160880000	129130000	251180000	256240000	105640000	367440000	235230000	113020000	105010000	100270000	125900000	172270000	129340000	118000000	150770000	96034000	107810000
M0R0P7;M0R3D6;M0R1A7;M0R117;Q02543	tr|M0R0P7|M0R0P7_HUMAN Isoform of Q02543, Ribosomal_L18A domain-containing protein OS=Homo sapiens (Human) OX=9606 GN=RPL18A PE=1 SV=1;tr|M0R3D6|M0R3D6_HUMAN Isoform of Q02543, Ribosomal_L18A domain-containing protein (Fragment) OS=Homo sapiens (Human) OX=	RPL18A			60S ribosomal protein L18a	5	4	4	4	31.4	31.4	31.4	16.177	0	9.0587	713120	0	0	23389000	10176000	0	1257000	2053000	750640	486810	0	24947000	8392100	1011700	1324900	664140	1402700	0	0	28065000	9679900	501730	800450	0	0	0	0	8580800	3660500	0	0	0	0	0
P11387;E5RIC7;Q969P6-2;Q969P6;E5RJ95;E5RFS0;E5RJ33;H0YBR3;H0YC03;E5RGE7;E5RGR4;E5RFE3;E5RGR2	sp|P11387|TOP1_HUMAN DNA topoisomerase 1 OS=Homo sapiens (Human) OX=9606 GN=TOP1 PE=1 SV=2	TOP1			DNA topoisomerase 1	13	33	33	33	40.9	40.9	40.9	90.725	0	258.67	196110000	496070000	231600000	733970000	395350000	273240000	692040000	370510000	215970000	410620000	218680000	722370000	301130000	451890000	700080000	285440000	156860000	397000000	211740000	552070000	360190000	228590000	710270000	324010000	222050000	326010000	162660000	256590000	171480000	248620000	227480000	150100000	180640000	331350000
K7ERF1;Q9UBQ5;K7ES31;Q9UBQ5-2;A0A087WVB9;K7EK53;K7EQM4	tr|K7ERF1|K7ERF1_HUMAN Isoform of Q9UBQ5, Eukaryotic translation initiation factor 3 subunit K OS=Homo sapiens (Human) OX=9606 GN=EIF3K PE=1 SV=1;sp|Q9UBQ5|EIF3K_HUMAN Eukaryotic translation initiation factor 3 subunit K OS=Homo sapiens (Human) OX=9606 GN=	EIF3K			Eukaryotic translation initiation factor 3 subunit K	7	5	5	5	26	26	26	22.095	0	11.922	9768200	2162500	7137000	17512000	16694000	5806500	14505000	14896000	14813000	3455900	5795100	15618000	9694700	9867200	9650400	6564300	11019000	5306000	5700400	14497000	9474000	2257000	13805000	12791000	4373200	4942500	4293800	8242900	7712700	4718900	7233700	9278000	7617700	0
V9GZ56;Q9Y4Z0;M0QXB0;U3KQK1	tr|V9GZ56|V9GZ56_HUMAN Isoform of Q9Y4Z0, U6 snRNA-associated Sm-like protein LSm4 (Fragment) OS=Homo sapiens (Human) OX=9606 GN=LSM4 PE=1 SV=1;sp|Q9Y4Z0|LSM4_HUMAN U6 snRNA-associated Sm-like protein LSm4 OS=Homo sapiens (Human) OX=9606 GN=LSM4 PE=1 SV=1;	LSM4			U6 snRNA-associated Sm-like protein LSm4	4	3	3	3	12.2	12.2	12.2	25.733	0.00096993	6.1148	4457000	11973000	9551000	19236000	12503000	6418000	16876000	13085000	8258000	2813300	8125800	17420000	9084100	12663000	23630000	9402600	6051400	9229900	5238700	10691000	12888000	6437200	17674000	11954000	4935200	6459100	6716700	6250100	5790600	5105000	5428300	6901000	5908500	5963300
O00471;A0A0A0MSI8;F8W9B8	sp|O00471|EXOC5_HUMAN Exocyst complex component 5 OS=Homo sapiens (Human) OX=9606 GN=EXOC5 PE=1 SV=1;tr|A0A0A0MSI8|A0A0A0MSI8_HUMAN Isoform of O00471, Exocyst complex component 5 OS=Homo sapiens (Human) OX=9606 GN=EXOC5 PE=1 SV=1;tr|F8W9B8|F8W9B8_HUMAN Iso	EXOC5			Exocyst complex component 5	3	4	4	4	5.5	5.5	5.5	81.852	0.00096246	5.9776	4354000	4820500	5608800	9415500	8357300	737020	5240800	3798800	4637900	1366500	4485200	8873700	6862300	5843100	6169200	6132800	3026500	2722300	2139400	5439300	6284300	915360	5420600	6912100	0	2328500	3156500	2784800	3921000	0	2835000	2855800	2783900	0
P60866;P60866-2;E5RJX2;G3XAN0;E5RIP1	sp|P60866|RS20_HUMAN 40S ribosomal protein S20 OS=Homo sapiens (Human) OX=9606 GN=RPS20 PE=1 SV=1;sp|P60866-2|RS20-2_HUMAN Isoform of P60866, Isoform 2 of 40S ribosomal protein S20 OS=Homo sapiens (Human) OX=9606 GN=RPS20 PE=1 SV=1;tr|E5RJX2|E5RJX2_HUMAN I	RPS20			40S ribosomal protein S20	5	4	4	4	26.1	26.1	26.1	13.373	0	11.965	14810000	33984000	19027000	57912000	41013000	25946000	61347000	46657000	21301000	29188000	20428000	64330000	35538000	46753000	50698000	31246000	13716000	27468000	14185000	41913000	33935000	19152000	38625000	26171000	15329000	20016000	14292000	21604000	19141000	21815000	19608000	22903000	17665000	22674000
P05455	sp|P05455|LA_HUMAN Lupus La protein OS=Homo sapiens (Human) OX=9606 GN=SSB PE=1 SV=2	SSB			Lupus La protein	1	2	2	2	5.9	5.9	5.9	46.836	0.001	6.713	2904600	4429600	3201800	9145700	7713300	3099100	11446000	7887500	3513700	3301700	3779800	9551300	5908700	5033300	8338600	6202900	2727400	4409500	2263500	5369000	8016200	2221800	7785700	6466100	2192300	2648600	2586100	3370400	4009000	2624600	3578500	3546200	3088500	2636100
A0A2R8Y851;P62273;P62273-2;A0A2R8Y6P7;A0A087WTT6	tr|A0A2R8Y851|A0A2R8Y851_HUMAN Isoform of P62273, 40S ribosomal protein S29 OS=Homo sapiens (Human) OX=9606 GN=RPS29 PE=1 SV=1;sp|P62273|RS29_HUMAN 40S ribosomal protein S29 OS=Homo sapiens (Human) OX=9606 GN=RPS29 PE=1 SV=2;sp|P62273-2|RS29-2_HUMAN Isofor	RPS29			40S ribosomal protein S29	5	3	3	3	21.8	21.8	21.8	10.256	0	9.9661	21081000	28135000	37327000	66218000	46723000	22775000	82988000	48016000	25594000	22303000	29869000	71767000	45645000	47421000	67524000	42514000	26631000	40766000	23207000	38456000	33988000	22197000	79616000	30214000	23141000	16458000	28226000	23465000	22047000	19607000	26529000	22504000	24431000	18007000
H7C3P9;Q9UNS2-2;Q9UNS2	tr|H7C3P9|H7C3P9_HUMAN Isoform of Q9UNS2, PCI domain-containing protein OS=Homo sapiens (Human) OX=9606 GN=COPS3 PE=1 SV=2;sp|Q9UNS2-2|CSN3-2_HUMAN Isoform of Q9UNS2, Isoform 2 of COP9 signalosome complex subunit 3 OS=Homo sapiens (Human) OX=9606 GN=COPS3	COPS3			COP9 signalosome complex subunit 3	3	2	2	2	9	9	9	39.036	0.0010081	6.8073	2271000	7968300	5997400	9734900	8768500	5190200	10943000	8165400	6989000	6950600	2674800	10998000	9671600	9934900	8537900	9110400	4831900	5356300	1595400	7479600	10328000	4681100	8689700	4056700	0	4552900	4444700	3955000	4412400	4267900	3889900	3922100	5043400	4940500
K7ELL7;P14314-2;P14314;K7EPW7;K7EKX1;K7EJ70;A0A0C4DGP4	tr|K7ELL7|K7ELL7_HUMAN Isoform of P14314, EF-hand domain-containing protein OS=Homo sapiens (Human) OX=9606 GN=PRKCSH PE=1 SV=1;sp|P14314-2|GLU2B-2_HUMAN Isoform of P14314, Isoform 2 of Glucosidase 2 subunit beta OS=Homo sapiens (Human) OX=9606 GN=PRKCSH P	PRKCSH			Glucosidase 2 subunit beta	7	10	10	10	24.9	24.9	24.9	60.192	0	67.844	22448000	45215000	45102000	80089000	77750000	31374000	101920000	83526000	38024000	37927000	46147000	80895000	68085000	75820000	64531000	83986000	26709000	15158000	31667000	35534000	78392000	35978000	74368000	75721000	25390000	30399000	31909000	29833000	33803000	29612000	30721000	38766000	28673000	39063000
Q9BUF5;K7ESM5;K7ES63;K7EL29;K7ESQ3;K7EQT3;K7EJ64;K7ERA8;K7EJZ4;K7EN98;K7EPE5	sp|Q9BUF5|TBB6_HUMAN Tubulin beta-6 chain OS=Homo sapiens (Human) OX=9606 GN=TUBB6 PE=1 SV=1;tr|K7ESM5|K7ESM5_HUMAN Isoform of Q9BUF5, Tubulin beta chain (Fragment) OS=Homo sapiens (Human) OX=9606 GN=TUBB6 PE=1 SV=1	TUBB6			Tubulin beta-6 chain	11	16	4	3	43	12.6	9.9	49.857	0	17.673	6596100	17113000	11135000	23479000	27854000	6785100	27736000	13003000	10317000	10111000	7355100	22970000	24949000	19713000	21925000	13163000	6960200	3986300	8163700	25494000	28402000	3127300	18624000	8264800	7454900	9406700	8733300	8270900	12479000	5314000	8669900	8302500	6734800	8154200
P62829;J3KT29;J3KTJ3;C9JD32;B9ZVP7;J3QQT9	sp|P62829|RL23_HUMAN 60S ribosomal protein L23 OS=Homo sapiens (Human) OX=9606 GN=RPL23 PE=1 SV=1;tr|J3KT29|J3KT29_HUMAN Isoform of P62829, 60S ribosomal protein L23 OS=Homo sapiens (Human) OX=9606 GN=RPL23 PE=1 SV=1;tr|J3KTJ3|J3KTJ3_HUMAN Isoform of P6282	RPL23			60S ribosomal protein L23	6	14	14	14	80	80	80	14.865	0	77.796	277170000	330780000	400180000	557170000	545280000	199430000	939900000	624760000	463930000	174300000	230980000	412150000	527370000	635540000	724860000	620580000	390500000	200740000	329190000	617840000	634220000	307700000	789390000	407060000	178980000	210700000	253720000	234110000	268870000	249770000	323720000	350280000	319930000	185730000
B4E3L3;Q96RU2-2;Q96RU2;H0YFA0;H0YFD7;H0YFT9;H0YFX3;G3V1N5;Q96RU2-3	tr|B4E3L3|B4E3L3_HUMAN Isoform of Q96RU2, Ubiquitin carboxyl-terminal hydrolase OS=Homo sapiens (Human) OX=9606 GN=USP28 PE=1 SV=1;sp|Q96RU2-2|UBP28-2_HUMAN Isoform of Q96RU2, Isoform 2 of Ubiquitin carboxyl-terminal hydrolase 28 OS=Homo sapiens (Human) OX	USP28			Ubiquitin carboxyl-terminal hydrolase;Ubiquitin carboxyl-terminal hydrolase 28	9	2	2	2	2.6	2.6	2.6	105.82	0.0008673	4.34	1836300	757890	0	3935800	3455100	971500	3562500	3639800	375290	1590500	363780	3900200	567360	2209100	3451100	2307500	0	0	1430600	2138100	738790	1121500	2678200	3170500	0	0	0	1418100	1513000	0	1277400	1554400	0	1299700
Q15019-2;Q15019-3;Q15019;B5MCX3;C9J2Q4;C9J938;C9JB25;H7C2Y0;H7C310;C9IZU3;C9IY94;C9JQJ4;C9JZI2;B5MD47;F8WB65;C9JFT1;A0A1B0GXJ2;C9JSE7;C9JT15	sp|Q15019-2|SEPT2-2_HUMAN Isoform of Q15019, Isoform 2 of Septin-2 OS=Homo sapiens (Human) OX=9606 GN=SEPTIN2 PE=1 SV=1;sp|Q15019-3|SEPT2-3_HUMAN Isoform of Q15019, Isoform 3 of Septin-2 OS=Homo sapiens (Human) OX=9606 GN=SEPTIN2 PE=1 SV=1;sp|Q15019|SEPT2_	Sept2			Septin-2	19	9	9	9	33.6	33.6	33.6	45.46	0	77.094	10033000	17648000	14710000	38686000	25226000	14616000	43165000	25710000	16840000	4077000	14465000	37593000	23105000	26354000	36276000	27883000	8628600	6335000	5087600	20786000	26748000	7198700	33558000	24712000	9989700	10097000	13304000	13267000	12318000	9681600	12523000	14018000	11632000	8179900
P62081;A0A2R8Y623;B5MCP9	sp|P62081|RS7_HUMAN 40S ribosomal protein S7 OS=Homo sapiens (Human) OX=9606 GN=RPS7 PE=1 SV=1;tr|A0A2R8Y623|A0A2R8Y623_HUMAN Isoform of P62081, 40S ribosomal protein S7 (Fragment) OS=Homo sapiens (Human) OX=9606 GN=RPS7 PE=1 SV=1;tr|B5MCP9|B5MCP9_HUMAN Is	RPS7			40S ribosomal protein S7	3	11	11	11	59.3	59.3	59.3	22.127	0	55.952	111390000	189260000	101460000	215490000	148280000	99564000	297430000	149890000	90225000	121700000	88415000	235710000	104190000	167810000	228870000	91662000	76937000	180500000	76637000	137930000	119720000	76052000	213660000	88767000	96179000	110010000	67563000	78089000	73336000	103580000	111560000	68467000	73989000	105360000
E9PLK3;P55786-2;P55786;A6NEC2;E9PJY4;E9PPD4;E9PP11;A6NEC2-3;H0YDG0;A6NEC2-2	tr|E9PLK3|E9PLK3_HUMAN Isoform of P55786, Aminopeptidase OS=Homo sapiens (Human) OX=9606 GN=NPEPPS PE=1 SV=1;sp|P55786-2|PSA-2_HUMAN Isoform of P55786, Isoform 2 of Puromycin-sensitive aminopeptidase OS=Homo sapiens (Human) OX=9606 GN=NPEPPS PE=1 SV=2;sp|P	NPEPPS;NPEPPSL1			Puromycin-sensitive aminopeptidase;Puromycin-sensitive aminopeptidase-like protein	10	4	4	4	5.6	5.6	5.6	102.99	0	14.969	2547300	11317000	6694000	17087000	11710000	5729000	15669000	8542900	4073400	8715800	6734400	10130000	10659000	11852000	12246000	5812700	3013800	10248000	5903300	11337000	11359000	1968400	17687000	8113300	3421100	6307700	4410800	5940000	4755200	4887800	4576200	5739000	4909800	5722500
Q14498;Q14498-2;Q14498-3;G3XAC6;A0A0U1RQH7;H0Y4X3;A0A0U1RQW2;Q5QP23;Q5QP22;F8WF24;F2Z2Z5;A8MYG5;F8WF73;A0A087X122;G3V5Z6;Q86U06-4;H0YJJ3;Q86U06-5;F2Z3E6;G3XAP0;Q86U06-2;Q86U06	sp|Q14498|RBM39_HUMAN RNA-binding protein 39 OS=Homo sapiens (Human) OX=9606 GN=RBM39 PE=1 SV=2;sp|Q14498-2|RBM39-2_HUMAN Isoform of Q14498, Isoform 2 of RNA-binding protein 39 OS=Homo sapiens (Human) OX=9606 GN=RBM39 PE=1 SV=2;sp|Q14498-3|RBM39-3_HUMAN Is	RBM39			RNA-binding protein 39	22	18	18	18	34.3	34.3	34.3	59.379	0	146.84	110350000	216740000	125120000	302320000	203420000	95459000	293690000	203240000	97598000	131630000	109020000	279660000	130650000	218900000	281290000	154020000	87209000	160030000	86142000	134800000	180340000	89653000	258420000	154370000	100260000	131640000	92778000	101430000	89141000	101130000	124520000	76043000	86929000	105380000
Q9NZT1	sp|Q9NZT1|CALL5_HUMAN Calmodulin-like protein 5 OS=Homo sapiens (Human) OX=9606 GN=CALML5 PE=1 SV=2	CALML5			Calmodulin-like protein 5	1	9	9	9	66.4	66.4	66.4	15.892	0	282.86	5309400	7843500	10140000	0	11990000	3761800	29232000	9520200	9916300	21054000	3911000	927430000	6619100	0	24809000	16295000	2602300	0	1981000	64127000	3618700	6337300	0	39975000	3644200	3125800	5908700	0	3693200	0	8699100	3050600	5158100	15273000
P46783;F6U211;A0A2R8Y7H1;A0A2R8YFH6;A0A1W2PQS6;S4R435;A0A2R8Y6L3;Q9NQ39	sp|P46783|RS10_HUMAN 40S ribosomal protein S10 OS=Homo sapiens (Human) OX=9606 GN=RPS10 PE=1 SV=1;tr|F6U211|F6U211_HUMAN Isoform of P46783, S10_plectin domain-containing protein OS=Homo sapiens (Human) OX=9606 GN=RPS10 PE=4 SV=1;tr|A0A2R8Y7H1|A0A2R8Y7H1_HU	RPS10;RPS10-NUDT3			40S ribosomal protein S10	8	9	9	9	44.8	44.8	44.8	18.898	0	29.323	32659000	58422000	38329000	96292000	68254000	41646000	142690000	119130000	40802000	29937000	28276000	119920000	68328000	78914000	109030000	70922000	20490000	52227000	25652000	60953000	65996000	28743000	104940000	59060000	35865000	27649000	28211000	38033000	35565000	36246000	44307000	43319000	42199000	22855000
Q3ZCQ8;Q3ZCQ8-2;M0R1Y4;M0R003;Q3ZCQ8-3;M0R0C3;M0QXC3;M0R2Z3;M0R303;M0R2D2;M0R2F8;M0R047;M0R2Q2	sp|Q3ZCQ8|TIM50_HUMAN Mitochondrial import inner membrane translocase subunit TIM50 OS=Homo sapiens (Human) OX=9606 GN=TIMM50 PE=1 SV=2;sp|Q3ZCQ8-2|TIM50-2_HUMAN Isoform of Q3ZCQ8, Isoform 2 of Mitochondrial import inner membrane translocase subunit TIM50	TIMM50			Mitochondrial import inner membrane translocase subunit TIM50	13	6	6	6	23.8	23.8	23.8	39.646	0	27.672	5936000	14077000	9959500	25268000	21985000	6578600	23008000	20277000	4192300	9229300	11505000	23163000	18907000	17129000	15485000	16114000	3212500	11154000	7855500	17473000	22318000	6160600	24813000	16130000	7164400	8358700	7220300	8076100	8527300	6263300	7892800	8222600	6702100	7047700
Q02878;F8VZ45;U3KQR5;F8VR69;F8VZA3;F8VWR1;F8VU16	sp|Q02878|RL6_HUMAN 60S ribosomal protein L6 OS=Homo sapiens (Human) OX=9606 GN=RPL6 PE=1 SV=3	RPL6			60S ribosomal protein L6	7	11	11	11	30.9	30.9	30.9	32.728	0	25.35	8873500	1191900	4981500	140290000	60648000	648790	17005000	38207000	4047300	3253900	4350800	141370000	49995000	16188000	23097000	806900	7153300	3285800	49513	139970000	54927000	5897300	6867600	4131000	5382200	0	3944700	47387000	26564000	0	4897400	17455000	3953500	3183400
P56270-3;P56270;P56270-2;H3BQI4;I3L2Z5;A0A087WWR2;I3L411;I3L4Y2;H3BPU3;I3L0M3;H3BQS2;P56270-4	sp|P56270-3|MAZ-3_HUMAN Isoform of P56270, Isoform 3 of Myc-associated zinc finger protein OS=Homo sapiens (Human) OX=9606 GN=MAZ PE=1 SV=1;sp|P56270|MAZ_HUMAN Myc-associated zinc finger protein OS=Homo sapiens (Human) OX=9606 GN=MAZ PE=1 SV=1;sp|P56270-2|	MAZ			Myc-associated zinc finger protein	12	4	4	4	11	11	11	46.365	0	8.9966	4543400	5561300	8982400	11992000	6725600	5581200	7558400	7297400	6251400	5720200	8515800	10789000	6738600	4607100	7933500	9022200	3724400	5805900	6279800	6088500	8302300	2335900	11528000	7337100	0	4184500	6945900	5119500	4815800	3775700	3567800	4813500	4030300	3255700
Q14566	sp|Q14566|MCM6_HUMAN DNA replication licensing factor MCM6 OS=Homo sapiens (Human) OX=9606 GN=MCM6 PE=1 SV=1	MCM6			DNA replication licensing factor MCM6	1	10	10	10	15	15	15	92.888	0	49.04	18647000	21990000	22166000	53445000	46442000	16982000	59447000	49106000	17491000	15822000	17253000	58300000	22552000	33264000	32223000	28183000	13117000	14709000	10567000	29210000	43628000	10980000	38685000	37117000	18684000	15294000	18192000	19152000	18182000	17022000	18674000	18913000	12994000	16254000
P11142;E9PKE3;E9PNE6;P11142-2;E9PN89;E9PLF4;P54652;E9PQQ4;E9PQK7;E9PPY6;E9PN25;E9PI65	sp|P11142|HSP7C_HUMAN Heat shock cognate 71 kDa protein OS=Homo sapiens (Human) OX=9606 GN=HSPA8 PE=1 SV=1;tr|E9PKE3|E9PKE3_HUMAN Isoform of P11142, Heat shock cognate 71 kDa protein OS=Homo sapiens (Human) OX=9606 GN=HSPA8 PE=1 SV=1;tr|E9PNE6|E9PNE6_HUMAN	HSPA8			Heat shock cognate 71 kDa protein	12	46	45	2	66.3	66.3	5.1	70.897	0	323.31	1043500000	14131000000	9030400000	12678000000	11464000000	7671800000	17419000000	11404000000	1261300000	14621000000	8550700000	15817000000	9319200000	13131000000	14755000000	10319000000	936450000	16184000000	5826000000	8866600000	6694900000	5671900000	12754000000	6866800000	1041300000	7921500000	7051700000	4663600000	5642100000	6511900000	5424600000	5112000000	1094700000	11602000000
P10809;E7ESH4;E7EXB4;P10809-2;C9JL25;C9JL19;C9JCQ4	sp|P10809|CH60_HUMAN 60 kDa heat shock protein, mitochondrial OS=Homo sapiens (Human) OX=9606 GN=HSPD1 PE=1 SV=2	HSPD1			60 kDa heat shock protein, mitochondrial	7	31	31	31	62.7	62.7	62.7	61.054	0	323.31	249610000	730760000	555810000	963010000	634010000	397220000	964260000	979560000	249610000	678210000	487760000	982340000	565460000	773550000	647250000	782650000	211760000	609320000	370090000	586060000	724760000	278870000	803050000	612370000	246440000	410720000	415470000	346150000	314880000	337750000	306560000	418710000	225180000	545600000
Q8WVM8;Q8WVM8-2;Q8WVM8-3;G3V3K9;G3V4I1;G3V5F3;J3KNG4	sp|Q8WVM8|SCFD1_HUMAN Sec1 family domain-containing protein 1 OS=Homo sapiens (Human) OX=9606 GN=SCFD1 PE=1 SV=4;sp|Q8WVM8-2|SCFD1-2_HUMAN Isoform of Q8WVM8, Isoform 2 of Sec1 family domain-containing protein 1 OS=Homo sapiens (Human) OX=9606 GN=SCFD1 PE=1	SCFD1			Sec1 family domain-containing protein 1	7	5	5	5	11.5	11.5	11.5	72.379	0	25.295	4702300	11254000	10977000	24683000	12220000	8252200	14328000	13961000	9131900	8869000	10496000	17173000	17558000	15576000	17920000	17100000	8163600	7983100	8553900	18215000	20611000	6809400	25836000	17312000	4711500	6190800	7639600	8282200	7883500	6804600	6224800	8219900	7259500	6529700
Q9HB71;Q9HB71-3;Q9HB71-2	sp|Q9HB71|CYBP_HUMAN Calcyclin-binding protein OS=Homo sapiens (Human) OX=9606 GN=CACYBP PE=1 SV=2;sp|Q9HB71-3|CYBP-3_HUMAN Isoform of Q9HB71, Isoform 3 of Calcyclin-binding protein OS=Homo sapiens (Human) OX=9606 GN=CACYBP PE=1 SV=2	CACYBP			Calcyclin-binding protein	3	3	3	3	17.1	17.1	17.1	26.21	0	16.09	3809200	5472600	6770700	8363800	8172600	2466000	7169600	11878000	5567700	5319700	7971500	9834900	6057200	6342400	5939100	9468900	3943900	5180600	5798600	5847000	10151000	3905900	7131100	8772900	0	0	0	0	0	0	0	5382500	0	0
P30837;A0A0U1RQK9;H0Y2X5;H0YMG7;O94788-4;P05091-2;O94788-2;O94788-3;P00352;P47895;P05091;O94788	sp|P30837|AL1B1_HUMAN Aldehyde dehydrogenase X, mitochondrial OS=Homo sapiens (Human) OX=9606 GN=ALDH1B1 PE=1 SV=3	ALDH1B1			Aldehyde dehydrogenase X, mitochondrial	12	9	9	9	20.5	20.5	20.5	57.206	0	22.667	6406300	26585000	13303000	38825000	24886000	7984800	37130000	9420500	9955900	13635000	14499000	40314000	17411000	21407000	31648000	11381000	7297800	18093000	7949800	23708000	19633000	8311500	23899000	14432000	8769900	12404000	10310000	12550000	10874000	9655900	9215000	9763400	8695200	8915900
H0YFD6;P40939;A0A2R8Y4F5;A0A2R8YG21;A0A2R8Y688	tr|H0YFD6|H0YFD6_HUMAN Isoform of P40939, Trifunctional enzyme subunit alpha, mitochondrial OS=Homo sapiens (Human) OX=9606 GN=HADHA PE=1 SV=2;sp|P40939|ECHA_HUMAN Trifunctional enzyme subunit alpha, mitochondrial OS=Homo sapiens (Human) OX=9606 GN=HADHA P	HADHA			Trifunctional enzyme subunit alpha, mitochondrial;Long-chain enoyl-CoA hydratase;Long chain 3-hydroxyacyl-CoA dehydrogenase	5	19	19	19	34.7	34.7	34.7	86.371	0	208.58	41107000	85080000	84007000	162070000	91508000	45861000	139630000	111100000	41171000	71933000	73532000	115910000	70156000	72841000	105410000	97994000	43485000	82301000	53644000	101330000	88326000	38420000	126630000	77246000	41132000	42997000	55670000	50519000	46310000	41633000	40817000	57660000	39509000	51427000
M0QXU7;O43615;M0R301;M0QXM9;M0R124	tr|M0QXU7|M0QXU7_HUMAN Isoform of O43615, Mitochondrial import inner membrane translocase subunit TIM44 (Fragment) OS=Homo sapiens (Human) OX=9606 GN=TIMM44 PE=1 SV=1;sp|O43615|TIM44_HUMAN Mitochondrial import inner membrane translocase subunit TIM44 OS=Ho	TIMM44			Mitochondrial import inner membrane translocase subunit TIM44	5	7	7	7	26.7	26.7	26.7	31.16	0	13.746	3608200	11168000	2874800	20560000	13678000	7400000	19769000	18201000	3960100	8630900	6436400	14793000	11001000	7332400	14168000	5667200	2957300	4896100	2276400	12709000	16535000	7904800	21805000	16171000	7459100	4742100	4914400	6428500	5219000	5502700	6282500	6338800	4081700	6453700
O14828;O14828-2	sp|O14828|SCAM3_HUMAN Secretory carrier-associated membrane protein 3 OS=Homo sapiens (Human) OX=9606 GN=SCAMP3 PE=1 SV=3;sp|O14828-2|SCAM3-2_HUMAN Isoform of O14828, Isoform 2 of Secretory carrier-associated membrane protein 3 OS=Homo sapiens (Human) OX=9	SCAMP3			Secretory carrier-associated membrane protein 3	2	5	5	5	27.1	27.1	27.1	38.287	0	102.91	6254400	15388000	12685000	36855000	26291000	8400100	31635000	37589000	6834000	11419000	14797000	44965000	27271000	33097000	30880000	25909000	7141600	11994000	6560100	33099000	33749000	10730000	43658000	20921000	11376000	10032000	11107000	13332000	11109000	9260800	8562400	15125000	10781000	10054000
P49736;H0Y8E6	sp|P49736|MCM2_HUMAN DNA replication licensing factor MCM2 OS=Homo sapiens (Human) OX=9606 GN=MCM2 PE=1 SV=4;tr|H0Y8E6|H0Y8E6_HUMAN Isoform of P49736, DNA helicase (Fragment) OS=Homo sapiens (Human) OX=9606 GN=MCM2 PE=1 SV=1	MCM2			DNA replication licensing factor MCM2	2	4	4	4	5.9	5.9	5.9	101.89	0	8.2338	11568000	11438000	10213000	30147000	24449000	8300500	14355000	19132000	9443500	6274300	6882900	28076000	17932000	10967000	18766000	14125000	5182000	7127700	5683200	13424000	21656000	5658100	22232000	14964000	9163500	0	7988100	8474400	9648200	8254500	12213000	8499800	9193600	0
Q01518-2;Q01518;Q5T0R7;Q5T0R6;Q5T0R5;Q5T0R4;Q5T0R3;Q5T0R2;Q5T0R1;Q5T0R9	sp|Q01518-2|CAP1-2_HUMAN Isoform of Q01518, Isoform 2 of Adenylyl cyclase-associated protein 1 OS=Homo sapiens (Human) OX=9606 GN=CAP1 PE=1 SV=5;sp|Q01518|CAP1_HUMAN Adenylyl cyclase-associated protein 1 OS=Homo sapiens (Human) OX=9606 GN=CAP1 PE=1 SV=5	CAP1			Adenylyl cyclase-associated protein 1	10	4	4	4	12.4	12.4	12.4	51.83	0	12.296	3653400	7856200	4876500	16021000	6055200	6007200	15728000	7680100	5990200	4694300	4721700	12702000	6674900	9751700	12662000	9486500	3347700	4303700	3502000	6488800	7026800	694160	7845600	10485000	4378000	3788400	4397700	4839700	3873100	4775500	4935600	4608700	4099100	4668000
P35250-2;P35250;F8WC37;H7C5G4;H7C5P1;H7C5Q7;H7C5A0;H7C5P4;A0A087WVY3;H7C5S7;F8WDC9	sp|P35250-2|RFC2-2_HUMAN Isoform of P35250, Isoform 2 of Replication factor C subunit 2 OS=Homo sapiens (Human) OX=9606 GN=RFC2 PE=1 SV=3;sp|P35250|RFC2_HUMAN Replication factor C subunit 2 OS=Homo sapiens (Human) OX=9606 GN=RFC2 PE=1 SV=3;tr|F8WC37|F8WC37	RFC2			Replication factor C subunit 2	11	6	6	6	27.5	27.5	27.5	35.243	0	10.713	8935500	10783000	9183400	27955000	15511000	8434800	27672000	25302000	8229300	6421500	8641100	21971000	14641000	15852000	29413000	23656000	5477200	3719100	5720900	21248000	20465000	8752000	34153000	14065000	7707700	9412500	6797300	10159000	7764200	7646800	9241300	7634600	10186000	0
P04406;P04406-2;E7EUT5	sp|P04406|G3P_HUMAN Glyceraldehyde-3-phosphate dehydrogenase OS=Homo sapiens (Human) OX=9606 GN=GAPDH PE=1 SV=3;sp|P04406-2|G3P-2_HUMAN Isoform of P04406, Isoform 2 of Glyceraldehyde-3-phosphate dehydrogenase OS=Homo sapiens (Human) OX=9606 GN=GAPDH PE=1 S	GAPDH			Glyceraldehyde-3-phosphate dehydrogenase	3	18	18	17	68.7	68.7	66.6	36.053	0	167.55	58856000	161400000	99775000	187370000	122510000	71159000	202250000	130990000	63512000	99480000	69413000	201420000	79914000	134760000	146280000	96013000	41426000	57149000	41543000	95733000	74149000	36682000	137570000	86408000	52082000	74442000	73453000	60140000	52122000	61522000	72674000	57000000	57182000	80009000
P51149;C9J4V0;C9J8S3;C9J4S4;C9IZZ0;C9J592;C9J7D1	sp|P51149|RAB7A_HUMAN Ras-related protein Rab-7a OS=Homo sapiens (Human) OX=9606 GN=RAB7A PE=1 SV=1;tr|C9J4V0|C9J4V0_HUMAN Isoform of P51149, Ras-related protein Rab-7a OS=Homo sapiens (Human) OX=9606 GN=RAB7A PE=1 SV=1;tr|C9J8S3|C9J8S3_HUMAN Isoform of P5	RAB7A			Ras-related protein Rab-7a	7	6	6	6	36.2	36.2	36.2	23.489	0	44.298	24139000	34963000	27179000	71968000	47126000	27167000	64805000	66432000	21137000	31867000	25713000	68015000	41139000	60784000	43733000	50214000	20674000	28512000	23896000	55952000	66849000	23519000	83973000	49698000	27159000	20852000	20184000	24309000	22355000	22267000	20981000	31650000	16993000	24520000
Q96PK6;Q96PK6-2	sp|Q96PK6|RBM14_HUMAN RNA-binding protein 14 OS=Homo sapiens (Human) OX=9606 GN=RBM14 PE=1 SV=2	RBM14			RNA-binding protein 14	2	7	7	7	10.5	10.5	10.5	69.491	0	15.125	14875000	21117000	8243700	26056000	23040000	10662000	31553000	15787000	12695000	10477000	7722900	32096000	14530000	27928000	22673000	14147000	11720000	6868700	7575000	15828000	20697000	9634400	30136000	16080000	13860000	9983400	9446500	9091900	9869900	8200000	11723000	9658700	9457500	7169500
H0Y8C6;O00410-2;O00410;O00410-3;H0Y3V4;E7ETV3;O60518	tr|H0Y8C6|H0Y8C6_HUMAN Isoform of O00410, Importin N-terminal domain-containing protein (Fragment) OS=Homo sapiens (Human) OX=9606 GN=IPO5 PE=1 SV=1;sp|O00410-2|IPO5-2_HUMAN Isoform of O00410, Isoform 2 of Importin-5 OS=Homo sapiens (Human) OX=9606 GN=IPO5	IPO5			Importin-5	7	14	14	14	16.2	16.2	16.2	123.75	0	39.98	27784000	49744000	22235000	81433000	61096000	13715000	80770000	56250000	25100000	34564000	39928000	82952000	48747000	54120000	45656000	40480000	23210000	31439000	31876000	56973000	69040000	23224000	76914000	53628000	28667000	24213000	20289000	27319000	29010000	19921000	25201000	28782000	21251000	24173000
Q96P70	sp|Q96P70|IPO9_HUMAN Importin-9 OS=Homo sapiens (Human) OX=9606 GN=IPO9 PE=1 SV=3	IPO9			Importin-9	1	5	5	5	6.8	6.8	6.8	115.96	0	29.347	3796500	5317800	3537900	13711000	6782100	2900700	10561000	8778800	5006600	5244000	4761900	12203000	10738000	6472500	9455500	6842400	2400100	5009600	3054700	9521600	13541000	4350000	19664000	15156000	4048000	3611300	3131900	3156500	3696000	2696600	3267700	5041000	3459300	4850100
Q14257;Q14257-2;H0YL43;A8MXP8	sp|Q14257|RCN2_HUMAN Reticulocalbin-2 OS=Homo sapiens (Human) OX=9606 GN=RCN2 PE=1 SV=1;sp|Q14257-2|RCN2-2_HUMAN Isoform of Q14257, Isoform 2 of Reticulocalbin-2 OS=Homo sapiens (Human) OX=9606 GN=RCN2 PE=1 SV=1;tr|H0YL43|H0YL43_HUMAN Isoform of Q14257, Re	RCN2			Reticulocalbin-2	4	10	10	10	44.5	44.5	44.5	36.876	0	243.16	53328000	104750000	59244000	301210000	257030000	86374000	313370000	286120000	75826000	80455000	42050000	290860000	171470000	130660000	223920000	180040000	56644000	122190000	25878000	149110000	183500000	37419000	171820000	122550000	64945000	72168000	51847000	111000000	119080000	77000000	88387000	104350000	70249000	71881000
P19338;H7BY16;C9JYW2;C9JLB1;C9J1H7;C9JWL1	sp|P19338|NUCL_HUMAN Nucleolin OS=Homo sapiens (Human) OX=9606 GN=NCL PE=1 SV=3	NCL			Nucleolin	6	22	22	22	28.6	28.6	28.6	76.613	0	77.499	64200000	228980000	99973000	239410000	154170000	129650000	280310000	229080000	77017000	128160000	88265000	273750000	113750000	219620000	212620000	182560000	52271000	116490000	67370000	167910000	157110000	76145000	210480000	160950000	78892000	110220000	76820000	85685000	78538000	108140000	91570000	100540000	74940000	95711000
[truncated: 709 more rows]
[truncated: 252 more columns]

## Sheet: Venn Diagrams
DIDO3 vs PHF3			DIDO3 vs DIDO3 ∆N			DIDO3 vs DIDO3 dSPOC			DIDO3 vs DIDO2			DIDO3 vs DIDO1			DIDO2 vs DIDO2 ∆N			DIDO2 vs DIDO1			DIDO1 vs DIDO1 ∆N
[truncated: 72 more rows]
