# Supplementary material for: The SPOC proteins DIDO3 and PHF3 co-regulate gene expression and neuronal differentiation
Source: Nat Commun. 2023 Nov 30;14:7912. doi: 10.1038/s41467-023-43724-y (PMC10689479; doi:10.1038/s41467-023-43724-y)
Supplement: Supplementary file 5 — Supplementary Data 2 [file 41467_2023_43724_MOESM5_ESM.xlsx]

## Sheet: pS5-IP MS (PHF3 WT vs KO)
												Peptides																																				Razor + unique peptides
Protein IDs	Majority protein IDs	Protein names	Gene names	Fasta headers	Number of proteins	Peptides	Razor + unique peptides	Unique peptides	Peptide counts (all)	Peptide counts (razor+unique)	Peptide counts (unique)	Peptides F12_delta1	Peptides F12_delta2	Peptides F12_delta3	Peptides F12_ko1	Peptides F12_ko2	Peptides F12_ko3	Peptides F12_wt1	Peptides F12_wt2	Peptides F12_wt3	Peptides S2_delta1	Peptides S2_delta2	Peptides S2_delta3	Peptides S2_ko1	Peptides S2_ko2	Peptides S2_ko3	Peptides S2_wt1	Peptides S2_wt2	Peptides S2_wt3	Peptides S5_delta1	Peptides S5_delta2	Peptides S5_delta3	Peptides S5_ko1	Peptides S5_ko2	Peptides S5_ko3	Peptides S5_wt1	Peptides S5_wt2	Peptides S5_wt3	Peptides S7_delta1	Peptides S7_delta2	Peptides S7_delta3	Peptides S7_ko1	Peptides S7_ko2	Peptides S7_ko3	Peptides S7_wt1	Peptides S7_wt2	Peptides S7_wt3	Razor + unique peptides F12_delta1	Razor + unique peptides F12_delta2
A0A024QZ42;O75340-2;O75340;H0Y9X3;A0A087WZ38	A0A024QZ42;O75340-2;O75340;H0Y9X3;A0A087WZ38	Programmed cell death protein 6	PDCD6	tr|A0A024QZ42|A0A024QZ42_HUMAN Isoform of O75340, HCG1985580, isoform CRA_c OS=Homo sapiens OX=9606 GN=PDCD6 PE=1 SV=1;sp|O75340-2|PDCD6_HUMAN Isoform of O75340, Isoform 2 of Programmed cell death protein 6 OS=Homo sapiens OX=9606 GN=PDCD6;sp|O75340|PDCD6_	5	2	2	2	2;2;2;1;1	2;2;2;1;1	2;2;2;1;1	0	0	0	0	0	0	0	0	0	0	0	0	0	0	0	0	0	0	0	2	0	2	2	2	2	1	1	0	0	0	0	0	0	0	0	0	0	0
A0A024R4M0;P46781;B5MCT8;C9JM19;F2Z3C0;A8MXK4	A0A024R4M0;P46781;B5MCT8;C9JM19	40S ribosomal protein S9	RPS9	tr|A0A024R4M0|A0A024R4M0_HUMAN Isoform of P46781, 40S ribosomal protein S9 OS=Homo sapiens OX=9606 GN=RPS9 PE=1 SV=1;sp|P46781|RS9_HUMAN 40S ribosomal protein S9 OS=Homo sapiens OX=9606 GN=RPS9 PE=1 SV=3;tr|B5MCT8|B5MCT8_HUMAN Isoform of P46781, 40S riboso	6	20	20	20	20;20;15;15;6;6	20;20;15;15;6;6	20;20;15;15;6;6	0	0	0	0	0	0	0	0	0	18	16	18	18	18	18	17	18	17	18	18	19	18	19	16	18	18	18	17	16	16	18	16	18	18	17	15	0	0
A0A024RAC6;Q14241	A0A024RAC6;Q14241	Transcription elongation factor B polypeptide 3	TCEB3	tr|A0A024RAC6|A0A024RAC6_HUMAN Isoform of Q14241, Elongin-A OS=Homo sapiens OX=9606 GN=ELOA PE=1 SV=1;sp|Q14241|ELOA1_HUMAN Elongin-A OS=Homo sapiens OX=9606 GN=ELOA PE=1 SV=2	2	4	4	4	4;3	4;3	4;3	0	0	0	0	0	0	0	0	0	2	3	2	2	2	3	4	4	3	0	0	0	0	0	0	0	0	0	0	0	0	0	0	0	0	0	0	0	0
A0A075B6H4;Q9H8E8-2;Q9H8E8	A0A075B6H4;Q9H8E8-2;Q9H8E8	Cysteine-rich protein 2-binding protein	CSRP2BP	tr|A0A075B6H4|A0A075B6H4_HUMAN Isoform of Q9H8E8, Cysteine-rich protein 2-binding protein OS=Homo sapiens OX=9606 GN=KAT14 PE=1 SV=1;sp|Q9H8E8-2|CSR2B_HUMAN Isoform of Q9H8E8, Isoform 2 of Cysteine-rich protein 2-binding protein OS=Homo sapiens OX=9606 GN=	3	8	8	7	8;8;8	8;8;8	7;7;7	0	0	0	0	0	0	0	0	0	7	6	7	7	7	7	7	7	7	0	0	0	0	0	0	0	0	0	0	0	0	0	0	0	0	0	0	0	0
A0A075B6P4;Q8TD26-3;Q8TD26	A0A075B6P4;Q8TD26-3;Q8TD26	Chromodomain-helicase-DNA-binding protein 6	CHD6	tr|A0A075B6P4|A0A075B6P4_HUMAN Isoform of Q8TD26, Chromodomain-helicase-DNA-binding protein 6 (Fragment) OS=Homo sapiens OX=9606 GN=CHD6 PE=1 SV=1;sp|Q8TD26-3|CHD6_HUMAN Isoform of Q8TD26, Isoform 3 of Chromodomain-helicase-DNA-binding protein 6 OS=Homo sa	3	1	1	1	1;1;1	1;1;1	1;1;1	0	0	0	0	0	0	0	0	0	0	0	0	0	0	0	0	0	0	0	0	0	0	0	0	0	0	0	1	0	0	1	1	1	1	0	0	0	0
A0A075B6R9;A0A0C4DH68	A0A075B6R9		IGKV2D-24	tr|A0A075B6R9|A0A075B6R9_HUMAN Immunoglobulin kappa variable 2D-24 (non-functional) (Fragment) OS=Homo sapiens OX=9606 GN=IGKV2D-24 PE=4 SV=1	2	4	4	3	4;1	4;1	3;0	3	2	3	2	3	3	3	3	3	0	0	0	0	0	0	0	0	0	1	1	1	1	1	1	1	1	1	1	1	1	1	1	1	1	1	1	3	2
A0A075B6U6	A0A075B6U6		TRAV8-7	tr|A0A075B6U6|A0A075B6U6_HUMAN T cell receptor alpha variable 8-7 (non-functional) (Fragment) OS=Homo sapiens OX=9606 GN=TRAV8-7 PE=4 SV=2	1	1	1	1	1	1	1	0	0	0	0	0	0	0	0	0	0	0	0	0	0	0	0	0	0	0	0	0	0	0	0	0	0	0	1	0	0	0	0	0	0	0	0	0	0
A0A075B730;P58107	A0A075B730;P58107	Epiplakin	EPPK1	tr|A0A075B730|A0A075B730_HUMAN Isoform of P58107, Epiplakin OS=Homo sapiens OX=9606 GN=EPPK1 PE=1 SV=2;sp|P58107|EPIPL_HUMAN Epiplakin OS=Homo sapiens OX=9606 GN=EPPK1 PE=1 SV=3	2	8	8	4	8;8	8;8	4;4	0	0	0	0	0	0	0	0	0	0	0	1	0	0	0	0	0	0	3	3	3	3	7	1	1	6	3	3	2	3	1	0	1	2	2	1	0	0
A0A075B7D0	A0A075B7D0		IGHV1OR15-1	tr|A0A075B7D0|A0A075B7D0_HUMAN Immunoglobulin heavy variable 1/OR15-1 (non-functional) (Fragment) OS=Homo sapiens OX=9606 GN=IGHV1OR15-1 PE=1 SV=1	1	1	1	1	1	1	1	0	0	0	0	0	0	0	0	0	0	0	0	0	0	0	0	0	0	1	1	1	1	1	1	1	1	1	0	0	0	0	0	0	0	0	0	0	0
A0A075B7D8	A0A075B7D8		IGHV3OR15-7	tr|A0A075B7D8|A0A075B7D8_HUMAN Immunoglobulin heavy variable 3/OR15-7 (pseudogene) (Fragment) OS=Homo sapiens OX=9606 GN=IGHV3OR15-7 PE=1 SV=1	1	1	1	1	1	1	1	1	1	1	1	1	1	1	1	1	0	0	0	0	0	0	0	0	0	0	0	0	0	0	0	0	0	0	0	0	0	0	0	0	0	0	0	1	1
A0A087WTA8;P08123	A0A087WTA8;P08123	Collagen alpha-2(I) chain	COL1A2	tr|A0A087WTA8|A0A087WTA8_HUMAN Isoform of P08123, Collagen alpha-2(I) chain OS=Homo sapiens OX=9606 GN=COL1A2 PE=1 SV=1;sp|P08123|CO1A2_HUMAN Collagen alpha-2(I) chain OS=Homo sapiens OX=9606 GN=COL1A2 PE=1 SV=7	2	4	4	4	4;4	4;4	4;4	4	4	3	3	4	4	4	4	3	0	0	0	0	0	0	0	0	0	0	0	0	0	0	0	0	0	0	0	0	0	0	0	0	0	0	0	4	4
A0A087WTB8;P15374	A0A087WTB8;P15374	Ubiquitin carboxyl-terminal hydrolase;Ubiquitin carboxyl-terminal hydrolase isozyme L3	UCHL3	tr|A0A087WTB8|A0A087WTB8_HUMAN Isoform of P15374, Ubiquitin carboxyl-terminal hydrolase OS=Homo sapiens OX=9606 GN=UCHL3 PE=1 SV=1;sp|P15374|UCHL3_HUMAN Ubiquitin carboxyl-terminal hydrolase isozyme L3 OS=Homo sapiens OX=9606 GN=UCHL3 PE=1 SV=1	2	1	1	1	1;1	1;1	1;1	1	1	1	1	1	1	1	1	1	0	0	0	0	0	0	0	0	0	0	0	0	0	0	0	0	0	0	0	0	0	0	0	0	0	0	0	1	1
A0A087WTT1;P11940-2;P11940;E7EQV3;E7ERJ7;H0YAR2;H0YBN4;Q9H361;H0YAP2;E5RGH3;E5RJB9;H0YB86;Q4VXU2;E5RH24;H0YEQ8;B1ANR1;H0YCC8;Q4VXU2-2;E5RHG7;E5RGC4;E5RFD8;Q5JQF8;Q96DU9-2;Q96DU9	A0A087WTT1;P11940-2;P11940;E7EQV3;E7ERJ7;H0YAR2	Polyadenylate-binding protein;Polyadenylate-binding protein 1	PABPC1	tr|A0A087WTT1|A0A087WTT1_HUMAN Isoform of P11940, Polyadenylate-binding protein OS=Homo sapiens OX=9606 GN=PABPC1 PE=1 SV=1;sp|P11940-2|PABP1_HUMAN Isoform of P11940, Isoform 2 of Polyadenylate-binding protein 1 OS=Homo sapiens OX=9606 GN=PABPC1;sp|P11940|	24	19	19	11	19;19;19;18;17;13;9;8;6;5;5;5;5;4;3;3;3;3;2;1;1;1;1;1	19;19;19;18;17;13;9;8;6;5;5;5;5;4;3;3;3;3;2;1;1;1;1;1	11;11;11;10;10;8;4;6;6;2;2;3;3;2;0;0;0;3;1;1;1;1;1;1	0	0	0	0	0	0	0	0	0	16	16	16	17	17	17	17	17	18	15	15	12	15	15	12	16	16	14	6	5	4	6	6	7	5	4	4	0	0
A0A087WTV5;A0A087WWR4;A0A024R0Y4;O75478-2;O75478	A0A087WTV5;A0A087WWR4;A0A024R0Y4;O75478-2;O75478	Transcriptional adapter 2-alpha	TADA2A;TADA2L	tr|A0A087WTV5|A0A087WTV5_HUMAN Isoform of O75478, Transcriptional adapter 2-alpha (Fragment) OS=Homo sapiens OX=9606 GN=TADA2A PE=1 SV=1;tr|A0A087WWR4|A0A087WWR4_HUMAN Isoform of O75478, Transcriptional adapter 2-alpha OS=Homo sapiens OX=9606 GN=TADA2A PE=	5	2	2	2	2;2;2;2;2	2;2;2;2;2	2;2;2;2;2	0	0	0	0	0	0	0	0	0	1	1	2	2	2	2	2	2	2	0	0	0	0	0	0	0	0	0	0	0	0	0	0	0	0	0	0	0	0
A0A087WU53;Q9H0U3	A0A087WU53;Q9H0U3	Magnesium transporter protein 1	MAGT1	tr|A0A087WU53|A0A087WU53_HUMAN Isoform of Q9H0U3, Magnesium transporter protein 1 OS=Homo sapiens OX=9606 GN=MAGT1 PE=1 SV=1;sp|Q9H0U3|MAGT1_HUMAN Magnesium transporter protein 1 OS=Homo sapiens OX=9606 GN=MAGT1 PE=1 SV=1	2	2	2	2	2;2	2;2	2;2	0	0	0	0	0	0	0	0	0	0	0	0	0	0	0	0	0	0	2	2	2	1	1	1	2	2	2	0	0	0	0	0	0	0	0	0	0	0
A0A087WUA0;P02671-2;P02671	A0A087WUA0;P02671-2;P02671	Fibrinogen alpha chain;Fibrinopeptide A;Fibrinogen alpha chain	FGA	tr|A0A087WUA0|A0A087WUA0_HUMAN Isoform of P02671, Fibrinogen alpha chain OS=Homo sapiens OX=9606 GN=FGA PE=1 SV=1;sp|P02671-2|FIBA_HUMAN Isoform of P02671, Isoform 2 of Fibrinogen alpha chain OS=Homo sapiens OX=9606 GN=FGA;sp|P02671|FIBA_HUMAN Fibrinogen a	3	3	3	3	3;3;3	3;3;3	3;3;3	0	0	0	0	0	0	0	0	0	0	0	0	0	0	0	0	0	0	0	0	0	0	1	0	0	3	0	0	0	0	0	0	0	0	0	0	0	0
A0A087WUD3;Q9NRP0;Q9NRP0-2	A0A087WUD3;Q9NRP0;Q9NRP0-2	Oligosaccharyltransferase complex subunit OSTC	OSTC	tr|A0A087WUD3|A0A087WUD3_HUMAN Isoform of Q9NRP0, Oligosaccharyltransferase complex subunit OSTC OS=Homo sapiens OX=9606 GN=OSTC PE=1 SV=1;sp|Q9NRP0|OSTC_HUMAN Oligosaccharyltransferase complex subunit OSTC OS=Homo sapiens OX=9606 GN=OSTC PE=1 SV=1;sp|Q9NR	3	1	1	1	1;1;1	1;1;1	1;1;1	0	0	0	0	0	0	0	0	0	1	1	1	1	1	1	1	1	1	1	1	1	1	1	1	1	1	1	0	0	0	0	0	0	0	0	0	0	0
A0A087WUV8;A0A087X2B5;P35613-3;P35613-4;P35613-2;P35613;R4GN83;R4GMX5;I3L192	A0A087WUV8;A0A087X2B5;P35613-3;P35613-4;P35613-2;P35613	Basigin	BSG	tr|A0A087WUV8|A0A087WUV8_HUMAN Isoform of P35613, Basigin OS=Homo sapiens OX=9606 GN=BSG PE=1 SV=1;tr|A0A087X2B5|A0A087X2B5_HUMAN Isoform of P35613, Basigin (Fragment) OS=Homo sapiens OX=9606 GN=BSG PE=1 SV=1;sp|P35613-3|BASI_HUMAN Isoform of P35613, Isofo	9	3	3	3	3;3;3;3;3;3;1;1;1	3;3;3;3;3;3;1;1;1	3;3;3;3;3;3;1;1;1	0	0	0	0	0	0	0	0	0	2	2	2	2	2	2	2	2	2	3	3	2	3	3	2	3	3	3	1	1	1	1	1	1	1	1	0	0	0
A0A087WUZ3;Q01082-3;Q01082-2;Q01082;F8W6C1	A0A087WUZ3;Q01082-3;Q01082-2;Q01082;F8W6C1	Spectrin beta chain, non-erythrocytic 1	SPTBN1	tr|A0A087WUZ3|A0A087WUZ3_HUMAN Isoform of Q01082, Spectrin beta chain OS=Homo sapiens OX=9606 GN=SPTBN1 PE=1 SV=1;sp|Q01082-3|SPTB2_HUMAN Isoform of Q01082, Isoform 2 of Spectrin beta chain, non-erythrocytic 1 OS=Homo sapiens OX=9606 GN=SPTBN1;sp|Q01082-2|	5	2	2	2	2;2;2;2;1	2;2;2;2;1	2;2;2;2;1	1	1	1	1	1	1	1	1	1	1	1	1	1	1	1	1	2	2	1	1	1	0	0	0	0	0	0	0	0	0	0	0	0	0	0	0	1	1
A0A087WV02;B4DRP8;A0A087WVP9;Q8TAF7-2;Q9Y2G7;Q8N141;Q9HCL3;Q8TAF7;P17039;P17039-2	A0A087WV02;B4DRP8;A0A087WVP9;Q8TAF7-2;Q9Y2G7;Q8N141;Q9HCL3;Q8TAF7;P17039;P17039-2	Zinc finger protein 461;Zinc finger protein 30 homolog;Zinc finger protein 82 homolog;Zinc finger protein 14 homolog;Zinc finger protein 30	ZNF461;ZFP30;ZFP82;ZFP14;ZNF30	tr|A0A087WV02|A0A087WV02_HUMAN Isoform of Q8TAF7, Zinc finger protein 461 OS=Homo sapiens OX=9606 GN=ZNF461 PE=1 SV=1;tr|B4DRP8|B4DRP8_HUMAN Isoform of Q8TAF7, cDNA FLJ54872, highly similar to Zinc finger protein 461 OS=Homo sapiens OX=9606 GN=ZNF461 PE=1	10	1	1	1	1;1;1;1;1;1;1;1;1;1	1;1;1;1;1;1;1;1;1;1	1;1;1;1;1;1;1;1;1;1	0	0	0	0	0	0	0	0	0	0	0	0	0	0	0	0	0	0	1	1	1	1	0	1	1	0	1	1	1	1	1	1	1	1	1	0	0	0
A0A087WVQ6;Q00610-2;Q00610;J3KS13;A0A087WX41;P53675-2;P53675;K7EJJ5;J3KSQ2;J3KRF5;J3QL20;F5H5N6	A0A087WVQ6;Q00610-2;Q00610	Clathrin heavy chain;Clathrin heavy chain 1	CLTC	tr|A0A087WVQ6|A0A087WVQ6_HUMAN Isoform of Q00610, Clathrin heavy chain OS=Homo sapiens OX=9606 GN=CLTC PE=1 SV=1;sp|Q00610-2|CLH1_HUMAN Isoform of Q00610, Isoform 2 of Clathrin heavy chain 1 OS=Homo sapiens OX=9606 GN=CLTC;sp|Q00610|CLH1_HUMAN Clathrin hea	12	42	42	42	42;42;42;11;7;7;7;5;3;2;1;1	42;42;42;11;7;7;7;5;3;2;1;1	42;42;42;11;7;7;7;5;3;2;1;1	0	0	0	0	0	0	0	0	0	6	5	6	7	6	6	6	7	5	31	28	27	36	35	31	35	32	36	23	17	20	27	27	24	22	16	7	0	0
A0A087WVV7;A0A087X165;Q9C0H9-2;Q9C0H9	A0A087WVV7;A0A087X165;Q9C0H9-2;Q9C0H9	SRC kinase signaling inhibitor 1	SRCIN1	tr|A0A087WVV7|A0A087WVV7_HUMAN Isoform of Q9C0H9, SRC kinase-signaling inhibitor 1 (Fragment) OS=Homo sapiens OX=9606 GN=SRCIN1 PE=1 SV=1;tr|A0A087X165|A0A087X165_HUMAN Isoform of Q9C0H9, SRC kinase-signaling inhibitor 1 OS=Homo sapiens OX=9606 GN=SRCIN1 P	4	1	1	1	1;1;1;1	1;1;1;1	1;1;1;1	0	0	0	0	0	0	0	0	0	1	1	1	1	1	1	1	1	1	1	1	0	1	1	1	1	1	1	1	1	1	1	1	1	1	1	1	0	0
A0A087WW40;Q9Y371-3;Q9Y371;Q9Y371-2	A0A087WW40;Q9Y371-3;Q9Y371;Q9Y371-2	Endophilin-B1	SH3GLB1	tr|A0A087WW40|A0A087WW40_HUMAN Isoform of Q9Y371, Endophilin-B1 OS=Homo sapiens OX=9606 GN=SH3GLB1 PE=1 SV=1;sp|Q9Y371-3|SHLB1_HUMAN Isoform of Q9Y371, Isoform 3 of Endophilin-B1 OS=Homo sapiens OX=9606 GN=SH3GLB1;sp|Q9Y371|SHLB1_HUMAN Endophilin-B1 OS=Hom	4	1	1	1	1;1;1;1	1;1;1;1	1;1;1;1	0	0	0	0	0	0	0	0	0	0	0	0	0	0	0	0	0	0	0	0	0	0	1	0	1	1	1	0	0	0	0	0	0	0	0	0	0	0
A0A087WW66;Q99460-2;Q99460;H7C378	A0A087WW66;Q99460-2;Q99460	26S proteasome non-ATPase regulatory subunit 1	PSMD1	tr|A0A087WW66|A0A087WW66_HUMAN Isoform of Q99460, 26S proteasome non-ATPase regulatory subunit 1 OS=Homo sapiens OX=9606 GN=PSMD1 PE=1 SV=1;sp|Q99460-2|PSMD1_HUMAN Isoform of Q99460, Isoform 2 of 26S proteasome non-ATPase regulatory subunit 1 OS=Homo sapie	4	5	5	5	5;5;5;1	5;5;5;1	5;5;5;1	0	0	0	0	0	0	0	0	0	0	0	0	0	0	0	0	0	0	3	0	1	4	4	4	2	3	3	0	1	1	1	2	2	2	0	0	0	0
A0A087WWP4;Q96T37-4;Q96T37-2;Q96T37-3;Q96T37	A0A087WWP4;Q96T37-4;Q96T37-2;Q96T37-3;Q96T37	Putative RNA-binding protein 15	RBM15	tr|A0A087WWP4|A0A087WWP4_HUMAN Isoform of Q96T37, RNA-binding protein 15 OS=Homo sapiens OX=9606 GN=RBM15 PE=1 SV=1;sp|Q96T37-4|RBM15_HUMAN Isoform of Q96T37, Isoform 4 of RNA-binding protein 15 OS=Homo sapiens OX=9606 GN=RBM15;sp|Q96T37-2|RBM15_HUMAN Isof	5	19	19	19	19;19;19;19;19	19;19;19;19;19	19;19;19;19;19	0	0	0	0	0	0	0	0	0	19	19	19	18	18	18	18	19	18	2	3	1	3	2	2	4	2	2	0	0	0	1	0	0	0	0	0	0	0
A0A087WWS1;Q96FV9;R4GN58;R4GMN4;A0A087WY84;Q96FV9-2	A0A087WWS1;Q96FV9	THO complex subunit 1	THOC1	tr|A0A087WWS1|A0A087WWS1_HUMAN Isoform of Q96FV9, THO complex subunit 1 OS=Homo sapiens OX=9606 GN=THOC1 PE=1 SV=1;sp|Q96FV9|THOC1_HUMAN THO complex subunit 1 OS=Homo sapiens OX=9606 GN=THOC1 PE=1 SV=1	6	3	3	3	3;3;1;1;1;1	3;3;1;1;1;1	3;3;1;1;1;1	0	0	0	0	0	0	0	0	0	2	2	2	1	1	2	3	3	3	1	1	1	1	1	1	1	1	1	0	0	0	0	0	0	0	0	0	0	0
A0A087WWY3;Q60FE5;P21333-2;P21333;F8WE98;H0Y5C6	A0A087WWY3;Q60FE5;P21333-2;P21333	Filamin-A	FLNA	tr|A0A087WWY3|A0A087WWY3_HUMAN Isoform of P21333, Filamin-A OS=Homo sapiens OX=9606 GN=FLNA PE=1 SV=1;tr|Q60FE5|Q60FE5_HUMAN Isoform of P21333, Filamin-A OS=Homo sapiens OX=9606 GN=FLNA PE=1 SV=1;sp|P21333-2|FLNA_HUMAN Isoform of P21333, Isoform 2 of Filam	6	13	13	11	13;13;13;13;3;1	13;13;13;13;3;1	11;11;11;11;1;1	1	1	1	1	1	1	1	1	1	2	2	1	2	2	2	2	2	2	6	6	5	7	7	6	8	8	8	3	4	2	6	4	4	6	5	5	1	1
A0A087WXK2;A0A087WUL4;A0A087WX23;Q86TG7	A0A087WXK2;A0A087WUL4;A0A087WX23;Q86TG7	Retrotransposon-derived protein PEG10	PEG10	tr|A0A087WXK2|A0A087WXK2_HUMAN Isoform of Q86TG7, Retrotransposon-derived protein PEG10 OS=Homo sapiens OX=9606 GN=PEG10 PE=1 SV=1;tr|A0A087WUL4|A0A087WUL4_HUMAN Isoform of Q86TG7, Retrotransposon-derived protein PEG10 OS=Homo sapiens OX=9606 GN=PEG10 PE=1	4	1	1	1	1;1;1;1	1;1;1;1	1;1;1;1	1	1	1	1	1	1	1	1	1	0	0	0	0	0	0	0	0	0	0	0	0	0	0	0	0	0	0	0	0	0	0	0	0	0	0	0	1	1
A0A087WXM6;J3QQT2;J3KRX5;A0A0A6YYL6;P18621;P18621-3;J3QLC8;A0A0A0MRF8;P18621-2;J3KRB3;A0A087WWH0;J3QS96;A0A087WY81;J3KSJ0	A0A087WXM6;J3QQT2;J3KRX5;A0A0A6YYL6;P18621;P18621-3;J3QLC8;A0A0A0MRF8;P18621-2;J3KRB3;A0A087WWH0;J3QS96;A0A087WY81	60S ribosomal protein L17	RPL17;RPL17-C18orf32	tr|A0A087WXM6|A0A087WXM6_HUMAN Isoform of P18621, 60S ribosomal protein L17 (Fragment) OS=Homo sapiens OX=9606 GN=RPL17 PE=3 SV=1;tr|J3QQT2|J3QQT2_HUMAN Isoform of P18621, 60S ribosomal protein L17 (Fragment) OS=Homo sapiens OX=9606 GN=RPL17 PE=3 SV=1;tr|J	14	14	14	14	14;14;14;14;14;14;12;12;12;11;11;11;8;3	14;14;14;14;14;14;12;12;12;11;11;11;8;3	14;14;14;14;14;14;12;12;12;11;11;11;8;3	0	0	0	0	0	0	0	0	0	14	14	14	14	14	14	12	14	14	13	13	11	13	14	13	12	14	14	13	13	14	14	14	14	13	13	10	0	0
A0A087WXN4;Q96CB8;E9PGI3;A0A1B0GX90;C9JDP3;C9J0M6;D6R9W3	A0A087WXN4;Q96CB8;E9PGI3	Integrator complex subunit 12	INTS12	tr|A0A087WXN4|A0A087WXN4_HUMAN Isoform of Q96CB8, Integrator complex subunit 12 OS=Homo sapiens OX=9606 GN=INTS12 PE=1 SV=1;sp|Q96CB8|INT12_HUMAN Integrator complex subunit 12 OS=Homo sapiens OX=9606 GN=INTS12 PE=1 SV=1;tr|E9PGI3|E9PGI3_HUMAN Isoform of Q9	7	10	10	10	10;10;5;4;4;4;2	10;10;5;4;4;4;2	10;10;5;4;4;4;2	0	0	0	0	0	0	0	0	0	0	0	0	0	0	0	0	0	0	5	4	5	5	7	5	6	4	5	6	6	6	6	6	5	5	7	6	0	0
A0A087WXN9;Q765P7;I3L2G4;Q765P7-2	A0A087WXN9;Q765P7	MTSS1-like protein	MTSS1L	tr|A0A087WXN9|A0A087WXN9_HUMAN Isoform of Q765P7, MTSS1-like protein OS=Homo sapiens OX=9606 GN=MTSS1L PE=1 SV=1;sp|Q765P7|MTSSL_HUMAN MTSS1-like protein OS=Homo sapiens OX=9606 GN=MTSS1L PE=1 SV=1	4	3	3	3	3;3;1;1	3;3;1;1	3;3;1;1	0	0	0	0	0	0	0	0	0	0	0	0	0	0	0	0	0	0	3	3	3	3	3	3	3	3	3	0	0	0	0	0	0	0	0	0	0	0
A0A087WXX8;A0A087WWT1;P21912	A0A087WXX8;A0A087WWT1;P21912	Succinate dehydrogenase [ubiquinone] iron-sulfur subunit, mitochondrial	SDHB	tr|A0A087WXX8|A0A087WXX8_HUMAN Isoform of P21912, Succinate dehydrogenase [ubiquinone] iron-sulfur subunit, mitochondrial (Fragment) OS=Homo sapiens OX=9606 GN=SDHB PE=1 SV=1;tr|A0A087WWT1|A0A087WWT1_HUMAN Isoform of P21912, Succinate dehydrogenase [ubiqui	3	1	1	1	1;1;1	1;1;1	1;1;1	0	0	0	0	0	0	0	0	0	0	0	1	1	1	1	1	1	1	0	0	0	1	1	0	1	1	1	1	1	0	1	1	0	1	1	1	0	0
A0A087WY00;G3V394;F8WE88;F8W6H6;Q9Y4I1-2;Q9Y4I1;Q9Y4I1-3;E7ERV5;Q9ULV0	A0A087WY00;G3V394;F8WE88;F8W6H6;Q9Y4I1-2;Q9Y4I1;Q9Y4I1-3;E7ERV5;Q9ULV0	Unconventional myosin-Va;Unconventional myosin-Vb	MYO5A;MYO5B	tr|A0A087WY00|A0A087WY00_HUMAN Isoform of Q9Y4I1, Unconventional myosin-Va OS=Homo sapiens OX=9606 GN=MYO5A PE=1 SV=1;tr|G3V394|G3V394_HUMAN Isoform of Q9Y4I1, Unconventional myosin-Va OS=Homo sapiens OX=9606 GN=MYO5A PE=1 SV=1;tr|F8WE88|F8WE88_HUMAN Isofo	9	2	2	2	2;2;2;2;2;2;2;1;1	2;2;2;2;2;2;2;1;1	2;2;2;2;2;2;2;1;1	0	0	0	0	0	0	0	0	0	0	0	0	0	0	0	0	0	0	1	1	1	2	2	1	2	2	2	1	1	1	1	1	0	1	1	0	0	0
A0A087WY71;E9PFW3;Q96CW1-2;Q96CW1;C9JJ47;C9JTK4;C9JGT8;C9JJD3;H7C4C3;C9JPV8	A0A087WY71;E9PFW3;Q96CW1-2;Q96CW1;C9JJ47	AP-2 complex subunit mu	AP2M1	tr|A0A087WY71|A0A087WY71_HUMAN Isoform of Q96CW1, AP-2 complex subunit mu OS=Homo sapiens OX=9606 GN=AP2M1 PE=1 SV=1;tr|E9PFW3|E9PFW3_HUMAN Isoform of Q96CW1, AP-2 complex subunit mu OS=Homo sapiens OX=9606 GN=AP2M1 PE=1 SV=1;sp|Q96CW1-2|AP2M1_HUMAN Isofor	10	7	7	7	7;7;7;7;5;2;2;1;1;1	7;7;7;7;5;2;2;1;1;1	7;7;7;7;5;2;2;1;1;1	0	0	0	0	0	0	0	0	0	6	6	6	6	5	6	6	6	6	0	0	1	0	1	1	0	0	1	0	0	0	0	0	0	0	0	0	0	0
A0A087WYB4;Q9UJZ1-2;Q9UJZ1;F2Z2I8	A0A087WYB4;Q9UJZ1-2;Q9UJZ1;F2Z2I8	Stomatin-like protein 2, mitochondrial	STOML2	tr|A0A087WYB4|A0A087WYB4_HUMAN Isoform of Q9UJZ1, Stomatin-like protein 2, mitochondrial OS=Homo sapiens OX=9606 GN=STOML2 PE=1 SV=1;sp|Q9UJZ1-2|STML2_HUMAN Isoform of Q9UJZ1, Isoform 2 of Stomatin-like protein 2, mitochondrial OS=Homo sapiens OX=9606 GN=S	4	2	2	2	2;2;2;1	2;2;2;1	2;2;2;1	0	0	0	0	0	0	0	0	0	0	0	0	0	0	0	0	0	0	2	2	1	2	1	2	2	1	2	0	0	0	0	0	0	0	0	0	0	0
A0A087WYF5;A0A0A0MT31;A0A087WYT0;A0A087WV42;A0A087WZY1;P02810	A0A087WYF5;A0A0A0MT31;A0A087WYT0;A0A087WV42;A0A087WZY1;P02810	Salivary acidic proline-rich phosphoprotein 1/2;Salivary acidic proline-rich phosphoprotein 1/2;Salivary acidic proline-rich phosphoprotein 3/4;Peptide P-C	PRH1	tr|A0A087WYF5|A0A087WYF5_HUMAN Isoform of P02810, Salivary acidic proline-rich phosphoprotein 1/2 (Fragment) OS=Homo sapiens OX=9606 GN=PRH1 PE=4 SV=1;tr|A0A0A0MT31|A0A0A0MT31_HUMAN Isoform of Q16378, Proline-rich protein 4 OS=Homo sapiens OX=9606 GN=PRR4	6	2	2	2	2;2;2;2;2;2	2;2;2;2;2;2	2;2;2;2;2;2	0	0	0	0	0	0	0	0	0	0	0	0	0	0	0	0	0	1	1	1	1	0	1	1	1	1	0	0	0	0	0	0	0	0	0	0	0	0
A0A087WZ40;Q14244-5;Q14244-3;Q14244-6;Q14244;Q14244-7;Q14244-2;Q14244-4	A0A087WZ40;Q14244-5;Q14244-3;Q14244-6;Q14244;Q14244-7;Q14244-2;Q14244-4	Ensconsin	MAP7	tr|A0A087WZ40|A0A087WZ40_HUMAN Isoform of Q14244, Ensconsin OS=Homo sapiens OX=9606 GN=MAP7 PE=1 SV=1;sp|Q14244-5|MAP7_HUMAN Isoform of Q14244, Isoform 5 of Ensconsin OS=Homo sapiens OX=9606 GN=MAP7;sp|Q14244-3|MAP7_HUMAN Isoform of Q14244, Isoform 3 of En	8	2	2	2	2;2;2;2;2;2;1;1	2;2;2;2;2;2;1;1	2;2;2;2;2;2;1;1	0	0	0	0	0	0	0	0	0	0	0	0	0	0	0	0	0	0	2	2	2	2	2	2	2	2	2	2	2	2	2	2	2	2	2	1	0	0
A0A087WZP2;Q9UI36-2;Q9UI36;A0A087WY66;A0A087WZA7;Q9UI36-4;Q9UI36-3;D6REJ4;D6RFG7;Q96NX9-2;Q96NX9	A0A087WZP2;Q9UI36-2;Q9UI36;A0A087WY66;A0A087WZA7;Q9UI36-4;Q9UI36-3	Dachshund homolog 1	DACH1	tr|A0A087WZP2|A0A087WZP2_HUMAN Isoform of Q9UI36, Dachshund homolog 1 OS=Homo sapiens OX=9606 GN=DACH1 PE=1 SV=1;sp|Q9UI36-2|DACH1_HUMAN Isoform of Q9UI36, Isoform 2 of Dachshund homolog 1 OS=Homo sapiens OX=9606 GN=DACH1;sp|Q9UI36|DACH1_HUMAN Dachshund ho	11	11	11	11	11;11;11;7;7;7;7;1;1;1;1	11;11;11;7;7;7;7;1;1;1;1	11;11;11;7;7;7;7;1;1;1;1	0	0	0	0	0	0	0	0	0	10	9	9	11	10	10	9	10	10	0	0	0	0	0	0	0	0	0	0	0	0	0	0	0	0	0	0	0	0
A0A087X0U9;Q5VV43-4;Q5VV43-3;Q5VV43-2;Q5VV43	A0A087X0U9;Q5VV43-4;Q5VV43-3;Q5VV43-2;Q5VV43	Dyslexia-associated protein KIAA0319	KIAA0319	tr|A0A087X0U9|A0A087X0U9_HUMAN Isoform of Q5VV43, Dyslexia-associated protein KIAA0319 OS=Homo sapiens OX=9606 GN=KIAA0319 PE=1 SV=1;sp|Q5VV43-4|K0319_HUMAN Isoform of Q5VV43, Isoform 4 of Dyslexia-associated protein KIAA0319 OS=Homo sapiens OX=9606 GN=KIA	5	1	1	1	1;1;1;1;1	1;1;1;1;1	1;1;1;1;1	0	0	0	0	0	0	0	0	0	0	0	0	0	0	0	0	0	0	0	0	0	0	0	0	0	0	0	0	1	0	1	1	1	1	0	0	0	0
A0A087X140;A0A087WWG3;A0A0A6YYH9;Q5RIB0;H0Y5V3;C9J3G2;A0A0A0MRU4;Q5RIA9-3;Q5JTY5-2;Q9BRT8-3;Q9BRT8;Q8IUF1;Q5RIA9;Q5JTY5;Q4V339;A0A0B4J2F1;Q9BRT8-2;Q5RIB3;H0Y857;Q5RIA9-2;Q5RIB5;Q5JTY2;A0A087WTC0;Q6NVZ8;F8WEG4;A0A0B4J2E3;A0A087WZQ3;F8WEU0;E7EUZ7;A0A087WYD2;F2Z2T4;Q9BRT8-4	A0A087X140;A0A087WWG3;A0A0A6YYH9;Q5RIB0;H0Y5V3;C9J3G2;A0A0A0MRU4;Q5RIA9-3;Q5JTY5-2;Q9BRT8-3;Q9BRT8;Q8IUF1;Q5RIA9;Q5JTY5;Q4V339;A0A0B4J2F1;Q9BRT8-2;Q5RIB3;H0Y857;Q5RIA9-2	COBW domain-containing protein 5;COBW domain-containing protein 3;COBW domain-containing protein 1;COBW domain-containing protein 2;COBW domain-containing protein 6	CBWD1;CBWD3;CBWD5;CBWD7;CBWD2;CBWD6	tr|A0A087X140|A0A087X140_HUMAN Isoform of Q9BRT8, COBW domain-containing protein 1 OS=Homo sapiens OX=9606 GN=CBWD1 PE=1 SV=1;tr|A0A087WWG3|A0A087WWG3_HUMAN Isoform of Q4V339, COBW domain-containing protein 3 OS=Homo sapiens OX=9606 GN=CBWD3 PE=4 SV=1;tr|A	32	4	4	4	4;4;4;4;4;4;4;4;4;4;4;4;4;4;4;3;3;2;2;2;1;1;1;1;1;1;1;1;1;1;1;1	4;4;4;4;4;4;4;4;4;4;4;4;4;4;4;3;3;2;2;2;1;1;1;1;1;1;1;1;1;1;1;1	4;4;4;4;4;4;4;4;4;4;4;4;4;4;4;3;3;2;2;2;1;1;1;1;1;1;1;1;1;1;1;1	0	0	0	0	0	0	0	0	0	0	0	0	0	0	0	0	0	0	4	4	4	4	4	4	4	3	4	2	2	2	2	2	2	2	2	1	0	0
A0A087X253;P63010;P63010-2;A0A087WYD1;A0A087WU93;A0A087WZQ6;K7EJX1;K7EN71;K7ERB2;C9J1E7;P63010-3;Q10567-4;Q10567-3;Q10567-2;Q10567;A0A087WXS3;K7EKZ5	A0A087X253;P63010;P63010-2;A0A087WYD1;A0A087WU93;A0A087WZQ6;K7EJX1;K7EN71;K7ERB2;C9J1E7;P63010-3;Q10567-4;Q10567-3;Q10567-2;Q10567	AP-2 complex subunit beta;AP-1 complex subunit beta-1	AP2B1;AP1B1	tr|A0A087X253|A0A087X253_HUMAN Isoform of P63010, AP complex subunit beta OS=Homo sapiens OX=9606 GN=AP2B1 PE=1 SV=1;sp|P63010|AP2B1_HUMAN AP-2 complex subunit beta OS=Homo sapiens OX=9606 GN=AP2B1 PE=1 SV=1;sp|P63010-2|AP2B1_HUMAN Isoform of P63010, Isofo	17	4	4	4	4;4;4;3;3;3;2;2;2;2;2;2;2;2;2;1;1	4;4;4;3;3;3;2;2;2;2;2;2;2;2;2;1;1	4;4;4;3;3;3;2;2;2;2;2;2;2;2;2;1;1	0	0	0	0	0	0	0	0	0	4	4	4	4	3	3	4	4	4	0	0	0	1	0	1	0	1	0	0	0	0	0	0	0	0	0	0	0	0
A0A087X295;Q9NNW5;E9PDU5;E9PBK6;E5RFX3;F8WE36;C9K020;Q6PKC6	A0A087X295;Q9NNW5;E9PDU5;E9PBK6	WD repeat-containing protein 6	WDR6	tr|A0A087X295|A0A087X295_HUMAN Isoform of Q9NNW5, WD repeat-containing protein 6 OS=Homo sapiens OX=9606 GN=WDR6 PE=1 SV=1;sp|Q9NNW5|WDR6_HUMAN WD repeat-containing protein 6 OS=Homo sapiens OX=9606 GN=WDR6 PE=1 SV=1;tr|E9PDU5|E9PDU5_HUMAN Isoform of Q9NNW	8	7	7	7	7;7;6;5;1;1;1;1	7;7;6;5;1;1;1;1	7;7;6;5;1;1;1;1	0	0	0	0	0	0	0	0	0	0	1	1	1	0	1	1	1	1	5	5	5	4	4	4	6	5	4	0	0	0	0	0	0	0	0	0	0	0
A0A087X2D0;P84103-2;P84103	A0A087X2D0;P84103-2;P84103	Serine/arginine-rich splicing factor 3	SRSF3	tr|A0A087X2D0|A0A087X2D0_HUMAN Isoform of P84103, Serine/arginine-rich-splicing factor 3 OS=Homo sapiens OX=9606 GN=SRSF3 PE=1 SV=1;sp|P84103-2|SRSF3_HUMAN Isoform of P84103, Isoform 2 of Serine/arginine-rich splicing factor 3 OS=Homo sapiens OX=9606 GN=SR	3	4	4	3	4;4;4	4;4;4	3;3;3	0	0	0	0	0	0	0	0	0	2	3	2	2	2	2	4	3	3	0	0	0	0	0	0	0	0	0	0	0	0	0	0	0	0	0	0	0	0
A0A087X2D8;O60271-9;O60271-4;O60271-2;O60271	A0A087X2D8;O60271-9;O60271-4;O60271-2;O60271	C-Jun-amino-terminal kinase-interacting protein 4	SPAG9	tr|A0A087X2D8|A0A087X2D8_HUMAN Isoform of O60271, C-Jun-amino-terminal kinase-interacting protein 4 OS=Homo sapiens OX=9606 GN=SPAG9 PE=1 SV=1;sp|O60271-9|JIP4_HUMAN Isoform of O60271, Isoform 6 of C-Jun-amino-terminal kinase-interacting protein 4 OS=Homo	5	1	1	1	1;1;1;1;1	1;1;1;1;1	1;1;1;1;1	1	1	1	1	1	1	1	1	1	0	0	0	0	0	0	0	0	0	0	0	0	0	0	0	0	0	0	0	0	0	0	0	0	0	0	0	1	1
A0A087X2I1;P62333;H0YJC0;H0YJS8;H0YJX2;H0YJE9;H0YJT1	A0A087X2I1;P62333	26S protease regulatory subunit 10B	PSMC6	tr|A0A087X2I1|A0A087X2I1_HUMAN Isoform of P62333, 26S proteasome regulatory subunit 10B OS=Homo sapiens OX=9606 GN=PSMC6 PE=1 SV=1;sp|P62333|PRS10_HUMAN 26S proteasome regulatory subunit 10B OS=Homo sapiens OX=9606 GN=PSMC6 PE=1 SV=1	7	9	9	9	9;9;4;3;1;1;1	9;9;4;3;1;1;1	9;9;4;3;1;1;1	0	0	0	0	0	0	0	0	0	3	3	3	3	3	3	2	2	2	5	5	4	7	8	6	6	7	7	5	5	5	6	6	5	6	4	3	0	0
A0A096LP37;A0A096LNI2;A0A096LNX2;Q9Y5E7	A0A096LP37;A0A096LNI2;A0A096LNX2;Q9Y5E7	Protocadherin beta-2	PCDHB2	tr|A0A096LP37|A0A096LP37_HUMAN Isoform of Q9Y5E7, Protocadherin beta-2 OS=Homo sapiens OX=9606 GN=PCDHB2 PE=4 SV=1;tr|A0A096LNI2|A0A096LNI2_HUMAN Isoform of Q9Y5E7, Protocadherin beta-2 OS=Homo sapiens OX=9606 GN=PCDHB2 PE=4 SV=1;tr|A0A096LNX2|A0A096LNX2_H	4	1	1	1	1;1;1;1	1;1;1;1	1;1;1;1	0	0	0	0	0	0	0	0	0	0	0	0	0	0	0	0	0	0	0	0	0	0	0	0	0	1	0	0	0	0	0	0	0	0	0	0	0	0
A0A096LPI6;A0A0B4J2E5;Q15269	A0A096LPI6;A0A0B4J2E5;Q15269	Periodic tryptophan protein 2 homolog	PWP2	tr|A0A096LPI6|A0A096LPI6_HUMAN Uncharacterized protein (Fragment) OS=Homo sapiens OX=9606 PE=4 SV=2;tr|A0A0B4J2E5|A0A0B4J2E5_HUMAN Uncharacterized protein OS=Homo sapiens OX=9606 GN=LOC102724159 PE=1 SV=1;sp|Q15269|PWP2_HUMAN Periodic tryptophan protein 2	3	1	1	1	1;1;1	1;1;1	1;1;1	1	1	0	1	1	1	1	1	0	0	0	0	0	0	0	0	0	0	0	0	0	0	0	0	0	0	0	0	0	0	0	0	0	0	0	0	1	1
A0A0A0MQR4;I3L2J0;Q96RK0;I3L135	A0A0A0MQR4;I3L2J0;Q96RK0	Protein capicua homolog	CIC	tr|A0A0A0MQR4|A0A0A0MQR4_HUMAN Isoform of Q96RK0, Protein capicua homolog OS=Homo sapiens OX=9606 GN=CIC PE=1 SV=1;tr|I3L2J0|I3L2J0_HUMAN Isoform of Q96RK0, Protein capicua homolog OS=Homo sapiens OX=9606 GN=CIC PE=1 SV=1;sp|Q96RK0|CIC_HUMAN Protein capicu	4	4	4	4	4;4;4;1	4;4;4;1	4;4;4;1	0	0	0	0	0	0	0	0	0	0	0	0	0	0	0	0	0	0	2	4	4	3	4	3	4	4	4	0	0	0	0	0	0	0	0	0	0	0
A0A0A0MQZ6;O95478	A0A0A0MQZ6;O95478	Ribosome biogenesis protein NSA2 homolog	NSA2	tr|A0A0A0MQZ6|A0A0A0MQZ6_HUMAN Isoform of O95478, Ribosome biogenesis protein NSA2 homolog OS=Homo sapiens OX=9606 GN=NSA2 PE=1 SV=1;sp|O95478|NSA2_HUMAN Ribosome biogenesis protein NSA2 homolog OS=Homo sapiens OX=9606 GN=NSA2 PE=1 SV=1	2	2	2	2	2;2	2;2	2;2	0	0	0	0	0	0	0	0	0	0	0	0	0	0	0	0	0	0	1	1	1	1	2	2	1	1	1	1	1	0	1	1	1	1	0	1	0	0
A0A0A0MR02;P45880-2;P45880;P45880-1;Q5JSD2;Q5JSD1;A2A3S1	A0A0A0MR02;P45880-2;P45880;P45880-1;Q5JSD2;Q5JSD1	Voltage-dependent anion-selective channel protein 2	VDAC2	tr|A0A0A0MR02|A0A0A0MR02_HUMAN Isoform of P45880, Voltage-dependent anion-selective channel protein 2 (Fragment) OS=Homo sapiens OX=9606 GN=VDAC2 PE=1 SV=1;sp|P45880-2|VDAC2_HUMAN Isoform of P45880, Isoform 2 of Voltage-dependent anion-selective channel pr	7	11	11	11	11;11;11;11;8;8;4	11;11;11;11;8;8;4	11;11;11;11;8;8;4	0	0	0	0	0	0	0	0	0	4	4	9	8	8	7	6	6	7	8	9	7	7	10	8	8	9	10	8	8	4	7	8	5	8	6	6	0	0
A0A0A0MRA3;A0A0A0MTS7;Q8WZ42-3;Q8WZ42-10;Q8WZ42-9;Q8WZ42-5;Q8WZ42-11;Q8WZ42-4;Q8WZ42-7;Q8WZ42-2;Q8WZ42;Q8WZ42-8;Q8WZ42-13;Q8WZ42-12	A0A0A0MRA3;A0A0A0MTS7;Q8WZ42-3;Q8WZ42-10;Q8WZ42-9;Q8WZ42-5;Q8WZ42-11;Q8WZ42-4;Q8WZ42-7;Q8WZ42-2;Q8WZ42;Q8WZ42-8;Q8WZ42-13;Q8WZ42-12	Titin	TTN	tr|A0A0A0MRA3|A0A0A0MRA3_HUMAN Isoform of Q8WZ42, Titin OS=Homo sapiens OX=9606 GN=TTN PE=1 SV=1;tr|A0A0A0MTS7|A0A0A0MTS7_HUMAN Isoform of Q8WZ42, Titin OS=Homo sapiens OX=9606 GN=TTN PE=1 SV=1;sp|Q8WZ42-3|TITIN_HUMAN Isoform of Q8WZ42, Isoform 3 of Titin	14	5	5	5	5;5;5;5;5;5;5;5;5;5;5;5;5;5	5;5;5;5;5;5;5;5;5;5;5;5;5;5	5;5;5;5;5;5;5;5;5;5;5;5;5;5	0	0	1	1	1	1	1	0	1	1	1	1	1	1	0	0	0	0	0	0	0	1	1	1	0	1	0	3	2	2	3	3	3	3	3	2	0	0
A0A0A0MRM8;A0A0D9SGC1;E7EW20;Q9UM54-5;Q9UM54-2;Q9UM54-6;Q9UM54-4;Q9UM54-1;Q9UM54	A0A0A0MRM8;A0A0D9SGC1;E7EW20;Q9UM54-5;Q9UM54-2;Q9UM54-6;Q9UM54-4;Q9UM54-1;Q9UM54	Unconventional myosin-VI	MYO6	tr|A0A0A0MRM8|A0A0A0MRM8_HUMAN Isoform of Q9UM54, Unconventional myosin-VI OS=Homo sapiens OX=9606 GN=MYO6 PE=1 SV=1;tr|A0A0D9SGC1|A0A0D9SGC1_HUMAN Isoform of Q9UM54, Unconventional myosin-VI OS=Homo sapiens OX=9606 GN=MYO6 PE=1 SV=1;tr|E7EW20|E7EW20_HUMAN	9	1	1	1	1;1;1;1;1;1;1;1;1	1;1;1;1;1;1;1;1;1	1;1;1;1;1;1;1;1;1	1	1	1	1	1	1	1	1	1	1	1	1	1	1	1	1	1	1	0	0	0	0	0	0	0	0	0	0	0	0	0	0	0	0	0	0	1	1
A0A0A0MRN0;Q5VTL8-2;Q5VTL8	A0A0A0MRN0;Q5VTL8-2;Q5VTL8	Pre-mRNA-splicing factor 38B	PRPF38B	tr|A0A0A0MRN0|A0A0A0MRN0_HUMAN Isoform of Q5VTL8, PRP38 pre-mRNA processing factor 38 (Yeast) domain containing B, isoform CRA_b OS=Homo sapiens OX=9606 GN=PRPF38B PE=1 SV=1;sp|Q5VTL8-2|PR38B_HUMAN Isoform of Q5VTL8, Isoform 2 of Pre-mRNA-splicing factor 3	3	1	1	1	1;1;1	1;1;1	1;1;1	0	0	0	0	0	0	0	0	0	0	0	0	0	0	0	0	0	0	0	0	1	0	0	0	1	0	0	0	0	0	0	0	0	0	0	0	0	0
A0A0A0MRP6;B7ZLQ5;P28370-2;P28370	A0A0A0MRP6;B7ZLQ5;P28370-2;P28370	Probable global transcription activator SNF2L1	SMARCA1	tr|A0A0A0MRP6|A0A0A0MRP6_HUMAN Isoform of P28370, Probable global transcription activator SNF2L1 OS=Homo sapiens OX=9606 GN=SMARCA1 PE=1 SV=1;tr|B7ZLQ5|B7ZLQ5_HUMAN Isoform of P28370, Probable global transcription activator SNF2L1 OS=Homo sapiens OX=9606 G	4	13	2	2	13;13;13;13	2;2;2;2	2;2;2;2	0	0	0	0	0	0	0	0	0	4	4	4	4	4	4	3	4	4	12	13	12	13	12	12	13	13	13	3	3	3	3	3	3	3	3	3	0	0
A0A0A0MRR7;P09234;Q5TAL2	A0A0A0MRR7;P09234	U1 small nuclear ribonucleoprotein C	SNRPC	tr|A0A0A0MRR7|A0A0A0MRR7_HUMAN Isoform of P09234, U1 small nuclear ribonucleoprotein C OS=Homo sapiens OX=9606 GN=SNRPC PE=1 SV=1;sp|P09234|RU1C_HUMAN U1 small nuclear ribonucleoprotein C OS=Homo sapiens OX=9606 GN=SNRPC PE=1 SV=1	3	3	3	3	3;3;1	3;3;1	3;3;1	0	0	0	0	0	0	0	0	0	2	1	2	3	2	3	2	3	2	1	1	0	1	1	0	1	1	1	1	1	1	0	0	0	1	0	0	0	0
A0A0A0MS08;P01857;A0A0A0MS07;CON__sp|P01862|IGHG2_CAVPO	A0A0A0MS08;P01857;A0A0A0MS07	Ig gamma-1 chain C region	IGHG1	tr|A0A0A0MS08|A0A0A0MS08_HUMAN Isoform of P01857, Immunoglobulin heavy constant gamma 1 (Fragment) OS=Homo sapiens OX=9606 GN=IGHG1 PE=1 SV=1;sp|P01857|IGHG1_HUMAN Immunoglobulin heavy constant gamma 1 OS=Homo sapiens OX=9606 GN=IGHG1 PE=1 SV=1;tr|A0A0A0MS	4	15	11	5	15;15;13;2	11;11;9;0	5;5;4;0	2	1	2	2	2	2	2	2	2	3	4	4	5	5	4	4	5	4	6	4	4	6	7	6	6	10	6	3	3	3	3	3	2	3	2	2	2	1
A0A0A0MSE3;D3DNG8;P30556	A0A0A0MSE3;D3DNG8;P30556	Type-1 angiotensin II receptor	AGTR1	tr|A0A0A0MSE3|A0A0A0MSE3_HUMAN Isoform of P30556, Angiotensin II receptor, type 1, isoform CRA_c OS=Homo sapiens OX=9606 GN=AGTR1 PE=1 SV=1;tr|D3DNG8|D3DNG8_HUMAN Isoform of P30556, Angiotensin II receptor, type 1, isoform CRA_a OS=Homo sapiens OX=9606 GN=	3	1	1	1	1;1;1	1;1;1	1;1;1	0	0	0	0	0	0	0	0	0	0	0	1	0	0	1	0	0	1	0	0	0	0	0	0	0	0	0	0	0	0	0	0	0	0	0	0	0	0
A0A0A0MSI1;Q1MX18-4;Q1MX18-6;Q1MX18-2;Q1MX18-5;Q1MX18	A0A0A0MSI1;Q1MX18-4;Q1MX18-6;Q1MX18-2;Q1MX18-5;Q1MX18	Protein inscuteable homolog	INSC	tr|A0A0A0MSI1|A0A0A0MSI1_HUMAN Isoform of Q1MX18, Protein inscuteable homolog OS=Homo sapiens OX=9606 GN=INSC PE=4 SV=1;sp|Q1MX18-4|INSC_HUMAN Isoform of Q1MX18, Isoform 4 of Protein inscuteable homolog OS=Homo sapiens OX=9606 GN=INSC;sp|Q1MX18-6|INSC_HUMA	6	1	1	1	1;1;1;1;1;1	1;1;1;1;1;1	1;1;1;1;1;1	0	0	0	0	0	0	0	0	0	0	0	0	0	0	0	0	0	0	1	1	1	1	1	1	1	1	1	0	0	0	0	0	0	0	0	0	0	0
A0A0A0MSM0;Q92598-2;Q92598-3;Q92598;Q92598-4;A0A087WTS8;A0A087WYC1;P34932	A0A0A0MSM0;Q92598-2;Q92598-3;Q92598;Q92598-4;A0A087WTS8;A0A087WYC1;P34932	Heat shock protein 105 kDa;Heat shock 70 kDa protein 4	HSPH1;HSPA4	tr|A0A0A0MSM0|A0A0A0MSM0_HUMAN Isoform of Q92598, Heat shock protein 105 kDa OS=Homo sapiens OX=9606 GN=HSPH1 PE=1 SV=1;sp|Q92598-2|HS105_HUMAN Isoform of Q92598, Isoform Beta of Heat shock protein 105 kDa OS=Homo sapiens OX=9606 GN=HSPH1;sp|Q92598-3|HS105	8	2	2	2	2;2;2;2;2;1;1;1	2;2;2;2;2;1;1;1	2;2;2;2;2;1;1;1	0	0	0	0	0	0	0	0	0	0	0	0	0	0	0	0	0	0	2	1	1	2	2	2	2	1	1	0	1	1	1	1	1	1	1	1	0	0
A0A0A0MSQ0;P13797-3;P13797-2;P13797	A0A0A0MSQ0;P13797-3;P13797-2;P13797	Plastin-3	PLS3	tr|A0A0A0MSQ0|A0A0A0MSQ0_HUMAN Isoform of P13797, Plastin-3 OS=Homo sapiens OX=9606 GN=PLS3 PE=1 SV=1;sp|P13797-3|PLST_HUMAN Isoform of P13797, Isoform 3 of Plastin-3 OS=Homo sapiens OX=9606 GN=PLS3;sp|P13797-2|PLST_HUMAN Isoform of P13797, Isoform 2 of Pl	4	1	1	1	1;1;1;1	1;1;1;1	1;1;1;1	1	1	1	1	1	1	1	1	1	1	1	1	1	1	1	1	1	1	0	0	0	0	0	0	0	0	0	0	0	0	0	0	0	0	0	0	1	1
A0A0A0MSR2;E7EV99;E7ENY0;P35611-5;P35611-2;P35611-6;P35611-4;P35611;P35611-3	A0A0A0MSR2;E7EV99;E7ENY0;P35611-5;P35611-2;P35611-6;P35611-4;P35611;P35611-3	Alpha-adducin	ADD1	tr|A0A0A0MSR2|A0A0A0MSR2_HUMAN Isoform of P35611, Alpha-adducin OS=Homo sapiens OX=9606 GN=ADD1 PE=1 SV=1;tr|E7EV99|E7EV99_HUMAN Isoform of P35611, Alpha-adducin OS=Homo sapiens OX=9606 GN=ADD1 PE=1 SV=1;tr|E7ENY0|E7ENY0_HUMAN Isoform of P35611, Alpha-addu	9	1	1	1	1;1;1;1;1;1;1;1;1	1;1;1;1;1;1;1;1;1	1;1;1;1;1;1;1;1;1	0	0	0	1	1	0	1	0	1	0	0	0	0	0	0	0	0	0	0	0	0	0	0	0	0	0	0	0	0	0	0	0	0	0	0	0	0	0
A0A0A0MTH9;O14981;O14981-2	A0A0A0MTH9;O14981;O14981-2	TATA-binding protein-associated factor 172	BTAF1	tr|A0A0A0MTH9|A0A0A0MTH9_HUMAN Isoform of O14981, TATA-binding protein-associated factor 172 OS=Homo sapiens OX=9606 GN=BTAF1 PE=1 SV=1;sp|O14981|BTAF1_HUMAN TATA-binding protein-associated factor 172 OS=Homo sapiens OX=9606 GN=BTAF1 PE=1 SV=2;sp|O14981-2|	3	8	8	8	8;8;6	8;8;6	8;8;6	0	0	0	0	0	0	0	0	0	0	0	0	0	0	0	0	0	0	3	4	1	7	7	5	4	3	4	3	3	2	4	4	4	3	2	1	0	0
A0A0A0MTL6;Q6ZS17-2;Q6ZS17;Q6ZS17-3;Q6ZS17-4;H3BMG9;H3BSV5;H3BSX9;H3BQI5;H3BU12	A0A0A0MTL6;Q6ZS17-2;Q6ZS17;Q6ZS17-3;Q6ZS17-4	Protein FAM65A	FAM65A	tr|A0A0A0MTL6|A0A0A0MTL6_HUMAN Isoform of Q6ZS17, Rho family-interacting cell polarization regulator 1 OS=Homo sapiens OX=9606 GN=RIPOR1 PE=1 SV=1;sp|Q6ZS17-2|RIPR1_HUMAN Isoform of Q6ZS17, Isoform 2 of Rho family-interacting cell polarization regulator 1	10	7	7	7	7;7;7;7;7;3;3;2;1;1	7;7;7;7;7;3;3;2;1;1	7;7;7;7;7;3;3;2;1;1	0	0	0	0	0	0	0	0	0	5	7	7	5	3	3	5	4	5	0	0	0	0	0	0	0	0	0	0	0	0	0	0	0	0	0	0	0	0
A0A0A0MTS2;A0A2U3TZU2;P06744;P06744-2;A0A0J9YXP8;A0A0J9YX90;A0A0J9YYH3;A0A2R8Y6C7;K7EQ48	A0A0A0MTS2;A0A2U3TZU2;P06744;P06744-2;A0A0J9YXP8;A0A0J9YX90;A0A0J9YYH3;A0A2R8Y6C7;K7EQ48	Glucose-6-phosphate isomerase	GPI	tr|A0A0A0MTS2|A0A0A0MTS2_HUMAN Isoform of P06744, Glucose-6-phosphate isomerase (Fragment) OS=Homo sapiens OX=9606 GN=GPI PE=1 SV=1;tr|A0A2U3TZU2|A0A2U3TZU2_HUMAN Isoform of P06744, Glucose-6-phosphate isomerase OS=Homo sapiens OX=9606 GN=GPI PE=4 SV=1;sp|	9	2	2	2	2;2;2;2;1;1;1;1;1	2;2;2;2;1;1;1;1;1	2;2;2;2;1;1;1;1;1	0	0	0	0	0	0	0	0	0	1	1	1	1	1	1	1	1	1	1	0	0	1	1	0	1	1	0	0	0	0	0	0	0	0	0	0	0	0
A0A0A6YYJ5;A0A286YES6;O94854;O94854-2	A0A0A6YYJ5;A0A286YES6;O94854;O94854-2	Uncharacterized protein KIAA0754	MACF1;KIAA0754	tr|A0A0A6YYJ5|A0A0A6YYJ5_HUMAN Isoform of Q9UPN3, Microtubule-actin cross-linking factor 1, isoforms 1/2/3/5 (Fragment) OS=Homo sapiens OX=9606 GN=MACF1 PE=1 SV=2;tr|A0A286YES6|A0A286YES6_HUMAN Isoform of Q9UPN3, Microtubule-actin cross-linking factor 1, i	4	62	43	43	62;42;36;34	43;42;36;34	43;42;36;34	0	0	0	0	0	0	0	0	0	0	0	0	0	0	0	0	0	0	58	56	57	51	47	45	60	57	59	0	0	0	0	0	0	0	0	0	0	0
A0A0B4J1V9;Q9NRZ9-3;Q9NRZ9-2;Q9NRZ9;Q9NRZ9-6;Q9NRZ9-5;A0A087WSW7;F6XU50;Q9NRZ9-4;Q9NW36;Q9NRZ9-8;Q9NRZ9-7;B1ALG6;Q9NRZ9-9;Q8TE73	A0A0B4J1V9;Q9NRZ9-3;Q9NRZ9-2;Q9NRZ9;Q9NRZ9-6;Q9NRZ9-5;A0A087WSW7;F6XU50;Q9NRZ9-4	Lymphoid-specific helicase	HELLS	tr|A0A0B4J1V9|A0A0B4J1V9_HUMAN Isoform of Q9NRZ9, Helicase, lymphoid-specific, isoform CRA_b OS=Homo sapiens OX=9606 GN=HELLS PE=1 SV=1;sp|Q9NRZ9-3|HELLS_HUMAN Isoform of Q9NRZ9, Isoform 3 of Lymphoid-specific helicase OS=Homo sapiens OX=9606 GN=HELLS;sp|Q	15	16	16	16	16;16;16;16;15;15;14;14;13;7;4;4;3;1;1	16;16;16;16;15;15;14;14;13;7;4;4;3;1;1	16;16;16;16;15;15;14;14;13;7;4;4;3;1;1	0	0	0	0	0	0	0	0	0	0	0	0	0	0	0	0	0	0	4	3	3	15	14	13	8	5	8	4	2	0	4	5	5	1	1	0	0	0
A0A0B4J220;E9PLD3;E9PRG8	A0A0B4J220		C11orf98	tr|A0A0B4J220|A0A0B4J220_HUMAN Isoform of E9PRG8, Chromosome 11 open reading frame 48, isoform CRA_c OS=Homo sapiens OX=9606 GN=C11orf98 PE=1 SV=1	3	3	3	3	3;1;1	3;1;1	3;1;1	0	0	0	0	0	0	0	0	0	2	3	2	2	2	2	2	2	2	2	2	2	2	2	2	3	2	2	1	0	0	1	1	1	1	1	0	0	0
A0A0B4J231;B9A064;P0CG04;P0CF74;A0M8Q6	A0A0B4J231;B9A064;P0CG04;P0CF74	Immunoglobulin lambda-like polypeptide 5;Ig lambda-1 chain C regions;Ig lambda-6 chain C region	IGLL5;IGLC1;IGLC6	tr|A0A0B4J231|A0A0B4J231_HUMAN Isoform of B9A064, Immunoglobulin lambda-like polypeptide 5 OS=Homo sapiens OX=9606 GN=IGLL5 PE=1 SV=1;sp|B9A064|IGLL5_HUMAN Immunoglobulin lambda-like polypeptide 5 OS=Homo sapiens OX=9606 GN=IGLL5 PE=2 SV=2;sp|P0CG04|IGLC1_	5	4	4	2	4;4;3;2;1	4;4;3;2;1	2;2;1;0;0	1	1	1	1	1	1	1	1	1	2	2	2	1	1	2	2	1	1	3	3	3	2	4	3	4	4	4	2	2	2	3	2	2	2	2	2	1	1
A0A0B4J2B4;K7EM56;S4R417;K7ELC2;S4R456	A0A0B4J2B4;K7EM56;S4R417;K7ELC2;S4R456		RPS15	tr|A0A0B4J2B4|A0A0B4J2B4_HUMAN Isoform of P62841, 40S ribosomal protein S15 OS=Homo sapiens OX=9606 GN=RPS15 PE=1 SV=1;tr|K7EM56|K7EM56_HUMAN Isoform of P62841, 40S ribosomal protein S15 OS=Homo sapiens OX=9606 GN=RPS15 PE=1 SV=2;tr|S4R417|S4R417_HUMAN Iso	5	9	1	1	9;8;8;8;6	1;0;0;0;0	1;0;0;0;0	1	1	1	1	1	1	1	1	1	7	7	7	6	7	6	6	6	7	6	6	5	7	7	6	7	7	8	6	5	6	6	6	6	6	5	6	0	0
A0A0C4DFV9;Q01105-3;Q01105-4;Q01105-2;Q01105	A0A0C4DFV9;Q01105-3;Q01105-4;Q01105-2;Q01105	Protein SET	SET	tr|A0A0C4DFV9|A0A0C4DFV9_HUMAN Isoform of Q01105, Protein SET OS=Homo sapiens OX=9606 GN=SET PE=1 SV=1;sp|Q01105-3|SET_HUMAN Isoform of Q01105, Isoform 3 of Protein SET OS=Homo sapiens OX=9606 GN=SET;sp|Q01105-4|SET_HUMAN Isoform of Q01105, Isoform 4 of Pr	5	1	1	1	1;1;1;1;1	1;1;1;1;1	1;1;1;1;1	0	1	1	1	1	0	1	0	1	0	0	0	0	0	0	0	0	0	1	1	1	0	0	1	0	0	1	0	0	0	0	0	0	0	0	0	0	1
A0A0C4DFX4;Q6ZRS2-3;Q6ZRS2-2;Q6ZRS2;A0A0A0MS59;A0A087X0E3	A0A0C4DFX4;Q6ZRS2-3;Q6ZRS2-2;Q6ZRS2;A0A0A0MS59	Helicase SRCAP	SRCAP	tr|A0A0C4DFX4|A0A0C4DFX4_HUMAN Uncharacterized protein (Fragment) OS=Homo sapiens OX=9606 PE=4 SV=1;sp|Q6ZRS2-3|SRCAP_HUMAN Isoform of Q6ZRS2, Isoform 3 of Helicase SRCAP OS=Homo sapiens OX=9606 GN=SRCAP;sp|Q6ZRS2-2|SRCAP_HUMAN Isoform of Q6ZRS2, Isoform 2	6	6	6	6	6;6;6;6;4;2	6;6;6;6;4;2	6;6;6;6;4;2	0	0	0	0	0	0	0	0	0	0	0	0	0	0	0	0	0	0	6	5	5	6	6	5	4	3	4	1	1	0	1	1	1	0	0	1	0	0
A0A0C4DFX9;Q9H3P2;H0Y3X6;C9JHL4;H7C2C7;C9JEM7;Q9H3P2-7;H7C0W2;F8W954;F8WF98;H7C3C2;H7C2M8	A0A0C4DFX9;Q9H3P2;H0Y3X6;C9JHL4;H7C2C7	Negative elongation factor A	NELFA	tr|A0A0C4DFX9|A0A0C4DFX9_HUMAN Isoform of Q9H3P2, Negative elongation factor A OS=Homo sapiens OX=9606 GN=NELFA PE=1 SV=1;sp|Q9H3P2|NELFA_HUMAN Negative elongation factor A OS=Homo sapiens OX=9606 GN=NELFA PE=1 SV=3;tr|H0Y3X6|H0Y3X6_HUMAN Isoform of Q9H3P2	12	14	14	14	14;14;12;8;7;6;6;4;2;2;1;1	14;14;12;8;7;6;6;4;2;2;1;1	14;14;12;8;7;6;6;4;2;2;1;1	0	0	0	0	0	0	0	0	0	11	11	11	13	13	14	13	13	14	4	5	3	6	6	6	5	6	6	5	3	3	5	5	5	5	5	3	0	0
A0A0C4DG41;B5MDW0;A8MX39;A8MZ24;Q01543-4;P11308-2;Q01543-2;Q01543-3;Q01543;P11308-1;P11308-4;P11308	A0A0C4DG41;B5MDW0;A8MX39;A8MZ24;Q01543-4;P11308-2;Q01543-2;Q01543-3;Q01543;P11308-1;P11308-4;P11308	Friend leukemia integration 1 transcription factor;Transcriptional regulator ERG	ERG;FLI1	tr|A0A0C4DG41|A0A0C4DG41_HUMAN Isoform of P11308, Transcriptional regulator ERG OS=Homo sapiens OX=9606 GN=ERG PE=1 SV=1;tr|B5MDW0|B5MDW0_HUMAN Isoform of P11308, Erythroblast transformation-specific transcription factor ERG variant 10 OS=Homo sapiens OX=9	12	1	1	1	1;1;1;1;1;1;1;1;1;1;1;1	1;1;1;1;1;1;1;1;1;1;1;1	1;1;1;1;1;1;1;1;1;1;1;1	1	1	1	1	1	1	1	1	1	1	1	1	1	1	1	1	1	1	1	1	1	1	1	1	1	1	1	1	1	1	1	1	1	1	1	1	1	1
A0A0C4DG89;Q7L014;D6RJA6	A0A0C4DG89;Q7L014;D6RJA6	Probable ATP-dependent RNA helicase DDX46	DDX46	tr|A0A0C4DG89|A0A0C4DG89_HUMAN Isoform of Q7L014, Probable ATP-dependent RNA helicase DDX46 OS=Homo sapiens OX=9606 GN=DDX46 PE=1 SV=1;sp|Q7L014|DDX46_HUMAN Probable ATP-dependent RNA helicase DDX46 OS=Homo sapiens OX=9606 GN=DDX46 PE=1 SV=2;tr|D6RJA6|D6RJ	3	2	2	2	2;2;1	2;2;1	2;2;1	1	1	1	1	1	1	1	1	1	1	1	1	1	1	1	1	1	1	1	1	1	1	1	1	1	1	1	0	0	0	0	0	0	0	0	0	1	1
A0A0C4DGA6;Q14527;Q14527-2;H7C5K0	A0A0C4DGA6;Q14527;Q14527-2	Helicase-like transcription factor	HLTF	tr|A0A0C4DGA6|A0A0C4DGA6_HUMAN Isoform of Q14527, Helicase-like transcription factor OS=Homo sapiens OX=9606 GN=HLTF PE=1 SV=1;sp|Q14527|HLTF_HUMAN Helicase-like transcription factor OS=Homo sapiens OX=9606 GN=HLTF PE=1 SV=2;sp|Q14527-2|HLTF_HUMAN Isoform	4	15	15	15	15;15;13;4	15;15;13;4	15;15;13;4	1	1	1	1	1	1	1	1	1	0	0	0	0	0	0	0	0	0	7	7	5	13	12	9	8	3	7	6	7	7	9	9	7	3	2	2	1	1
A0A0C4DGS1;P39656-2;P39656-3;P39656;U3KQ84	A0A0C4DGS1;P39656-2;P39656-3;P39656;U3KQ84	Dolichyl-diphosphooligosaccharide--protein glycosyltransferase 48 kDa subunit	DDOST	tr|A0A0C4DGS1|A0A0C4DGS1_HUMAN Isoform of P39656, Dolichyl-diphosphooligosaccharide--protein glycosyltransferase 48 kDa subunit OS=Homo sapiens OX=9606 GN=DDOST PE=1 SV=1;sp|P39656-2|OST48_HUMAN Isoform of P39656, Isoform 2 of Dolichyl-diphosphooligosaccha	5	3	3	3	3;3;3;3;2	3;3;3;3;2	3;3;3;3;2	0	0	0	0	0	0	0	0	0	0	0	1	1	1	1	1	1	1	2	2	2	2	2	2	2	2	3	1	1	0	1	1	1	0	1	1	0	0
A0A0C4DH65;A5PL33-3;A5PL33-2;A5PL33;A0A087WVC5	A0A0C4DH65;A5PL33-3;A5PL33-2;A5PL33;A0A087WVC5	Protein KRBA1	KRBA1	tr|A0A0C4DH65|A0A0C4DH65_HUMAN Isoform of A5PL33, Protein KRBA1 OS=Homo sapiens OX=9606 GN=KRBA1 PE=1 SV=1;sp|A5PL33-3|KRBA1_HUMAN Isoform of A5PL33, Isoform 3 of Protein KRBA1 OS=Homo sapiens OX=9606 GN=KRBA1;sp|A5PL33-2|KRBA1_HUMAN Isoform of A5PL33, Iso	5	5	5	5	5;5;5;5;3	5;5;5;5;3	5;5;5;5;3	0	0	0	0	0	0	0	0	0	0	0	0	0	0	0	0	0	0	5	5	5	4	5	5	5	5	5	0	0	0	0	0	0	0	0	0	0	0
A0A0C4DH90;A0A075B6H7;A0A0C4DH55;P01624	A0A0C4DH90;A0A075B6H7;A0A0C4DH55;P01624	Ig kappa chain V-III region POM	IGKV3OR2-268;IGKV3-7;IGKV3D-7	tr|A0A0C4DH90|A0A0C4DH90_HUMAN Immunoglobulin kappa variable 3/OR2-268 (non-functional) (Fragment) OS=Homo sapiens OX=9606 GN=IGKV3OR2-268 PE=4 SV=5;tr|A0A075B6H7|A0A075B6H7_HUMAN Immunoglobulin kappa variable 3-7 (non-functional) (Fragment) OS=Homo sapien	4	1	1	1	1;1;1;1	1;1;1;1	1;1;1;1	1	1	1	1	1	1	1	1	1	0	0	0	0	0	0	0	0	0	1	1	1	1	1	1	1	1	1	1	1	1	1	1	1	1	1	1	1	1
A0A0D9SF98;A0A087WWJ5;A0A0D9SF30;A0A087WTF6;A0A087WX77;A0A087WWD4;A0A087WV75;P13591-1;P13591	A0A0D9SF98;A0A087WWJ5;A0A0D9SF30;A0A087WTF6;A0A087WX77;A0A087WWD4;A0A087WV75;P13591-1;P13591	Neural cell adhesion molecule 1	NCAM1	tr|A0A0D9SF98|A0A0D9SF98_HUMAN Isoform of P13591, Neural cell adhesion molecule 1 (Fragment) OS=Homo sapiens OX=9606 GN=NCAM1 PE=1 SV=1;tr|A0A087WWJ5|A0A087WWJ5_HUMAN Isoform of P13591, Neural cell adhesion molecule 1 (Fragment) OS=Homo sapiens OX=9606 GN=	9	1	1	1	1;1;1;1;1;1;1;1;1	1;1;1;1;1;1;1;1;1	1;1;1;1;1;1;1;1;1	0	0	0	0	0	0	0	0	0	0	0	0	0	0	0	0	0	0	0	0	1	0	1	0	1	0	1	0	0	0	0	0	0	0	0	0	0	0
A0A0D9SFE4;A0A1B0GU67;A0A1B0GUX5;H7C5U0	A0A0D9SFE4;A0A1B0GU67		DNM1	tr|A0A0D9SFE4|A0A0D9SFE4_HUMAN Isoform of Q05193, Dynamin-1 OS=Homo sapiens OX=9606 GN=DNM1 PE=1 SV=1;tr|A0A1B0GU67|A0A1B0GU67_HUMAN Isoform of Q05193, Dynamin-1 (Fragment) OS=Homo sapiens OX=9606 GN=DNM1 PE=1 SV=1	4	74	74	7	74;39;27;3	74;39;27;3	7;0;0;0	0	0	0	0	0	0	0	0	0	67	68	69	64	60	60	57	56	59	0	0	0	0	0	0	0	0	0	0	0	0	0	0	0	0	0	0	0	0
A0A0D9SFF0;Q08050-2;Q08050;Q08050-3	A0A0D9SFF0;Q08050-2;Q08050;Q08050-3	Forkhead box protein M1	FOXM1	tr|A0A0D9SFF0|A0A0D9SFF0_HUMAN Isoform of Q08050, Forkhead box protein M1 OS=Homo sapiens OX=9606 GN=FOXM1 PE=1 SV=1;sp|Q08050-2|FOXM1_HUMAN Isoform of Q08050, Isoform 2 of Forkhead box protein M1 OS=Homo sapiens OX=9606 GN=FOXM1;sp|Q08050|FOXM1_HUMAN Fork	4	1	1	1	1;1;1;1	1;1;1;1	1;1;1;1	0	0	0	0	0	0	0	0	0	1	1	1	1	1	1	0	1	1	0	0	0	0	0	0	0	0	0	0	0	0	0	0	0	0	0	0	0	0
A0A0D9SFH5;A0A0A0MT38;Q6ZSL5;A0A088AWN3;A0A0A0MSY4;Q9BZ29-6;Q9BZ29-3;Q9BZ29-5;Q9BZ29;Q9BZ29-4	A0A0D9SFH5;A0A0A0MT38;Q6ZSL5;A0A088AWN3;A0A0A0MSY4;Q9BZ29-6;Q9BZ29-3;Q9BZ29-5;Q9BZ29;Q9BZ29-4	Dedicator of cytokinesis protein 9	DOCK9	tr|A0A0D9SFH5|A0A0D9SFH5_HUMAN Isoform of Q9BZ29, Dedicator of cytokinesis protein 9 OS=Homo sapiens OX=9606 GN=DOCK9 PE=1 SV=1;tr|A0A0A0MT38|A0A0A0MT38_HUMAN Isoform of Q9BZ29, Dedicator of cytokinesis 9, isoform CRA_b OS=Homo sapiens OX=9606 GN=DOCK9 PE=	10	1	1	1	1;1;1;1;1;1;1;1;1;1	1;1;1;1;1;1;1;1;1;1	1;1;1;1;1;1;1;1;1;1	0	0	0	0	0	0	0	0	0	1	1	1	1	1	0	0	0	0	1	1	1	1	0	1	1	0	1	1	1	1	1	1	1	1	1	1	0	0
A0A0D9SFK2;Q92614-5;Q92614-2;Q92614-4;Q92614;Q92614-3	A0A0D9SFK2;Q92614-5;Q92614-2;Q92614-4;Q92614;Q92614-3	Unconventional myosin-XVIIIa	MYO18A	tr|A0A0D9SFK2|A0A0D9SFK2_HUMAN Isoform of Q92614, Unconventional myosin-XVIIIa OS=Homo sapiens OX=9606 GN=MYO18A PE=1 SV=1;sp|Q92614-5|MY18A_HUMAN Isoform of Q92614, Isoform 5 of Unconventional myosin-XVIIIa OS=Homo sapiens OX=9606 GN=MYO18A;sp|Q92614-2|MY	6	5	5	5	5;5;5;5;5;4	5;5;5;5;5;4	5;5;5;5;5;4	0	0	0	0	0	0	0	0	0	5	5	4	5	4	4	3	4	3	0	0	0	0	0	0	0	0	0	0	0	0	0	0	0	0	0	0	0	0
A0A0G2JIW1;P0DMV9;P0DMV8;P0DMV8-2;V9GZ37	A0A0G2JIW1;P0DMV9;P0DMV8;P0DMV8-2;V9GZ37	Heat shock 70 kDa protein 1B;Heat shock 70 kDa protein 1A	HSPA1B;HSPA1A	tr|A0A0G2JIW1|A0A0G2JIW1_HUMAN Isoform of P0DMV9, Heat shock 70 kDa protein 1B OS=Homo sapiens OX=9606 GN=HSPA1B PE=1 SV=1;sp|P0DMV9|HS71B_HUMAN Heat shock 70 kDa protein 1B OS=Homo sapiens OX=9606 GN=HSPA1B PE=1 SV=1;sp|P0DMV8|HS71A_HUMAN Heat shock 70 kD	5	43	38	24	43;43;43;38;31	38;38;38;33;27	24;24;24;20;16	11	10	12	8	8	10	10	9	9	38	42	35	36	33	32	30	31	32	31	30	31	32	30	29	32	31	30	35	35	34	33	32	29	32	31	30	9	8
A0A0G2JNZ2;A0A0G2JPP5;Q14160;Q14160-3;A0A0G2JMS7;Q14160-2;H0YCG0;H0YDF9;Q5T0G3;Q9BTT6-2;Q9BTT6	A0A0G2JNZ2;A0A0G2JPP5;Q14160;Q14160-3;A0A0G2JMS7;Q14160-2	Protein scribble homolog	SCRIB	tr|A0A0G2JNZ2|A0A0G2JNZ2_HUMAN Isoform of Q14160, Protein scribble homolog OS=Homo sapiens OX=9606 GN=SCRIB PE=1 SV=1;tr|A0A0G2JPP5|A0A0G2JPP5_HUMAN Isoform of Q14160, Protein scribble homolog OS=Homo sapiens OX=9606 GN=SCRIB PE=1 SV=1;sp|Q14160|SCRIB_HUMA	11	41	41	41	41;41;41;41;36;36;14;4;3;3;3	41;41;41;41;36;36;14;4;3;3;3	41;41;41;41;36;36;14;4;3;3;3	0	1	0	1	1	1	0	1	0	2	3	1	2	1	1	1	0	2	38	34	35	27	24	25	36	34	35	1	2	2	2	2	1	2	1	2	0	1
A0A0G2JR20;A0A0C4DG71;A0A0G2JQM2;A0A0G2JR50;Q86SQ7-3;Q86SQ7-4;Q86SQ7	A0A0G2JR20;A0A0C4DG71;A0A0G2JQM2;A0A0G2JR50;Q86SQ7-3;Q86SQ7-4;Q86SQ7	Serologically defined colon cancer antigen 8	SDCCAG8	tr|A0A0G2JR20|A0A0G2JR20_HUMAN Isoform of Q86SQ7, Serologically defined colon cancer antigen 8 (Fragment) OS=Homo sapiens OX=9606 GN=SDCCAG8 PE=1 SV=1;tr|A0A0C4DG71|A0A0C4DG71_HUMAN Isoform of Q86SQ7, Serologically defined colon cancer antigen 8 (Fragment)	7	1	1	1	1;1;1;1;1;1;1	1;1;1;1;1;1;1	1;1;1;1;1;1;1	1	1	1	1	0	1	0	1	1	0	0	0	0	0	0	0	0	0	0	0	0	0	0	0	0	0	0	0	0	0	0	0	0	0	0	0	1	1
A0A0J9YVY3	A0A0J9YVY3			sp|A0A0J9YVY3|HV741_HUMAN Immunoglobulin heavy variable 7-4-1 OS=Homo sapiens OX=9606 GN=IGHV7-4-1 PE=3 SV=1	1	1	1	1	1	1	1	0	0	0	0	0	0	0	0	0	1	1	1	1	1	1	1	1	1	0	0	0	0	0	0	0	0	0	0	0	0	0	0	0	0	0	0	0	0
A0A0J9YWJ4;K7EJD2;A0A0J9YWB6;A0A0A0MR03;Q9Y5B0-4;Q9Y5B0	A0A0J9YWJ4;K7EJD2;A0A0J9YWB6;A0A0A0MR03;Q9Y5B0-4;Q9Y5B0	RNA polymerase II subunit A C-terminal domain phosphatase	CTDP1	tr|A0A0J9YWJ4|A0A0J9YWJ4_HUMAN Isoform of Q9Y5B0, RNA polymerase II subunit A C-terminal domain phosphatase (Fragment) OS=Homo sapiens OX=9606 GN=CTDP1 PE=1 SV=1;tr|K7EJD2|K7EJD2_HUMAN Isoform of Q9Y5B0, RNA polymerase II subunit A C-terminal domain phosph	6	2	2	2	2;2;2;2;2;2	2;2;2;2;2;2	2;2;2;2;2;2	0	0	0	0	0	0	0	0	0	1	1	1	1	1	1	1	1	1	2	1	2	1	1	1	2	1	2	0	0	0	0	0	0	0	0	0	0	0
A0A0J9YXF8;Q16378;A0A087WY73	A0A0J9YXF8;Q16378;A0A087WY73	Proline-rich protein 4	PRR4	tr|A0A0J9YXF8|A0A0J9YXF8_HUMAN Isoform of Q16378, Proline-rich protein 4 OS=Homo sapiens OX=9606 GN=PRR4 PE=1 SV=1;sp|Q16378|PROL4_HUMAN Proline-rich protein 4 OS=Homo sapiens OX=9606 GN=PRR4 PE=1 SV=3;tr|A0A087WY73|A0A087WY73_HUMAN Isoform of A0A087WZY1,	3	2	2	2	2;2;1	2;2;1	2;2;1	0	0	0	0	0	0	0	0	0	2	2	1	1	2	2	2	2	2	1	1	1	1	1	1	1	0	1	2	2	1	2	0	2	2	2	2	0	0
A0A0J9YYC6;A0A0J9YXE6;A0A0J9YXA0;Q9Y2X0-2;Q9Y2X0-3;Q9Y2X0	A0A0J9YYC6;A0A0J9YXE6;A0A0J9YXA0;Q9Y2X0-2;Q9Y2X0-3;Q9Y2X0	Mediator of RNA polymerase II transcription subunit 16	MED16	tr|A0A0J9YYC6|A0A0J9YYC6_HUMAN Isoform of Q9Y2X0, Mediator of RNA polymerase II transcription subunit 16 (Fragment) OS=Homo sapiens OX=9606 GN=MED16 PE=1 SV=1;tr|A0A0J9YXE6|A0A0J9YXE6_HUMAN Isoform of Q9Y2X0, Mediator of RNA polymerase II transcription sub	6	1	1	1	1;1;1;1;1;1	1;1;1;1;1;1	1;1;1;1;1;1	0	0	0	0	0	0	0	0	0	0	0	0	0	0	0	0	0	0	0	0	0	1	1	1	0	0	0	0	0	0	1	1	1	0	0	0	0	0
A0A0M3HER2;Q7Z7K6-3;Q7Z7K6	A0A0M3HER2;Q7Z7K6-3;Q7Z7K6	Centromere protein V	CENPV	tr|A0A0M3HER2|A0A0M3HER2_HUMAN Isoform of Q7Z7K6, Centromere protein V OS=Homo sapiens OX=9606 GN=CENPV PE=1 SV=1;sp|Q7Z7K6-3|CENPV_HUMAN Isoform of Q7Z7K6, Isoform 3 of Centromere protein V OS=Homo sapiens OX=9606 GN=CENPV;sp|Q7Z7K6|CENPV_HUMAN Centromere	3	2	2	2	2;2;2	2;2;2	2;2;2	0	0	0	0	0	0	0	0	0	0	0	0	0	0	0	0	0	0	0	0	0	1	0	1	0	1	0	0	1	0	1	1	1	0	1	0	0	0
A0A0R4J2E8;A8MXP9;P43243;D6REM6;D6R991;B3KM87;P43243-2;H0Y8T4;Q68E03;D6RAM9;D6RAY2;D6R8Z5;D6RBI2;D6RBK5;D6RE02;D6RIA2;D6RB45;A0A1B0GX04;D6R9F3;D6RBS2;D6RCM3;D6REK4	A0A0R4J2E8;A8MXP9;P43243;D6REM6;D6R991	Matrin-3	MATR3	tr|A0A0R4J2E8|A0A0R4J2E8_HUMAN Isoform of P43243, Matrin-3 OS=Homo sapiens OX=9606 GN=MATR3 PE=1 SV=1;tr|A8MXP9|A8MXP9_HUMAN Isoform of P43243, Matrin-3 OS=Homo sapiens OX=9606 GN=MATR3 PE=1 SV=1;sp|P43243|MATR3_HUMAN Matrin-3 OS=Homo sapiens OX=9606 GN=MA	22	26	26	26	26;26;26;23;17;11;11;10;4;2;2;2;2;2;2;2;1;1;1;1;1;1	26;26;26;23;17;11;11;10;4;2;2;2;2;2;2;2;1;1;1;1;1;1	26;26;26;23;17;11;11;10;4;2;2;2;2;2;2;2;1;1;1;1;1;1	0	0	0	0	0	0	0	0	0	18	17	19	18	16	17	18	19	18	23	22	23	23	21	24	24	23	23	16	16	15	16	17	16	17	16	16	0	0
A0A0U1RQK1;A2RRD8;Q96N58;Q8N4W9-2;Q8N4W9;Q05481-2;Q05481	A0A0U1RQK1;A2RRD8;Q96N58;Q8N4W9-2;Q8N4W9;Q05481-2;Q05481	Zinc finger protein 320;Zinc finger protein 578;Zinc finger protein 808;Zinc finger protein 91	ZNF320;ZNF578;ZNF808;ZNF91	tr|A0A0U1RQK1|A0A0U1RQK1_HUMAN Uncharacterized protein (Fragment) OS=Homo sapiens OX=9606 PE=4 SV=1;sp|A2RRD8|ZN320_HUMAN Zinc finger protein 320 OS=Homo sapiens OX=9606 GN=ZNF320 PE=1 SV=1;sp|Q96N58|ZN578_HUMAN Zinc finger protein 578 OS=Homo sapiens OX=9	7	3	3	0	3;3;2;2;2;2;2	3;3;2;2;2;2;2	0;0;0;0;0;0;0	0	0	0	0	0	0	0	0	0	1	1	1	2	1	2	2	1	1	3	3	3	3	3	3	3	3	3	2	2	2	2	2	2	2	2	1	0	0
A0A0U1RR32;A0A0U1RRH7;Q99878;Q96KK5;Q9BTM1;P20671;P0C0S8;H0YFX9;Q9BTM1-2;P16104;Q96QV6	A0A0U1RR32;A0A0U1RRH7;Q99878;Q96KK5;Q9BTM1;P20671;P0C0S8;H0YFX9;Q9BTM1-2;P16104	Histone H2A type 1-J;Histone H2A type 1-H;Histone H2A.J;Histone H2A type 1-D;Histone H2A type 1;Histone H2A;Histone H2AX	HIST1H2AJ;HIST1H2AH;H2AFJ;HIST1H2AD;HIST1H2AG;H2AFX	tr|A0A0U1RR32|A0A0U1RR32_HUMAN Isoform of A0A0U1RRH7, Histone H2A OS=Homo sapiens OX=9606 GN=hCG_2039566 PE=3 SV=1;tr|A0A0U1RRH7|A0A0U1RRH7_HUMAN Histone H2A OS=Homo sapiens OX=9606 PE=3 SV=1;sp|Q99878|H2A1J_HUMAN Histone H2A type 1-J OS=Homo sapiens OX=96	11	6	6	0	6;6;6;6;6;6;6;5;5;3;2	6;6;6;6;6;6;6;5;5;3;2	0;0;0;0;0;0;0;0;0;0;0	1	2	2	2	2	2	1	2	1	6	6	6	6	6	6	6	6	6	6	5	6	6	6	6	5	6	6	4	5	5	5	5	5	4	4	4	1	2
A0A0U1RRM4;P26599;P26599-2;P26599-3;A6NLN1;A0A0D9SF20;K7EKJ7;K7EK45;A0A087WUW5;A0A087WU68;K7ELW5;K7ES59;O95758-7;O95758-1;O95758-6;O95758-2;O95758;O95758-5;O95758-4	A0A0U1RRM4;P26599;P26599-2;P26599-3;A6NLN1;A0A0D9SF20	Polypyrimidine tract-binding protein 1	PTBP1	tr|A0A0U1RRM4|A0A0U1RRM4_HUMAN Isoform of P26599, Polypyrimidine tract-binding protein 1 OS=Homo sapiens OX=9606 GN=PTBP1 PE=1 SV=1;sp|P26599|PTBP1_HUMAN Polypyrimidine tract-binding protein 1 OS=Homo sapiens OX=9606 GN=PTBP1 PE=1 SV=1;sp|P26599-2|PTBP1_HU	19	11	11	11	11;11;11;11;9;6;5;5;3;3;1;1;1;1;1;1;1;1;1	11;11;11;11;9;6;5;5;3;3;1;1;1;1;1;1;1;1;1	11;11;11;11;9;6;5;5;3;3;1;1;1;1;1;1;1;1;1	1	1	1	1	1	1	1	1	1	5	6	5	7	5	5	5	5	5	8	6	5	10	9	9	9	9	8	3	2	2	2	2	2	2	2	1	1	1
A0A0U1RRM6;Q8N8S7-3;Q8N8S7-2;Q8N8S7;A0A075B6E5;A0A0U1RQP7;Q9UI08-4;Q9UI08	A0A0U1RRM6;Q8N8S7-3;Q8N8S7-2;Q8N8S7;A0A075B6E5;A0A0U1RQP7	Protein enabled homolog	ENAH	tr|A0A0U1RRM6|A0A0U1RRM6_HUMAN Isoform of Q8N8S7, Protein enabled homolog OS=Homo sapiens OX=9606 GN=ENAH PE=1 SV=1;sp|Q8N8S7-3|ENAH_HUMAN Isoform of Q8N8S7, Isoform 3 of Protein enabled homolog OS=Homo sapiens OX=9606 GN=ENAH;sp|Q8N8S7-2|ENAH_HUMAN Isofor	8	9	9	9	9;9;9;9;6;5;1;1	9;9;9;9;6;5;1;1	9;9;9;9;6;5;1;1	0	0	0	0	0	0	0	0	0	9	9	6	5	8	4	8	7	6	0	0	0	0	0	0	0	0	0	0	0	0	0	0	0	0	0	0	0	0
A0A0X1KG71;Q8WX92	A0A0X1KG71;Q8WX92	Negative elongation factor B	NELFB	tr|A0A0X1KG71|A0A0X1KG71_HUMAN Isoform of Q8WX92, Negative elongation factor B OS=Homo sapiens OX=9606 GN=NELFB PE=1 SV=1;sp|Q8WX92|NELFB_HUMAN Negative elongation factor B OS=Homo sapiens OX=9606 GN=NELFB PE=1 SV=1	2	6	6	6	6;5	6;5	6;5	0	0	0	0	0	0	0	0	0	1	1	2	2	2	2	2	1	1	3	4	2	5	5	5	5	4	5	3	2	3	4	4	4	4	4	2	0	0
A0A140T950;A0A0G2JIW6;A0A0G2JN73;E9PEI6;A0A1B0GV46;Q3MIW9-2;Q3MIW9	A0A140T950;A0A0G2JIW6;A0A0G2JN73;E9PEI6;A0A1B0GV46;Q3MIW9-2;Q3MIW9	Diffuse panbronchiolitis critical region protein 1	DPCR1	tr|A0A140T950|A0A140T950_HUMAN Isoform of Q3MIW9, Mucin-like 3 (Fragment) OS=Homo sapiens OX=9606 GN=MUCL3 PE=1 SV=1;tr|A0A0G2JIW6|A0A0G2JIW6_HUMAN Isoform of Q3MIW9, Mucin-like 3 (Fragment) OS=Homo sapiens OX=9606 GN=MUCL3 PE=1 SV=1;tr|A0A0G2JN73|A0A0G2JN	7	1	1	1	1;1;1;1;1;1;1	1;1;1;1;1;1;1	1;1;1;1;1;1;1	1	1	1	1	1	1	1	0	1	0	0	0	0	0	0	0	0	0	0	0	0	0	0	0	0	0	0	1	0	1	1	1	1	1	1	1	1	1
A0A140T954;A0A140T936;P26640-2;P26640	A0A140T954;A0A140T936;P26640-2;P26640	Valine--tRNA ligase	VARS	tr|A0A140T954|A0A140T954_HUMAN Isoform of P26640, Valine--tRNA ligase (Fragment) OS=Homo sapiens OX=9606 GN=VARS PE=1 SV=1;tr|A0A140T936|A0A140T936_HUMAN Isoform of P26640, Valine--tRNA ligase (Fragment) OS=Homo sapiens OX=9606 GN=VARS PE=1 SV=1;sp|P26640-	4	1	1	1	1;1;1;1	1;1;1;1	1;1;1;1	0	1	0	0	0	0	0	0	1	0	0	0	0	0	0	0	0	0	0	0	0	0	0	0	0	0	0	0	0	0	0	0	0	0	0	0	0	1
A0A140TA76;Q8ND56-3;Q8ND56-2;Q8ND56;A0A0G2JQ95;A0A096LP11;K7EMZ9	A0A140TA76;Q8ND56-3;Q8ND56-2;Q8ND56;A0A0G2JQ95;A0A096LP11;K7EMZ9	Protein LSM14 homolog A	LSM14A	tr|A0A140TA76|A0A140TA76_HUMAN Isoform of Q8ND56, Protein LSM14 homolog A (Fragment) OS=Homo sapiens OX=9606 GN=LSM14A PE=1 SV=1;sp|Q8ND56-3|LS14A_HUMAN Isoform of Q8ND56, Isoform 3 of Protein LSM14 homolog A OS=Homo sapiens OX=9606 GN=LSM14A;sp|Q8ND56-2|L	7	4	4	4	4;4;4;4;2;2;2	4;4;4;4;2;2;2	4;4;4;4;2;2;2	0	0	0	0	0	0	0	0	0	4	2	3	4	3	4	3	3	3	0	0	0	0	0	0	0	0	0	0	0	0	0	0	0	0	0	0	0	0
A0A1B0GUB2;Q6P1J9;A0A2R8YHB3;A0A2R8Y640	A0A1B0GUB2;Q6P1J9;A0A2R8YHB3;A0A2R8Y640	Parafibromin	CDC73	tr|A0A1B0GUB2|A0A1B0GUB2_HUMAN Isoform of Q6P1J9, Parafibromin OS=Homo sapiens OX=9606 GN=CDC73 PE=1 SV=1;sp|Q6P1J9|CDC73_HUMAN Parafibromin OS=Homo sapiens OX=9606 GN=CDC73 PE=1 SV=1;tr|A0A2R8YHB3|A0A2R8YHB3_HUMAN Isoform of Q6P1J9, Parafibromin OS=Homo s	4	6	6	6	6;6;5;4	6;6;5;4	6;6;5;4	0	0	0	0	0	0	0	0	0	2	2	2	1	2	2	2	2	2	6	6	6	6	6	5	6	6	6	1	1	1	1	1	0	1	1	1	0	0
A0A1B0GUU2;F8W9D8;C9IYU9;A0A0D9SF63;Q9BZK7;C9JCW4;C9JLJ1;C9JTW8;C9JY82;C9JCK0;C9JBN1;C9JEC9;C9J3H2;C9J903;A0A0D9SEW5;A0A0D9SFS8;C9J7E1;A0A0D9SF25	A0A1B0GUU2;F8W9D8;C9IYU9;A0A0D9SF63;Q9BZK7;C9JCW4;C9JLJ1;C9JTW8;C9JY82;C9JCK0;C9JBN1;C9JEC9;C9J3H2;C9J903;A0A0D9SEW5;A0A0D9SFS8;C9J7E1;A0A0D9SF25	F-box-like/WD repeat-containing protein TBL1XR1	TBL1XR1	tr|A0A1B0GUU2|A0A1B0GUU2_HUMAN Isoform of Q9BZK7, F-box-like/WD repeat-containing protein TBL1XR1 (Fragment) OS=Homo sapiens OX=9606 GN=TBL1XR1 PE=1 SV=1;tr|F8W9D8|F8W9D8_HUMAN Isoform of Q9BZK7, F-box-like/WD repeat-containing protein TBL1XR1 (Fragment) O	18	2	2	2	2;2;2;2;2;1;1;1;1;1;1;1;1;1;1;1;1;1	2;2;2;2;2;1;1;1;1;1;1;1;1;1;1;1;1;1	2;2;2;2;2;1;1;1;1;1;1;1;1;1;1;1;1;1	0	0	0	0	0	0	0	0	0	0	0	0	0	0	0	0	0	0	0	1	1	2	2	2	1	0	1	0	0	0	0	0	0	0	0	0	0	0
A0A1B0GV68;C9JME2;Q9Y4F1;Q9Y4F1-2;M0R262;M0QYB0;Q9Y4F1-3	A0A1B0GV68			tr|A0A1B0GV68|A0A1B0GV68_HUMAN Isoform of Q9Y4F1, FERM, ARHGEF and pleckstrin domain-containing protein 1 OS=Homo sapiens OX=9606 GN=FARP1 PE=1 SV=1	7	11	11	11	11;5;5;5;2;2;1	11;5;5;5;2;2;1	11;5;5;5;2;2;1	0	0	0	0	0	0	0	0	0	11	11	11	6	8	6	11	11	11	0	0	0	0	0	0	0	0	0	0	0	0	0	0	0	0	0	0	0	0
A0A1B0GVP4	A0A1B0GVP4			tr|A0A1B0GVP4|A0A1B0GVP4_HUMAN Isoform of Q8N3X6, Ligand-dependent nuclear receptor corepressor-like protein OS=Homo sapiens OX=9606 GN=LCORL PE=1 SV=1	1	1	1	1	1	1	1	0	0	0	0	0	0	0	0	0	0	0	0	0	0	0	1	0	1	1	1	1	1	1	1	1	1	1	0	0	0	0	0	0	0	0	0	0	0
A0A1C7CYX9;Q16555-2;Q16555;E5RFU4	A0A1C7CYX9;Q16555-2;Q16555	Dihydropyrimidinase-related protein 2	DPYSL2	tr|A0A1C7CYX9|A0A1C7CYX9_HUMAN Isoform of Q16555, Dihydropyrimidinase-related protein 2 OS=Homo sapiens OX=9606 GN=DPYSL2 PE=1 SV=1;sp|Q16555-2|DPYL2_HUMAN Isoform of Q16555, Isoform 2 of Dihydropyrimidinase-related protein 2 OS=Homo sapiens OX=9606 GN=DPY	4	15	13	12	15;15;15;2	13;13;13;2	12;12;12;1	0	0	0	0	0	0	0	0	0	13	13	15	9	7	10	1	3	2	0	0	0	0	0	0	0	0	0	0	0	0	0	0	0	0	0	0	0	0
A0A1W2PNX8;Q9H3U1-2;Q9H3U1	A0A1W2PNX8;Q9H3U1-2;Q9H3U1	Protein unc-45 homolog A	UNC45A	tr|A0A1W2PNX8|A0A1W2PNX8_HUMAN Isoform of Q9H3U1, Protein unc-45 homolog A OS=Homo sapiens OX=9606 GN=UNC45A PE=1 SV=1;sp|Q9H3U1-2|UN45A_HUMAN Isoform of Q9H3U1, Isoform 2 of Protein unc-45 homolog A OS=Homo sapiens OX=9606 GN=UNC45A;sp|Q9H3U1|UN45A_HUMAN	3	3	3	3	3;3;3	3;3;3	3;3;3	0	0	0	0	0	0	0	0	0	0	0	0	0	0	0	0	0	0	3	3	3	3	3	3	3	3	3	0	0	0	0	0	0	0	0	0	0	0
A0A1W2PPR9;E9PBY7;E9PQ61;A0A1B0GTU1;A0A1B0GUI2;O75152	A0A1W2PPR9;E9PBY7;E9PQ61;A0A1B0GTU1;A0A1B0GUI2;O75152	Zinc finger CCCH domain-containing protein 11A	ZC3H11A	tr|A0A1W2PPR9|A0A1W2PPR9_HUMAN Isoform of O75152, Zinc finger CCCH domain-containing protein 11A OS=Homo sapiens OX=9606 GN=ZC3H11A PE=1 SV=1;tr|E9PBY7|E9PBY7_HUMAN Isoform of O75152, Zinc finger CCCH domain-containing protein 11A (Fragment) OS=Homo sapien	6	1	1	1	1;1;1;1;1;1	1;1;1;1;1;1	1;1;1;1;1;1	0	0	0	0	0	0	0	0	0	0	0	0	0	0	0	0	0	0	0	0	0	0	0	0	0	0	0	1	1	1	1	0	1	1	1	1	0	0
A0A1W2PPT2;Q15906;Q15906-2	A0A1W2PPT2;Q15906;Q15906-2	Vacuolar protein sorting-associated protein 72 homolog	VPS72	tr|A0A1W2PPT2|A0A1W2PPT2_HUMAN Isoform of Q15906, Vacuolar protein sorting-associated protein 72 homolog OS=Homo sapiens OX=9606 GN=VPS72 PE=1 SV=1;sp|Q15906|VPS72_HUMAN Vacuolar protein sorting-associated protein 72 homolog OS=Homo sapiens OX=9606 GN=VPS7	3	2	2	2	2;2;2	2;2;2	2;2;2	0	0	0	0	0	0	0	0	0	0	0	0	0	0	0	0	0	0	2	2	2	2	2	2	2	2	2	0	0	0	0	0	0	0	0	0	0	0
A0A1W2PPU4;Q06124-3;Q06124-2;Q06124	A0A1W2PPU4;Q06124-3;Q06124-2;Q06124	Tyrosine-protein phosphatase non-receptor type 11	PTPN11	tr|A0A1W2PPU4|A0A1W2PPU4_HUMAN Isoform of Q06124, Tyrosine-protein phosphatase non-receptor type 11 OS=Homo sapiens OX=9606 GN=PTPN11 PE=1 SV=1;sp|Q06124-3|PTN11_HUMAN Isoform of Q06124, Isoform 3 of Tyrosine-protein phosphatase non-receptor type 11 OS=Hom	4	1	1	1	1;1;1;1	1;1;1;1	1;1;1;1	1	1	1	1	1	1	1	1	1	1	1	1	1	1	1	1	1	1	0	0	0	0	0	0	0	0	0	0	0	0	0	0	0	0	0	0	1	1
A0A1W2PRE1;A2A2R6;A0A1W2PQK2;A0A087WTB6;Q5JWD1;H0Y7E8;A0A1W2PRJ7;A0A087WZE5;A0A1W2PS82;Q5JWE9;H0Y7F4;P11488;P63096;P19087;P09471-2;P09471;P08754;A8MTJ3;P04899;P04899-4;P63092-3;P63092-2;P38405;P63092;P63092-4;P38405-2;Q5JWF2-2;Q5JWF2	A0A1W2PRE1;A2A2R6;A0A1W2PQK2;A0A087WTB6;Q5JWD1;H0Y7E8;A0A1W2PRJ7;A0A087WZE5;A0A1W2PS82;Q5JWE9;H0Y7F4;P11488;P63096;P19087;P09471-2;P09471;P08754;A8MTJ3;P04899;P04899-4;P63092-3;P63092-2;P38405;P63092;P63092-4;P38405-2;Q5JWF2-2;Q5JWF2	Guanine nucleotide-binding protein G(t) subunit alpha-1;Guanine nucleotide-binding protein G(i) subunit alpha-1;Guanine nucleotide-binding protein G(t) subunit alpha-2;Guanine nucleotide-binding protein G(o) subunit alpha;Guanine nucleotide-binding protein G(k) subunit alpha;Guanine nucleotide-binding protein G(t) subunit alpha-3;Guanine nucleotide-binding protein G(i) subunit alpha-2;Guanine nuc…	GNAS;GNAO1;GNAT2;GNAT1;GNAI1;GNAI3;GNAT3;GNAI2;GNAL	tr|A0A1W2PRE1|A0A1W2PRE1_HUMAN Isoform of P09471, Guanine nucleotide-binding protein G(o) subunit alpha OS=Homo sapiens OX=9606 GN=GNAO1 PE=1 SV=1;tr|A2A2R6|A2A2R6_HUMAN Isoform of Q5JWF2, Guanine nucleotide-binding protein G(s) subunit alpha isoforms shor	28	1	1	1	1;1;1;1;1;1;1;1;1;1;1;1;1;1;1;1;1;1;1;1;1;1;1;1;1;1;1;1	1;1;1;1;1;1;1;1;1;1;1;1;1;1;1;1;1;1;1;1;1;1;1;1;1;1;1;1	1;1;1;1;1;1;1;1;1;1;1;1;1;1;1;1;1;1;1;1;1;1;1;1;1;1;1;1	0	0	0	0	0	0	0	0	0	0	0	0	0	0	0	0	0	0	1	1	1	1	1	1	1	1	1	0	0	0	0	0	0	0	0	0	0	0
A0A1W2PRV5;E7EQZ4;Q16637-3;Q16637;B4DP61;Q16637-4;Q16637-2;H0YBZ9;A0A0G2JRX5;A0A0G2JRY6	A0A1W2PRV5;E7EQZ4;Q16637-3;Q16637;B4DP61;Q16637-4;Q16637-2	Survival motor neuron protein	SMN1;SMN2	tr|A0A1W2PRV5|A0A1W2PRV5_HUMAN Isoform of Q16637, Survival motor neuron protein OS=Homo sapiens OX=9606 GN=SMN2 PE=1 SV=1;tr|E7EQZ4|E7EQZ4_HUMAN Isoform of Q16637, Survival motor neuron protein OS=Homo sapiens OX=9606 GN=SMN1 PE=1 SV=1;sp|Q16637-3|SMN_HUMA	10	6	6	6	6;6;6;6;5;5;5;1;1;1	6;6;6;6;5;5;5;1;1;1	6;6;6;6;5;5;5;1;1;1	0	0	0	0	0	0	0	0	0	2	2	2	2	2	2	2	2	2	4	4	2	4	3	4	4	4	4	5	3	3	5	5	5	4	3	3	0	0
A0A1X7SBZ2;A0A1W2PQ51;Q92841;Q92841-1;Q92841-3;Q92841-2;A0A0U1RQJ0	A0A1X7SBZ2;A0A1W2PQ51;Q92841;Q92841-1;Q92841-3;Q92841-2	Probable ATP-dependent RNA helicase DDX17	DDX17	tr|A0A1X7SBZ2|A0A1X7SBZ2_HUMAN Isoform of Q92841, Probable ATP-dependent RNA helicase DDX17 OS=Homo sapiens OX=9606 GN=DDX17 PE=1 SV=1;tr|A0A1W2PQ51|A0A1W2PQ51_HUMAN Isoform of Q92841, Probable ATP-dependent RNA helicase DDX17 OS=Homo sapiens OX=9606 GN=DD	7	26	16	16	26;26;26;25;25;24;2	16;16;16;15;15;15;1	16;16;16;15;15;15;1	0	0	0	0	0	0	0	0	0	18	17	18	17	17	17	17	19	17	22	19	18	22	22	22	23	23	22	14	15	15	15	15	13	14	13	11	0	0
A0A286YES1;P01860	A0A286YES1;P01860	Ig gamma-3 chain C region	IGHG3	tr|A0A286YES1|A0A286YES1_HUMAN Isoform of P01860, Immunoglobulin heavy constant gamma 3 (Fragment) OS=Homo sapiens OX=9606 GN=IGHG3 PE=1 SV=1;sp|P01860|IGHG3_HUMAN Immunoglobulin heavy constant gamma 3 OS=Homo sapiens OX=9606 GN=IGHG3 PE=1 SV=2	2	11	4	3	11;11	4;4	3;3	1	0	1	1	1	1	1	1	1	3	4	4	5	5	4	4	5	4	3	3	3	3	3	3	3	7	3	2	2	2	2	2	1	2	1	1	0	0
A0A286YEY1;P01876;A0A0G2JMB2;A0A286YEY5;P01877	A0A286YEY1;P01876;A0A0G2JMB2	Ig alpha-1 chain C region	IGHA1	tr|A0A286YEY1|A0A286YEY1_HUMAN Isoform of P01876, Immunoglobulin heavy constant alpha 1 (Fragment) OS=Homo sapiens OX=9606 GN=IGHA1 PE=1 SV=1;sp|P01876|IGHA1_HUMAN Immunoglobulin heavy constant alpha 1 OS=Homo sapiens OX=9606 GN=IGHA1 PE=1 SV=2;tr|A0A0G2JM	5	9	9	9	9;9;6;4;4	9;9;6;4;4	9;9;6;4;4	0	0	0	0	0	1	1	1	0	4	5	3	2	3	5	7	1	1	5	4	4	4	8	4	5	7	5	1	4	2	5	0	0	1	2	3	0	0
A0A286YEY4;P01859	A0A286YEY4;P01859	Ig gamma-2 chain C region	IGHG2	tr|A0A286YEY4|A0A286YEY4_HUMAN Isoform of P01859, Immunoglobulin heavy constant gamma 2 (Fragment) OS=Homo sapiens OX=9606 GN=IGHG2 PE=1 SV=1;sp|P01859|IGHG2_HUMAN Immunoglobulin heavy constant gamma 2 OS=Homo sapiens OX=9606 GN=IGHG2 PE=1 SV=2	2	11	4	3	11;11	4;4	3;3	1	1	1	1	1	1	1	1	1	1	1	2	2	2	2	2	2	2	5	5	5	5	6	5	5	9	5	2	2	2	2	2	2	2	1	2	0	0
A0A286YF22;O43175;A0A2C9F2M7;A0A286YFA2;A0A286YFL2;A0A286YFM8;A0A286YER3;A0A286YFC8;A0A286YFB2;A0A286YF78;A0A286YF34;A0A286YFF3;A0A286YFE1;A0A286YFK5	A0A286YF22;O43175;A0A2C9F2M7;A0A286YFA2;A0A286YFL2;A0A286YFM8	D-3-phosphoglycerate dehydrogenase	PHGDH	tr|A0A286YF22|A0A286YF22_HUMAN Isoform of O43175, D-3-phosphoglycerate dehydrogenase OS=Homo sapiens OX=9606 GN=PHGDH PE=1 SV=1;sp|O43175|SERA_HUMAN D-3-phosphoglycerate dehydrogenase OS=Homo sapiens OX=9606 GN=PHGDH PE=1 SV=4;tr|A0A2C9F2M7|A0A2C9F2M7_HUMA	14	31	31	31	31;31;29;28;24;20;13;13;13;11;10;6;6;6	31;31;29;28;24;20;13;13;13;11;10;6;6;6	31;31;29;28;24;20;13;13;13;11;10;6;6;6	0	0	0	0	0	0	0	0	0	21	22	23	22	21	21	19	20	20	25	22	22	28	28	27	27	25	27	26	27	26	26	25	25	26	23	21	0	0
A0A286YFJ8;P01861	A0A286YFJ8;P01861	Ig gamma-4 chain C region	IGHG4	tr|A0A286YFJ8|A0A286YFJ8_HUMAN Isoform of P01861, Immunoglobulin heavy constant gamma 4 (Fragment) OS=Homo sapiens OX=9606 GN=IGHG4 PE=1 SV=1;sp|P01861|IGHG4_HUMAN Immunoglobulin heavy constant gamma 4 OS=Homo sapiens OX=9606 GN=IGHG4 PE=1 SV=1	2	9	2	2	9;9	2;2	2;2	2	1	2	2	2	3	2	2	2	2	2	3	3	3	3	3	3	3	3	3	3	3	3	3	3	5	3	3	3	3	4	4	2	3	2	2	1	1
A0A2R8Y445;A0A2R8Y7M9;A0A2R8Y7I0;A0A2R8YDW2;A0A2R8Y4X2;A0A2R8YD40;A0A2R8YDJ9;A0A2R8Y425;A0A2R8Y5J0;A0A2R8YFK9;A0A2U3TZM0;A0A2R8YFD8;F5GWX5;A0A2R8Y212;A0A2R8Y521;A0A0C4DGG9;Q14839;Q14839-2	A0A2R8Y445;A0A2R8Y7M9;A0A2R8Y7I0;A0A2R8YDW2;A0A2R8Y4X2;A0A2R8YD40;A0A2R8YDJ9;A0A2R8Y425;A0A2R8Y5J0;A0A2R8YFK9;A0A2U3TZM0;A0A2R8YFD8;F5GWX5;A0A2R8Y212;A0A2R8Y521;A0A0C4DGG9;Q14839;Q14839-2	Chromodomain-helicase-DNA-binding protein 4	CHD4	tr|A0A2R8Y445|A0A2R8Y445_HUMAN Uncharacterized protein (Fragment) OS=Homo sapiens OX=9606 PE=4 SV=1;tr|A0A2R8Y7M9|A0A2R8Y7M9_HUMAN Isoform of Q14839, Chromodomain-helicase-DNA-binding protein 4 (Fragment) OS=Homo sapiens OX=9606 GN=CHD4 PE=1 SV=1;tr|A0A2R8	18	1	1	1	1;1;1;1;1;1;1;1;1;1;1;1;1;1;1;1;1;1	1;1;1;1;1;1;1;1;1;1;1;1;1;1;1;1;1;1	1;1;1;1;1;1;1;1;1;1;1;1;1;1;1;1;1;1	1	1	1	1	1	1	1	1	1	0	0	0	0	0	0	0	0	0	0	0	0	0	0	0	0	0	0	0	0	0	0	0	0	0	0	0	1	1
A0A2R8Y589;A0A2R8Y7U5;A8MST6;A0A2U3TZI9;A0A2R8Y5W6;A0A2R8Y432;A0A2R8YCP0;A0A2R8Y7A4;Q5JTW2;Q5JTW2-3;Q5JTW2-5;Q5JTW2-2;A0A2R8Y4C1	A0A2R8Y589;A0A2R8Y7U5;A8MST6;A0A2U3TZI9;A0A2R8Y5W6;A0A2R8Y432;A0A2R8YCP0;A0A2R8Y7A4;Q5JTW2;Q5JTW2-3;Q5JTW2-5;Q5JTW2-2;A0A2R8Y4C1	Centrosomal protein of 78 kDa	CEP78	tr|A0A2R8Y589|A0A2R8Y589_HUMAN Isoform of Q5JTW2, Centrosomal protein of 78 kDa OS=Homo sapiens OX=9606 GN=CEP78 PE=1 SV=1;tr|A0A2R8Y7U5|A0A2R8Y7U5_HUMAN Isoform of Q5JTW2, Centrosomal protein of 78 kDa OS=Homo sapiens OX=9606 GN=CEP78 PE=1 SV=1;tr|A8MST6|	13	2	2	2	2;2;2;2;2;2;2;2;2;2;2;2;1	2;2;2;2;2;2;2;2;2;2;2;2;1	2;2;2;2;2;2;2;2;2;2;2;2;1	0	0	0	0	0	0	0	0	0	0	0	0	0	0	0	0	0	0	1	1	1	1	2	1	1	1	1	0	0	0	0	0	0	0	0	0	0	0
A0A2R8Y595;A0A2R8YFL0;P49711;P49711-2	A0A2R8Y595;A0A2R8YFL0;P49711;P49711-2	Transcriptional repressor CTCF	CTCF	tr|A0A2R8Y595|A0A2R8Y595_HUMAN Isoform of P49711, Transcriptional repressor CTCF OS=Homo sapiens OX=9606 GN=CTCF PE=1 SV=1;tr|A0A2R8YFL0|A0A2R8YFL0_HUMAN Isoform of P49711, Transcriptional repressor CTCF OS=Homo sapiens OX=9606 GN=CTCF PE=1 SV=1;sp|P49711|	4	2	2	2	2;2;2;1	2;2;2;1	2;2;2;1	0	0	0	0	0	0	0	0	0	0	0	0	0	0	0	0	0	0	2	2	1	2	2	2	2	2	1	1	0	1	1	1	1	1	1	1	0	0
A0A2R8Y5G6;F6S8Q4;A0A0D9SFB3;A0A2R8YF78;A0A2R8YCW1;A0A0D9SG12;A0A2R8YFR4;A0A2U3TZJ9;A0A2R8YFS5;A0A2R8Y4A4;A0A2R8Y645;A0A0D9SF53;O00571-2;O00571;A0A2R8YDT5;A0A2R8Y7T2;O15523-2;O15523;A0A2R8YDH3;A0A0J9YVQ7;A0A087WVZ1;C9J8G5;C9J081;O15523-3;A0A2R8Y4D2;A0A2R8YCU0;A0A2R8Y650;A0A2R8YF89;D6RCM4;Q9NQI0-3;Q9NQI0-2;Q9NQI0-4;Q9NQI0	A0A2R8Y5G6;F6S8Q4;A0A0D9SFB3;A0A2R8YF78;A0A2R8YCW1;A0A0D9SG12;A0A2R8YFR4;A0A2U3TZJ9;A0A2R8YFS5;A0A2R8Y4A4;A0A2R8Y645;A0A0D9SF53;O00571-2;O00571;A0A2R8YDT5;A0A2R8Y7T2;O15523-2;O15523;A0A2R8YDH3	ATP-dependent RNA helicase DDX3X;ATP-dependent RNA helicase DDX3Y	DDX3X;DDX3Y	tr|A0A2R8Y5G6|A0A2R8Y5G6_HUMAN Isoform of O00571, ATP-dependent RNA helicase DDX3X OS=Homo sapiens OX=9606 GN=DDX3X PE=1 SV=1;tr|F6S8Q4|F6S8Q4_HUMAN Isoform of O00571, ATP-dependent RNA helicase DDX3X OS=Homo sapiens OX=9606 GN=DDX3X PE=1 SV=1;tr|A0A0D9SFB	33	16	15	15	16;16;16;16;16;16;16;16;16;16;16;16;16;16;14;14;12;12;11;7;6;4;4;4;2;2;2;1;1;1;1;1;1	15;15;15;15;15;15;15;15;15;15;15;15;15;15;13;13;11;11;10;7;6;4;4;4;2;2;2;1;1;1;1;1;1	15;15;15;15;15;15;15;15;15;15;15;15;15;15;13;13;11;11;10;7;6;4;4;4;2;2;2;1;1;1;1;1;1	0	0	0	0	0	0	0	0	0	10	10	10	8	9	10	11	10	9	11	10	9	11	11	8	12	12	12	6	6	6	5	5	6	6	6	6	0	0
A0A2R8Y5P9;Q8TF72	A0A2R8Y5P9;Q8TF72	Protein Shroom3	SHROOM3	tr|A0A2R8Y5P9|A0A2R8Y5P9_HUMAN Isoform of Q8TF72, Protein Shroom3 OS=Homo sapiens OX=9606 GN=SHROOM3 PE=1 SV=1;sp|Q8TF72|SHRM3_HUMAN Protein Shroom3 OS=Homo sapiens OX=9606 GN=SHROOM3 PE=1 SV=2	2	1	1	1	1;1	1;1	1;1	1	1	1	1	1	1	1	1	1	1	1	1	1	1	1	1	1	1	1	1	1	1	1	1	1	1	1	1	1	1	1	1	1	1	1	1	1	1
A0A2R8Y6C9;A0A2R8Y5F1;A0A2R8YGU4;X5D2U8;H3BMQ0;A0A2R8YDZ2;A0A2R8Y7X5;A0A2R8YDR3;A0A2R8Y7C8;A0A2R8YGD6;P49815-7;P49815-6;P49815-5;P49815-3;P49815-2;P49815-4;P49815;A0A2R8Y670;H3BQK4	A0A2R8Y6C9;A0A2R8Y5F1;A0A2R8YGU4;X5D2U8;H3BMQ0;A0A2R8YDZ2;A0A2R8Y7X5;A0A2R8YDR3;A0A2R8Y7C8;A0A2R8YGD6;P49815-7;P49815-6;P49815-5;P49815-3;P49815-2;P49815-4;P49815	Tuberin	TSC2	tr|A0A2R8Y6C9|A0A2R8Y6C9_HUMAN Isoform of P49815, Tuberin (Fragment) OS=Homo sapiens OX=9606 GN=TSC2 PE=1 SV=1;tr|A0A2R8Y5F1|A0A2R8Y5F1_HUMAN Isoform of P49815, Tuberin OS=Homo sapiens OX=9606 GN=TSC2 PE=1 SV=1;tr|A0A2R8YGU4|A0A2R8YGU4_HUMAN Isoform of P49	19	4	4	4	4;4;4;4;4;4;4;4;4;4;4;4;4;4;4;4;4;1;1	4;4;4;4;4;4;4;4;4;4;4;4;4;4;4;4;4;1;1	4;4;4;4;4;4;4;4;4;4;4;4;4;4;4;4;4;1;1	0	0	0	0	0	0	0	0	0	0	0	0	0	0	0	0	0	0	1	1	1	3	3	2	1	0	1	1	1	0	1	2	2	1	0	0	0	0
A0A2R8Y6J3;P46777;Q5T7N0;A0A2R8Y4A2	A0A2R8Y6J3;P46777	60S ribosomal protein L5	RPL5	tr|A0A2R8Y6J3|A0A2R8Y6J3_HUMAN Isoform of P46777, 60S ribosomal protein L5 (Fragment) OS=Homo sapiens OX=9606 GN=RPL5 PE=1 SV=1;sp|P46777|RL5_HUMAN 60S ribosomal protein L5 OS=Homo sapiens OX=9606 GN=RPL5 PE=1 SV=3	4	8	8	8	8;8;2;1	8;8;2;1	8;8;2;1	0	0	0	0	0	0	0	0	0	8	8	8	8	8	8	8	8	8	7	6	6	7	7	6	6	6	5	6	7	6	7	7	7	7	7	3	0	0
A0A2R8Y6X0;Q9H2P0	A0A2R8Y6X0;Q9H2P0	Activity-dependent neuroprotector homeobox protein	ADNP	tr|A0A2R8Y6X0|A0A2R8Y6X0_HUMAN Isoform of Q9H2P0, Activity-dependent neuroprotector homeobox protein OS=Homo sapiens OX=9606 GN=ADNP PE=1 SV=1;sp|Q9H2P0|ADNP_HUMAN Activity-dependent neuroprotector homeobox protein OS=Homo sapiens OX=9606 GN=ADNP PE=1 SV=1	2	1	1	1	1;1	1;1	1;1	1	1	1	1	1	1	1	1	1	0	0	0	0	0	0	0	0	0	0	0	0	0	0	0	0	0	0	0	0	0	0	0	0	0	0	0	1	1
A0A2R8Y7R9	A0A2R8Y7R9			tr|A0A2R8Y7R9|A0A2R8Y7R9_HUMAN Isoform of Q13136, Liprin-alpha-1 (Fragment) OS=Homo sapiens OX=9606 GN=PPFIA1 PE=1 SV=1	1	1	1	1	1	1	1	0	0	0	0	0	0	0	0	0	0	0	0	0	0	0	0	0	0	0	0	0	0	0	0	0	0	0	1	1	1	1	1	1	1	1	0	0	0
A0A2R8Y811;P62263;E5RH77	A0A2R8Y811;P62263;E5RH77	40S ribosomal protein S14	RPS14	tr|A0A2R8Y811|A0A2R8Y811_HUMAN Isoform of P62263, 40S ribosomal protein S14 (Fragment) OS=Homo sapiens OX=9606 GN=RPS14 PE=1 SV=1;sp|P62263|RS14_HUMAN 40S ribosomal protein S14 OS=Homo sapiens OX=9606 GN=RPS14 PE=1 SV=3;tr|E5RH77|E5RH77_HUMAN Isoform of P6	3	9	9	9	9;9;7	9;9;7	9;9;7	0	0	0	0	0	0	0	0	0	9	9	9	9	9	9	9	9	8	8	8	9	8	9	9	8	9	9	9	8	9	9	9	8	9	9	8	0	0
A0A2R8YDF3;A0A2R8Y6L5;A0A2R8Y6I6;Q13627-4;Q13627-3;Q13627-5;Q13627-2;Q13627;A0A2R8Y443;Q9Y463-2;Q9Y463-3;Q9Y463;M0R131;E7EMI5;A0A2R8YEY4;M0R2X3;Q92630-2;Q92630	A0A2R8YDF3;A0A2R8Y6L5;A0A2R8Y6I6;Q13627-4;Q13627-3;Q13627-5;Q13627-2;Q13627;A0A2R8Y443;Q9Y463-2;Q9Y463-3;Q9Y463;M0R131;E7EMI5	Dual specificity tyrosine-phosphorylation-regulated kinase 1A;Dual specificity tyrosine-phosphorylation-regulated kinase 1B	DYRK1A;DYRK1B	tr|A0A2R8YDF3|A0A2R8YDF3_HUMAN Isoform of Q13627, Dual-specificity tyrosine-phosphorylation-regulated kinase 1A (Fragment) OS=Homo sapiens OX=9606 GN=DYRK1A PE=1 SV=1;tr|A0A2R8Y6L5|A0A2R8Y6L5_HUMAN Isoform of Q13627, Dual-specificity tyrosine-phosphorylati	18	5	5	5	5;5;5;5;5;5;5;5;4;4;4;4;3;3;2;2;1;1	5;5;5;5;5;5;5;5;4;4;4;4;3;3;2;2;1;1	5;5;5;5;5;5;5;5;4;4;4;4;3;3;2;2;1;1	0	0	0	0	0	0	0	0	0	5	4	5	5	5	5	5	5	5	0	0	0	0	0	0	0	0	0	0	0	0	0	0	0	0	0	0	0	0
A0A2R8YEZ4;A0A2R8Y5D3;O15160-2;O15160;A0A2R8YEY5;E7EQB9;D6RDJ3;A0A2R8Y8D6	A0A2R8YEZ4;A0A2R8Y5D3;O15160-2;O15160;A0A2R8YEY5;E7EQB9	DNA-directed RNA polymerases I and III subunit RPAC1	POLR1C	tr|A0A2R8YEZ4|A0A2R8YEZ4_HUMAN Isoform of O15160, DNA-directed RNA polymerases I and III subunit RPAC1 OS=Homo sapiens OX=9606 GN=POLR1C PE=1 SV=1;tr|A0A2R8Y5D3|A0A2R8Y5D3_HUMAN Isoform of O15160, DNA-directed RNA polymerases I and III subunit RPAC1 OS=Hom	8	3	3	3	3;3;3;3;2;2;1;1	3;3;3;3;2;2;1;1	3;3;3;3;2;2;1;1	0	0	0	0	0	0	0	0	0	0	0	0	0	0	0	0	0	0	2	3	2	3	3	3	3	3	3	2	1	2	2	2	2	2	2	1	0	0
A0A2R8YF43;A0A2R8YD58;E7EU96;P68400;A0A2R8YDP2;A0A2R8Y5A0;A0A2R8YFU2;Q8NEV1;P68400-2;A0A2R8Y4D6;A0A2R8Y4H0;A0A087WY74;A0A2R8YEW1;V9GYA2;A0A2R8Y3W6;A0A2R8Y797;A0A2R8YEL7;V9GY80;A0A2R8YF47;A0A2R8YCK2;A0A2R8YDY7;A0A2R8Y7T1;A0A2R8YCC9	A0A2R8YF43;A0A2R8YD58;E7EU96;P68400;A0A2R8YDP2;A0A2R8Y5A0;A0A2R8YFU2;Q8NEV1;P68400-2	Casein kinase II subunit alpha;Casein kinase II subunit alpha 3	CSNK2A1;CSNK2A3	tr|A0A2R8YF43|A0A2R8YF43_HUMAN Isoform of P68400, Casein kinase II subunit alpha OS=Homo sapiens OX=9606 GN=CSNK2A1 PE=1 SV=1;tr|A0A2R8YD58|A0A2R8YD58_HUMAN Isoform of P68400, Casein kinase II subunit alpha OS=Homo sapiens OX=9606 GN=CSNK2A1 PE=1 SV=1;tr|E	23	9	9	9	9;9;9;9;8;8;8;7;6;4;4;3;3;3;2;2;2;2;2;2;2;2;1	9;9;9;9;8;8;8;7;6;4;4;3;3;3;2;2;2;2;2;2;2;2;1	9;9;9;9;8;8;8;7;6;4;4;3;3;3;2;2;2;2;2;2;2;2;1	0	0	0	0	0	0	0	0	0	7	7	8	8	6	6	6	7	6	0	1	1	0	0	0	0	0	0	0	0	0	0	0	0	0	0	0	0	0
A0A2R8YF65;M0QXI5;Q86TI2-4;Q86TI2;Q86TI2-2	A0A2R8YF65;M0QXI5;Q86TI2-4;Q86TI2;Q86TI2-2	Dipeptidyl peptidase 9	DPP9	tr|A0A2R8YF65|A0A2R8YF65_HUMAN Isoform of Q86TI2, Dipeptidyl peptidase 9 (Fragment) OS=Homo sapiens OX=9606 GN=DPP9 PE=1 SV=1;tr|M0QXI5|M0QXI5_HUMAN Isoform of Q86TI2, Dipeptidyl peptidase 9 (Fragment) OS=Homo sapiens OX=9606 GN=DPP9 PE=1 SV=1;sp|Q86TI2-4|	5	1	1	1	1;1;1;1;1	1;1;1;1;1	1;1;1;1;1	1	1	0	1	1	1	1	1	1	0	0	0	0	0	0	0	0	0	0	0	0	0	0	0	0	0	0	0	0	0	0	0	0	0	0	0	1	1
A0A2R8YFV7;A0A2R8Y5N2;A0A2R8Y5S3;Q92574-2;Q92574;A0A2R8Y6S1;A0A2R8YEH9;A0A2R8Y5U8;A0A2R8Y5M3;A0A2R8YGX7;A0A2R8YD74;Q86WV8;A0A2R8Y7E9;A0A2R8Y6W1;Q59IT9	A0A2R8YFV7;A0A2R8Y5N2;A0A2R8Y5S3;Q92574-2;Q92574;A0A2R8Y6S1	Hamartin	TSC1	tr|A0A2R8YFV7|A0A2R8YFV7_HUMAN Isoform of Q92574, Hamartin OS=Homo sapiens OX=9606 GN=TSC1 PE=1 SV=1;tr|A0A2R8Y5N2|A0A2R8Y5N2_HUMAN Isoform of Q92574, Hamartin OS=Homo sapiens OX=9606 GN=TSC1 PE=1 SV=1;tr|A0A2R8Y5S3|A0A2R8Y5S3_HUMAN Isoform of Q92574, Hama	15	8	8	8	8;8;8;8;8;7;2;1;1;1;1;1;1;1;1	8;8;8;8;8;7;2;1;1;1;1;1;1;1;1	8;8;8;8;8;7;2;1;1;1;1;1;1;1;1	0	0	0	0	0	0	0	0	0	0	0	0	0	0	0	0	0	0	5	4	3	6	5	5	4	5	4	5	6	6	6	6	6	4	5	2	0	0
A0JNU9;H0Y8P0;Q86TI0-2;Q86TI0	A0JNU9;H0Y8P0;Q86TI0-2;Q86TI0	TBC1 domain family member 1	TBC1D1	tr|A0JNU9|A0JNU9_HUMAN Isoform of Q86TI0, TBC1 domain family member 1 OS=Homo sapiens OX=9606 GN=TBC1D1 PE=1 SV=1;tr|H0Y8P0|H0Y8P0_HUMAN Isoform of Q86TI0, TBC1 domain family member 1 (Fragment) OS=Homo sapiens OX=9606 GN=TBC1D1 PE=1 SV=3;sp|Q86TI0-2|TBCD1	4	1	1	1	1;1;1;1	1;1;1;1	1;1;1;1	0	0	0	0	0	0	0	0	0	0	1	0	1	0	0	0	0	0	0	0	0	0	0	0	0	0	0	0	0	0	0	0	0	0	0	0	0	0
A1L170;A1L170-2;F8W6W0	A1L170;A1L170-2;F8W6W0	Uncharacterized protein C1orf226	C1orf226	sp|A1L170|CA226_HUMAN Uncharacterized protein C1orf226 OS=Homo sapiens OX=9606 GN=C1orf226 PE=1 SV=1;sp|A1L170-2|CA226_HUMAN Isoform of A1L170, Isoform 2 of Uncharacterized protein C1orf226 OS=Homo sapiens OX=9606 GN=C1orf226;tr|F8W6W0|F8W6W0_HUMAN Isoform	3	2	2	2	2;2;1	2;2;1	2;2;1	0	0	0	0	0	0	0	0	0	0	0	0	0	0	0	0	0	0	2	2	2	0	1	0	1	1	1	0	0	0	0	0	0	0	0	0	0	0
A2NJV5;A0A0A0MRZ7;A0A075B6S2	A2NJV5;A0A0A0MRZ7;A0A075B6S2		IGKV A18;IGKV2D-26;IGKV2D-29	sp|A2NJV5|KV229_HUMAN Immunoglobulin kappa variable 2-29 OS=Homo sapiens OX=9606 GN=IGKV2-29 PE=3 SV=2;sp|A0A0A0MRZ7|KVD26_HUMAN Immunoglobulin kappa variable 2D-26 OS=Homo sapiens OX=9606 GN=IGKV2D-26 PE=3 SV=1;sp|A0A075B6S2|KVD29_HUMAN Immunoglobulin kap	3	3	2	1	3;3;3	2;2;2	1;1;1	2	1	2	2	2	2	2	1	2	0	0	0	0	0	0	0	0	0	2	2	3	2	2	3	3	3	2	2	2	2	2	2	2	2	2	2	2	1
A5YM72;A5YM72-4;A5YM72-5;A5YM72-3	A5YM72;A5YM72-4;A5YM72-5;A5YM72-3	Carnosine synthase 1	CARNS1	sp|A5YM72|CRNS1_HUMAN Carnosine synthase 1 OS=Homo sapiens OX=9606 GN=CARNS1 PE=1 SV=3;sp|A5YM72-4|CRNS1_HUMAN Isoform of A5YM72, Isoform 4 of Carnosine synthase 1 OS=Homo sapiens OX=9606 GN=CARNS1;sp|A5YM72-5|CRNS1_HUMAN Isoform of A5YM72, Isoform 5 of Ca	4	1	1	1	1;1;1;1	1;1;1;1	1;1;1;1	0	0	0	0	0	0	0	0	0	0	0	0	0	0	0	0	0	0	0	0	0	0	0	0	0	0	0	0	1	0	0	0	0	0	0	0	0	0
A6NDG6	A6NDG6	Phosphoglycolate phosphatase	PGP	sp|A6NDG6|PGP_HUMAN Glycerol-3-phosphate phosphatase OS=Homo sapiens OX=9606 GN=PGP PE=1 SV=1	1	1	1	1	1	1	1	0	0	0	0	0	0	0	0	0	0	0	0	0	0	0	0	0	0	0	0	0	1	1	1	0	0	0	0	0	0	0	0	0	0	0	0	0	0
A6NGJ0;P51808	A6NGJ0;P51808	Dynein light chain Tctex-type 3	DYNLT3	tr|A6NGJ0|A6NGJ0_HUMAN Isoform of P51808, Dynein light chain Tctex-type 3 OS=Homo sapiens OX=9606 GN=DYNLT3 PE=1 SV=1;sp|P51808|DYLT3_HUMAN Dynein light chain Tctex-type 3 OS=Homo sapiens OX=9606 GN=DYNLT3 PE=1 SV=1	2	1	1	1	1;1	1;1	1;1	0	0	0	0	0	0	0	0	0	0	0	0	0	0	0	0	0	0	1	1	1	1	1	1	1	1	1	0	0	0	0	0	0	0	0	0	0	0
A6NHL2-2;A6NHL2	A6NHL2-2;A6NHL2	Tubulin alpha chain-like 3	TUBAL3	sp|A6NHL2-2|TBAL3_HUMAN Isoform of A6NHL2, Isoform 2 of Tubulin alpha chain-like 3 OS=Homo sapiens OX=9606 GN=TUBAL3;sp|A6NHL2|TBAL3_HUMAN Tubulin alpha chain-like 3 OS=Homo sapiens OX=9606 GN=TUBAL3 PE=1 SV=2	2	8	1	1	8;8	1;1	1;1	1	1	1	1	1	1	1	1	1	8	7	7	8	7	7	6	7	7	8	7	7	8	8	8	8	8	8	7	7	7	7	7	7	7	7	7	0	0
A6NJA2;P54578-2;P54578-3;P54578	A6NJA2;P54578-2;P54578-3;P54578	Ubiquitin carboxyl-terminal hydrolase;Ubiquitin carboxyl-terminal hydrolase 14	USP14	tr|A6NJA2|A6NJA2_HUMAN Isoform of P54578, Ubiquitin carboxyl-terminal hydrolase 14 OS=Homo sapiens OX=9606 GN=USP14 PE=1 SV=2;sp|P54578-2|UBP14_HUMAN Isoform of P54578, Isoform 2 of Ubiquitin carboxyl-terminal hydrolase 14 OS=Homo sapiens OX=9606 GN=USP14;	4	1	1	1	1;1;1;1	1;1;1;1	1;1;1;1	1	1	0	1	1	1	0	1	1	1	1	1	1	1	1	1	1	1	1	1	1	1	1	1	1	0	1	1	1	1	1	1	1	1	1	1	1	1
A6NMQ1;P09884;A0A087WU64	A6NMQ1;P09884;A0A087WU64	DNA polymerase;DNA polymerase alpha catalytic subunit	POLA1	tr|A6NMQ1|A6NMQ1_HUMAN Isoform of P09884, DNA polymerase OS=Homo sapiens OX=9606 GN=POLA1 PE=1 SV=1;sp|P09884|DPOLA_HUMAN DNA polymerase alpha catalytic subunit OS=Homo sapiens OX=9606 GN=POLA1 PE=1 SV=2;tr|A0A087WU64|A0A087WU64_HUMAN Isoform of P09884, DN	3	19	19	19	19;19;18	19;19;18	19;19;18	0	0	0	0	0	0	0	0	0	1	1	1	1	1	1	1	1	1	9	9	7	16	17	12	10	6	10	9	7	7	8	10	9	5	4	4	0	0
A7MCY6;J3KS71;F5H1U4;A7MCY6-2	A7MCY6	TANK-binding kinase 1-binding protein 1	TBKBP1	sp|A7MCY6|TBKB1_HUMAN TANK-binding kinase 1-binding protein 1 OS=Homo sapiens OX=9606 GN=TBKBP1 PE=1 SV=1	4	17	17	17	17;6;6;6	17;6;6;6	17;6;6;6	0	0	0	0	0	0	0	0	0	0	0	0	0	0	0	0	0	0	14	14	14	15	16	14	14	16	15	0	0	0	0	0	0	0	0	0	0	0
A8K855-2;A8K855	A8K855-2;A8K855	EF-hand calcium-binding domain-containing protein 7	EFCAB7	sp|A8K855-2|EFCB7_HUMAN Isoform of A8K855, Isoform 2 of EF-hand calcium-binding domain-containing protein 7 OS=Homo sapiens OX=9606 GN=EFCAB7;sp|A8K855|EFCB7_HUMAN EF-hand calcium-binding domain-containing protein 7 OS=Homo sapiens OX=9606 GN=EFCAB7 PE=1 S	2	1	1	1	1;1	1;1	1;1	0	0	0	0	0	0	0	0	0	0	0	0	0	0	0	0	0	0	0	0	0	0	0	0	0	0	0	0	1	1	0	1	0	1	1	1	0	0
A8MUH2;P18859;P18859-2	A8MUH2;P18859;P18859-2	ATP synthase-coupling factor 6, mitochondrial	ATP5J	tr|A8MUH2|A8MUH2_HUMAN Isoform of P18859, ATP synthase-coupling factor 6, mitochondrial OS=Homo sapiens OX=9606 GN=ATP5PF PE=1 SV=1;sp|P18859|ATP5J_HUMAN ATP synthase-coupling factor 6, mitochondrial OS=Homo sapiens OX=9606 GN=ATP5J PE=1 SV=1;sp|P18859-2|A	3	1	1	1	1;1;1	1;1;1	1;1;1	0	0	0	0	0	0	0	0	0	0	0	0	0	0	0	0	0	0	1	0	0	1	1	0	1	1	1	0	0	0	0	0	0	0	0	0	0	0
A8MX75;P18074;E7EVE9;P18074-2;K7EIT8;K7ENL1;K7EKF3	A8MX75;P18074;E7EVE9;P18074-2;K7EIT8	TFIIH basal transcription factor complex helicase XPD subunit	ERCC2	tr|A8MX75|A8MX75_HUMAN Isoform of P18074, General transcription and DNA repair factor IIH helicase subunit XPD (Fragment) OS=Homo sapiens OX=9606 GN=ERCC2 PE=1 SV=2;sp|P18074|ERCC2_HUMAN General transcription and DNA repair factor IIH helicase subunit XPD	7	12	12	12	12;12;8;8;6;2;2	12;12;8;8;6;2;2	12;12;8;8;6;2;2	0	0	0	0	0	0	0	0	0	0	0	0	0	0	0	0	0	0	5	7	6	11	11	7	9	7	8	4	4	3	3	4	4	4	3	4	0	0
A9Z1X7;Q8IYB3;Q8IYB3-2;E9PCT1;M0R088;M0R1E7;M0QXG5	A9Z1X7;Q8IYB3;Q8IYB3-2;E9PCT1;M0R088	Serine/arginine repetitive matrix protein 1	SRRM1	tr|A9Z1X7|A9Z1X7_HUMAN Isoform of Q8IYB3, Serine/arginine repetitive matrix protein 1 OS=Homo sapiens OX=9606 GN=SRRM1 PE=1 SV=1;sp|Q8IYB3|SRRM1_HUMAN Serine/arginine repetitive matrix protein 1 OS=Homo sapiens OX=9606 GN=SRRM1 PE=1 SV=2;sp|Q8IYB3-2|SRRM1_	7	23	23	23	23;23;22;20;17;3;3	23;23;22;20;17;3;3	23;23;22;20;17;3;3	0	0	0	0	0	0	0	0	0	23	23	23	23	23	23	23	23	23	0	0	0	0	0	0	0	0	0	0	0	0	0	0	0	0	0	0	0	0
B0QY90;B0QY89;Q9Y262-2;Q9Y262	B0QY90;B0QY89;Q9Y262-2;Q9Y262	Eukaryotic translation initiation factor 3 subunit L	EIF3L	tr|B0QY90|B0QY90_HUMAN Isoform of Q9Y262, Eukaryotic translation initiation factor 3 subunit L OS=Homo sapiens OX=9606 GN=EIF3L PE=1 SV=1;tr|B0QY89|B0QY89_HUMAN Isoform of Q9Y262, Eukaryotic translation initiation factor 3 subunit L OS=Homo sapiens OX=9606	4	1	1	1	1;1;1;1	1;1;1;1	1;1;1;1	1	1	1	1	1	1	1	1	1	1	1	1	1	1	1	1	1	1	0	0	0	0	0	0	0	0	0	1	0	1	1	1	0	1	0	1	1	1
B0QYK0;Q01844-6;Q01844-3;Q01844;Q01844-5;H7BY36;A0A0D9SFL3;C9JGE3;Q01844-2;Q01844-4	B0QYK0;Q01844-6;Q01844-3;Q01844;Q01844-5;H7BY36;A0A0D9SFL3;C9JGE3;Q01844-2	RNA-binding protein EWS	EWSR1	tr|B0QYK0|B0QYK0_HUMAN Isoform of Q01844, RNA-binding protein EWS OS=Homo sapiens OX=9606 GN=EWSR1 PE=1 SV=1;sp|Q01844-6|EWS_HUMAN Isoform of Q01844, Isoform 6 of RNA-binding protein EWS OS=Homo sapiens OX=9606 GN=EWSR1;sp|Q01844-3|EWS_HUMAN Isoform of Q01	10	3	3	3	3;3;3;3;3;2;2;2;2;1	3;3;3;3;3;2;2;2;2;1	3;3;3;3;3;2;2;2;2;1	0	0	0	0	0	0	0	0	0	1	1	1	1	1	1	1	1	1	1	2	1	1	1	0	2	1	2	0	0	0	0	0	0	0	0	0	0	0
B0YIW6;P48444;P48444-2;Q6P1Q5	B0YIW6;P48444;P48444-2	Coatomer subunit delta	ARCN1	tr|B0YIW6|B0YIW6_HUMAN Isoform of P48444, Archain 1, isoform CRA_a OS=Homo sapiens OX=9606 GN=ARCN1 PE=1 SV=1;sp|P48444|COPD_HUMAN Coatomer subunit delta OS=Homo sapiens OX=9606 GN=ARCN1 PE=1 SV=1;sp|P48444-2|COPD_HUMAN Isoform of P48444, Isoform 2 of Coat	4	6	6	6	6;6;5;2	6;6;5;2	6;6;5;2	0	0	0	0	0	0	0	0	0	1	1	1	1	1	1	1	1	1	4	6	5	6	6	6	6	5	6	2	2	2	3	2	2	2	1	2	0	0
B1AHC9;P12956;P12956-2	B1AHC9;P12956;P12956-2	X-ray repair cross-complementing protein 6	XRCC6	tr|B1AHC9|B1AHC9_HUMAN Isoform of P12956, X-ray repair cross-complementing protein 6 OS=Homo sapiens OX=9606 GN=XRCC6 PE=1 SV=1;sp|P12956|XRCC6_HUMAN X-ray repair cross-complementing protein 6 OS=Homo sapiens OX=9606 GN=XRCC6 PE=1 SV=2;sp|P12956-2|XRCC6_HU	3	7	7	7	7;7;5	7;7;5	7;7;5	1	1	0	1	1	1	1	1	0	0	0	0	0	0	0	0	0	0	4	4	4	5	6	4	5	5	5	0	0	0	0	0	0	0	0	0	1	1
B1AHD1;P55769	B1AHD1;P55769	NHP2-like protein 1;NHP2-like protein 1, N-terminally processed	NHP2L1	tr|B1AHD1|B1AHD1_HUMAN Isoform of P55769, NHP2-like protein 1 OS=Homo sapiens OX=9606 GN=SNU13 PE=1 SV=1;sp|P55769|NH2L1_HUMAN NHP2-like protein 1 OS=Homo sapiens OX=9606 GN=SNU13 PE=1 SV=3	2	2	2	2	2;2	2;2	2;2	0	0	0	0	0	0	0	0	0	2	1	2	2	1	2	1	2	2	0	0	0	0	0	0	0	0	0	0	0	0	0	0	0	0	0	0	0	0
B1AK63;Q9HAF1-2;Q9HAF1;Q9HAF1-4;Q9HAF1-3	B1AK63;Q9HAF1-2;Q9HAF1;Q9HAF1-4;Q9HAF1-3	Chromatin modification-related protein MEAF6	MEAF6	tr|B1AK63|B1AK63_HUMAN Isoform of Q9HAF1, Chromatin modification-related protein MEAF6 OS=Homo sapiens OX=9606 GN=MEAF6 PE=1 SV=1;sp|Q9HAF1-2|EAF6_HUMAN Isoform of Q9HAF1, Isoform 2 of Chromatin modification-related protein MEAF6 OS=Homo sapiens OX=9606 GN	5	1	1	1	1;1;1;1;1	1;1;1;1;1	1;1;1;1;1	0	0	0	0	0	0	0	0	0	1	1	1	1	1	1	1	1	1	0	0	0	1	1	0	0	0	1	0	0	0	0	0	0	0	0	0	0	0
B1ALA1;A0A2R8YCY2;A0A0C4DFX2;A0A286YFA9;A0A2R8Y5V8;Q5TBA9	B1ALA1;A0A2R8YCY2;A0A0C4DFX2;A0A286YFA9;A0A2R8Y5V8;Q5TBA9	Protein furry homolog	FRY	tr|B1ALA1|B1ALA1_HUMAN Isoform of Q5TBA9, Protein furry homolog (Fragment) OS=Homo sapiens OX=9606 GN=FRY PE=1 SV=1;tr|A0A2R8YCY2|A0A2R8YCY2_HUMAN Isoform of Q5TBA9, Protein furry homolog OS=Homo sapiens OX=9606 GN=FRY PE=1 SV=1;tr|A0A0C4DFX2|A0A0C4DFX2_HU	6	1	1	1	1;1;1;1;1;1	1;1;1;1;1;1	1;1;1;1;1;1	0	0	0	0	0	0	0	0	0	0	0	0	0	0	0	0	0	0	0	0	1	0	0	0	0	0	0	0	0	0	0	0	0	0	0	0	0	0
B1AMV8;B1AMV7;Q6P4A7-3	B1AMV8;B1AMV7;Q6P4A7-3	Sideroflexin-4	SFXN4	tr|B1AMV8|B1AMV8_HUMAN Isoform of Q6P4A7, Sideroflexin-4 (Fragment) OS=Homo sapiens OX=9606 GN=SFXN4 PE=1 SV=8;tr|B1AMV7|B1AMV7_HUMAN Isoform of Q6P4A7, Sideroflexin-4 (Fragment) OS=Homo sapiens OX=9606 GN=SFXN4 PE=1 SV=1;sp|Q6P4A7-3|SFXN4_HUMAN Isoform of	3	1	1	1	1;1;1	1;1;1	1;1;1	0	0	0	0	0	0	0	0	0	0	0	0	0	1	0	0	1	0	0	0	0	0	0	0	0	0	0	0	0	0	0	0	0	0	0	0	0	0
B1AN99;P35030-5;P35030-3;P35030-2;P35030-4;P35030	B1AN99;P35030-5;P35030-3;P35030-2;P35030-4;P35030	Trypsin-3	PRSS3	tr|B1AN99|B1AN99_HUMAN Isoform of P35030, Trypsin-3 (Fragment) OS=Homo sapiens OX=9606 GN=PRSS3 PE=1 SV=8;sp|P35030-5|TRY3_HUMAN Isoform of P35030, Isoform 5 of Trypsin-3 OS=Homo sapiens OX=9606 GN=PRSS3;sp|P35030-3|TRY3_HUMAN Isoform of P35030, Isoform 3	6	1	1	1	1;1;1;1;1;1	1;1;1;1;1;1	1;1;1;1;1;1	1	1	1	1	1	1	1	1	1	1	1	1	1	1	1	1	1	1	1	1	1	1	1	1	1	1	1	1	1	1	1	1	1	1	1	1	1	1
B1AQP9;P07099;B1AQP8	B1AQP9;P07099;B1AQP8	Epoxide hydrolase 1	EPHX1	tr|B1AQP9|B1AQP9_HUMAN Isoform of P07099, Epoxide hydrolase 1 (Fragment) OS=Homo sapiens OX=9606 GN=EPHX1 PE=1 SV=1;sp|P07099|HYEP_HUMAN Epoxide hydrolase 1 OS=Homo sapiens OX=9606 GN=EPHX1 PE=1 SV=1;tr|B1AQP8|B1AQP8_HUMAN Isoform of P07099, Epoxide hydrol	3	2	2	2	2;2;1	2;2;1	2;2;1	1	1	1	1	1	1	1	1	1	1	0	0	0	0	1	1	1	0	1	1	1	0	1	0	1	1	1	0	0	0	0	0	0	0	0	0	1	1
B3KPJ4;A0A0A0MSI2;Q8IXK0-2;Q8IXK0-4;Q8IXK0;Q8IXK0-5;Q8IXK0-3;H7C528	B3KPJ4;A0A0A0MSI2;Q8IXK0-2;Q8IXK0-4;Q8IXK0;Q8IXK0-5;Q8IXK0-3	Polyhomeotic-like protein 2	PHC2	tr|B3KPJ4|B3KPJ4_HUMAN Isoform of Q8IXK0, cDNA FLJ31867 fis, clone NT2RP7001856, highly similar to Polyhomeotic-like protein 2 OS=Homo sapiens OX=9606 GN=PHC2 PE=1 SV=1;tr|A0A0A0MSI2|A0A0A0MSI2_HUMAN Isoform of Q8IXK0, Polyhomeotic-like protein 2 OS=Homo s	8	14	14	12	14;14;14;14;14;14;11;2	14;14;14;14;14;14;11;2	12;12;12;12;12;12;11;0	0	0	0	0	0	0	0	0	0	1	1	1	0	0	0	0	0	0	11	12	11	11	13	10	14	11	14	0	0	0	0	0	0	0	0	0	0	0
B4DDC6;A0A087WYT3;Q15185-4;Q15185	B4DDC6;A0A087WYT3;Q15185-4;Q15185	Prostaglandin E synthase 3	PTGES3	tr|B4DDC6|B4DDC6_HUMAN Isoform of Q15185, cDNA FLJ59832, moderately similar to Prostaglandin E synthase 3 (EC 5.3.99.3) OS=Homo sapiens OX=9606 GN=PTGES3 PE=1 SV=1;tr|A0A087WYT3|A0A087WYT3_HUMAN Isoform of Q15185, Prostaglandin E synthase 3 OS=Homo sapiens	4	1	1	1	1;1;1;1	1;1;1;1	1;1;1;1	1	1	1	1	1	1	1	1	1	1	1	1	1	1	1	1	1	1	0	0	0	0	0	0	0	0	0	0	0	0	0	0	0	0	0	0	1	1
B4DDK6;O14925;Q5SRD1	B4DDK6;O14925;Q5SRD1	Mitochondrial import inner membrane translocase subunit Tim23;Putative mitochondrial import inner membrane translocase subunit Tim23B	TIMM23B;TIMM23	tr|B4DDK6|B4DDK6_HUMAN Isoform of Q5SRD1, Putative mitochondrial import inner membrane translocase subunit Tim23B OS=Homo sapiens OX=9606 GN=TIMM23B PE=2 SV=1;sp|O14925|TIM23_HUMAN Mitochondrial import inner membrane translocase subunit Tim23 OS=Homo sapie	3	1	1	1	1;1;1	1;1;1	1;1;1	0	0	0	0	0	0	0	0	0	0	0	0	0	0	0	0	0	0	1	1	1	1	1	1	1	1	1	0	0	0	0	0	0	0	0	0	0	0
B4DF77;Q6VY07;Q6VY07-2;E9PNZ9;E9PSE1;E9PSG7	B4DF77;Q6VY07;Q6VY07-2;E9PNZ9	Phosphofurin acidic cluster sorting protein 1	PACS1	tr|B4DF77|B4DF77_HUMAN Isoform of Q6VY07, cDNA FLJ58767, highly similar to Phosphofurin acidic cluster sorting protein 1 OS=Homo sapiens OX=9606 GN=PACS1 PE=1 SV=1;sp|Q6VY07|PACS1_HUMAN Phosphofurin acidic cluster sorting protein 1 OS=Homo sapiens OX=9606	6	4	4	4	4;4;4;2;1;1	4;4;4;2;1;1	4;4;4;2;1;1	0	0	0	0	0	0	0	0	0	0	0	0	0	0	0	0	0	0	3	3	3	2	2	3	4	3	3	0	0	0	0	0	0	0	0	0	0	0
B4DFN8;P49190	B4DFN8;P49190	Parathyroid hormone 2 receptor	PTH2R	tr|B4DFN8|B4DFN8_HUMAN Isoform of P49190, Parathyroid hormone 2 receptor OS=Homo sapiens OX=9606 GN=PTH2R PE=2 SV=1;sp|P49190|PTH2R_HUMAN Parathyroid hormone 2 receptor OS=Homo sapiens OX=9606 GN=PTH2R PE=1 SV=1	2	1	1	1	1;1	1;1	1;1	0	0	0	0	0	0	0	0	0	0	0	0	0	0	0	0	0	0	1	1	1	1	1	1	1	1	1	0	0	0	0	0	0	0	0	0	0	0
B4DG57;A0A0U1RRH6;O94880-2;O94880	B4DG57;A0A0U1RRH6;O94880-2;O94880	PHD finger protein 14	PHF14	tr|B4DG57|B4DG57_HUMAN Isoform of O94880, cDNA FLJ61230, highly similar to PHD finger protein 14 OS=Homo sapiens OX=9606 GN=PHF14 PE=1 SV=1;tr|A0A0U1RRH6|A0A0U1RRH6_HUMAN Isoform of O94880, PHD finger protein 14 OS=Homo sapiens OX=9606 GN=PHF14 PE=1 SV=1;s	4	2	2	2	2;2;2;2	2;2;2;2	2;2;2;2	1	1	1	1	1	1	1	1	1	0	0	0	0	0	0	0	0	0	0	0	1	0	0	0	0	0	0	0	0	0	0	0	0	0	0	0	1	1
B4DHN5;E9PBU7;G5EA09;O00560-3;O00560-2;O00560	B4DHN5;E9PBU7;G5EA09;O00560-3;O00560-2;O00560	Syntenin-1	SDCBP	tr|B4DHN5|B4DHN5_HUMAN Isoform of O00560, cDNA FLJ55055, moderately similar to Syntenin-1 OS=Homo sapiens OX=9606 GN=SDCBP PE=1 SV=1;tr|E9PBU7|E9PBU7_HUMAN Isoform of O00560, Syntenin-1 OS=Homo sapiens OX=9606 GN=SDCBP PE=1 SV=1;tr|G5EA09|G5EA09_HUMAN Isof	6	1	1	1	1;1;1;1;1;1	1;1;1;1;1;1	1;1;1;1;1;1	0	0	0	0	0	0	0	0	0	0	0	0	0	0	0	0	0	0	0	0	0	0	0	0	0	0	0	0	1	1	1	1	0	1	0	1	0	0
B4DIB3;Q9P0L2-2;Q9P0L2-3;Q9P0L2;A0A087X0I6;H0YKP9;A2SY06;H0YIY6;A0A0A0MSZ1;J3KNR0;P27448-8;P27448-6;P27448-3;P27448-4;P27448-2;P27448;P27448-7;E7ETY4;E9PC69;Q7KZI7-10;Q7KZI7-13;Q7KZI7-7;Q7KZI7-2;Q7KZI7-15;Q7KZI7-5;Q7KZI7-16;Q7KZI7-4;Q7KZI7-9;Q7KZI7-12;Q7KZI7-14;Q7KZI7-3;Q7KZI7-6;Q7KZI7-11;Q7KZI7-8;Q7KZI7	B4DIB3;Q9P0L2-2;Q9P0L2-3;Q9P0L2;A0A087X0I6;H0YKP9;A2SY06;H0YIY6;A0A0A0MSZ1;J3KNR0;P27448-8;P27448-6;P27448-3;P27448-4;P27448-2;P27448;P27448-7	Serine/threonine-protein kinase MARK1;MAP/microtubule affinity-regulating kinase 3	MARK1;MARK3	tr|B4DIB3|B4DIB3_HUMAN Isoform of Q9P0L2, Non-specific serine/threonine protein kinase OS=Homo sapiens OX=9606 GN=MARK1 PE=1 SV=1;sp|Q9P0L2-2|MARK1_HUMAN Isoform of Q9P0L2, Isoform 2 of Serine/threonine-protein kinase MARK1 OS=Homo sapiens OX=9606 GN=MARK1	35	6	6	6	6;6;6;6;5;3;3;3;3;3;3;3;3;3;3;3;3;2;2;2;2;2;2;2;2;2;2;2;2;2;2;2;2;2;2	6;6;6;6;5;3;3;3;3;3;3;3;3;3;3;3;3;2;2;2;2;2;2;2;2;2;2;2;2;2;2;2;2;2;2	6;6;6;6;5;3;3;3;3;3;3;3;3;3;3;3;3;2;2;2;2;2;2;2;2;2;2;2;2;2;2;2;2;2;2	0	0	0	0	0	0	0	0	0	0	0	0	0	0	0	0	0	0	5	4	5	5	6	5	4	5	5	0	0	0	0	0	0	0	0	0	0	0
B4DLN1;Q9UBX3;Q9UBX3-2;F6RGN5;I3L1E8	B4DLN1;Q9UBX3;Q9UBX3-2;F6RGN5;I3L1E8	Mitochondrial dicarboxylate carrier	SLC25A10	tr|B4DLN1|B4DLN1_HUMAN cDNA FLJ60124, highly similar to Mitochondrial dicarboxylate carrier OS=Homo sapiens OX=9606 PE=2 SV=1;sp|Q9UBX3|DIC_HUMAN Mitochondrial dicarboxylate carrier OS=Homo sapiens OX=9606 GN=SLC25A10 PE=1 SV=2;sp|Q9UBX3-2|DIC_HUMAN Isofor	5	6	6	6	6;6;6;5;3	6;6;6;5;3	6;6;6;5;3	0	0	0	0	0	0	0	0	0	1	4	4	4	2	3	3	3	3	4	5	4	4	6	4	6	4	6	3	2	3	3	3	4	4	4	2	0	0
B4DP64;E5RGR0;O75608-2;O75608	B4DP64;E5RGR0;O75608-2;O75608	Acyl-protein thioesterase 1	LYPLA1	tr|B4DP64|B4DP64_HUMAN Isoform of O75608, cDNA FLJ52008, highly similar to Acyl-protein thioesterase 1 (EC 3.1.2.-) OS=Homo sapiens OX=9606 GN=LYPLA1 PE=1 SV=1;tr|E5RGR0|E5RGR0_HUMAN Isoform of O75608, Acyl-protein thioesterase 1 (Fragment) OS=Homo sapiens	4	1	1	1	1;1;1;1	1;1;1;1	1;1;1;1	1	1	1	1	1	1	1	1	1	1	1	1	1	1	1	1	1	1	1	1	1	1	0	1	1	1	1	1	1	1	0	1	1	1	1	1	1	1
B4DPZ0	B4DPZ0		PTTG1IP	tr|B4DPZ0|B4DPZ0_HUMAN Isoform of P53801, Pituitary tumor-transforming gene 1 protein-interacting protein OS=Homo sapiens OX=9606 GN=PTTG1IP PE=2 SV=1	1	1	1	1	1	1	1	0	0	0	0	0	0	0	0	0	0	0	0	0	0	0	0	0	0	1	1	1	1	1	1	1	0	1	0	0	0	0	0	0	0	0	0	0	0
B4DXW1;P61158	B4DXW1;P61158	Actin-related protein 3	ACTR3	tr|B4DXW1|B4DXW1_HUMAN Isoform of P61158, Actin-related protein 3 OS=Homo sapiens OX=9606 GN=ACTR3 PE=1 SV=1;sp|P61158|ARP3_HUMAN Actin-related protein 3 OS=Homo sapiens OX=9606 GN=ACTR3 PE=1 SV=3	2	1	1	1	1;1	1;1	1;1	1	1	1	1	1	1	1	1	0	1	1	1	1	1	0	1	1	1	0	0	0	0	0	0	0	0	0	0	0	0	0	0	0	0	0	0	1	1
B5LMG6;A0A087WV86;Q6PGQ7;H3BLY2;Q6PGQ7-2;A0A087WVC9	B5LMG6;A0A087WV86;Q6PGQ7;H3BLY2	Protein aurora borealis	C13orf34;BORA	tr|B5LMG6|B5LMG6_HUMAN Isoform of Q6PGQ7, Aurora borealis OS=Homo sapiens OX=9606 GN=BORA PE=1 SV=1;tr|A0A087WV86|A0A087WV86_HUMAN Isoform of Q6PGQ7, Protein aurora borealis OS=Homo sapiens OX=9606 GN=BORA PE=1 SV=1;sp|Q6PGQ7|BORA_HUMAN Protein aurora bore	6	5	5	5	5;5;5;3;2;1	5;5;5;3;2;1	5;5;5;3;2;1	0	0	0	0	0	0	0	0	0	0	0	0	0	0	0	0	0	0	0	0	0	0	0	0	0	0	0	5	5	5	5	3	2	5	4	4	0	0
B5MBZ0;Q9HC35-2;Q9HC35	B5MBZ0;Q9HC35-2;Q9HC35	Echinoderm microtubule-associated protein-like 4	EML4	tr|B5MBZ0|B5MBZ0_HUMAN Isoform of Q9HC35, Echinoderm microtubule-associated protein-like 4 OS=Homo sapiens OX=9606 GN=EML4 PE=1 SV=3;sp|Q9HC35-2|EMAL4_HUMAN Isoform of Q9HC35, Isoform 2 of Echinoderm microtubule-associated protein-like 4 OS=Homo sapiens OX	3	1	1	1	1;1;1	1;1;1	1;1;1	1	1	1	1	1	1	1	1	1	1	1	1	1	1	1	1	1	1	0	0	0	0	0	0	0	0	0	0	0	0	0	0	0	0	0	0	1	1
B5MCW3;Q9H0E9-2;H7C179;H7C127;Q9H0E9-4;Q9H0E9;H7C128;Q9H0E9-3;H7C2P4;F8WBH2;H0YAH7;C9JV05;F8WDX5;D6RID0;F8WCS7	B5MCW3;Q9H0E9-2;H7C179;H7C127;Q9H0E9-4;Q9H0E9;H7C128;Q9H0E9-3	Bromodomain-containing protein 8	BRD8	tr|B5MCW3|B5MCW3_HUMAN Isoform of Q9H0E9, Bromodomain-containing protein 8 OS=Homo sapiens OX=9606 GN=BRD8 PE=1 SV=1;sp|Q9H0E9-2|BRD8_HUMAN Isoform of Q9H0E9, Isoform 2 of Bromodomain-containing protein 8 OS=Homo sapiens OX=9606 GN=BRD8;tr|H7C179|H7C179_HU	15	21	21	21	21;21;20;20;20;20;18;11;6;5;4;3;2;2;2	21;21;20;20;20;20;18;11;6;5;4;3;2;2;2	21;21;20;20;20;20;18;11;6;5;4;3;2;2;2	0	0	0	0	0	0	0	0	0	12	13	13	10	8	10	11	12	11	16	15	17	17	17	15	18	17	19	0	0	0	0	0	0	0	0	0	0	0
B5MDF5;J3KQE5;P62826;F5H018;H0YFC6;B4DV51	B5MDF5;J3KQE5;P62826;F5H018;H0YFC6;B4DV51	GTP-binding nuclear protein Ran	RAN	tr|B5MDF5|B5MDF5_HUMAN Isoform of P62826, GTP-binding nuclear protein Ran OS=Homo sapiens OX=9606 GN=RAN PE=1 SV=1;tr|J3KQE5|J3KQE5_HUMAN Isoform of P62826, GTP-binding nuclear protein Ran (Fragment) OS=Homo sapiens OX=9606 GN=RAN PE=1 SV=1;sp|P62826|RAN_H	6	4	4	4	4;4;4;3;2;2	4;4;4;3;2;2	4;4;4;3;2;2	0	0	0	0	0	0	0	0	0	3	3	2	3	3	3	1	3	1	2	2	2	2	3	2	2	2	2	2	3	3	2	3	1	3	2	2	0	0
B7Z4S1;Q5JRI7;A0A0A0MT58;A0A1W2PRL9;A0A1W2PPZ5;Q15560-2;P23193-2;Q15560;P23193	B7Z4S1;Q5JRI7;A0A0A0MT58;A0A1W2PRL9;A0A1W2PPZ5;Q15560-2;P23193-2;Q15560;P23193	Transcription elongation factor A protein 2;Transcription elongation factor A protein 1	TCEA1;TCEA2	tr|B7Z4S1|B7Z4S1_HUMAN Isoform of P23193, cDNA FLJ51251, moderately similar to Transcription elongation factor A protein 1 OS=Homo sapiens OX=9606 GN=TCEA1 PE=1 SV=1;tr|Q5JRI7|Q5JRI7_HUMAN Isoform of Q15560, Transcription elongation factor A protein 2 (Fra	9	1	1	1	1;1;1;1;1;1;1;1;1	1;1;1;1;1;1;1;1;1	1;1;1;1;1;1;1;1;1	0	0	0	0	0	0	0	0	0	0	0	0	0	0	0	0	0	0	1	1	1	1	1	1	1	1	1	0	0	0	1	0	1	1	1	0	0	0
B7Z5J4;Q9UI42-2;Q9UI42	B7Z5J4;Q9UI42-2;Q9UI42	Carboxypeptidase A4	CPA4	tr|B7Z5J4|B7Z5J4_HUMAN Isoform of Q9UI42, cDNA FLJ52025, highly similar to Carboxypeptidase A4 (EC 3.4.17.-) OS=Homo sapiens OX=9606 GN=CPA4 PE=1 SV=1;sp|Q9UI42-2|CBPA4_HUMAN Isoform of Q9UI42, Isoform 2 of Carboxypeptidase A4 OS=Homo sapiens OX=9606 GN=CP	3	2	2	2	2;2;2	2;2;2	2;2;2	0	0	0	0	0	0	0	0	0	0	0	0	0	0	0	0	0	0	0	0	0	1	2	0	1	0	0	0	0	0	0	0	0	0	0	0	0	0
B9ZVN9;O95602	B9ZVN9;O95602	DNA-directed RNA polymerase;DNA-directed RNA polymerase I subunit RPA1	POLR1A	tr|B9ZVN9|B9ZVN9_HUMAN Isoform of O95602, DNA-directed RNA polymerase subunit OS=Homo sapiens OX=9606 GN=POLR1A PE=1 SV=1;sp|O95602|RPA1_HUMAN DNA-directed RNA polymerase I subunit RPA1 OS=Homo sapiens OX=9606 GN=POLR1A PE=1 SV=2	2	8	7	7	8;8	7;7	7;7	0	0	0	0	0	0	0	0	0	0	0	0	0	0	0	0	0	0	8	7	7	7	5	8	6	5	5	5	3	3	4	4	4	3	3	2	0	0
B9ZVU2;E7EPX3;E3W974	B9ZVU2;E7EPX3		DNPEP	tr|B9ZVU2|B9ZVU2_HUMAN Isoform of Q9ULA0, Aspartyl aminopeptidase (Fragment) OS=Homo sapiens OX=9606 GN=DNPEP PE=1 SV=2;tr|E7EPX3|E7EPX3_HUMAN Isoform of Q9ULA0, Aspartyl aminopeptidase (Fragment) OS=Homo sapiens OX=9606 GN=DNPEP PE=1 SV=1	3	13	1	1	13;11;1	1;1;1	1;1;1	0	0	0	0	0	0	0	0	0	12	12	11	12	11	10	11	10	10	0	0	0	0	0	0	0	0	0	0	0	0	0	0	0	0	0	0	0	0
C4P0B1;A0A087WYX6;Q5T409;A0A075B6Q7;Q9NRI5-6;Q9NRI5-9;Q9NRI5-3;Q9NRI5-8;Q9NRI5-5;Q9NRI5-2;Q9NRI5	C4P0B1;A0A087WYX6;Q5T409;A0A075B6Q7;Q9NRI5-6;Q9NRI5-9;Q9NRI5-3;Q9NRI5-8;Q9NRI5-5;Q9NRI5-2;Q9NRI5	Disrupted in schizophrenia 1 protein	DISC1	tr|C4P0B1|C4P0B1_HUMAN Isoform of Q9NRI5, Disrupted in schizophrenia 1 isoform 24 OS=Homo sapiens OX=9606 GN=DISC1 PE=1 SV=1;tr|A0A087WYX6|A0A087WYX6_HUMAN Isoform of Q9NRI5, Disrupted in schizophrenia 1 protein OS=Homo sapiens OX=9606 GN=DISC1 PE=1 SV=1;t	11	1	1	1	1;1;1;1;1;1;1;1;1;1;1	1;1;1;1;1;1;1;1;1;1;1	1;1;1;1;1;1;1;1;1;1;1	0	0	0	0	0	0	0	0	0	0	0	0	0	0	0	0	0	0	0	1	1	0	1	1	1	0	1	1	1	0	1	1	1	1	0	1	0	0
C9IZG4;O60888-3;O60888;O60888-2	C9IZG4;O60888-3;O60888;O60888-2	Protein CutA	CUTA	tr|C9IZG4|C9IZG4_HUMAN Isoform of O60888, Protein CutA OS=Homo sapiens OX=9606 GN=CUTA PE=1 SV=1;sp|O60888-3|CUTA_HUMAN Isoform of O60888, Isoform C of Protein CutA OS=Homo sapiens OX=9606 GN=CUTA;sp|O60888|CUTA_HUMAN Protein CutA OS=Homo sapiens OX=9606 G	4	1	1	1	1;1;1;1	1;1;1;1	1;1;1;1	0	0	0	0	0	0	0	0	0	0	0	0	0	0	0	0	0	0	1	1	1	1	1	1	1	1	1	0	0	0	0	0	0	0	0	0	0	0
C9J0Y7;Q9UKT7	C9J0Y7;Q9UKT7	F-box/LRR-repeat protein 3	FBXL3	tr|C9J0Y7|C9J0Y7_HUMAN Isoform of Q9UKT7, F-box/LRR-repeat protein 3 (Fragment) OS=Homo sapiens OX=9606 GN=FBXL3 PE=1 SV=1;sp|Q9UKT7|FBXL3_HUMAN F-box/LRR-repeat protein 3 OS=Homo sapiens OX=9606 GN=FBXL3 PE=1 SV=1	2	1	1	1	1;1	1;1	1;1	0	0	0	0	0	0	0	0	0	0	0	0	0	0	0	0	0	0	1	1	1	1	1	1	1	1	1	1	1	1	1	1	1	1	1	0	0	0
C9J2P9;Q75N03-2;Q75N03	C9J2P9;Q75N03-2;Q75N03	E3 ubiquitin-protein ligase Hakai	CBLL1	tr|C9J2P9|C9J2P9_HUMAN Isoform of Q75N03, E3 ubiquitin-protein ligase Hakai (Fragment) OS=Homo sapiens OX=9606 GN=CBLL1 PE=1 SV=8;sp|Q75N03-2|HAKAI_HUMAN Isoform of Q75N03, Isoform 2 of E3 ubiquitin-protein ligase Hakai OS=Homo sapiens OX=9606 GN=CBLL1;sp|	3	2	2	2	2;2;2	2;2;2	2;2;2	0	0	0	0	0	0	0	0	0	1	1	2	2	1	1	2	2	1	0	0	0	0	0	0	0	0	0	0	0	0	0	0	0	0	0	0	0	0
C9J2Y9;P30876;A0A1W2PPT5;C9J4M6;C9JMN3;C9JZW8	C9J2Y9;P30876;A0A1W2PPT5;C9J4M6	DNA-directed RNA polymerase;DNA-directed RNA polymerase II subunit RPB2	POLR2B	tr|C9J2Y9|C9J2Y9_HUMAN Isoform of P30876, DNA-directed RNA polymerase subunit beta OS=Homo sapiens OX=9606 GN=POLR2B PE=1 SV=2;sp|P30876|RPB2_HUMAN DNA-directed RNA polymerase II subunit RPB2 OS=Homo sapiens OX=9606 GN=POLR2B PE=1 SV=1;tr|A0A1W2PPT5|A0A1W2	6	121	121	121	121;121;118;114;1;1	121;121;118;114;1;1	121;121;118;114;1;1	46	44	46	48	45	49	44	47	44	99	100	90	96	96	89	86	87	86	100	85	100	104	99	101	103	102	96	108	112	110	115	112	104	104	101	98	46	44
C9J361;P36639-4;P36639-3;P36639-2;P36639	C9J361;P36639-4;P36639-3;P36639-2;P36639	7,8-dihydro-8-oxoguanine triphosphatase	NUDT1	tr|C9J361|C9J361_HUMAN Isoform of P36639, 7,8-dihydro-8-oxoguanine triphosphatase (Fragment) OS=Homo sapiens OX=9606 GN=NUDT1 PE=1 SV=1;sp|P36639-4|8ODP_HUMAN Isoform of P36639, Isoform p18 of 7,8-dihydro-8-oxoguanine triphosphatase OS=Homo sapiens OX=9606	5	1	1	1	1;1;1;1;1	1;1;1;1;1	1;1;1;1;1	1	1	1	1	1	1	1	1	1	0	0	0	0	0	0	0	0	0	0	0	0	0	0	0	0	0	0	0	0	0	0	0	0	0	0	0	1	1
C9J406;B9A067;Q16891-2;Q16891-4;Q16891;H7C463;Q16891-3;A0A087WYS0;D6RAW4	C9J406;B9A067;Q16891-2;Q16891-4;Q16891;H7C463;Q16891-3	MICOS complex subunit MIC60	IMMT	tr|C9J406|C9J406_HUMAN Isoform of Q16891, MICOS complex subunit MIC60 OS=Homo sapiens OX=9606 GN=IMMT PE=1 SV=1;tr|B9A067|B9A067_HUMAN Isoform of Q16891, MICOS complex subunit MIC60 OS=Homo sapiens OX=9606 GN=IMMT PE=1 SV=2;sp|Q16891-2|MIC60_HUMAN Isoform	9	18	18	18	18;18;18;18;18;17;17;4;1	18;18;18;18;18;17;17;4;1	18;18;18;18;18;17;17;4;1	0	0	0	0	0	0	0	0	0	4	4	3	5	3	4	3	3	3	14	15	14	13	15	14	15	15	17	3	3	3	3	2	2	3	3	3	0	0
C9J5P6;P29475-2;P29475;P29475-5	C9J5P6;P29475-2;P29475;P29475-5	Nitric oxide synthase;Nitric oxide synthase, brain	NOS1	tr|C9J5P6|C9J5P6_HUMAN Isoform of P29475, Nitric oxide synthase OS=Homo sapiens OX=9606 GN=NOS1 PE=1 SV=2;sp|P29475-2|NOS1_HUMAN Isoform of P29475, Isoform 2 of Nitric oxide synthase, brain OS=Homo sapiens OX=9606 GN=NOS1;sp|P29475|NOS1_HUMAN Nitric oxide	4	1	1	1	1;1;1;1	1;1;1;1	1;1;1;1	0	0	0	0	0	0	0	0	0	0	0	0	0	0	0	0	0	0	0	0	0	0	0	0	0	0	0	1	1	1	1	1	1	1	1	1	0	0
C9J6B6;C9J2Z7;C9K073;C9JF13;E7EX73;E9PGM1;E7EUU4;Q04637-6;Q04637-7;Q04637-5;Q04637-4;Q04637-3;Q04637;Q04637-8;Q04637-9	C9J6B6;C9J2Z7;C9K073;C9JF13;E7EX73;E9PGM1;E7EUU4;Q04637-6;Q04637-7;Q04637-5;Q04637-4;Q04637-3;Q04637;Q04637-8;Q04637-9	Eukaryotic translation initiation factor 4 gamma 1	EIF4G1	tr|C9J6B6|C9J6B6_HUMAN Isoform of Q04637, Eukaryotic translation initiation factor 4 gamma 1 (Fragment) OS=Homo sapiens OX=9606 GN=EIF4G1 PE=1 SV=1;tr|C9J2Z7|C9J2Z7_HUMAN Isoform of Q04637, Eukaryotic translation initiation factor 4 gamma 1 (Fragment) OS=H	15	1	1	1	1;1;1;1;1;1;1;1;1;1;1;1;1;1;1	1;1;1;1;1;1;1;1;1;1;1;1;1;1;1	1;1;1;1;1;1;1;1;1;1;1;1;1;1;1	0	0	0	0	0	0	0	0	0	0	0	0	0	0	0	0	0	0	0	0	0	1	1	0	0	0	1	0	0	0	0	0	0	0	0	0	0	0
C9J6P4;Q7Z2W4-3;Q7Z2W4-2;Q7Z2W4	C9J6P4;Q7Z2W4-3;Q7Z2W4-2;Q7Z2W4	Zinc finger CCCH-type antiviral protein 1	ZC3HAV1	tr|C9J6P4|C9J6P4_HUMAN Isoform of Q7Z2W4, Zinc finger CCCH-type antiviral protein 1 OS=Homo sapiens OX=9606 GN=ZC3HAV1 PE=1 SV=1;sp|Q7Z2W4-3|ZCCHV_HUMAN Isoform of Q7Z2W4, Isoform 3 of Zinc finger CCCH-type antiviral protein 1 OS=Homo sapiens OX=9606 GN=ZC	4	2	2	2	2;2;2;2	2;2;2;2	2;2;2;2	0	0	0	0	0	0	0	0	0	0	0	0	0	0	0	0	0	0	2	2	1	2	2	2	2	2	2	0	0	0	0	0	0	0	0	0	0	0
C9J8D4;Q13724-2;Q13724	C9J8D4;Q13724-2;Q13724	Mannosyl-oligosaccharide glucosidase	MOGS	tr|C9J8D4|C9J8D4_HUMAN Isoform of Q13724, Mannosyl-oligosaccharide glucosidase (Fragment) OS=Homo sapiens OX=9606 GN=MOGS PE=1 SV=8;sp|Q13724-2|MOGS_HUMAN Isoform of Q13724, Isoform 2 of Mannosyl-oligosaccharide glucosidase OS=Homo sapiens OX=9606 GN=MOGS;	3	2	2	2	2;2;2	2;2;2	2;2;2	1	1	1	1	1	1	1	1	1	1	1	1	1	1	1	1	1	1	0	0	0	1	1	0	0	0	1	0	0	0	0	0	0	0	0	0	1	1
C9J9K3;A0A0C4DG17;P08865	C9J9K3;A0A0C4DG17;P08865	40S ribosomal protein SA	RPSA	tr|C9J9K3|C9J9K3_HUMAN Isoform of P08865, 40S ribosomal protein SA (Fragment) OS=Homo sapiens OX=9606 GN=RPSA PE=1 SV=8;tr|A0A0C4DG17|A0A0C4DG17_HUMAN Isoform of P08865, 40S ribosomal protein SA OS=Homo sapiens OX=9606 GN=RPSA PE=1 SV=1;sp|P08865|RSSA_HUMA	3	1	1	1	1;1;1	1;1;1	1;1;1	1	1	1	1	1	1	1	1	1	1	1	1	1	1	1	1	1	1	1	1	1	1	1	1	1	1	1	1	1	1	1	1	1	1	1	1	1	1
C9JA28;Q9UNL2;Q9UNL2-2	C9JA28;Q9UNL2;Q9UNL2-2	Translocon-associated protein subunit gamma	SSR3	tr|C9JA28|C9JA28_HUMAN Isoform of Q9UNL2, Translocon-associated protein subunit gamma OS=Homo sapiens OX=9606 GN=SSR3 PE=1 SV=1;sp|Q9UNL2|SSRG_HUMAN Translocon-associated protein subunit gamma OS=Homo sapiens OX=9606 GN=SSR3 PE=1 SV=1;sp|Q9UNL2-2|SSRG_HUMA	3	1	1	1	1;1;1	1;1;1	1;1;1	0	0	0	0	0	0	0	0	0	1	1	1	1	1	1	0	1	1	1	1	1	1	1	1	1	1	1	0	1	0	1	1	1	0	1	1	0	0
C9JAW5;C9JNU6;Q9Y241	C9JAW5;C9JNU6;Q9Y241	HIG1 domain family member 1A, mitochondrial	HIGD1A	tr|C9JAW5|C9JAW5_HUMAN Uncharacterized protein OS=Homo sapiens OX=9606 PE=4 SV=1;tr|C9JNU6|C9JNU6_HUMAN Isoform of Q9Y241, HIG1 domain family member 1A, mitochondrial OS=Homo sapiens OX=9606 GN=HIGD1A PE=4 SV=1;sp|Q9Y241|HIG1A_HUMAN HIG1 domain family memb	3	1	1	1	1;1;1	1;1;1	1;1;1	0	0	0	0	0	0	0	0	0	1	1	1	1	1	1	1	1	1	1	1	1	1	1	1	1	1	1	1	1	0	1	1	1	1	1	1	0	0
C9JBE1	C9JBE1		DNPEP	tr|C9JBE1|C9JBE1_HUMAN Isoform of Q9ULA0, Aspartyl aminopeptidase (Fragment) OS=Homo sapiens OX=9606 GN=DNPEP PE=1 SV=1	1	15	1	1	15	1	1	0	0	0	0	0	0	0	0	0	11	13	13	12	14	12	12	12	12	0	0	0	0	0	0	0	0	0	0	0	0	0	0	0	0	0	0	0	0
C9JBL1;X6R2S6;Q9Y6A9	C9JBL1;X6R2S6;Q9Y6A9	Signal peptidase complex subunit 1	SPCS1	tr|C9JBL1|C9JBL1_HUMAN Isoform of Q9Y6A9, Signal peptidase complex subunit 1 OS=Homo sapiens OX=9606 GN=SPCS1 PE=1 SV=1;tr|X6R2S6|X6R2S6_HUMAN Isoform of Q9Y6A9, Signal peptidase complex subunit 1 homolog (S. cerevisiae) OS=Homo sapiens OX=9606 GN=SPCS1 PE	3	1	1	1	1;1;1	1;1;1	1;1;1	0	0	0	0	0	0	0	0	0	0	0	0	0	0	0	0	0	0	1	1	1	1	1	1	1	1	1	1	1	1	1	1	1	1	1	1	0	0
C9JCD9;P41223;P41223-2	C9JCD9;P41223;P41223-2	Protein BUD31 homolog	BUD31	tr|C9JCD9|C9JCD9_HUMAN Isoform of P41223, Protein BUD31 homolog OS=Homo sapiens OX=9606 GN=BUD31 PE=1 SV=1;sp|P41223|BUD31_HUMAN Protein BUD31 homolog OS=Homo sapiens OX=9606 GN=BUD31 PE=1 SV=2;sp|P41223-2|BUD31_HUMAN Isoform of P41223, Isoform 2 of Protei	3	3	3	3	3;3;2	3;3;2	3;3;2	0	0	0	0	0	0	0	0	0	3	3	3	3	2	3	3	1	2	0	0	0	0	0	0	0	0	0	0	0	0	0	0	0	0	0	0	0	0
C9JF17;P05090;C9JX71;F8WBT9	C9JF17;P05090;C9JX71	Apolipoprotein D	APOD	tr|C9JF17|C9JF17_HUMAN Isoform of P05090, Apolipoprotein D (Fragment) OS=Homo sapiens OX=9606 GN=APOD PE=1 SV=1;sp|P05090|APOD_HUMAN Apolipoprotein D OS=Homo sapiens OX=9606 GN=APOD PE=1 SV=1;tr|C9JX71|C9JX71_HUMAN Isoform of P05090, Apolipoprotein D (Frag	4	4	4	4	4;4;3;1	4;4;3;1	4;4;3;1	0	0	0	2	0	0	1	0	0	0	0	0	0	1	0	0	0	0	0	1	3	3	0	0	1	0	1	0	0	0	0	0	0	0	0	0	0	0
C9JGY5;F8WE44;C9JXZ7;C9JTT7;C9J8M3;C9JZI1;P35249-2;P35249;C9JW34	C9JGY5;F8WE44;C9JXZ7;C9JTT7;C9J8M3;C9JZI1;P35249-2;P35249;C9JW34	Replication factor C subunit 4	RFC4	tr|C9JGY5|C9JGY5_HUMAN Isoform of P35249, Replication factor C subunit 4 (Fragment) OS=Homo sapiens OX=9606 GN=RFC4 PE=1 SV=1;tr|F8WE44|F8WE44_HUMAN Isoform of P35249, Replication factor C subunit 4 OS=Homo sapiens OX=9606 GN=RFC4 PE=1 SV=1;tr|C9JXZ7|C9JXZ	9	4	4	4	4;4;4;4;4;4;4;4;3	4;4;4;4;4;4;4;4;3	4;4;4;4;4;4;4;4;3	0	0	0	0	0	0	0	0	0	0	0	0	0	0	0	0	0	0	1	2	1	3	3	1	1	2	3	2	2	1	3	3	3	3	2	1	0	0
C9JJT5;C9JU26;G3V325;P56134-4;P56134-3;P56134-2;P56134	C9JJT5;C9JU26;G3V325;P56134-4;P56134-3;P56134-2;P56134	ATP synthase subunit f, mitochondrial	ATP5J2-PTCD1;ATP5J2	tr|C9JJT5|C9JJT5_HUMAN Isoform of G3V325, ATP5MF-PTCD1 readthrough OS=Homo sapiens OX=9606 GN=ATP5MF-PTCD1 PE=4 SV=2;tr|C9JU26|C9JU26_HUMAN Isoform of P56134, ATP synthase membrane subunit f OS=Homo sapiens OX=9606 GN=ATP5MF PE=1 SV=1;tr|G3V325|G3V325_HUMA	7	2	2	2	2;2;2;2;2;2;2	2;2;2;2;2;2;2	2;2;2;2;2;2;2	0	0	0	0	0	0	0	0	0	2	2	2	2	2	1	2	2	2	1	1	1	2	1	1	2	1	1	2	2	2	2	2	2	2	2	1	0	0
C9JJV0;C9JDH9;C9J6L2;C9JCC0;C9J232;H7C279;Q8NBY1;B4E0Y9;O00506-3;Q9P289-2;O00506-2;Q9P289-3;Q9P289;O00506	C9JJV0;C9JDH9;C9J6L2;C9JCC0;C9J232;H7C279;Q8NBY1;B4E0Y9;O00506-3;Q9P289-2;O00506-2;Q9P289-3;Q9P289;O00506	Serine/threonine-protein kinase 25;Serine/threonine-protein kinase 26	STK25;STK26	tr|C9JJV0|C9JJV0_HUMAN Isoform of O00506, Serine/threonine-protein kinase 25 (Fragment) OS=Homo sapiens OX=9606 GN=STK25 PE=1 SV=1;tr|C9JDH9|C9JDH9_HUMAN Isoform of O00506, Serine/threonine-protein kinase 25 (Fragment) OS=Homo sapiens OX=9606 GN=STK25 PE=1	14	1	1	1	1;1;1;1;1;1;1;1;1;1;1;1;1;1	1;1;1;1;1;1;1;1;1;1;1;1;1;1	1;1;1;1;1;1;1;1;1;1;1;1;1;1	0	0	0	0	0	0	0	0	0	0	0	0	0	0	0	0	0	0	0	0	0	1	1	1	0	0	1	0	0	0	0	0	0	0	0	0	0	0
C9JKT3;C9IYB4;Q15118;Q15118-2	C9JKT3;C9IYB4;Q15118;Q15118-2	[Pyruvate dehydrogenase (acetyl-transferring)] kinase isozyme 1, mitochondrial	PDK1	tr|C9JKT3|C9JKT3_HUMAN Isoform of Q15118, [Pyruvate dehydrogenase (acetyl-transferring)] kinase isozyme 1, mitochondrial (Fragment) OS=Homo sapiens OX=9606 GN=PDK1 PE=1 SV=1;tr|C9IYB4|C9IYB4_HUMAN Isoform of Q15118, [Pyruvate dehydrogenase (acetyl-transfer	4	1	1	1	1;1;1;1	1;1;1;1	1;1;1;1	0	0	0	0	0	0	1	0	0	1	1	1	1	1	0	1	1	1	0	1	1	1	1	1	0	1	1	1	1	0	1	0	0	1	1	1	0	0
C9JLU1;P52434;P52434-4;P52434-2;P52434-3;P52434-5	C9JLU1;P52434;P52434-4;P52434-2;P52434-3	DNA-directed RNA polymerases I, II, and III subunit RPABC3	POLR2H	tr|C9JLU1|C9JLU1_HUMAN Isoform of P52434, DNA-directed RNA polymerases I, II, and III subunit RPABC3 (Fragment) OS=Homo sapiens OX=9606 GN=POLR2H PE=1 SV=8;sp|P52434|RPAB3_HUMAN DNA-directed RNA polymerases I, II, and III subunit RPABC3 OS=Homo sapiens OX=	6	14	14	14	14;14;12;8;7;1	14;14;12;8;7;1	14;14;12;8;7;1	5	6	5	5	6	6	5	7	5	10	12	11	11	10	10	10	9	10	10	10	10	11	10	11	11	10	10	10	12	13	13	12	10	9	10	9	5	6
C9JPQ9;C9JU00;C9JEU5;C9JC84;P02679-2;P02679	C9JPQ9;C9JU00;C9JEU5;C9JC84;P02679-2;P02679	Fibrinogen gamma chain	FGG	tr|C9JPQ9|C9JPQ9_HUMAN Isoform of P02679, Fibrinogen gamma chain (Fragment) OS=Homo sapiens OX=9606 GN=FGG PE=1 SV=1;tr|C9JU00|C9JU00_HUMAN Isoform of P02679, Fibrinogen gamma chain (Fragment) OS=Homo sapiens OX=9606 GN=FGG PE=1 SV=1;tr|C9JEU5|C9JEU5_HUMAN	6	4	4	4	4;4;4;4;4;4	4;4;4;4;4;4	4;4;4;4;4;4	0	0	0	0	0	0	0	0	0	0	0	0	0	0	0	0	0	0	0	0	0	0	0	0	0	4	0	0	0	0	0	0	0	0	0	0	0	0
C9JQV0;Q9BRJ6;H7C0T1;H7C2R9	C9JQV0;Q9BRJ6	Uncharacterized protein C7orf50	C7orf50	tr|C9JQV0|C9JQV0_HUMAN Isoform of Q9BRJ6, Uncharacterized protein C7orf50 (Fragment) OS=Homo sapiens OX=9606 GN=C7orf50 PE=1 SV=1;sp|Q9BRJ6|CG050_HUMAN Uncharacterized protein C7orf50 OS=Homo sapiens OX=9606 GN=C7orf50 PE=1 SV=1	4	5	5	5	5;5;2;2	5;5;2;2	5;5;2;2	0	0	0	0	0	0	0	0	0	4	4	5	5	5	5	5	5	5	1	2	1	1	2	1	2	2	2	1	0	1	1	1	1	1	1	1	0	0
C9JRZ6;F8WAR4;Q9NX63;A0A286YEX5	C9JRZ6;F8WAR4;Q9NX63;A0A286YEX5	MICOS complex subunit MIC19	CHCHD3	tr|C9JRZ6|C9JRZ6_HUMAN Isoform of Q9NX63, MICOS complex subunit OS=Homo sapiens OX=9606 GN=CHCHD3 PE=1 SV=2;tr|F8WAR4|F8WAR4_HUMAN Isoform of Q9NX63, MICOS complex subunit OS=Homo sapiens OX=9606 GN=CHCHD3 PE=1 SV=1;sp|Q9NX63|MIC19_HUMAN MICOS complex subu	4	3	3	3	3;3;3;2	3;3;3;2	3;3;3;2	0	0	0	0	0	0	0	0	0	0	1	1	1	1	1	1	1	1	2	2	2	2	2	1	2	2	3	1	1	1	1	1	1	1	1	1	0	0
C9JSB7;F5GXY6;P46721-2	C9JSB7;F5GXY6;P46721-2		SLCO1A2	tr|C9JSB7|C9JSB7_HUMAN Isoform of P46721, Solute carrier organic anion transporter family member 1A2 (Fragment) OS=Homo sapiens OX=9606 GN=SLCO1A2 PE=4 SV=1;tr|F5GXY6|F5GXY6_HUMAN Isoform of P46721, Solute carrier organic anion transporter family member 1A	3	2	2	2	2;2;2	2;2;2	2;2;2	0	0	0	0	0	0	0	0	0	0	0	0	0	0	0	0	0	0	0	0	0	0	1	0	0	0	0	1	1	1	1	1	1	1	1	1	0	0
C9JVC4;Q15051-3;Q15051-2;Q15051	C9JVC4;Q15051-3;Q15051-2;Q15051	IQ calmodulin-binding motif-containing protein 1	IQCB1	tr|C9JVC4|C9JVC4_HUMAN Isoform of Q15051, IQ calmodulin-binding motif-containing protein 1 (Fragment) OS=Homo sapiens OX=9606 GN=IQCB1 PE=1 SV=1;sp|Q15051-3|IQCB1_HUMAN Isoform of Q15051, Isoform 3 of IQ calmodulin-binding motif-containing protein 1 OS=Hom	4	1	1	1	1;1;1;1	1;1;1;1	1;1;1;1	0	0	0	0	0	0	0	0	0	0	0	0	0	0	0	0	0	0	0	1	0	0	1	0	1	0	1	0	0	0	0	0	0	0	0	0	0	0
C9JW56;Q9UPU7-2;Q9UPU7	C9JW56;Q9UPU7-2;Q9UPU7	TBC1 domain family member 2B	TBC1D2B	tr|C9JW56|C9JW56_HUMAN Isoform of Q9UPU7, TBC1 domain family member 2B (Fragment) OS=Homo sapiens OX=9606 GN=TBC1D2B PE=1 SV=1;sp|Q9UPU7-2|TBD2B_HUMAN Isoform of Q9UPU7, Isoform 2 of TBC1 domain family member 2B OS=Homo sapiens OX=9606 GN=TBC1D2B;sp|Q9UPU7	3	2	2	2	2;2;2	2;2;2	2;2;2	0	0	0	0	0	0	0	0	0	0	0	0	0	0	0	0	0	0	2	2	2	2	2	2	2	1	2	0	0	0	0	0	0	0	0	0	0	0
C9JW96;P35232;C9JZ20;E7ESE2;E9PCW0;D6RBK0;P35232-2	C9JW96;P35232;C9JZ20;E7ESE2;E9PCW0	Prohibitin	PHB	tr|C9JW96|C9JW96_HUMAN Isoform of P35232, Prohibitin (Fragment) OS=Homo sapiens OX=9606 GN=PHB PE=1 SV=2;sp|P35232|PHB_HUMAN Prohibitin OS=Homo sapiens OX=9606 GN=PHB PE=1 SV=1;tr|C9JZ20|C9JZ20_HUMAN Isoform of P35232, Prohibitin (Fragment) OS=Homo sapiens	7	9	9	9	9;9;7;7;7;3;3	9;9;7;7;7;3;3	9;9;7;7;7;3;3	0	0	0	0	0	0	0	0	0	5	5	6	6	6	6	7	5	5	6	8	8	8	9	6	8	9	9	4	5	3	4	3	3	4	4	5	0	0
C9JX77;Q16877-3	C9JX77;Q16877-3		PFKFB4	tr|C9JX77|C9JX77_HUMAN Isoform of Q16877, 6-phosphofructo-2-kinase/fructose-2,6-bisphosphatase 4 (Fragment) OS=Homo sapiens OX=9606 GN=PFKFB4 PE=1 SV=1;sp|Q16877-3|F264_HUMAN Isoform of Q16877, Isoform 3 of 6-phosphofructo-2-kinase/fructose-2,6-bisphosphat	2	1	1	1	1;1	1;1	1;1	1	1	1	1	1	1	1	1	1	0	0	0	0	0	0	0	0	0	0	0	0	0	0	0	0	0	0	0	0	0	0	0	0	0	0	0	1	1
C9JXC1;A0A286YFD6;P31350;P31350-2	C9JXC1;A0A286YFD6;P31350;P31350-2	Ribonucleoside-diphosphate reductase subunit M2	RRM2	tr|C9JXC1|C9JXC1_HUMAN Isoform of P31350, Ribonucleoside-diphosphate reductase subunit M2 (Fragment) OS=Homo sapiens OX=9606 GN=RRM2 PE=1 SV=1;tr|A0A286YFD6|A0A286YFD6_HUMAN Uncharacterized protein OS=Homo sapiens OX=9606 PE=4 SV=1;sp|P31350|RIR2_HUMAN Rib	4	1	1	1	1;1;1;1	1;1;1;1	1;1;1;1	1	1	1	1	1	1	1	1	1	1	1	1	1	1	1	1	1	1	0	0	0	0	0	0	0	0	0	0	0	0	0	0	0	0	0	0	1	1
C9JXG5;F8WCP5;Q13769;C9JXU6;F5GZF3;C9JCL9;H7C441;H7C072	C9JXG5;F8WCP5;Q13769;C9JXU6;F5GZF3;C9JCL9;H7C441;H7C072	THO complex subunit 5 homolog	THOC5	tr|C9JXG5|C9JXG5_HUMAN Isoform of Q13769, THO complex subunit 5 homolog (Fragment) OS=Homo sapiens OX=9606 GN=THOC5 PE=1 SV=1;tr|F8WCP5|F8WCP5_HUMAN Isoform of Q13769, THO complex subunit 5 homolog OS=Homo sapiens OX=9606 GN=THOC5 PE=1 SV=1;sp|Q13769|THOC5	8	2	2	2	2;2;2;1;1;1;1;1	2;2;2;1;1;1;1;1	2;2;2;1;1;1;1;1	0	0	0	0	0	0	0	0	0	2	2	2	2	2	2	2	2	2	0	0	0	0	0	0	0	0	0	0	0	0	0	0	0	0	0	0	0	0
C9JZG2;C9JKQ7;C9JBJ1;C9JTV6;F8WD69;P22102-2;P22102	C9JZG2;C9JKQ7;C9JBJ1;C9JTV6;F8WD69;P22102-2;P22102	Trifunctional purine biosynthetic protein adenosine-3;Phosphoribosylamine--glycine ligase;Phosphoribosylformylglycinamidine cyclo-ligase;Phosphoribosylglycinamide formyltransferase	GART	tr|C9JZG2|C9JZG2_HUMAN Isoform of P22102, Trifunctional purine biosynthetic protein adenosine-3 (Fragment) OS=Homo sapiens OX=9606 GN=GART PE=1 SV=1;tr|C9JKQ7|C9JKQ7_HUMAN Isoform of P22102, Trifunctional purine biosynthetic protein adenosine-3 (Fragment)	7	1	1	1	1;1;1;1;1;1;1	1;1;1;1;1;1;1	1;1;1;1;1;1;1	0	0	0	0	0	0	0	0	0	0	0	0	0	0	0	0	0	0	1	0	1	1	1	1	0	0	0	1	1	1	1	1	1	0	1	0	0	0
C9K057;A0A1W2PNV4	C9K057;A0A1W2PNV4		ARPC1B	tr|C9K057|C9K057_HUMAN Isoform of O15143, Actin-related protein 2/3 complex subunit 1B OS=Homo sapiens OX=9606 GN=ARPC1B PE=1 SV=2;tr|A0A1W2PNV4|A0A1W2PNV4_HUMAN Uncharacterized protein OS=Homo sapiens OX=9606 PE=4 SV=1	2	1	1	1	1;1	1;1	1;1	0	0	0	0	0	0	0	0	0	0	0	0	0	0	0	0	0	0	0	1	1	0	1	0	0	1	1	0	0	0	0	0	0	0	0	0	0	0
CON__sp|O82803|SRPP_HEVBR	CON__sp|O82803|SRPP_HEVBR				1	6	6	6	6	6	6	0	0	0	0	0	0	0	0	0	0	1	1	1	1	1	1	1	1	5	4	3	5	2	6	3	6	4	2	2	2	0	1	2	2	2	2	0	0
CON__sp|P00698|LYSC_CHICK	CON__sp|P00698|LYSC_CHICK				1	14	14	14	14	14	14	1	0	0	0	0	0	4	1	0	3	1	1	0	0	1	1	0	2	5	7	4	3	2	7	4	6	8	0	0	1	1	6	14	0	1	5	1	0
CON__sp|P00735|THRB_BOVIN;E9PIT3;P00734	CON__sp|P00735|THRB_BOVIN;E9PIT3;P00734	Prothrombin;Activation peptide fragment 1;Activation peptide fragment 2;Thrombin light chain;Thrombin heavy chain	F2	;tr|E9PIT3|E9PIT3_HUMAN Isoform of P00734, Prothrombin OS=Homo sapiens OX=9606 GN=F2 PE=1 SV=1;sp|P00734|THRB_HUMAN Prothrombin OS=Homo sapiens OX=9606 GN=F2 PE=1 SV=2	3	2	2	2	2;1;1	2;1;1	2;1;1	1	1	0	1	1	1	0	2	0	0	0	0	0	0	0	0	0	0	0	0	0	0	0	0	0	0	0	0	0	0	0	0	0	0	0	0	1	1
CON__sp|P00760|TRY1_BOVIN	CON__sp|P00760|TRY1_BOVIN				1	2	1	1	2	1	1	1	1	1	1	1	1	1	1	1	1	1	1	1	2	1	2	1	1	2	1	2	2	2	2	2	2	2	2	2	2	2	2	2	2	2	2	1	1
CON__sp|P00761|TRYP_PIG;A6XGL3;E9PRA0;J3KQC6;Q9BYE2-3;Q9BYE2-5;Q9BYE2-2;Q9BYE2	CON__sp|P00761|TRYP_PIG				8	15	15	13	15;1;1;1;1;1;1;1	15;1;1;1;1;1;1;1	13;0;0;0;0;0;0;0	11	10	11	11	11	11	10	11	11	12	14	14	13	12	12	12	13	13	11	10	12	13	12	11	12	13	13	13	13	13	14	13	12	13	12	12	11	10
CON__sp|P00883|ALDOA_RABIT;H3BPS8;H3BUH7;H3BMQ8;H3BR04;H3BU78;P09972;A8MVZ9	CON__sp|P00883|ALDOA_RABIT;H3BPS8	Fructose-bisphosphate aldolase	ALDOA	;tr|H3BPS8|H3BPS8_HUMAN Isoform of P04075, Fructose-bisphosphate aldolase A (Fragment) OS=Homo sapiens OX=9606 GN=ALDOA PE=1 SV=1	8	13	13	1	13;7;6;4;4;3;2;1	13;7;6;4;4;3;2;1	1;0;0;0;0;0;0;0	2	2	2	2	2	1	2	2	2	2	1	1	2	2	2	2	2	2	6	3	1	5	4	7	3	12	2	1	1	1	0	0	0	1	1	1	2	2
CON__sp|P00978|AMBP_BOVIN	CON__sp|P00978|AMBP_BOVIN				1	10	10	10	10	10	10	8	8	8	9	9	8	8	9	8	0	0	0	0	0	0	0	0	0	0	0	0	0	0	0	0	0	0	8	8	8	8	8	8	8	8	8	8	8
CON__sp|P01030|CO4_BOVIN	CON__sp|P01030|CO4_BOVIN				1	7	7	7	7	7	7	6	5	6	7	6	7	5	7	5	0	0	0	0	0	0	0	0	0	0	0	0	0	0	0	0	0	0	0	0	0	0	0	0	0	0	0	6	5
CON__sp|P01683|KV02_RABIT;CON__sp|P01690|KV09_RABIT;CON__sp|P01689|KV08_RABIT;CON__sp|P01688|KV07_RABIT;CON__sp|P01691|KV10_RABIT	CON__sp|P01683|KV02_RABIT				5	4	4	1	4;1;1;1;1	4;1;1;1;1	1;0;0;0;0	0	0	0	0	0	0	0	0	0	4	4	4	4	4	4	4	4	4	0	0	0	0	0	0	0	0	0	0	0	0	0	0	0	0	0	0	0	0
CON__sp|P01684|KV03_RABIT	CON__sp|P01684|KV03_RABIT				1	1	1	1	1	1	1	0	0	0	0	0	0	0	0	0	1	1	1	1	1	1	1	1	1	0	0	0	0	0	0	0	0	0	0	0	0	0	0	0	0	0	0	0	0
CON__sp|P01685|KV04_RABIT;CON__sp|P01695|KV14_RABIT	CON__sp|P01685|KV04_RABIT;CON__sp|P01695|KV14_RABIT			;	2	2	2	2	2;1	2;1	2;1	0	0	0	0	0	0	0	0	0	1	1	2	2	2	2	2	2	2	0	0	0	0	0	0	0	0	0	0	0	0	0	0	0	0	0	0	0	0
CON__sp|P01686|KV05_RABIT	CON__sp|P01686|KV05_RABIT				1	2	1	0	2	1	0	0	0	0	0	0	0	0	0	0	2	2	2	2	2	2	2	2	2	0	0	0	0	0	0	0	0	0	0	0	0	0	0	0	0	0	0	0	0
CON__sp|P01687|KV06_RABIT	CON__sp|P01687|KV06_RABIT				1	2	1	1	2	1	1	0	0	0	0	0	0	0	0	0	2	2	2	2	2	2	2	2	2	0	0	0	0	0	0	0	0	0	0	0	0	0	0	0	0	0	0	0	0
CON__sp|P01697|KV16_RABIT	CON__sp|P01697|KV16_RABIT				1	4	2	2	4	2	2	0	0	0	0	0	0	0	0	0	4	4	4	4	4	4	4	4	4	0	0	0	0	0	0	0	0	0	0	0	0	0	0	0	0	0	0	0	0
CON__sp|P01749|HVM05_MOUSE	CON__sp|P01749|HVM05_MOUSE				1	1	1	1	1	1	1	0	0	0	0	0	0	0	0	0	0	0	0	0	0	0	0	0	0	1	1	1	1	1	1	1	1	1	0	0	0	0	0	0	0	0	0	0	0
CON__sp|P01750|HVM06_MOUSE	CON__sp|P01750|HVM06_MOUSE				1	1	1	1	1	1	1	0	0	0	0	0	0	0	0	0	0	0	0	0	0	0	0	0	0	1	1	1	1	1	1	1	1	1	0	0	0	0	0	0	0	0	0	0	0
CON__sp|P01783|HVM16_MOUSE;CON__sp|P18529|HVM58_MOUSE;A0A0A0MS14	CON__sp|P01783|HVM16_MOUSE;CON__sp|P18529|HVM58_MOUSE			;	3	3	1	1	3;2;1	1;0;0	1;0;0	0	0	0	0	0	0	0	0	0	1	1	1	1	1	1	1	1	1	3	3	3	3	3	3	3	3	3	1	1	1	1	1	1	1	1	1	0	0
CON__sp|P01790|HVM21_MOUSE;CON__sp|P01789|HVM20_MOUSE;CON__sp|P01794|HVM25_MOUSE;CON__sp|P01793|HVM24_MOUSE;CON__sp|P01792|HVM23_MOUSE;CON__sp|P01791|HVM22_MOUSE;CON__sp|P01788|HVM19_MOUSE;CON__sp|P01787|HVM18_MOUSE;CON__sp|P01786|HVM17_MOUSE	CON__sp|P01790|HVM21_MOUSE;CON__sp|P01789|HVM20_MOUSE;CON__sp|P01794|HVM25_MOUSE;CON__sp|P01793|HVM24_MOUSE;CON__sp|P01792|HVM23_MOUSE;CON__sp|P01791|HVM22_MOUSE;CON__sp|P01788|HVM19_MOUSE;CON__sp|P01787|HVM18_MOUSE;CON__sp|P01786|HVM17_MOUSE			;;;;;;;;	9	3	3	3	3;3;3;3;3;3;3;3;2	3;3;3;3;3;3;3;3;2	3;3;3;3;3;3;3;3;2	0	0	0	0	0	0	0	0	0	0	0	0	0	0	0	0	0	0	2	1	2	2	2	2	2	2	2	3	3	3	3	3	3	3	3	3	0	0
CON__sp|P01799|HVM30_MOUSE;CON__sp|P01797|HVM28_MOUSE;CON__sp|P01796|HVM27_MOUSE;CON__sp|P01801|HVM32_MOUSE;CON__sp|P01803|HVM34_MOUSE;CON__sp|P01800|HVM31_MOUSE;CON__sp|P01802|HVM33_MOUSE;CON__sp|P01798|HVM29_MOUSE	CON__sp|P01799|HVM30_MOUSE;CON__sp|P01797|HVM28_MOUSE;CON__sp|P01796|HVM27_MOUSE;CON__sp|P01801|HVM32_MOUSE;CON__sp|P01803|HVM34_MOUSE;CON__sp|P01800|HVM31_MOUSE;CON__sp|P01802|HVM33_MOUSE;CON__sp|P01798|HVM29_MOUSE			;;;;;;;	8	4	3	1	4;4;4;4;3;3;3;2	3;3;3;3;2;2;2;1	1;1;1;1;0;1;1;1	0	0	0	0	0	0	0	0	0	1	1	1	1	1	1	1	1	1	3	4	2	4	4	3	4	4	4	1	1	1	1	1	1	1	1	1	0	0
CON__sp|P01806|HVM36_MOUSE;CON__sp|P01808|HVM38_MOUSE;CON__sp|P01807|HVM37_MOUSE;CON__sp|P01812|HVM42_MOUSE;CON__sp|P01809|HVM39_MOUSE;CON__sp|P01810|HVM40_MOUSE;CON__sp|P01811|HVM41_MOUSE	CON__sp|P01806|HVM36_MOUSE;CON__sp|P01808|HVM38_MOUSE;CON__sp|P01807|HVM37_MOUSE;CON__sp|P01812|HVM42_MOUSE;CON__sp|P01809|HVM39_MOUSE;CON__sp|P01810|HVM40_MOUSE			;;;;;	7	3	2	2	3;3;3;2;2;2;1	2;2;2;1;1;1;1	2;2;2;1;1;1;1	0	0	0	0	0	0	0	0	0	0	0	0	0	0	0	0	0	0	3	3	3	3	3	3	3	3	3	0	0	0	0	0	0	0	0	0	0	0
CON__sp|P01819|HVM43_MOUSE;P01817	CON__sp|P01819|HVM43_MOUSE				2	3	3	2	3;1	3;1	2;1	1	0	1	1	1	1	1	1	1	0	0	0	0	0	0	0	0	0	1	1	1	1	1	1	1	1	1	1	1	1	1	1	1	1	1	1	1	0
CON__sp|P01820|HVM44_MOUSE;CON__sp|P01821|HVM45_MOUSE	CON__sp|P01820|HVM44_MOUSE				2	3	2	2	3;1	2;1	2;1	1	1	2	2	1	1	1	1	1	0	0	0	0	0	0	0	0	0	1	1	1	1	1	1	1	1	1	1	1	1	1	1	1	1	1	1	1	1
CON__sp|P01826|HV1A_RABIT	CON__sp|P01826|HV1A_RABIT				1	4	4	4	4	4	4	0	0	0	0	0	0	0	0	0	4	4	4	4	4	4	4	4	4	0	0	0	0	0	0	0	0	0	0	0	0	0	0	0	0	0	0	0	0
CON__sp|P01827|HV2A_RABIT	CON__sp|P01827|HV2A_RABIT				1	1	1	1	1	1	1	0	0	0	0	0	0	0	0	0	1	1	1	1	1	1	1	1	1	0	0	0	0	0	0	0	0	0	0	0	0	0	0	0	0	0	0	0	0
CON__sp|P01840|KAC4_RABIT	CON__sp|P01840|KAC4_RABIT				1	6	6	6	6	6	6	0	0	0	0	0	0	0	0	0	4	5	5	5	5	5	5	5	4	0	0	0	0	0	0	0	0	0	0	0	0	0	0	0	0	0	0	0	0
CON__sp|P01847|LAC_RABIT	CON__sp|P01847|LAC_RABIT				1	2	2	2	2	2	2	0	0	0	0	0	0	0	0	0	2	2	2	2	2	2	2	2	2	0	0	0	0	0	0	0	0	0	0	0	0	0	0	0	0	0	0	0	0
CON__sp|P01863|GCAA_MOUSE;CON__sp|P01865|GCAM_MOUSE	CON__sp|P01863|GCAA_MOUSE;CON__sp|P01865|GCAM_MOUSE			;	2	12	12	8	12;12	12;12	8;8	10	8	10	8	10	9	10	8	10	0	0	0	0	0	0	0	0	0	12	10	11	12	11	12	12	12	11	0	0	0	0	0	0	0	0	0	10	8
CON__sp|P01864|GCAB_MOUSE	CON__sp|P01864|GCAB_MOUSE				1	4	2	1	4	2	1	2	1	2	1	2	2	2	1	2	1	1	1	1	1	1	1	1	1	2	1	1	2	3	2	2	2	2	0	0	0	0	0	0	0	0	0	0	0
CON__sp|P01867|IGG2B_MOUSE	CON__sp|P01867|IGG2B_MOUSE				1	19	19	19	19	19	19	19	14	18	17	18	19	17	19	19	2	2	2	2	2	2	2	1	2	15	12	13	15	13	15	15	15	13	1	0	1	1	1	1	0	1	1	19	14
CON__sp|P01868|IGHG1_MOUSE;CON__sp|P01869|IGH1M_MOUSE	CON__sp|P01868|IGHG1_MOUSE;CON__sp|P01869|IGH1M_MOUSE			;	2	22	22	1	22;21	22;21	1;1	9	8	8	10	8	9	8	9	7	0	0	0	0	0	0	0	0	0	19	17	19	19	18	18	19	19	18	7	7	8	6	7	8	6	5	4	9	8
CON__sp|P01870|IGHG_RABIT	CON__sp|P01870|IGHG_RABIT				1	40	40	36	40	40	36	0	0	0	0	0	0	0	0	0	34	38	37	37	36	35	33	33	33	8	7	7	8	9	8	8	8	8	4	4	4	4	4	4	4	4	4	0	0
CON__sp|P01966|HBA_BOVIN;G3V1N2	CON__sp|P01966|HBA_BOVIN;G3V1N2		HBA2	;tr|G3V1N2|G3V1N2_HUMAN Isoform of P69905, HCG1745306, isoform CRA_a OS=Homo sapiens OX=9606 GN=HBA2 PE=1 SV=1	2	3	1	1	3;2	1;0	1;0	2	2	2	2	2	2	2	2	2	0	0	0	0	0	0	0	0	0	0	0	0	0	2	1	2	2	0	0	0	0	0	0	0	0	0	0	1	1
CON__sp|P02081|HBBF_BOVIN;CON__sp|P02070|HBB_BOVIN;A8MUF7;A0A2R8Y7X9;P69892;P69891;P02100	CON__sp|P02081|HBBF_BOVIN				7	10	10	8	10;4;1;1;1;1;1	10;4;1;1;1;1;1	8;3;0;0;0;0;0	9	9	9	10	10	9	9	10	8	1	1	1	1	1	1	1	1	1	1	1	1	1	3	1	2	2	1	2	2	2	2	2	2	2	1	2	9	9
CON__sp|P02533|K1C14_HUMAN;P02533;CON__tr|Q61782|Q61782_MOUSE;K7ENV3;CON__sp|Q9D312|K1C20_MOUSE;C9JTG5	CON__sp|P02533|K1C14_HUMAN;P02533	Keratin, type I cytoskeletal 14	KRT14	;sp|P02533|K1C14_HUMAN Keratin, type I cytoskeletal 14 OS=Homo sapiens OX=9606 GN=KRT14 PE=1 SV=4	6	51	50	13	51;51;7;5;4;2	50;50;7;5;4;2	13;13;2;0;0;0	25	24	17	26	27	19	25	26	22	30	33	31	32	32	32	31	30	30	41	37	39	42	51	43	40	43	42	25	22	28	29	26	25	29	23	28	24	23
CON__sp|P02534|K1M1_SHEEP;CON__sp|P25690|K1M2_SHEEP	CON__sp|P02534|K1M1_SHEEP;CON__sp|P25690|K1M2_SHEEP			;	2	4	2	2	4;3	2;2	2;2	0	0	0	0	0	0	0	0	0	2	1	1	1	1	2	4	1	1	2	1	1	2	2	2	2	2	2	1	1	1	2	2	1	1	2	2	0	0
CON__sp|P02535|K1C10_MOUSE	CON__sp|P02535|K1C10_MOUSE				1	14	1	1	14	1	1	9	10	7	10	10	9	9	10	10	10	10	10	10	10	10	10	10	10	12	11	11	13	14	12	12	12	13	11	10	11	11	11	11	11	11	10	0	0
CON__sp|P02538|K2C6A_HUMAN;P02538	CON__sp|P02538|K2C6A_HUMAN;P02538	Keratin, type II cytoskeletal 6A	KRT6A	;sp|P02538|K2C6A_HUMAN Keratin, type II cytoskeletal 6A OS=Homo sapiens OX=9606 GN=KRT6A PE=1 SV=3	2	61	5	4	61;61	5;5	4;4	30	29	23	33	33	18	26	31	18	31	33	34	33	28	35	32	32	33	47	47	42	47	60	40	47	43	48	36	24	33	37	27	28	36	35	35	1	0
CON__sp|P02662|CASA1_BOVIN	CON__sp|P02662|CASA1_BOVIN				1	11	11	11	11	11	11	2	2	2	1	2	2	2	2	2	7	6	2	3	2	3	3	2	11	3	3	2	3	4	2	2	4	3	3	5	5	4	4	4	6	6	5	2	2
CON__sp|P02663|CASA2_BOVIN	CON__sp|P02663|CASA2_BOVIN				1	17	17	17	17	17	17	1	1	0	1	1	1	1	1	1	8	10	7	7	7	8	8	7	17	4	4	4	4	4	4	4	4	4	4	4	4	5	5	5	7	6	4	1	1
CON__sp|P02666|CASB_BOVIN	CON__sp|P02666|CASB_BOVIN				1	7	7	7	7	7	7	1	1	1	1	1	1	1	1	1	5	5	4	3	3	4	4	5	6	3	3	2	3	4	2	1	3	3	5	4	3	3	3	3	5	4	4	1	1
CON__sp|P02668|CASK_BOVIN	CON__sp|P02668|CASK_BOVIN				1	4	4	4	4	4	4	1	1	1	1	1	1	1	1	1	3	3	1	1	1	2	2	1	4	0	0	0	0	0	0	0	0	0	0	0	0	0	0	0	2	2	0	1	1
CON__sp|P02754|LACB_BOVIN	CON__sp|P02754|LACB_BOVIN				1	8	8	8	8	8	8	2	2	1	2	2	2	0	2	1	3	5	3	4	5	4	3	4	6	5	4	5	5	5	5	5	6	5	4	1	1	1	2	1	4	2	0	2	2
CON__sp|P02768|ALBU_HUMAN;P02768;A0A0C4DGB6;B7WNR0;H0YA55;D6RHD5;A0A087WWT3;C9JKR2;P02768-3;P02768-2;H7C013	CON__sp|P02768|ALBU_HUMAN;P02768;A0A0C4DGB6;B7WNR0;H0YA55;D6RHD5;A0A087WWT3;C9JKR2;P02768-3;P02768-2	Serum albumin	ALB	;sp|P02768|ALBU_HUMAN Serum albumin OS=Homo sapiens OX=9606 GN=ALB PE=1 SV=2;tr|A0A0C4DGB6|A0A0C4DGB6_HUMAN Isoform of P02768, Serum albumin OS=Homo sapiens OX=9606 GN=ALB PE=1 SV=1;tr|B7WNR0|B7WNR0_HUMAN Isoform of P02768, Serum albumin OS=Homo sapiens OX	11	42	37	37	42;42;41;31;29;28;26;26;26;26;16	37;37;36;27;24;24;23;22;23;22;15	37;37;36;27;24;24;23;22;23;22;15	6	6	6	6	6	6	6	6	6	11	13	10	10	11	12	13	10	12	25	12	13	19	38	19	26	41	16	9	10	8	13	9	7	8	9	10	2	2
CON__sp|P02769|ALBU_BOVIN	CON__sp|P02769|ALBU_BOVIN				1	57	57	52	57	57	52	54	45	51	51	53	54	52	49	48	13	14	13	12	13	13	13	13	13	14	11	11	14	13	13	13	14	14	50	51	50	53	54	51	51	49	49	54	45
CON__sp|P03987|IGHG3_MOUSE	CON__sp|P03987|IGHG3_MOUSE				1	9	9	8	9	9	8	0	0	0	0	0	0	0	0	0	0	1	1	0	0	0	1	0	0	9	8	8	9	8	9	9	9	8	0	0	0	0	0	0	0	0	0	0	0
CON__sp|P04258|CO3A1_BOVIN;P02461	CON__sp|P04258|CO3A1_BOVIN;P02461	Collagen alpha-1(III) chain	COL3A1	;sp|P02461|CO3A1_HUMAN Collagen alpha-1(III) chain OS=Homo sapiens OX=9606 GN=COL3A1 PE=1 SV=4	2	1	1	1	1;1	1;1	1;1	1	1	1	1	1	1	1	1	1	0	0	0	0	0	0	0	0	0	0	0	0	0	0	0	0	0	0	0	0	0	0	0	0	0	0	0	1	1
CON__sp|P04259|K2C6B_HUMAN;P04259	CON__sp|P04259|K2C6B_HUMAN;P04259	Keratin, type II cytoskeletal 6B	KRT6B	;sp|P04259|K2C6B_HUMAN Keratin, type II cytoskeletal 6B OS=Homo sapiens OX=9606 GN=KRT6B PE=1 SV=5	2	61	4	4	61;61	4;4	4;4	31	29	24	32	33	18	26	31	18	31	32	33	31	27	33	31	31	32	45	46	40	46	60	39	45	40	46	34	23	32	36	25	26	35	33	34	1	1
CON__sp|P04264|K2C1_HUMAN;P04264	CON__sp|P04264|K2C1_HUMAN;P04264	Keratin, type II cytoskeletal 1	KRT1	;sp|P04264|K2C1_HUMAN Keratin, type II cytoskeletal 1 OS=Homo sapiens OX=9606 GN=KRT1 PE=1 SV=6	2	80	80	58	80;80	80;80	58;58	56	54	50	54	58	54	56	56	52	67	67	63	67	66	64	61	65	64	68	61	64	75	79	69	69	78	72	58	51	58	58	59	53	57	53	57	56	54
CON__sp|P04745|AMY1_HUMAN;P04745;P19961;P19961-2;P04746;Q5T085;CON__tr|Q3MHH8|Q3MHH8_BOVIN;P04746-2;H7BZQ8;C9JWK7;C9J2Z5;Q5T084	CON__sp|P04745|AMY1_HUMAN;P04745;P19961;P19961-2;P04746;Q5T085	Alpha-amylase 1;Alpha-amylase 2B;Pancreatic alpha-amylase;Alpha-amylase	AMY1A;AMY2B;AMY2A;AMY1B	;sp|P04745|AMY1_HUMAN Alpha-amylase 1 OS=Homo sapiens OX=9606 GN=AMY1A PE=1 SV=2;sp|P19961|AMY2B_HUMAN Alpha-amylase 2B OS=Homo sapiens OX=9606 GN=AMY2B PE=1 SV=1;sp|P19961-2|AMY2B_HUMAN Isoform of P19961, Isoform 2 of Alpha-amylase 2B OS=Homo sapiens OX=9	12	8	8	8	8;8;6;5;5;4;3;3;2;1;1;1	8;8;6;5;5;4;3;3;2;1;1;1	8;8;6;5;5;4;3;3;2;1;1;1	0	0	0	0	0	0	0	0	0	4	4	2	1	2	3	0	2	3	4	2	2	1	8	2	1	1	1	0	0	0	0	0	0	0	0	0	0	0
CON__sp|P05787|K2C8_HUMAN;P05787;P05787-2;F8VUG2;F8W1U3;F8VP67;F8VQY3;H0YIB2	CON__sp|P05787|K2C8_HUMAN;P05787;P05787-2;F8VUG2;F8W1U3	Keratin, type II cytoskeletal 8	KRT8	;sp|P05787|K2C8_HUMAN Keratin, type II cytoskeletal 8 OS=Homo sapiens OX=9606 GN=KRT8 PE=1 SV=7;sp|P05787-2|K2C8_HUMAN Isoform of P05787, Isoform 2 of Keratin, type II cytoskeletal 8 OS=Homo sapiens OX=9606 GN=KRT8;tr|F8VUG2|F8VUG2_HUMAN Isoform of P05787,	8	30	18	18	30;30;30;18;17;8;4;1	18;18;18;9;8;5;3;1	18;18;18;9;8;5;3;1	6	6	5	6	6	5	6	6	6	16	16	14	15	14	14	18	17	16	25	25	21	22	22	21	25	24	26	24	22	22	23	20	21	25	25	24	0	0
CON__sp|P06330|HVM51_MOUSE;CON__sp|P01757|HVM13_MOUSE;CON__sp|P01756|HVM12_MOUSE	CON__sp|P06330|HVM51_MOUSE;CON__sp|P01757|HVM13_MOUSE;CON__sp|P01756|HVM12_MOUSE			;;	3	3	3	3	3;2;2	3;2;2	3;2;2	0	0	0	0	0	0	0	0	0	0	0	0	0	0	0	0	0	0	3	3	3	3	3	3	3	3	3	0	0	0	0	0	0	0	0	0	0	0
CON__sp|P08727|K1C19_HUMAN;P08727;C9JM50	CON__sp|P08727|K1C19_HUMAN;P08727;C9JM50	Keratin, type I cytoskeletal 19	KRT19	;sp|P08727|K1C19_HUMAN Keratin, type I cytoskeletal 19 OS=Homo sapiens OX=9606 GN=KRT19 PE=1 SV=4;tr|C9JM50|C9JM50_HUMAN Isoform of P08727, Keratin, type I cytoskeletal 19 (Fragment) OS=Homo sapiens OX=9606 GN=KRT19 PE=1 SV=1	3	13	2	1	13;13;12	2;2;2	1;1;1	5	6	2	4	4	2	3	3	4	6	6	6	6	6	6	6	6	6	9	8	8	6	12	9	9	7	11	6	4	6	6	5	5	6	6	7	1	0
CON__sp|P08779|K1C16_HUMAN;P08779;CON__sp|Q9Z2K1|K1C16_MOUSE;CON__tr|Q3ZAW8|Q3ZAW8_MOUSE;K7ENW6	CON__sp|P08779|K1C16_HUMAN;P08779	Keratin, type I cytoskeletal 16	KRT16	;sp|P08779|K1C16_HUMAN Keratin, type I cytoskeletal 16 OS=Homo sapiens OX=9606 GN=KRT16 PE=1 SV=4	5	50	29	27	50;50;15;15;14	29;29;5;5;12	27;27;5;5;11	27	27	16	26	29	19	24	27	18	25	33	27	31	28	29	29	26	29	38	38	36	36	50	35	37	40	38	28	18	27	30	22	19	29	19	28	13	13
CON__sp|P12035|K2C3_HUMAN;P12035	CON__sp|P12035|K2C3_HUMAN;P12035	Keratin, type II cytoskeletal 3	KRT3	;sp|P12035|K2C3_HUMAN Keratin, type II cytoskeletal 3 OS=Homo sapiens OX=9606 GN=KRT3 PE=1 SV=3	2	24	4	4	24;24	4;4	4;4	9	9	8	9	9	8	9	10	7	11	11	11	11	10	11	11	11	11	21	15	14	15	18	17	16	16	16	9	10	9	11	9	9	11	9	12	0	0
CON__sp|P12763|FETUA_BOVIN;P02765;C9JV77	CON__sp|P12763|FETUA_BOVIN				3	12	12	12	12;3;1	12;3;1	12;3;1	11	10	11	11	11	11	11	11	11	1	2	2	2	2	1	2	2	1	1	1	1	2	1	1	2	1	1	11	11	9	10	11	11	10	9	11	11	10
CON__sp|P13645|K1C10_HUMAN;P13645;CON__sp|Q7Z3Y7|K1C28_HUMAN;Q7Z3Y7;CON__sp|Q148H6|K1C28_BOVIN;CON__sp|Q99456|K1C12_HUMAN;CON__sp|Q2M2I5|K1C24_HUMAN;Q99456;Q2M2I5;CON__sp|Q61897|KT33B_MOUSE;CON__sp|Q14532|K1H2_HUMAN;CON__sp|O76014|KRT37_HUMAN;CON__sp|O76015|KRT38_HUMAN;CON__sp|O76013|KRT36_HUMAN;CON__sp|Q7Z3Y9|K1C26_HUMAN;O76013-2;Q14532;O76014;O76015;O76013;Q7Z3Y9	CON__sp|P13645|K1C10_HUMAN;P13645	Keratin, type I cytoskeletal 10	KRT10	;sp|P13645|K1C10_HUMAN Keratin, type I cytoskeletal 10 OS=Homo sapiens OX=9606 GN=KRT10 PE=1 SV=6	21	45	40	26	45;45;4;4;3;2;2;2;2;1;1;1;1;1;1;1;1;1;1;1;1	40;40;2;2;1;0;1;0;1;0;0;0;0;0;0;0;0;0;0;0;0	26;26;1;1;0;0;0;0;0;0;0;0;0;0;0;0;0;0;0;0;0	37	36	31	39	37	37	35	40	33	38	37	38	37	38	38	39	37	37	38	35	39	41	44	40	40	41	41	37	38	41	41	39	37	40	35	35	33	32
CON__sp|P13646|K1C13_HUMAN;P13646;K7ERE3;P13646-3;P13646-2;K7EMD9;K7EQH6;K7EMJ2;CON__sp|Q14525|KT33B_HUMAN;Q14525;G3V1C2;CON__sp|Q6A162|K1C40_HUMAN;CON__sp|O76011|KRT34_HUMAN;Q6A162;O76011	CON__sp|P13646|K1C13_HUMAN;P13646;K7ERE3;P13646-3;P13646-2	Keratin, type I cytoskeletal 13	KRT13	;sp|P13646|K1C13_HUMAN Keratin, type I cytoskeletal 13 OS=Homo sapiens OX=9606 GN=KRT13 PE=1 SV=4;tr|K7ERE3|K7ERE3_HUMAN Isoform of P13646, Keratin, type I cytoskeletal 13 OS=Homo sapiens OX=9606 GN=KRT13 PE=1 SV=1;sp|P13646-3|K1C13_HUMAN Isoform of P13646	15	25	18	11	25;25;22;22;17;10;3;2;2;2;1;1;1;1;1	18;18;15;15;12;5;3;2;1;1;1;1;1;1;1	11;11;8;8;7;1;2;2;0;0;0;0;0;0;0	7	5	2	5	4	2	5	6	5	10	6	7	6	7	8	7	6	6	25	11	6	6	11	13	20	8	15	6	3	6	14	7	6	10	10	13	3	1
CON__sp|P13647|K2C5_HUMAN;P13647;F8W0C6;H0YI76;H0YIN9;F8VV57;F8VU69;B4DIR1;K7ELP4;K7EJU1;K7EKH9;A0A1X7SCE1;CON__tr|Q61726|Q61726_MOUSE;CON__sp|P78386|KRT85_HUMAN;P78386	CON__sp|P13647|K2C5_HUMAN;P13647	Keratin, type II cytoskeletal 5	KRT5	;sp|P13647|K2C5_HUMAN Keratin, type II cytoskeletal 5 OS=Homo sapiens OX=9606 GN=KRT5 PE=1 SV=3	15	55	33	8	55;55;24;19;13;8;6;1;1;1;1;1;1;1;1	33;33;7;14;10;8;5;0;0;0;0;0;0;0;0	8;8;0;4;1;3;0;0;0;0;0;0;0;0;0	29	33	22	33	29	24	31	34	26	35	35	38	34	34	37	35	33	36	49	45	45	52	55	50	47	53	51	33	29	33	34	30	32	35	32	35	16	20
CON__sp|P15252|REF_HEVBR	CON__sp|P15252|REF_HEVBR				1	5	5	5	5	5	5	0	0	0	0	0	0	0	0	0	1	0	1	0	1	1	1	1	1	5	3	2	5	3	5	1	5	4	1	1	1	0	0	2	2	0	1	0	0
CON__sp|P15497|APOA1_BOVIN	CON__sp|P15497|APOA1_BOVIN				1	2	2	2	2	2	2	1	1	1	2	1	1	1	1	1	0	0	0	0	0	0	0	0	0	0	0	0	0	0	0	0	0	0	0	0	0	0	0	0	0	0	0	1	1
CON__sp|P15636|API_ACHLY	CON__sp|P15636|API_ACHLY				1	6	6	6	6	6	6	5	6	6	6	6	6	5	6	6	3	3	3	3	3	3	3	3	3	3	3	3	3	3	2	3	3	3	2	2	2	2	2	2	2	2	2	5	6
CON__sp|P18524|HVM53_MOUSE	CON__sp|P18524|HVM53_MOUSE				1	3	2	0	3	2	0	0	0	0	0	0	0	0	0	0	1	1	1	1	1	1	1	1	1	3	3	3	3	3	3	3	3	3	1	1	1	1	1	1	1	1	1	0	0
CON__sp|P18525|HVM54_MOUSE	CON__sp|P18525|HVM54_MOUSE				1	4	1	1	4	1	1	0	0	0	0	0	0	0	0	0	1	1	1	1	1	1	1	1	1	4	4	4	3	3	3	4	4	4	2	2	2	2	2	2	2	2	2	0	0
CON__sp|P18527|HVM56_MOUSE	CON__sp|P18527|HVM56_MOUSE				1	3	1	1	3	1	1	0	0	0	0	0	0	0	0	0	1	1	1	1	1	1	1	1	1	3	3	3	3	3	3	3	3	3	1	1	1	1	1	1	1	1	1	0	0
CON__sp|P18528|HVM57_MOUSE	CON__sp|P18528|HVM57_MOUSE				1	4	4	1	4	4	1	0	0	0	0	0	0	0	0	0	1	1	1	1	1	1	1	1	1	4	4	4	3	3	3	4	4	4	1	1	1	1	1	1	1	1	1	0	0
CON__sp|P19013|K2C4_HUMAN;P19013;F8VX05;F8VZR6	CON__sp|P19013|K2C4_HUMAN;P19013	Keratin, type II cytoskeletal 4	KRT4	;sp|P19013|K2C4_HUMAN Keratin, type II cytoskeletal 4 OS=Homo sapiens OX=9606 GN=KRT4 PE=1 SV=4	4	29	25	17	29;29;5;5	25;25;5;5	17;17;4;4	8	5	2	3	5	1	2	5	2	4	5	4	4	4	4	4	4	4	27	11	6	5	7	5	21	7	6	3	4	3	5	3	3	9	3	16	6	2
CON__sp|P20759|IGHG1_RAT	CON__sp|P20759|IGHG1_RAT				1	20	17	14	20	17	14	1	1	1	1	1	1	1	1	1	0	0	0	0	0	0	0	0	0	1	1	1	1	1	1	1	1	1	19	19	19	19	19	19	20	19	17	0	0
CON__sp|P20760|IGG2A_RAT	CON__sp|P20760|IGG2A_RAT				1	8	3	3	8	3	3	1	1	1	1	1	1	1	1	1	0	0	0	0	0	0	0	0	0	1	1	1	1	1	1	1	1	1	5	7	6	6	7	6	6	6	6	0	0
CON__sp|P20761|IGG2B_RAT	CON__sp|P20761|IGG2B_RAT				1	4	1	1	4	1	1	2	1	2	1	2	2	2	1	2	2	2	2	2	1	1	2	2	1	2	1	1	2	2	2	2	2	2	0	0	0	0	0	0	0	0	0	0	0
CON__sp|P20762|IGG2C_RAT	CON__sp|P20762|IGG2C_RAT				1	3	2	2	3	2	2	0	1	0	0	1	1	1	1	1	0	0	0	0	0	0	0	0	0	1	1	1	1	1	1	1	1	1	1	1	1	1	1	1	1	1	1	0	1
CON__sp|P20930|FILA_HUMAN;P20930	CON__sp|P20930|FILA_HUMAN;P20930	Filaggrin	FLG	;sp|P20930|FILA_HUMAN Filaggrin OS=Homo sapiens OX=9606 GN=FLG PE=1 SV=3	2	32	32	32	32;32	32;32	32;32	3	0	3	3	3	3	4	3	0	11	12	12	6	11	12	12	10	12	24	21	23	22	29	20	24	29	27	12	11	12	14	13	13	11	15	13	3	0
CON__sp|P23108|IGJ_RABIT	CON__sp|P23108|IGJ_RABIT				1	5	5	5	5	5	5	0	0	0	0	0	0	0	0	0	5	5	5	5	5	5	5	5	5	0	0	0	0	0	0	0	0	0	0	0	0	0	0	0	0	0	0	0	0
CON__sp|P28800|A2AP_BOVIN;C9JMH6;A0A0J9YY65;A0A0G2JPA8;P08697-2;P08697	CON__sp|P28800|A2AP_BOVIN				6	5	5	5	5;1;1;1;1;1	5;1;1;1;1;1	5;1;1;1;1;1	4	5	5	5	4	4	5	5	4	0	0	0	0	0	0	0	0	0	0	0	0	0	0	0	0	0	0	0	0	0	0	0	0	0	0	0	4	5
CON__sp|P34955|A1AT_BOVIN	CON__sp|P34955|A1AT_BOVIN				1	11	11	11	11	11	11	10	10	10	10	10	10	10	10	9	0	0	0	0	0	0	0	0	0	0	0	0	0	0	0	0	0	0	10	10	10	10	10	9	10	9	9	10	10
CON__sp|P35527|K1C9_HUMAN;P35527;K7EQQ3	CON__sp|P35527|K1C9_HUMAN;P35527;K7EQQ3	Keratin, type I cytoskeletal 9	KRT9	;sp|P35527|K1C9_HUMAN Keratin, type I cytoskeletal 9 OS=Homo sapiens OX=9606 GN=KRT9 PE=1 SV=3;tr|K7EQQ3|K7EQQ3_HUMAN Isoform of P35527, Keratin, type I cytoskeletal 9 OS=Homo sapiens OX=9606 GN=KRT9 PE=1 SV=1	3	60	60	59	60;60;35	60;60;35	59;59;35	43	33	37	42	43	36	39	43	32	44	50	49	47	44	44	38	44	39	42	39	39	47	51	43	44	51	44	43	38	44	44	45	31	41	37	38	43	33
CON__sp|P35908|K22E_HUMAN;P35908;H0YID6;H0YHD9	CON__sp|P35908|K22E_HUMAN;P35908	Keratin, type II cytoskeletal 2 epidermal	KRT2	;sp|P35908|K22E_HUMAN Keratin, type II cytoskeletal 2 epidermal OS=Homo sapiens OX=9606 GN=KRT2 PE=1 SV=2	4	75	70	50	75;75;4;2	70;70;4;2	50;50;0;0	41	49	37	51	46	46	47	53	40	57	59	57	50	54	59	56	57	57	70	59	66	72	73	73	66	74	72	51	53	58	53	57	55	54	53	59	38	46
CON__sp|P41361|ANT3_BOVIN	CON__sp|P41361|ANT3_BOVIN				1	1	1	1	1	1	1	0	0	0	0	0	0	0	0	0	0	0	0	0	0	0	0	0	0	0	0	0	0	0	0	0	0	0	1	1	1	1	1	1	1	1	1	0	0
CON__sp|P48668|K2C6C_HUMAN;P48668	CON__sp|P48668|K2C6C_HUMAN;P48668	Keratin, type II cytoskeletal 6C	KRT6C	;sp|P48668|K2C6C_HUMAN Keratin, type II cytoskeletal 6C OS=Homo sapiens OX=9606 GN=KRT6C PE=1 SV=3	2	62	48	1	62;62	48;48	1;1	31	30	25	34	34	19	26	32	18	31	33	34	32	28	34	32	32	33	47	47	42	48	61	41	47	43	48	35	24	33	37	27	28	36	34	35	22	21
CON__sp|P50446|K2C6A_MOUSE	CON__sp|P50446|K2C6A_MOUSE				1	34	1	0	34	1	0	18	17	13	17	17	8	15	16	10	17	17	18	15	14	18	18	17	18	28	27	23	25	34	21	25	25	28	16	13	16	20	14	15	18	18	17	1	1
CON__sp|P61626|LYSC_HUMAN;P61626;F8VV32;A0A0B4J259	CON__sp|P61626|LYSC_HUMAN;P61626;F8VV32;A0A0B4J259	Lysozyme C;Lysozyme	LYZ	;sp|P61626|LYSC_HUMAN Lysozyme C OS=Homo sapiens OX=9606 GN=LYZ PE=1 SV=1;tr|F8VV32|F8VV32_HUMAN Isoform of P61626, Lysozyme OS=Homo sapiens OX=9606 GN=LYZ PE=1 SV=1;tr|A0A0B4J259|A0A0B4J259_HUMAN Isoform of P61626, Lysozyme OS=Homo sapiens OX=9606 GN=LYZ	4	8	8	8	8;8;5;5	8;8;5;5	8;8;5;5	0	1	1	1	0	1	1	1	0	6	5	5	2	4	6	6	2	5	5	4	4	6	7	4	6	5	5	2	3	3	8	2	4	3	5	6	0	1
CON__sp|P68082|MYG_HORSE	CON__sp|P68082|MYG_HORSE				1	2	2	2	2	2	2	0	0	0	0	0	0	0	0	0	0	0	0	0	0	0	0	0	0	0	0	0	0	0	2	0	2	0	0	0	0	0	0	0	0	0	0	0	0
CON__sp|Q04695|K1C17_HUMAN;Q04695;F5GWP8;K7EPJ9;K7ESE1	CON__sp|Q04695|K1C17_HUMAN;Q04695;F5GWP8	Keratin, type I cytoskeletal 17	KRT17	;sp|Q04695|K1C17_HUMAN Keratin, type I cytoskeletal 17 OS=Homo sapiens OX=9606 GN=KRT17 PE=1 SV=2;tr|F5GWP8|F5GWP8_HUMAN Isoform of Q04695, Keratin, type I cytoskeletal 17 OS=Homo sapiens OX=9606 GN=KRT17 PE=1 SV=2	5	39	20	6	39;39;33;14;9	20;20;16;6;4	6;6;5;3;0	14	18	10	17	18	12	17	15	13	17	20	20	19	18	19	18	17	21	29	26	26	23	39	25	31	24	29	16	12	19	22	18	15	20	14	21	3	6
CON__sp|Q15323|K1H1_HUMAN;Q15323;CON__sp|O76009|KT33A_HUMAN;CON__sp|Q61765|K1H1_MOUSE;A0A140TA69;A0A140TA62;O76009	CON__sp|Q15323|K1H1_HUMAN;Q15323;CON__sp|O76009|KT33A_HUMAN;CON__sp|Q61765|K1H1_MOUSE;A0A140TA69;A0A140TA62;O76009	Keratin, type I cuticular Ha1;Keratin, type I cuticular Ha3-I	KRT31;KRT33A	;sp|Q15323|K1H1_HUMAN Keratin, type I cuticular Ha1 OS=Homo sapiens OX=9606 GN=KRT31 PE=1 SV=3;;;tr|A0A140TA69|A0A140TA69_HUMAN Isoform of O76011, Keratin, type I cuticular Ha4 OS=Homo sapiens OX=9606 GN=KRT34 PE=3 SV=1;tr|A0A140TA62|A0A140TA62_HUMAN Uncha	7	4	2	2	4;4;2;2;2;2;2	2;2;1;1;1;1;1	2;2;1;1;1;1;1	0	0	0	0	0	0	1	0	0	2	1	1	1	1	3	2	1	1	2	1	1	2	2	2	2	2	2	1	1	1	2	3	1	1	2	2	0	0
CON__sp|Q29443|TRFE_BOVIN;CON__tr|Q2HJF0|Q2HJF0_BOVIN	CON__sp|Q29443|TRFE_BOVIN				2	45	45	43	45;1	45;1	43;1	37	26	38	40	38	38	38	35	36	0	1	0	1	0	1	1	0	1	1	1	1	1	2	1	1	1	0	34	38	37	35	36	34	33	33	34	37	26
CON__sp|Q2UVX4|CO3_BOVIN	CON__sp|Q2UVX4|CO3_BOVIN				1	15	15	13	15	15	13	13	14	14	14	14	13	14	15	15	0	0	0	0	0	0	0	0	0	0	0	0	0	0	0	0	0	0	0	0	0	0	0	0	0	0	0	13	14
CON__sp|Q3MHN5|VTDB_BOVIN	CON__sp|Q3MHN5|VTDB_BOVIN				1	1	1	1	1	1	1	1	1	1	1	1	1	1	1	1	0	0	0	0	0	0	0	0	0	0	0	0	0	0	0	0	0	0	1	1	1	1	1	1	1	1	1	1	1
CON__sp|Q3SZ57|FETA_BOVIN;J3KMX3;P02771	CON__sp|Q3SZ57|FETA_BOVIN				3	6	6	6	6;2;2	6;2;2	6;2;2	0	0	0	0	0	0	0	0	0	0	0	0	0	0	0	0	0	0	0	0	0	0	0	0	0	0	0	6	6	6	5	6	6	6	5	4	0	0
CON__sp|Q3SZR3|A1AG_BOVIN	CON__sp|Q3SZR3|A1AG_BOVIN				1	8	8	8	8	8	8	7	7	7	7	7	7	7	8	7	0	0	0	0	0	0	0	0	0	0	0	0	0	0	0	0	0	0	3	3	3	3	3	3	3	3	2	7	7
CON__sp|Q3SZV7|HEMO_BOVIN	CON__sp|Q3SZV7|HEMO_BOVIN				1	4	4	4	4	4	4	4	4	4	4	3	4	4	4	2	0	0	0	0	0	0	0	0	0	0	0	0	0	0	0	0	0	0	0	0	0	0	0	0	0	0	0	4	4
CON__sp|Q3T052|ITIH4_BOVIN;Q14624-4	CON__sp|Q3T052|ITIH4_BOVIN				2	4	4	3	4;1	4;1	3;0	3	3	3	3	3	2	3	3	3	1	1	1	1	1	1	1	1	1	1	1	1	1	1	1	1	1	1	0	0	0	0	0	0	0	0	0	3	3
CON__sp|Q58D62|FETUB_BOVIN	CON__sp|Q58D62|FETUB_BOVIN				1	2	2	2	2	2	2	0	0	0	0	0	0	0	0	0	0	0	0	0	0	0	0	0	0	0	0	0	0	0	0	0	0	0	2	2	2	2	2	2	2	2	2	0	0
CON__sp|Q5D862|FILA2_HUMAN;Q5D862	CON__sp|Q5D862|FILA2_HUMAN;Q5D862	Filaggrin-2	FLG2	;sp|Q5D862|FILA2_HUMAN Filaggrin-2 OS=Homo sapiens OX=9606 GN=FLG2 PE=1 SV=1	2	35	35	35	35;35	35;35	35;35	9	13	5	11	10	9	12	12	11	12	11	12	10	12	12	11	11	12	28	21	28	30	34	30	29	34	28	12	13	15	13	13	14	13	14	15	9	13
CON__sp|Q5XKE5|K2C79_HUMAN;Q5XKE5	CON__sp|Q5XKE5|K2C79_HUMAN;Q5XKE5	Keratin, type II cytoskeletal 79	KRT79	;sp|Q5XKE5|K2C79_HUMAN Keratin, type II cytoskeletal 79 OS=Homo sapiens OX=9606 GN=KRT79 PE=1 SV=2	2	15	2	0	15;15	2;2	0;0	7	8	5	8	8	6	8	8	8	9	9	9	9	9	9	9	9	9	11	10	10	12	14	12	10	13	12	9	9	9	9	9	9	9	9	9	0	0
CON__sp|Q6KB66|K2C80_HUMAN;Q6KB66-2;Q6KB66;Q6KB66-3;CON__sp|Q0VBK2|K2C80_MOUSE	CON__sp|Q6KB66|K2C80_HUMAN;Q6KB66-2;Q6KB66;Q6KB66-3	Keratin, type II cytoskeletal 80	KRT80	;sp|Q6KB66-2|K2C80_HUMAN Isoform of Q6KB66, Isoform 2 of Keratin, type II cytoskeletal 80 OS=Homo sapiens OX=9606 GN=KRT80;sp|Q6KB66|K2C80_HUMAN Keratin, type II cytoskeletal 80 OS=Homo sapiens OX=9606 GN=KRT80 PE=1 SV=2;sp|Q6KB66-3|K2C80_HUMAN Isoform of	5	15	15	15	15;15;15;10;6	15;15;15;10;6	15;15;15;10;6	0	0	0	0	0	0	0	0	0	1	1	1	1	1	1	1	1	1	11	4	8	11	15	8	7	15	11	0	0	0	1	2	1	0	0	2	0	0
CON__sp|Q7SIH1|A2MG_BOVIN;F5GXY0	CON__sp|Q7SIH1|A2MG_BOVIN				2	47	47	43	47;1	47;1	43;0	40	40	39	45	40	41	38	46	34	0	0	0	0	0	0	0	0	0	0	0	0	0	0	0	0	0	0	11	10	10	11	11	10	11	9	7	40	40
CON__sp|Q7Z3Y8|K1C27_HUMAN;Q7Z3Y8;CON__sp|Q7Z3Z0|K1C25_HUMAN;Q7Z3Z0	CON__sp|Q7Z3Y8|K1C27_HUMAN;Q7Z3Y8;CON__sp|Q7Z3Z0|K1C25_HUMAN;Q7Z3Z0	Keratin, type I cytoskeletal 27;Keratin, type I cytoskeletal 25	KRT27;KRT25	;sp|Q7Z3Y8|K1C27_HUMAN Keratin, type I cytoskeletal 27 OS=Homo sapiens OX=9606 GN=KRT27 PE=1 SV=2;;sp|Q7Z3Z0|K1C25_HUMAN Keratin, type I cytoskeletal 25 OS=Homo sapiens OX=9606 GN=KRT25 PE=1 SV=1	4	4	2	2	4;4;3;3	2;2;1;1	2;2;1;1	2	2	2	2	2	1	2	2	2	2	2	2	2	2	2	2	2	2	4	2	3	2	2	2	2	2	2	2	2	2	2	2	2	2	2	2	0	0
CON__sp|Q7Z794|K2C1B_HUMAN;Q7Z794;F8VS61	CON__sp|Q7Z794|K2C1B_HUMAN;Q7Z794	Keratin, type II cytoskeletal 1b	KRT77	;sp|Q7Z794|K2C1B_HUMAN Keratin, type II cytoskeletal 1b OS=Homo sapiens OX=9606 GN=KRT77 PE=2 SV=3	3	20	14	11	20;20;5	14;14;4	11;11;4	5	11	3	5	3	3	7	6	5	16	10	14	5	11	14	14	13	14	14	11	12	11	15	13	14	12	14	5	7	8	8	8	6	8	7	8	1	7
CON__sp|Q86Y46|K2C73_HUMAN;Q86Y46;CON__sp|Q7RTS7|K2C74_HUMAN;F8W1S1;Q86Y46-2;Q7RTS7;H0YIC5;H0YIG3	CON__sp|Q86Y46|K2C73_HUMAN;Q86Y46;CON__sp|Q7RTS7|K2C74_HUMAN;F8W1S1;Q86Y46-2;Q7RTS7;H0YIC5	Keratin, type II cytoskeletal 73;Keratin, type II cytoskeletal 74	KRT73;KRT74	;sp|Q86Y46|K2C73_HUMAN Keratin, type II cytoskeletal 73 OS=Homo sapiens OX=9606 GN=KRT73 PE=1 SV=1;;tr|F8W1S1|F8W1S1_HUMAN Isoform of Q7RTS7, Keratin, type II cytoskeletal 74 OS=Homo sapiens OX=9606 GN=KRT74 PE=1 SV=1;sp|Q86Y46-2|K2C73_HUMAN Isoform of Q86	8	10	1	0	10;10;8;8;8;8;6;1	1;1;1;1;1;1;0;1	0;0;0;0;0;0;0;0	7	5	3	5	4	4	4	7	3	6	6	6	5	5	6	5	5	5	10	8	7	7	7	7	7	8	7	5	6	6	8	5	6	8	6	8	1	1
CON__sp|Q86YZ3|HORN_HUMAN;Q86YZ3	CON__sp|Q86YZ3|HORN_HUMAN;Q86YZ3	Hornerin	HRNR	;sp|Q86YZ3|HORN_HUMAN Hornerin OS=Homo sapiens OX=9606 GN=HRNR PE=1 SV=2	2	42	42	42	42;42	42;42	42;42	23	15	20	23	25	23	24	22	19	24	24	22	23	25	25	21	23	23	39	36	38	41	40	39	40	41	36	26	23	28	22	28	26	24	27	28	23	15
CON__sp|Q8N1N4|K2C78_HUMAN;Q8N1N4;Q8N1N4-2	CON__sp|Q8N1N4|K2C78_HUMAN;Q8N1N4;Q8N1N4-2	Keratin, type II cytoskeletal 78	KRT78	;sp|Q8N1N4|K2C78_HUMAN Keratin, type II cytoskeletal 78 OS=Homo sapiens OX=9606 GN=KRT78 PE=1 SV=2;sp|Q8N1N4-2|K2C78_HUMAN Isoform of Q8N1N4, Isoform 2 of Keratin, type II cytoskeletal 78 OS=Homo sapiens OX=9606 GN=KRT78	3	24	21	21	24;24;19	21;21;16	21;21;16	4	3	0	5	2	0	2	3	3	5	4	3	1	3	5	2	2	3	19	16	13	22	24	18	15	23	19	6	6	9	8	7	6	8	8	10	3	3
CON__sp|Q9C075|K1C23_HUMAN;Q9C075;J3QR55;CON__sp|Q99PS0|K1C23_MOUSE;Q9C075-2;K7EPI0	CON__sp|Q9C075|K1C23_HUMAN;Q9C075	Keratin, type I cytoskeletal 23	KRT23	;sp|Q9C075|K1C23_HUMAN Keratin, type I cytoskeletal 23 OS=Homo sapiens OX=9606 GN=KRT23 PE=1 SV=2	6	6	4	4	6;6;2;2;2;1	4;4;0;1;2;1	4;4;0;1;2;1	0	1	0	1	1	0	1	1	0	1	1	1	1	0	2	1	1	1	2	1	2	5	5	4	4	6	4	0	0	1	2	2	0	1	1	2	0	0
CON__sp|Q9NSB2|KRT84_HUMAN;Q9NSB2	CON__sp|Q9NSB2|KRT84_HUMAN;Q9NSB2	Keratin, type II cuticular Hb4	KRT84	;sp|Q9NSB2|KRT84_HUMAN Keratin, type II cuticular Hb4 OS=Homo sapiens OX=9606 GN=KRT84 PE=2 SV=2	2	17	10	10	17;17	10;10	10;10	3	3	3	3	3	3	12	3	3	5	5	5	5	5	5	5	5	5	7	7	6	7	7	7	6	6	6	5	5	5	5	5	5	5	5	5	0	0
CON__sp|Q9R0H5|K2C71_MOUSE	CON__sp|Q9R0H5|K2C71_MOUSE				1	10	3	0	10	3	0	4	3	3	3	3	3	3	4	2	5	5	5	5	5	5	5	5	5	10	7	6	6	6	6	6	7	6	3	5	5	6	5	4	6	5	6	0	0
CON__tr|A0A075B5P4|A0A075B5P4_MOUSE;CON__tr|A0A0A6YWR2|A0A0A6YWR2_MOUSE	CON__tr|A0A075B5P4|A0A075B5P4_MOUSE;CON__tr|A0A0A6YWR2|A0A0A6YWR2_MOUSE			;	2	22	2	2	22;21	2;2	2;2	9	9	9	10	9	9	9	9	8	0	0	0	0	0	0	0	0	0	19	16	19	19	18	19	19	19	18	8	7	8	7	8	8	7	5	4	1	1
CON__tr|F1MJK3|F1MJK3_BOVIN	CON__tr|F1MJK3|F1MJK3_BOVIN				1	39	39	39	39	39	39	32	30	32	36	36	35	32	38	31	0	0	0	0	0	0	0	0	0	0	0	0	0	0	0	0	0	0	0	0	0	0	0	0	0	0	0	32	30
CON__tr|G3MXG6|G3MXG6_BOVIN	CON__tr|G3MXG6|G3MXG6_BOVIN				1	8	4	4	8	4	4	8	7	8	8	8	8	7	7	7	3	4	3	4	4	4	4	4	4	3	3	3	3	3	3	3	3	3	7	7	7	7	7	6	7	6	6	4	3
CON__tr|G3N0V2|G3N0V2_BOVIN	CON__tr|G3N0V2|G3N0V2_BOVIN				1	18	1	1	18	1	1	10	10	9	10	10	9	9	11	9	12	12	12	12	12	12	13	12	12	14	14	13	16	16	14	13	17	15	10	11	11	13	11	10	12	11	12	0	0
CON__tr|G3N2D7|G3N2D7_BOVIN	CON__tr|G3N2D7|G3N2D7_BOVIN				1	6	5	5	6	5	5	6	5	6	6	6	6	6	6	6	3	4	3	4	4	4	3	4	3	4	3	4	4	4	4	4	4	4	5	6	6	6	5	5	6	5	5	5	4
CON__tr|G3N3Q3|G3N3Q3_BOVIN	CON__tr|G3N3Q3|G3N3Q3_BOVIN				1	10	10	6	10	10	6	9	9	9	9	9	9	9	9	9	2	3	2	3	3	3	3	3	3	1	1	1	2	2	1	2	2	2	8	8	9	9	8	7	8	7	6	9	9
CON__tr|Q05B55|Q05B55_BOVIN	CON__tr|Q05B55|Q05B55_BOVIN				1	21	21	21	21	21	21	17	16	17	17	17	17	17	17	16	11	11	11	11	11	10	11	11	11	9	8	9	9	9	9	9	8	9	17	17	18	19	18	17	16	16	16	17	16
CON__tr|Q1RMN8|Q1RMN8_BOVIN;A0A075B6J9;P01700;P01699;P01703	CON__tr|Q1RMN8|Q1RMN8_BOVIN				5	20	20	19	20;1;1;1;1	20;1;1;1;1	19;0;0;0;0	19	16	18	17	19	18	17	18	17	5	5	5	5	5	5	5	5	5	5	5	5	5	5	5	5	5	5	16	15	18	15	17	15	16	16	14	19	16
D3YTB1;F8W727;P62910;D3YTI8	D3YTB1;F8W727;P62910	60S ribosomal protein L32	RPL32	tr|D3YTB1|D3YTB1_HUMAN Isoform of P62910, 60S ribosomal protein L32 (Fragment) OS=Homo sapiens OX=9606 GN=RPL32 PE=1 SV=1;tr|F8W727|F8W727_HUMAN Isoform of P62910, 60S ribosomal protein L32 OS=Homo sapiens OX=9606 GN=RPL32 PE=1 SV=1;sp|P62910|RL32_HUMAN 60	4	13	13	13	13;13;13;2	13;13;13;2	13;13;13;2	0	0	0	0	0	0	0	0	0	10	11	9	10	11	9	10	9	10	10	10	11	11	10	9	9	11	10	7	6	7	6	7	6	7	7	7	0	0
D6R9A6;P26583	D6R9A6;P26583	High mobility group protein B2	HMGB2	tr|D6R9A6|D6R9A6_HUMAN Isoform of P26583, High mobility group protein B2 (Fragment) OS=Homo sapiens OX=9606 GN=HMGB2 PE=1 SV=1;sp|P26583|HMGB2_HUMAN High mobility group protein B2 OS=Homo sapiens OX=9606 GN=HMGB2 PE=1 SV=2	2	1	1	1	1;1	1;1	1;1	1	1	1	1	1	1	1	1	1	1	1	1	1	1	1	1	1	1	0	0	0	0	0	0	0	0	0	0	0	0	0	0	0	0	0	0	1	1
D6RAC8	D6RAC8		MEPE	tr|D6RAC8|D6RAC8_HUMAN Isoform of Q9NQ76, Matrix extracellular phosphoglycoprotein OS=Homo sapiens OX=9606 GN=MEPE PE=1 SV=1	1	1	1	1	1	1	1	0	0	0	0	0	0	0	0	0	0	0	0	0	0	0	0	0	0	1	1	1	1	1	1	1	0	1	0	0	0	0	0	0	0	0	0	0	0
D6RBD7;C9J1V9;O43324-2;O43324;H0YAL7;D6RCQ0	D6RBD7;C9J1V9;O43324-2;O43324;H0YAL7;D6RCQ0	Eukaryotic translation elongation factor 1 epsilon-1	EEF1E1;EEF1E1-BLOC1S5	tr|D6RBD7|D6RBD7_HUMAN Isoform of O43324, Eukaryotic translation elongation factor 1 epsilon-1 OS=Homo sapiens OX=9606 GN=EEF1E1 PE=4 SV=1;tr|C9J1V9|C9J1V9_HUMAN EEF1E1-BLOC1S5 readthrough (NMD candidate) OS=Homo sapiens OX=9606 GN=EEF1E1-BLOC1S5 PE=4 SV=2	6	4	4	4	4;4;4;4;3;2	4;4;4;4;3;2	4;4;4;4;3;2	0	0	0	0	0	0	0	0	0	1	3	3	3	3	2	3	2	2	2	2	1	4	4	3	4	3	3	3	3	4	4	4	3	3	3	2	0	0
D6RCF4;Q8N5K1	D6RCF4;Q8N5K1	CDGSH iron-sulfur domain-containing protein 2	CISD2	tr|D6RCF4|D6RCF4_HUMAN Isoform of Q8N5K1, CDGSH iron-sulfur domain-containing protein 2 OS=Homo sapiens OX=9606 GN=CISD2 PE=1 SV=1;sp|Q8N5K1|CISD2_HUMAN CDGSH iron-sulfur domain-containing protein 2 OS=Homo sapiens OX=9606 GN=CISD2 PE=1 SV=1	2	1	1	1	1;1	1;1	1;1	0	0	0	0	0	0	0	0	0	0	0	0	0	0	0	0	0	0	1	1	0	1	1	1	1	1	1	0	0	0	0	0	0	0	0	0	0	0
D6RD17;P01591;D6RHJ6;C9JA05	D6RD17;P01591;D6RHJ6;C9JA05	Immunoglobulin J chain	JCHAIN;IGJ	tr|D6RD17|D6RD17_HUMAN Isoform of P01591, Immunoglobulin J chain (Fragment) OS=Homo sapiens OX=9606 GN=JCHAIN PE=1 SV=8;sp|P01591|IGJ_HUMAN Immunoglobulin J chain OS=Homo sapiens OX=9606 GN=JCHAIN PE=1 SV=4;tr|D6RHJ6|D6RHJ6_HUMAN Isoform of P01591, Immunog	4	5	5	5	5;5;4;3	5;5;4;3	5;5;4;3	0	0	0	0	0	0	0	0	0	1	2	2	1	1	2	3	1	1	2	1	2	1	5	1	2	3	2	1	1	0	2	0	0	0	0	1	0	0
D6RE83;D6R956;P09936;D6R974	D6RE83;D6R956;P09936;D6R974	Ubiquitin carboxyl-terminal hydrolase;Ubiquitin carboxyl-terminal hydrolase isozyme L1	UCHL1	tr|D6RE83|D6RE83_HUMAN Isoform of P09936, Ubiquitin carboxyl-terminal hydrolase OS=Homo sapiens OX=9606 GN=UCHL1 PE=1 SV=1;tr|D6R956|D6R956_HUMAN Isoform of P09936, Ubiquitin carboxyl-terminal hydrolase OS=Homo sapiens OX=9606 GN=UCHL1 PE=1 SV=1;sp|P09936|	4	2	2	2	2;2;2;1	2;2;2;1	2;2;2;1	1	1	1	1	1	1	1	1	1	1	1	1	1	1	1	1	1	1	2	2	1	1	2	1	2	2	1	1	1	1	1	1	1	1	1	1	1	1
D6REX3;O94979-6;O94979-3;O94979-10;O94979-4;O94979-9;O94979-2;O94979;O94979-8;D6RHZ5;H7BXG7;O94979-7;H0YAB3;O94979-5;D6RBT0;D6RHE8;D6RE64;D6RCQ9;H0Y8V7;H0Y8W8	D6REX3;O94979-6;O94979-3;O94979-10;O94979-4;O94979-9;O94979-2;O94979;O94979-8;D6RHZ5;H7BXG7;O94979-7;H0YAB3;O94979-5	Protein transport protein Sec31A	SEC31A	tr|D6REX3|D6REX3_HUMAN Isoform of O94979, Protein transport protein Sec31A OS=Homo sapiens OX=9606 GN=SEC31A PE=1 SV=1;sp|O94979-6|SC31A_HUMAN Isoform of O94979, Isoform 6 of Protein transport protein Sec31A OS=Homo sapiens OX=9606 GN=SEC31A;sp|O94979-3|SC	20	4	4	4	4;4;4;4;4;4;4;4;4;3;3;3;2;2;1;1;1;1;1;1	4;4;4;4;4;4;4;4;4;3;3;3;2;2;1;1;1;1;1;1	4;4;4;4;4;4;4;4;4;3;3;3;2;2;1;1;1;1;1;1	0	0	0	0	0	0	0	0	0	3	4	4	3	3	4	4	4	4	0	0	0	0	0	0	0	0	0	0	0	0	0	0	0	0	0	0	0	0
D6RF65;Q8TED0-3;Q8TED0	D6RF65;Q8TED0-3;Q8TED0	U3 small nucleolar RNA-associated protein 15 homolog	UTP15	tr|D6RF65|D6RF65_HUMAN Isoform of Q8TED0, U3 small nucleolar RNA-associated protein 15 homolog (Fragment) OS=Homo sapiens OX=9606 GN=UTP15 PE=1 SV=1;sp|Q8TED0-3|UTP15_HUMAN Isoform of Q8TED0, Isoform 3 of U3 small nucleolar RNA-associated protein 15 homolo	3	1	1	1	1;1;1	1;1;1	1;1;1	0	0	0	0	0	0	0	0	0	0	0	0	0	0	0	0	0	0	1	1	1	1	1	1	1	1	1	0	0	0	0	0	0	0	0	0	0	0
D6RFH4;H3BUX2;J3KNF8;O43169	D6RFH4;H3BUX2;J3KNF8;O43169	Cytochrome b5 type B	CYB5B	tr|D6RFH4|D6RFH4_HUMAN Isoform of O43169, Cytochrome b5 type B OS=Homo sapiens OX=9606 GN=CYB5B PE=1 SV=1;tr|H3BUX2|H3BUX2_HUMAN Isoform of O43169, Cytochrome b5 type B OS=Homo sapiens OX=9606 GN=CYB5B PE=1 SV=1;tr|J3KNF8|J3KNF8_HUMAN Isoform of O43169, Cy	4	2	2	2	2;2;2;2	2;2;2;2	2;2;2;2	0	0	0	0	0	0	0	0	0	0	0	0	0	0	0	0	0	0	1	2	1	1	1	1	2	1	2	0	0	0	0	0	0	0	0	0	0	0
D6RG19;P61927;D6R9X9	D6RG19;P61927;D6R9X9	Ribosomal protein L37;60S ribosomal protein L37	RPL37	tr|D6RG19|D6RG19_HUMAN Isoform of P61927, Ribosomal protein L37 OS=Homo sapiens OX=9606 GN=RPL37 PE=1 SV=1;sp|P61927|RL37_HUMAN 60S ribosomal protein L37 OS=Homo sapiens OX=9606 GN=RPL37 PE=1 SV=2;tr|D6R9X9|D6R9X9_HUMAN Isoform of P61927, Ribosomal protein	3	5	5	5	5;5;4	5;5;4	5;5;4	0	0	0	0	0	0	0	0	0	4	4	3	4	4	3	3	3	3	4	4	4	4	4	5	4	4	4	3	3	4	4	3	4	4	3	4	0	0
D6RGZ2;Q96J01-2;Q96J01	D6RGZ2;Q96J01-2;Q96J01	THO complex subunit 3	THOC3	tr|D6RGZ2|D6RGZ2_HUMAN Isoform of Q96J01, THO complex subunit 3 OS=Homo sapiens OX=9606 GN=THOC3 PE=1 SV=1;sp|Q96J01-2|THOC3_HUMAN Isoform of Q96J01, Isoform 2 of THO complex subunit 3 OS=Homo sapiens OX=9606 GN=THOC3;sp|Q96J01|THOC3_HUMAN THO complex subu	3	1	1	1	1;1;1	1;1;1	1;1;1	0	0	0	0	0	0	0	0	0	0	0	0	0	0	0	0	0	0	0	0	0	1	0	0	0	0	1	0	0	0	0	0	0	0	0	0	0	0
D6RH24;Q7L099-2	D6RH24;Q7L099-2		RUFY3	tr|D6RH24|D6RH24_HUMAN Isoform of Q7L099, Protein RUFY3 (Fragment) OS=Homo sapiens OX=9606 GN=RUFY3 PE=1 SV=1;sp|Q7L099-2|RUFY3_HUMAN Isoform of Q7L099, Isoform 2 of Protein RUFY3 OS=Homo sapiens OX=9606 GN=RUFY3	2	1	1	1	1;1	1;1	1;1	0	0	0	0	0	0	0	0	0	1	1	1	1	1	1	1	1	1	1	1	1	1	1	1	1	1	1	1	1	1	1	1	1	1	1	1	0	0
D6RIU4;D6RBV2;Q12907;D6RDX1	D6RIU4;D6RBV2;Q12907;D6RDX1	Vesicular integral-membrane protein VIP36	LMAN2	tr|D6RIU4|D6RIU4_HUMAN Isoform of Q12907, Vesicular integral-membrane protein VIP36 (Fragment) OS=Homo sapiens OX=9606 GN=LMAN2 PE=1 SV=8;tr|D6RBV2|D6RBV2_HUMAN Isoform of Q12907, Vesicular integral-membrane protein VIP36 OS=Homo sapiens OX=9606 GN=LMAN2 P	4	3	3	3	3;3;3;2	3;3;3;2	3;3;3;2	0	0	0	0	0	0	0	0	0	0	0	0	0	0	0	0	0	0	2	2	1	2	3	1	3	3	2	1	1	1	1	1	0	1	1	1	0	0
D6RIY6;Q06265-3;Q06265-4;Q06265;Q06265-2	D6RIY6;Q06265-3;Q06265-4;Q06265;Q06265-2	Exosome complex component RRP45	EXOSC9	tr|D6RIY6|D6RIY6_HUMAN Isoform of Q06265, Exosome complex component RRP45 OS=Homo sapiens OX=9606 GN=EXOSC9 PE=1 SV=1;sp|Q06265-3|EXOS9_HUMAN Isoform of Q06265, Isoform 3 of Exosome complex component RRP45 OS=Homo sapiens OX=9606 GN=EXOSC9;sp|Q06265-4|EXOS	5	1	1	1	1;1;1;1;1	1;1;1;1;1	1;1;1;1;1	0	0	0	0	0	0	0	0	0	0	0	0	0	0	0	0	0	0	1	1	1	1	1	1	1	1	1	0	0	0	0	0	0	0	0	0	0	0
E5RFH0;E5RGU4;E5RJT0;A0A087WZK9;B3KS98;O15372	E5RFH0;E5RGU4;E5RJT0;A0A087WZK9;B3KS98;O15372	Eukaryotic translation initiation factor 3 subunit H	EIF3H	tr|E5RFH0|E5RFH0_HUMAN Isoform of O15372, Eukaryotic translation initiation factor 3 subunit H (Fragment) OS=Homo sapiens OX=9606 GN=EIF3H PE=1 SV=1;tr|E5RGU4|E5RGU4_HUMAN Isoform of O15372, Eukaryotic translation initiation factor 3 subunit H (Fragment) O	6	1	1	1	1;1;1;1;1;1	1;1;1;1;1;1	1;1;1;1;1;1	1	1	1	1	1	1	1	1	1	1	1	1	1	1	1	1	1	1	0	0	0	0	0	0	0	0	0	0	0	0	0	0	0	0	0	0	1	1
E5RFR2;E7EVL1;P40145	E5RFR2;E7EVL1;P40145	Adenylate cyclase type 8	ADCY8	tr|E5RFR2|E5RFR2_HUMAN Isoform of P40145, Adenylate cyclase type 8 (Fragment) OS=Homo sapiens OX=9606 GN=ADCY8 PE=1 SV=1;tr|E7EVL1|E7EVL1_HUMAN Isoform of P40145, Adenylate cyclase OS=Homo sapiens OX=9606 GN=ADCY8 PE=1 SV=1;sp|P40145|ADCY8_HUMAN Adenylate	3	1	1	1	1;1;1	1;1;1	1;1;1	1	1	1	1	1	1	1	1	1	0	0	0	0	0	0	0	0	0	1	1	1	1	1	1	1	1	1	0	0	0	0	0	0	0	0	0	1	1
E5RFX9;E5RHY4;H3BNF8;E5RI85;Q9UQ07-2;Q9UQ07-5;Q9UQ07-6;Q9UQ07	E5RFX9;E5RHY4;H3BNF8;E5RI85;Q9UQ07-2;Q9UQ07-5;Q9UQ07-6;Q9UQ07	MAPK/MAK/MRK overlapping kinase	MOK	tr|E5RFX9|E5RFX9_HUMAN Isoform of Q9UQ07, MAPK/MAK/MRK overlapping kinase OS=Homo sapiens OX=9606 GN=MOK PE=4 SV=1;tr|E5RHY4|E5RHY4_HUMAN Isoform of Q9UQ07, MAPK/MAK/MRK overlapping kinase OS=Homo sapiens OX=9606 GN=MOK PE=4 SV=1;tr|H3BNF8|H3BNF8_HUMAN Iso	8	1	1	1	1;1;1;1;1;1;1;1	1;1;1;1;1;1;1;1	1;1;1;1;1;1;1;1	0	0	0	0	0	0	0	0	0	0	0	0	0	0	0	0	0	0	0	0	0	0	0	0	0	0	0	1	0	1	0	0	0	0	0	0	0	0
E5RHM7;E5RIH5;Q6NXR4	E5RHM7;E5RIH5;Q6NXR4	TELO2-interacting protein 2	TTI2	tr|E5RHM7|E5RHM7_HUMAN Isoform of Q6NXR4, TELO2-interacting protein 2 (Fragment) OS=Homo sapiens OX=9606 GN=TTI2 PE=1 SV=1;tr|E5RIH5|E5RIH5_HUMAN Isoform of Q6NXR4, TELO2-interacting protein 2 OS=Homo sapiens OX=9606 GN=TTI2 PE=1 SV=1;sp|Q6NXR4|TTI2_HUMAN	3	1	1	1	1;1;1	1;1;1	1;1;1	0	0	0	0	0	0	0	0	0	0	0	0	0	0	0	0	0	0	1	0	0	1	1	0	1	1	1	1	1	1	1	1	1	1	1	1	0	0
E5RHW4;O94905;E5RJ09;B0QZ43;O75477	E5RHW4;O94905;E5RJ09;B0QZ43;O75477	Erlin-2;Erlin-1	ERLIN2;ERLIN1	tr|E5RHW4|E5RHW4_HUMAN Isoform of O94905, Erlin-2 (Fragment) OS=Homo sapiens OX=9606 GN=ERLIN2 PE=1 SV=1;sp|O94905|ERLN2_HUMAN Erlin-2 OS=Homo sapiens OX=9606 GN=ERLIN2 PE=1 SV=1;tr|E5RJ09|E5RJ09_HUMAN Isoform of O94905, Erlin-2 (Fragment) OS=Homo sapiens	5	2	2	2	2;2;1;1;1	2;2;1;1;1	2;2;1;1;1	0	0	0	0	0	0	0	0	0	0	0	0	0	0	0	0	0	0	2	2	2	2	2	2	2	2	2	0	0	0	0	0	0	0	0	0	0	0
E5RI69;E5RID7;E5RJY6;H0YBX2;G5EA19;U3KQS5;E5RG17;Q6P1N9	E5RI69;E5RID7;E5RJY6;H0YBX2;G5EA19;U3KQS5;E5RG17;Q6P1N9	Putative deoxyribonuclease TATDN1	TATDN1	tr|E5RI69|E5RI69_HUMAN Isoform of Q6P1N9, Putative deoxyribonuclease TATDN1 OS=Homo sapiens OX=9606 GN=TATDN1 PE=1 SV=1;tr|E5RID7|E5RID7_HUMAN Isoform of Q6P1N9, Putative deoxyribonuclease TATDN1 OS=Homo sapiens OX=9606 GN=TATDN1 PE=1 SV=1;tr|E5RJY6|E5RJY6	8	1	1	1	1;1;1;1;1;1;1;1	1;1;1;1;1;1;1;1	1;1;1;1;1;1;1;1	0	0	0	0	0	0	0	0	0	0	0	0	0	0	0	0	0	0	0	0	0	0	0	0	0	0	0	1	0	0	0	0	0	1	0	0	0	0
E5RJR5;P63208	E5RJR5;P63208	S-phase kinase-associated protein 1	SKP1	tr|E5RJR5|E5RJR5_HUMAN Isoform of P63208, S-phase kinase-associated protein 1 OS=Homo sapiens OX=9606 GN=SKP1 PE=1 SV=1;sp|P63208|SKP1_HUMAN S-phase kinase-associated protein 1 OS=Homo sapiens OX=9606 GN=SKP1 PE=1 SV=2	2	2	2	2	2;2	2;2	2;2	0	0	0	0	0	0	0	0	0	1	1	1	1	1	1	1	1	1	2	2	2	2	2	2	2	2	2	2	1	2	2	2	2	2	2	2	0	0
E5RJU9;Q86UE4;H0YB56;H0YBJ8	E5RJU9;Q86UE4	Protein LYRIC	MTDH	tr|E5RJU9|E5RJU9_HUMAN Isoform of Q86UE4, Protein LYRIC OS=Homo sapiens OX=9606 GN=MTDH PE=1 SV=1;sp|Q86UE4|LYRIC_HUMAN Protein LYRIC OS=Homo sapiens OX=9606 GN=MTDH PE=1 SV=2	4	10	10	10	10;9;4;1	10;9;4;1	10;9;4;1	0	0	0	0	0	0	0	0	0	7	5	7	7	6	7	7	7	7	7	6	6	8	7	7	6	8	8	4	2	2	4	4	4	4	4	3	0	0
E7END7;P62820;P62820-2;P62820-3	E7END7;P62820;P62820-2	Ras-related protein Rab-1A	RAB1A	tr|E7END7|E7END7_HUMAN Isoform of P62820, Ras-related protein Rab-1A OS=Homo sapiens OX=9606 GN=RAB1A PE=1 SV=1;sp|P62820|RAB1A_HUMAN Ras-related protein Rab-1A OS=Homo sapiens OX=9606 GN=RAB1A PE=1 SV=3;sp|P62820-2|RAB1A_HUMAN Isoform of P62820, Isoform 2	4	5	1	1	5;5;4;1	1;1;1;1	1;1;1;1	0	0	0	0	0	0	0	0	0	3	1	3	4	3	3	3	3	3	4	3	3	4	4	3	4	4	4	3	3	2	2	2	1	3	3	2	0	0
E7EQ72;Q15363;F5GX39	E7EQ72;Q15363;F5GX39	Transmembrane emp24 domain-containing protein 2	TMED2	tr|E7EQ72|E7EQ72_HUMAN Isoform of Q15363, Transmembrane emp24 domain-containing protein 2 (Fragment) OS=Homo sapiens OX=9606 GN=TMED2 PE=1 SV=2;sp|Q15363|TMED2_HUMAN Transmembrane emp24 domain-containing protein 2 OS=Homo sapiens OX=9606 GN=TMED2 PE=1 SV=1	3	2	2	2	2;2;1	2;2;1	2;2;1	0	0	0	0	0	0	0	0	0	0	0	0	0	0	0	0	0	0	1	2	2	0	2	0	2	1	2	0	0	0	0	0	0	0	0	0	0	0
E7EQB2;E7ER44;P02788-2;P02788;C9JCF5	E7EQB2;E7ER44;P02788-2;P02788	Lactotransferrin;Lactoferricin-H;Kaliocin-1;Lactoferroxin-A;Lactoferroxin-B;Lactoferroxin-C	LTF	tr|E7EQB2|E7EQB2_HUMAN Isoform of P02788, Lactotransferrin (Fragment) OS=Homo sapiens OX=9606 GN=LTF PE=1 SV=1;tr|E7ER44|E7ER44_HUMAN Isoform of P02788, Lactotransferrin OS=Homo sapiens OX=9606 GN=LTF PE=1 SV=1;sp|P02788-2|TRFL_HUMAN Isoform of P02788, Iso	5	31	29	29	31;31;31;31;5	29;29;29;29;5	29;29;29;29;5	2	2	2	2	2	2	2	2	2	2	3	1	2	1	3	3	0	2	7	2	5	4	26	4	8	5	3	2	2	2	14	2	2	2	2	1	0	0
E7EQR4;P15311	E7EQR4;P15311	Ezrin	EZR	tr|E7EQR4|E7EQR4_HUMAN Isoform of P15311, Ezrin OS=Homo sapiens OX=9606 GN=EZR PE=1 SV=3;sp|P15311|EZRI_HUMAN Ezrin OS=Homo sapiens OX=9606 GN=EZR PE=1 SV=4	2	1	1	1	1;1	1;1	1;1	1	1	1	1	1	1	1	1	1	1	1	1	1	1	1	1	1	1	0	0	0	0	0	0	0	0	0	0	0	0	0	0	0	0	0	0	1	1
E7ERS3;Q86VM9;Q86VM9-2;H3BRH3	E7ERS3;Q86VM9;Q86VM9-2	Zinc finger CCCH domain-containing protein 18	ZC3H18	tr|E7ERS3|E7ERS3_HUMAN Isoform of Q86VM9, Zinc finger CCCH domain-containing protein 18 OS=Homo sapiens OX=9606 GN=ZC3H18 PE=1 SV=1;sp|Q86VM9|ZCH18_HUMAN Zinc finger CCCH domain-containing protein 18 OS=Homo sapiens OX=9606 GN=ZC3H18 PE=1 SV=2;sp|Q86VM9-2|	4	5	5	5	5;5;3;1	5;5;3;1	5;5;3;1	0	0	0	0	0	0	0	0	0	0	0	0	0	0	0	0	0	0	4	3	4	4	4	4	5	3	4	1	1	1	1	1	1	1	0	1	0	0
E7ES68;G5E9D5;Q9BQ52-3;Q9BQ52-4;Q9BQ52	E7ES68;G5E9D5;Q9BQ52-3;Q9BQ52-4;Q9BQ52	Zinc phosphodiesterase ELAC protein 2	ELAC2	tr|E7ES68|E7ES68_HUMAN Isoform of Q9BQ52, Zinc phosphodiesterase ELAC protein 2 (Fragment) OS=Homo sapiens OX=9606 GN=ELAC2 PE=1 SV=2;tr|G5E9D5|G5E9D5_HUMAN Isoform of Q9BQ52, ElaC homolog 2 (E. coli), isoform CRA_a OS=Homo sapiens OX=9606 GN=ELAC2 PE=1 SV	5	2	2	2	2;2;2;2;2	2;2;2;2;2	2;2;2;2;2	1	1	1	1	1	1	1	1	1	1	1	1	1	1	1	1	1	1	1	1	1	1	1	1	1	0	0	1	1	0	1	1	0	1	1	0	1	1
E7ESI2;G3V5T9;P24941-2;P24941;Q00526;K7ELV5;K7EJ83;G3V317;F8VXD2;A0A2R8YEB7;F8VYH9;F8VZZ0;F8VTV8;F8VWX7;F8VZ51;A0A2R8Y644;H0YAZ9;Q9BVE2;E7EUK8;E5RGN0;A0A087X209;A0A087WZU2;A0A2R8YD28;F5H6Z0;A0A2R8YF61;A0A2R8Y7W5;J3QSD7;A0A2R8Y4Z0;P11802-2;P11802;Q00534;Q96Q40-6;P50750;Q96Q40-4;Q96Q40-3;O94921-3;Q96Q40-5;Q96Q40;O94921-2;O94921;Q07002;P50750-2;Q00536;Q00536-3;Q07002-3;Q00537-2;Q00537;Q00536-2;Q9NYV…	E7ESI2;G3V5T9;P24941-2;P24941;Q00526;K7ELV5;K7EJ83	Cyclin-dependent kinase 2;Cyclin-dependent kinase 3	CDK2;CDK3	tr|E7ESI2|E7ESI2_HUMAN Isoform of P24941, Cyclin-dependent kinase 2 OS=Homo sapiens OX=9606 GN=CDK2 PE=1 SV=1;tr|G3V5T9|G3V5T9_HUMAN Isoform of P24941, Cyclin-dependent kinase 2, isoform CRA_c OS=Homo sapiens OX=9606 GN=CDK2 PE=1 SV=1;sp|P24941-2|CDK2_HUMA	53	4	2	2	4;4;4;4;3;2;2;1;1;1;1;1;1;1;1;1;1;1;1;1;1;1;1;1;1;1;1;1;1;1;1;1;1;1;1;1;1;1;1;1;1;1;1;1;1;1;1;1;1;1;1;1;1	2;2;2;2;1;0;1;0;0;0;0;0;0;0;0;0;0;0;0;0;0;0;0;0;0;0;0;0;0;0;0;0;0;0;0;0;0;0;0;0;0;0;0;0;0;0;0;0;0;0;0;0;0	2;2;2;2;1;0;1;0;0;0;0;0;0;0;0;0;0;0;0;0;0;0;0;0;0;0;0;0;0;0;0;0;0;0;0;0;0;0;0;0;0;0;0;0;0;0;0;0;0;0;0;0;0	1	1	1	1	1	1	1	1	1	2	1	2	3	2	2	2	2	2	2	2	2	3	3	2	2	2	3	2	2	2	2	2	2	2	2	1	1	1
E7ESJ3;Q9UPS8-2;Q9UPS8;Q9UPS8-3	E7ESJ3;Q9UPS8-2;Q9UPS8;Q9UPS8-3	Ankyrin repeat domain-containing protein 26	ANKRD26	tr|E7ESJ3|E7ESJ3_HUMAN Isoform of Q9UPS8, Ankyrin repeat domain-containing protein 26 OS=Homo sapiens OX=9606 GN=ANKRD26 PE=1 SV=1;sp|Q9UPS8-2|ANR26_HUMAN Isoform of Q9UPS8, Isoform 2 of Ankyrin repeat domain-containing protein 26 OS=Homo sapiens OX=9606 G	4	1	1	1	1;1;1;1	1;1;1;1	1;1;1;1	0	0	0	0	0	0	0	0	0	0	0	0	1	0	0	0	0	0	0	0	0	0	0	0	0	0	0	0	0	0	0	0	0	0	0	0	0	0
E7ESP9;P07197;E7EMV2;P07197-2	E7ESP9;P07197;E7EMV2	Neurofilament medium polypeptide	NEFM	tr|E7ESP9|E7ESP9_HUMAN Isoform of P07197, Neurofilament medium polypeptide OS=Homo sapiens OX=9606 GN=NEFM PE=1 SV=1;sp|P07197|NFM_HUMAN Neurofilament medium polypeptide OS=Homo sapiens OX=9606 GN=NEFM PE=1 SV=3;tr|E7EMV2|E7EMV2_HUMAN Isoform of P07197, Ne	4	11	10	9	11;11;10;5	10;10;9;4	9;9;8;3	0	0	0	0	0	0	0	0	0	4	5	4	3	1	1	1	2	0	7	7	8	4	5	2	5	3	4	8	8	8	3	2	1	7	5	2	0	0
E7ET07;Q9NXR8;A0A0C4DG38;Q9NXR8-2;Q9NXR8-3	E7ET07;Q9NXR8	Inhibitor of growth protein;Inhibitor of growth protein 3	ING3	tr|E7ET07|E7ET07_HUMAN Isoform of Q9NXR8, Inhibitor of growth protein OS=Homo sapiens OX=9606 GN=ING3 PE=1 SV=1;sp|Q9NXR8|ING3_HUMAN Inhibitor of growth protein 3 OS=Homo sapiens OX=9606 GN=ING3 PE=1 SV=2	5	8	8	8	8;8;1;1;1	8;8;1;1;1	8;8;1;1;1	0	0	0	0	0	0	0	0	0	5	4	4	4	3	3	4	4	4	2	2	2	5	4	1	4	5	5	0	0	0	0	0	0	0	0	0	0	0
E7ETK0;A0A2R8Y849;A0A087WUS0;A0A2R8YD14;P62847-2;P62847-3;P62847;P62847-4;A0A2R8Y8A0	E7ETK0;A0A2R8Y849;A0A087WUS0;A0A2R8YD14;P62847-2;P62847-3;P62847;P62847-4;A0A2R8Y8A0	40S ribosomal protein S24	RPS24	tr|E7ETK0|E7ETK0_HUMAN Isoform of P62847, 40S ribosomal protein S24 OS=Homo sapiens OX=9606 GN=RPS24 PE=1 SV=1;tr|A0A2R8Y849|A0A2R8Y849_HUMAN Isoform of P62847, 40S ribosomal protein S24 OS=Homo sapiens OX=9606 GN=RPS24 PE=1 SV=1;tr|A0A087WUS0|A0A087WUS0_H	9	7	7	7	7;7;7;7;7;7;7;7;4	7;7;7;7;7;7;7;7;4	7;7;7;7;7;7;7;7;4	1	1	1	1	1	1	1	1	1	6	6	6	6	6	6	6	6	6	6	6	6	7	7	6	7	6	6	7	7	7	7	7	7	7	7	7	1	1
E7EU82;F5H4Y3;D6RA29;F5H331;C9JJR8;E9PC64;Q14515	E7EU82;F5H4Y3;D6RA29;F5H331;C9JJR8;E9PC64;Q14515	SPARC-like protein 1	SPARCL1	tr|E7EU82|E7EU82_HUMAN Isoform of Q14515, SPARC-like protein 1 (Fragment) OS=Homo sapiens OX=9606 GN=SPARCL1 PE=1 SV=2;tr|F5H4Y3|F5H4Y3_HUMAN Isoform of Q14515, SPARC-like protein 1 (Fragment) OS=Homo sapiens OX=9606 GN=SPARCL1 PE=1 SV=1;tr|D6RA29|D6RA29_H	7	1	1	1	1;1;1;1;1;1;1	1;1;1;1;1;1;1	1;1;1;1;1;1;1	0	0	0	0	0	0	0	0	0	0	0	0	0	0	0	0	0	0	1	1	1	1	1	1	1	1	1	1	1	1	1	1	1	1	1	1	0	0
E7EVC7;Q676U5-3;Q676U5-2;Q676U5;Q676U5-5	E7EVC7;Q676U5-3;Q676U5-2;Q676U5;Q676U5-5	Autophagy-related protein 16-1	ATG16L1	tr|E7EVC7|E7EVC7_HUMAN Isoform of Q676U5, Autophagy-related protein 16-1 OS=Homo sapiens OX=9606 GN=ATG16L1 PE=1 SV=1;sp|Q676U5-3|A16L1_HUMAN Isoform of Q676U5, Isoform 3 of Autophagy-related protein 16-1 OS=Homo sapiens OX=9606 GN=ATG16L1;sp|Q676U5-2|A16L	5	2	2	2	2;2;2;2;1	2;2;2;2;1	2;2;2;2;1	0	0	0	0	0	0	0	0	0	0	0	0	0	0	0	0	0	0	1	1	1	2	2	2	1	1	2	1	1	1	1	1	1	0	0	0	0	0
E7EWK3;Q9H2U1-2;Q9H2U1;Q9H2U1-3;A0A0G2JRP3;H7C514;H7C5F5;A0A0G2JQU7	E7EWK3;Q9H2U1-2;Q9H2U1;Q9H2U1-3	ATP-dependent RNA helicase DHX36	DHX36	tr|E7EWK3|E7EWK3_HUMAN Isoform of Q9H2U1, ATP-dependent RNA helicase DHX36 (Fragment) OS=Homo sapiens OX=9606 GN=DHX36 PE=1 SV=1;sp|Q9H2U1-2|DHX36_HUMAN Isoform of Q9H2U1, Isoform 2 of ATP-dependent RNA helicase DHX36 OS=Homo sapiens OX=9606 GN=DHX36;sp|Q9	8	6	6	6	6;6;6;5;1;1;1;1	6;6;6;5;1;1;1;1	6;6;6;5;1;1;1;1	0	0	0	0	0	0	0	0	0	0	0	0	0	0	0	0	0	0	2	1	1	5	5	3	1	2	3	0	1	0	1	2	2	0	0	0	0	0
E7EX17;P23588;P23588-2;F8VX11;F8VP89;F8W0K0;F8VSC7;F8VYE9;F8VRU1;REV__F8VX11;REV__P23588-2;REV__P23588;REV__E7EX17	E7EX17;P23588;P23588-2	Eukaryotic translation initiation factor 4B	EIF4B	tr|E7EX17|E7EX17_HUMAN Isoform of P23588, Eukaryotic translation initiation factor 4B OS=Homo sapiens OX=9606 GN=EIF4B PE=1 SV=1;sp|P23588|IF4B_HUMAN Eukaryotic translation initiation factor 4B OS=Homo sapiens OX=9606 GN=EIF4B PE=1 SV=2;sp|P23588-2|IF4B_HU	13	58	58	58	58;58;55;28;22;14;14;7;5;2;2;2;2	58;58;55;28;22;14;14;7;5;2;2;2;2	58;58;55;28;22;14;14;7;5;2;2;2;2	0	0	0	0	0	0	0	0	0	56	56	55	55	55	56	53	57	53	0	0	0	0	0	0	0	0	0	0	0	0	0	0	0	0	0	0	0	0
E7EX90;Q14203-3;Q14203-4;Q14203-5;Q14203-6;Q14203;Q14203-2;Q6AWB1;E7EWF7;C9JZA4;C9JTE5;C9JJN7;C9JJD0;C9JUI8;C9J1B7;C9JKG6;E9PCY0	E7EX90;Q14203-3;Q14203-4;Q14203-5;Q14203-6;Q14203;Q14203-2;Q6AWB1	Dynactin subunit 1	DCTN1;DKFZp686E0752	tr|E7EX90|E7EX90_HUMAN Isoform of Q14203, Dynactin subunit 1 OS=Homo sapiens OX=9606 GN=DCTN1 PE=1 SV=1;sp|Q14203-3|DCTN1_HUMAN Isoform of Q14203, Isoform 3 of Dynactin subunit 1 OS=Homo sapiens OX=9606 GN=DCTN1;sp|Q14203-4|DCTN1_HUMAN Isoform of Q14203, I	17	19	19	19	19;19;18;17;17;17;16;10;6;2;2;2;2;1;1;1;1	19;19;18;17;17;17;16;10;6;2;2;2;2;1;1;1;1	19;19;18;17;17;17;16;10;6;2;2;2;2;1;1;1;1	0	0	0	0	0	0	0	0	0	0	0	0	0	0	0	0	0	0	6	6	5	8	9	9	9	7	8	15	15	16	17	15	13	15	14	14	0	0
E9PB90;P52789;B1AR62;B1AR63;Q2TB90-3;Q2TB90-2;P19367-4;P19367-2;Q2TB90;P19367;P19367-3;P52790	E9PB90;P52789	Hexokinase;Hexokinase-2	HK2	tr|E9PB90|E9PB90_HUMAN Isoform of P52789, Hexokinase-2 OS=Homo sapiens OX=9606 GN=HK2 PE=1 SV=1;sp|P52789|HXK2_HUMAN Hexokinase-2 OS=Homo sapiens OX=9606 GN=HK2 PE=1 SV=2	12	8	8	8	8;8;1;1;1;1;1;1;1;1;1;1	8;8;1;1;1;1;1;1;1;1;1;1	8;8;1;1;1;1;1;1;1;1;1;1	0	0	0	0	0	0	0	0	0	0	0	0	0	0	0	0	0	0	5	4	3	5	7	6	4	4	4	4	2	3	5	4	4	2	1	1	0	0
E9PC15;Q53H12;A0A0G2JLG5;E9PG39	E9PC15;Q53H12;A0A0G2JLG5;E9PG39	Acylglycerol kinase, mitochondrial	AGK	tr|E9PC15|E9PC15_HUMAN Isoform of Q53H12, Acylglycerol kinase, mitochondrial OS=Homo sapiens OX=9606 GN=AGK PE=1 SV=1;sp|Q53H12|AGK_HUMAN Acylglycerol kinase, mitochondrial OS=Homo sapiens OX=9606 GN=AGK PE=1 SV=2;tr|A0A0G2JLG5|A0A0G2JLG5_HUMAN Isoform of	4	2	2	2	2;2;1;1	2;2;1;1	2;2;1;1	0	0	0	0	0	0	0	0	0	0	0	0	0	0	0	0	0	0	0	0	0	0	1	1	1	0	0	2	2	2	2	2	1	2	1	1	0	0
E9PC52;Q16576;Q16576-2;Q5JP01;C9J7L0;Q5JNZ6;Q5JP02	E9PC52;Q16576;Q16576-2;Q5JP01	Histone-binding protein RBBP7	RBBP7	tr|E9PC52|E9PC52_HUMAN Isoform of Q16576, Histone-binding protein RBBP7 OS=Homo sapiens OX=9606 GN=RBBP7 PE=1 SV=1;sp|Q16576|RBBP7_HUMAN Histone-binding protein RBBP7 OS=Homo sapiens OX=9606 GN=RBBP7 PE=1 SV=1;sp|Q16576-2|RBBP7_HUMAN Isoform of Q16576, Iso	7	8	8	5	8;8;8;5;1;1;1	8;8;8;5;1;1;1	5;5;5;3;1;1;0	1	1	1	1	1	1	1	1	1	5	4	5	5	5	5	5	5	5	7	5	5	7	7	7	7	7	6	6	6	6	6	6	6	6	6	3	1	1
E9PCX2;P15121	E9PCX2;P15121	Aldose reductase	AKR1B1	tr|E9PCX2|E9PCX2_HUMAN Isoform of P15121, Aldose reductase OS=Homo sapiens OX=9606 GN=AKR1B1 PE=1 SV=1;sp|P15121|ALDR_HUMAN Aldose reductase OS=Homo sapiens OX=9606 GN=AKR1B1 PE=1 SV=3	2	1	1	1	1;1	1;1	1;1	1	1	1	1	1	1	1	1	1	1	1	1	1	1	1	1	1	1	1	1	1	1	1	1	1	1	1	1	1	1	1	1	1	1	1	1	1	1
E9PCY5;Q02880-2;Q02880	E9PCY5;Q02880-2;Q02880	DNA topoisomerase 2;DNA topoisomerase 2-beta	TOP2B	tr|E9PCY5|E9PCY5_HUMAN Isoform of Q02880, DNA topoisomerase 2 (Fragment) OS=Homo sapiens OX=9606 GN=TOP2B PE=1 SV=1;sp|Q02880-2|TOP2B_HUMAN Isoform of Q02880, Isoform Beta-1 of DNA topoisomerase 2-beta OS=Homo sapiens OX=9606 GN=TOP2B;sp|Q02880|TOP2B_HUMAN	3	3	2	2	3;3;3	2;2;2	2;2;2	2	2	2	2	2	1	2	2	2	1	0	1	1	1	1	1	1	1	1	1	1	1	1	1	1	1	1	0	0	0	0	0	0	0	0	0	2	2
E9PCY7;G8JLB6;P31943;D6RBM0;D6RIT2;D6RIU0;D6RAM1;D6R9T0;D6RFM3;D6RDU3;D6RJ04;D6RIH9;E7EQJ0;E5RGV0;E7EN40;D6RDL0;H0YB39;H0YBD7;D6RF17;E5RGH4;H0YAQ2;H0YBG7;D6R9D3;E5RJ94;P31942-2;P31942	E9PCY7;G8JLB6;P31943;D6RBM0;D6RIT2;D6RIU0;D6RAM1;D6R9T0;D6RFM3;D6RDU3;D6RJ04;D6RIH9;E7EQJ0;E5RGV0;E7EN40	Heterogeneous nuclear ribonucleoprotein H;Heterogeneous nuclear ribonucleoprotein H, N-terminally processed	HNRNPH1	tr|E9PCY7|E9PCY7_HUMAN Isoform of P31943, Heterogeneous nuclear ribonucleoprotein H OS=Homo sapiens OX=9606 GN=HNRNPH1 PE=1 SV=1;tr|G8JLB6|G8JLB6_HUMAN Isoform of P31943, Heterogeneous nuclear ribonucleoprotein H OS=Homo sapiens OX=9606 GN=HNRNPH1 PE=1 SV=	26	15	15	7	15;15;15;11;10;10;9;9;9;9;9;9;8;8;8;6;6;5;4;4;4;4;3;2;1;1	15;15;15;11;10;10;9;9;9;9;9;9;8;8;8;6;6;5;4;4;4;4;3;2;1;1	7;7;7;6;7;6;6;6;6;6;6;6;6;4;5;5;1;1;4;1;1;1;3;2;0;0	0	0	0	0	0	0	0	0	0	11	9	12	10	11	12	12	12	12	13	13	11	13	14	12	13	13	13	12	13	12	12	10	12	12	11	12	0	0
E9PD53;Q9NTJ3-2;Q9NTJ3;C9JR83;C9J9E4;C9JVD8;C9J578;C9JWF0;C9IYK2;C9JJ64	E9PD53;Q9NTJ3-2;Q9NTJ3	Structural maintenance of chromosomes protein;Structural maintenance of chromosomes protein 4	SMC4	tr|E9PD53|E9PD53_HUMAN Isoform of Q9NTJ3, Structural maintenance of chromosomes protein OS=Homo sapiens OX=9606 GN=SMC4 PE=1 SV=1;sp|Q9NTJ3-2|SMC4_HUMAN Isoform of Q9NTJ3, Isoform 2 of Structural maintenance of chromosomes protein 4 OS=Homo sapiens OX=9606	10	13	13	13	13;13;13;6;4;2;2;2;2;2	13;13;13;6;4;2;2;2;2;2	13;13;13;6;4;2;2;2;2;2	0	0	0	0	0	0	0	0	0	0	0	0	0	0	0	0	0	0	4	3	3	9	10	9	5	3	4	2	2	2	6	5	6	4	2	3	0	0
E9PD68;Q14194;Q14194-2	E9PD68;Q14194;Q14194-2	Dihydropyrimidinase-related protein 1	CRMP1	tr|E9PD68|E9PD68_HUMAN Isoform of Q14194, Dihydropyrimidinase-related protein 1 OS=Homo sapiens OX=9606 GN=CRMP1 PE=1 SV=1;sp|Q14194|DPYL1_HUMAN Dihydropyrimidinase-related protein 1 OS=Homo sapiens OX=9606 GN=CRMP1 PE=1 SV=1;sp|Q14194-2|DPYL1_HUMAN Isofor	3	6	2	2	6;6;6	2;2;2	2;2;2	0	0	0	0	0	0	0	0	0	4	5	5	3	3	3	2	2	1	0	0	0	0	1	1	0	0	0	0	0	0	0	0	0	0	0	0	0	0
E9PD99;Q96II8-3;Q96II8-4;Q96II8;Q96II8-2;F8WFB5	E9PD99;Q96II8-3;Q96II8-4;Q96II8;Q96II8-2;F8WFB5	Leucine-rich repeat and calponin homology domain-containing protein 3	LRCH3	tr|E9PD99|E9PD99_HUMAN Isoform of Q96II8, Leucine-rich repeat and calponin homology domain-containing protein 3 OS=Homo sapiens OX=9606 GN=LRCH3 PE=1 SV=1;sp|Q96II8-3|LRCH3_HUMAN Isoform of Q96II8, Isoform 3 of Leucine-rich repeat and calponin homology dom	6	2	2	2	2;2;2;2;2;1	2;2;2;2;2;1	2;2;2;2;2;1	0	0	0	0	0	0	0	0	0	0	0	0	0	0	0	0	0	0	2	1	1	1	2	2	2	2	2	0	0	0	0	0	0	0	0	0	0	0
E9PDF6;O43795-2;O43795;H7C2Y7;E7EQD9;Q9UBC5;C9JYW1;A0A0U1RRI3;G3V342	E9PDF6;O43795-2;O43795	Unconventional myosin-Ib	MYO1B	tr|E9PDF6|E9PDF6_HUMAN Isoform of O43795, Unconventional myosin-Ib OS=Homo sapiens OX=9606 GN=MYO1B PE=1 SV=1;sp|O43795-2|MYO1B_HUMAN Isoform of O43795, Isoform 2 of Unconventional myosin-Ib OS=Homo sapiens OX=9606 GN=MYO1B;sp|O43795|MYO1B_HUMAN Unconventi	9	12	12	12	12;12;12;4;3;2;1;1;1	12;12;12;4;3;2;1;1;1	12;12;12;4;3;2;1;1;1	1	1	1	1	1	1	1	1	1	0	0	0	0	0	0	0	0	0	7	5	5	8	9	7	6	7	7	2	1	1	1	2	2	2	2	2	1	1
E9PES6;E7ES08;E7EQU1;O15347	E9PES6;E7ES08;E7EQU1;O15347	High mobility group protein B3	HMGB3	tr|E9PES6|E9PES6_HUMAN Isoform of O15347, High mobility group protein B3 (Fragment) OS=Homo sapiens OX=9606 GN=HMGB3 PE=1 SV=1;tr|E7ES08|E7ES08_HUMAN Isoform of O15347, High mobility group protein B3 (Fragment) OS=Homo sapiens OX=9606 GN=HMGB3 PE=1 SV=1;tr	4	1	1	1	1;1;1;1	1;1;1;1	1;1;1;1	1	1	1	1	1	1	1	1	1	0	0	0	0	0	0	0	0	0	0	0	0	0	0	0	0	0	0	0	0	0	0	0	0	0	0	0	1	1
E9PF19;Q9Y4P3;Q96E41;F8WDI9;A0A087WXC6;F8WCR3	E9PF19;Q9Y4P3;Q96E41	Transducin beta-like protein 2	TBL2	tr|E9PF19|E9PF19_HUMAN Isoform of Q9Y4P3, Transducin beta-like protein 2 OS=Homo sapiens OX=9606 GN=TBL2 PE=1 SV=1;sp|Q9Y4P3|TBL2_HUMAN Transducin beta-like protein 2 OS=Homo sapiens OX=9606 GN=TBL2 PE=1 SV=1;tr|Q96E41|Q96E41_HUMAN Isoform of Q9Y4P3, TBL2	6	5	5	5	5;5;4;2;1;1	5;5;4;2;1;1	5;5;4;2;1;1	0	0	0	0	0	0	0	0	0	3	3	3	3	3	3	2	3	3	3	4	3	3	3	3	3	3	3	1	1	0	1	1	1	1	0	0	0	0
E9PF88	E9PF88		MTA3	tr|E9PF88|E9PF88_HUMAN Isoform of Q9BTC8, Metastasis-associated protein MTA3 OS=Homo sapiens OX=9606 GN=MTA3 PE=1 SV=1	1	1	1	1	1	1	1	0	0	0	0	0	0	0	0	0	0	0	0	0	0	0	0	0	0	0	0	0	0	1	0	0	0	1	0	0	0	0	0	0	0	0	0	0	0
E9PFE3;C9JF98;F8WDX8;E7EMS9;Q75MG1;E7ETZ4;Q9Y6E2-2;Q9Y6E2	E9PFE3;C9JF98;F8WDX8;E7EMS9;Q75MG1;E7ETZ4;Q9Y6E2-2;Q9Y6E2	Basic leucine zipper and W2 domain-containing protein 2	BZW2	tr|E9PFE3|E9PFE3_HUMAN Isoform of Q9Y6E2, Basic leucine zipper and W2 domain-containing protein 2 OS=Homo sapiens OX=9606 GN=BZW2 PE=1 SV=1;tr|C9JF98|C9JF98_HUMAN Isoform of Q9Y6E2, Basic leucine zipper and W2 domain-containing protein 2 (Fragment) OS=Homo	8	1	1	1	1;1;1;1;1;1;1;1	1;1;1;1;1;1;1;1	1;1;1;1;1;1;1;1	0	0	0	0	0	0	0	0	0	0	0	0	0	0	0	0	0	0	0	0	0	0	1	0	0	1	1	0	0	0	0	0	0	0	0	0	0	0
E9PGW7;Q5T8T7;E7EN96;Q5T8T8;Q15528-2;Q15528	E9PGW7;Q5T8T7;E7EN96;Q5T8T8;Q15528-2;Q15528	Mediator of RNA polymerase II transcription subunit 22	MED22	tr|E9PGW7|E9PGW7_HUMAN Isoform of Q15528, Mediator of RNA polymerase II transcription subunit 22 (Fragment) OS=Homo sapiens OX=9606 GN=MED22 PE=1 SV=1;tr|Q5T8T7|Q5T8T7_HUMAN Isoform of Q15528, Mediator complex subunit 22 OS=Homo sapiens OX=9606 GN=MED22 PE	6	2	2	2	2;2;2;2;2;2	2;2;2;2;2;2	2;2;2;2;2;2	0	0	0	0	0	0	0	0	0	1	1	1	1	1	1	1	1	1	0	1	0	2	2	2	0	1	1	1	1	0	1	2	2	0	0	1	0	0
E9PH82;Q8NCA5-2;Q8NCA5	E9PH82;Q8NCA5-2;Q8NCA5	Protein FAM98A	FAM98A	tr|E9PH82|E9PH82_HUMAN Isoform of Q8NCA5, Protein FAM98A OS=Homo sapiens OX=9606 GN=FAM98A PE=1 SV=1;sp|Q8NCA5-2|FA98A_HUMAN Isoform of Q8NCA5, Isoform 2 of Protein FAM98A OS=Homo sapiens OX=9606 GN=FAM98A;sp|Q8NCA5|FA98A_HUMAN Protein FAM98A OS=Homo sapie	3	2	2	2	2;2;2	2;2;2	2;2;2	0	0	0	0	0	0	0	0	0	0	0	0	0	0	0	0	0	0	2	2	2	0	1	0	1	1	1	1	1	1	0	0	1	0	0	0	0	0
E9PH99;Q9Y4E5-2;Q9Y4E5	E9PH99;Q9Y4E5-2;Q9Y4E5	Zinc finger protein 451	ZNF451	tr|E9PH99|E9PH99_HUMAN Isoform of Q9Y4E5, E3 SUMO-protein ligase ZNF451 OS=Homo sapiens OX=9606 GN=ZNF451 PE=1 SV=1;sp|Q9Y4E5-2|ZN451_HUMAN Isoform of Q9Y4E5, Isoform 2 of E3 SUMO-protein ligase ZNF451 OS=Homo sapiens OX=9606 GN=ZNF451;sp|Q9Y4E5|ZN451_HUMA	3	1	1	1	1;1;1	1;1;1	1;1;1	0	0	0	0	0	0	0	0	0	1	1	1	1	1	1	1	1	1	0	0	0	0	0	0	0	0	0	0	0	0	0	0	0	0	0	0	0	0
E9PI95;E9PPP2;Q9NPH5-5;Q9NPH5-2;Q9NPH5-9;Q9NPH5-6;Q9NPH5-8;Q9NPH5	E9PI95;E9PPP2;Q9NPH5-5;Q9NPH5-2;Q9NPH5-9;Q9NPH5-6;Q9NPH5-8;Q9NPH5	NADPH oxidase 4	NOX4	tr|E9PI95|E9PI95_HUMAN Isoform of Q9NPH5, NADPH oxidase 4 OS=Homo sapiens OX=9606 GN=NOX4 PE=4 SV=1;tr|E9PPP2|E9PPP2_HUMAN Isoform of Q9NPH5, NADPH oxidase 4 OS=Homo sapiens OX=9606 GN=NOX4 PE=4 SV=1;sp|Q9NPH5-5|NOX4_HUMAN Isoform of Q9NPH5, Isoform 5 of N	8	1	1	1	1;1;1;1;1;1;1;1	1;1;1;1;1;1;1;1	1;1;1;1;1;1;1;1	0	0	0	0	0	0	0	0	0	0	0	0	0	0	0	0	0	0	0	0	0	0	0	0	0	0	0	1	1	1	1	1	1	1	1	1	0	0
E9PIN3;Q9UBU9	E9PIN3;Q9UBU9	Nuclear RNA export factor 1	NXF1	tr|E9PIN3|E9PIN3_HUMAN Isoform of Q9UBU9, Nuclear RNA export factor 1 (Fragment) OS=Homo sapiens OX=9606 GN=NXF1 PE=1 SV=1;sp|Q9UBU9|NXF1_HUMAN Nuclear RNA export factor 1 OS=Homo sapiens OX=9606 GN=NXF1 PE=1 SV=1	2	1	1	1	1;1	1;1	1;1	1	1	1	1	1	1	1	1	1	1	1	1	1	1	1	1	1	1	0	0	0	0	0	0	0	0	0	0	1	1	0	1	0	1	0	0	1	1
E9PJ24;B7ZM65;F8WEF5;A0A0J9YYB5;A0A0J9YWD5;Q9P1Y6-3;Q9P1Y6;A0A0J9YX88;Q9P1Y6-2	E9PJ24;B7ZM65;F8WEF5;A0A0J9YYB5;A0A0J9YWD5;Q9P1Y6-3;Q9P1Y6;A0A0J9YX88;Q9P1Y6-2	PHD and RING finger domain-containing protein 1	PHRF1	tr|E9PJ24|E9PJ24_HUMAN Isoform of Q9P1Y6, PHD and RING finger domain-containing protein 1 OS=Homo sapiens OX=9606 GN=PHRF1 PE=1 SV=1;tr|B7ZM65|B7ZM65_HUMAN Isoform of Q9P1Y6, PHD and RING finger domain-containing protein 1 OS=Homo sapiens OX=9606 GN=PHRF1	9	42	42	41	42;42;42;42;42;42;42;35;35	42;42;42;42;42;42;42;35;35	41;41;41;41;41;41;41;35;35	0	0	0	0	0	0	0	0	0	40	38	40	36	36	35	40	40	38	13	15	11	12	11	12	13	14	15	14	14	17	12	12	13	15	16	14	0	0
E9PJD2;Q5T0D2;P30085-2;P30085	E9PJD2;Q5T0D2;P30085-2;P30085	UMP-CMP kinase	CMPK1	tr|E9PJD2|E9PJD2_HUMAN Isoform of P30085, UMP-CMP kinase OS=Homo sapiens OX=9606 GN=CMPK1 PE=1 SV=1;tr|Q5T0D2|Q5T0D2_HUMAN Isoform of P30085, UMP-CMP kinase OS=Homo sapiens OX=9606 GN=CMPK1 PE=1 SV=1;sp|P30085-2|KCY_HUMAN Isoform of P30085, Isoform 2 of UM	4	1	1	1	1;1;1;1	1;1;1;1	1;1;1;1	1	1	1	1	1	1	0	1	1	0	0	0	0	0	0	0	0	0	0	0	0	0	0	0	0	0	0	0	0	0	0	0	0	0	0	0	1	1
E9PK08;H7BXH2;E9PKF6;Q5H9R7-3;Q5H9R7-4;Q5H9R7-6;Q5H9R7-2;Q5H9R7;Q5H9R7-5	E9PK08;H7BXH2;E9PKF6;Q5H9R7-3;Q5H9R7-4;Q5H9R7-6;Q5H9R7-2;Q5H9R7;Q5H9R7-5	Serine/threonine-protein phosphatase 6 regulatory subunit 3	PPP6R3	tr|E9PK08|E9PK08_HUMAN Isoform of Q5H9R7, Serine/threonine-protein phosphatase 6 regulatory subunit 3 (Fragment) OS=Homo sapiens OX=9606 GN=PPP6R3 PE=1 SV=1;tr|H7BXH2|H7BXH2_HUMAN Isoform of Q5H9R7, Serine/threonine-protein phosphatase 6 regulatory subunit	9	1	1	1	1;1;1;1;1;1;1;1;1	1;1;1;1;1;1;1;1;1	1;1;1;1;1;1;1;1;1	0	0	0	0	0	0	0	0	0	0	0	0	0	0	0	0	0	0	0	0	0	1	1	0	1	0	0	0	0	0	0	0	0	0	0	0	0	0
E9PK54	E9PK54		HSPA8	tr|E9PK54|E9PK54_HUMAN Isoform of P11142, Heat shock cognate 71 kDa protein (Fragment) OS=Homo sapiens OX=9606 GN=HSPA8 PE=1 SV=8	1	14	1	1	14	1	1	3	3	2	3	3	3	3	3	3	12	12	12	12	12	12	12	12	12	12	12	12	13	13	13	12	13	12	13	13	13	13	13	13	13	11	12	0	0
E9PK91;Q9NYF8-3;E9PQN2;E9PKI6;A0A1W2PQ43;E9PK09;E9PJA7;H0YF63;H0YF00	E9PK91;Q9NYF8-3;E9PQN2;E9PKI6;A0A1W2PQ43;E9PK09	Bcl-2-associated transcription factor 1	BCLAF1	tr|E9PK91|E9PK91_HUMAN Isoform of Q9NYF8, Bcl-2-associated transcription factor 1 OS=Homo sapiens OX=9606 GN=BCLAF1 PE=1 SV=1;sp|Q9NYF8-3|BCLF1_HUMAN Isoform of Q9NYF8, Isoform 3 of Bcl-2-associated transcription factor 1 OS=Homo sapiens OX=9606 GN=BCLAF1;	9	57	1	1	57;57;48;48;45;45;17;9;6	1;1;0;0;0;0;0;1;0	1;1;0;0;0;0;0;1;0	0	0	0	0	0	0	0	0	0	53	53	52	54	50	51	53	55	54	21	21	20	22	23	21	22	22	22	3	3	4	4	2	3	4	4	4	0	0
E9PKB1;Q0P6D6	E9PKB1;Q0P6D6	Coiled-coil domain-containing protein 15	CCDC15	tr|E9PKB1|E9PKB1_HUMAN Isoform of Q0P6D6, Coiled-coil domain-containing protein 15 OS=Homo sapiens OX=9606 GN=CCDC15 PE=1 SV=1;sp|Q0P6D6|CCD15_HUMAN Coiled-coil domain-containing protein 15 OS=Homo sapiens OX=9606 GN=CCDC15 PE=2 SV=2	2	1	1	1	1;1	1;1	1;1	0	0	0	0	0	0	0	0	0	0	0	0	0	0	0	0	0	0	0	0	0	0	0	0	0	0	0	0	0	0	1	0	1	1	1	0	0	0
E9PL01;A0A087WUC6;E9PI68;Q15005;E9PRB9	E9PL01;A0A087WUC6;E9PI68;Q15005;E9PRB9	Signal peptidase complex subunit 2	SPCS2	tr|E9PL01|E9PL01_HUMAN Isoform of Q15005, Signal peptidase complex subunit 2 OS=Homo sapiens OX=9606 GN=SPCS2 PE=1 SV=1;tr|A0A087WUC6|A0A087WUC6_HUMAN Isoform of Q15005, Signal peptidase complex subunit 2 OS=Homo sapiens OX=9606 GN=SPCS2 PE=1 SV=1;tr|E9PI6	5	2	2	2	2;2;2;2;1	2;2;2;2;1	2;2;2;2;1	0	0	0	0	0	0	0	0	0	0	0	0	0	0	0	0	0	0	2	2	2	2	2	2	2	2	2	0	0	0	0	0	0	0	0	0	0	0
E9PLA9;G3V153;Q14444-2;Q14444	E9PLA9;G3V153;Q14444-2;Q14444	Caprin-1	CAPRIN1	tr|E9PLA9|E9PLA9_HUMAN Isoform of Q14444, Caprin-1 (Fragment) OS=Homo sapiens OX=9606 GN=CAPRIN1 PE=1 SV=1;tr|G3V153|G3V153_HUMAN Isoform of Q14444, Caprin-1 OS=Homo sapiens OX=9606 GN=CAPRIN1 PE=1 SV=1;sp|Q14444-2|CAPR1_HUMAN Isoform of Q14444, Isoform 2	4	2	2	2	2;2;2;2	2;2;2;2	2;2;2;2	0	0	0	0	0	0	0	0	0	0	0	0	0	0	0	0	0	0	2	2	2	2	2	0	1	1	1	0	0	0	0	0	0	0	0	0	0	0
E9PM69;R4GNH3;P17980;E9PMD8;E9PKD5;E9PN50;E9PLG2	E9PM69;R4GNH3;P17980;E9PMD8;E9PKD5;E9PN50	26S protease regulatory subunit 6A	PSMC3	tr|E9PM69|E9PM69_HUMAN Isoform of P17980, 26S proteasome regulatory subunit 6A OS=Homo sapiens OX=9606 GN=PSMC3 PE=1 SV=1;tr|R4GNH3|R4GNH3_HUMAN Isoform of P17980, 26S proteasome regulatory subunit 6A OS=Homo sapiens OX=9606 GN=PSMC3 PE=1 SV=1;sp|P17980|PR	7	7	7	7	7;7;7;6;6;5;3	7;7;7;6;6;5;3	7;7;7;6;6;5;3	0	0	0	0	0	0	0	0	0	2	2	1	3	2	2	1	1	2	4	3	2	5	5	4	3	3	4	3	4	3	4	4	3	4	2	2	0	0
E9PMP7;F8WD26;J3KP06;Q8WWI1-3;Q8WWI1-4;Q8WWI1-2;Q8WWI1;E9PMS6;H0Y424;A0A0A0MTE2;E9PMT2;Q8WWI1-5;H0YE95;H0YDQ3;H0YDG6;E9PLU6;E9PK58;E9PJ10;U3KQE6;E9PRE3;E9PRJ0	E9PMP7;F8WD26;J3KP06;Q8WWI1-3;Q8WWI1-4;Q8WWI1-2;Q8WWI1;E9PMS6;H0Y424;A0A0A0MTE2;E9PMT2;Q8WWI1-5	LIM domain only protein 7	LMO7	tr|E9PMP7|E9PMP7_HUMAN Isoform of Q8WWI1, LIM domain only protein 7 (Fragment) OS=Homo sapiens OX=9606 GN=LMO7 PE=1 SV=8;tr|F8WD26|F8WD26_HUMAN Isoform of Q8WWI1, LIM domain only protein 7 OS=Homo sapiens OX=9606 GN=LMO7 PE=1 SV=2;tr|J3KP06|J3KP06_HUMAN Is	21	12	12	12	12;12;12;12;12;12;12;11;9;9;9;9;3;3;3;2;2;2;1;1;1	12;12;12;12;12;12;12;11;9;9;9;9;3;3;3;2;2;2;1;1;1	12;12;12;12;12;12;12;11;9;9;9;9;3;3;3;2;2;2;1;1;1	0	0	0	0	0	0	0	0	0	9	9	11	10	10	9	9	8	8	0	0	0	0	0	0	0	0	0	0	0	0	0	0	0	0	0	0	0	0
E9PN17;O75964	E9PN17;O75964	ATP synthase subunit g, mitochondrial	ATP5L	tr|E9PN17|E9PN17_HUMAN Isoform of O75964, ATP synthase membrane subunit g OS=Homo sapiens OX=9606 GN=ATP5MG PE=1 SV=1;sp|O75964|ATP5L_HUMAN ATP synthase subunit g, mitochondrial OS=Homo sapiens OX=9606 GN=ATP5L PE=1 SV=3	2	1	1	1	1;1	1;1	1;1	0	0	0	0	0	0	0	0	0	1	1	1	1	1	1	1	1	1	1	1	1	1	1	1	1	1	1	0	0	0	0	0	0	0	0	0	0	0
E9PN51;F8W9K7;E9PKH6;E9PPW7;O00217;H0YDT4	E9PN51;F8W9K7;E9PKH6;E9PPW7;O00217;H0YDT4	NADH dehydrogenase [ubiquinone] iron-sulfur protein 8, mitochondrial	NDUFS8	tr|E9PN51|E9PN51_HUMAN Isoform of O00217, NADH dehydrogenase [ubiquinone] iron-sulfur protein 8, mitochondrial (Fragment) OS=Homo sapiens OX=9606 GN=NDUFS8 PE=1 SV=1;tr|F8W9K7|F8W9K7_HUMAN Isoform of O00217, NADH dehydrogenase [ubiquinone] iron-sulfur prot	6	2	2	2	2;2;2;2;2;1	2;2;2;2;2;1	2;2;2;2;2;1	0	0	0	0	0	0	0	0	0	1	1	1	1	1	1	1	1	0	1	1	1	1	1	1	1	1	1	0	0	0	0	0	0	0	0	0	0	0
E9PNW8;Q8WVX9	E9PNW8;Q8WVX9	Fatty acyl-CoA reductase 1	FAR1	tr|E9PNW8|E9PNW8_HUMAN Isoform of Q8WVX9, Fatty acyl-CoA reductase (Fragment) OS=Homo sapiens OX=9606 GN=FAR1 PE=1 SV=1;sp|Q8WVX9|FACR1_HUMAN Fatty acyl-CoA reductase 1 OS=Homo sapiens OX=9606 GN=FAR1 PE=1 SV=1	2	1	1	1	1;1	1;1	1;1	0	0	0	0	0	0	0	0	0	0	0	0	0	0	0	0	0	0	1	1	1	1	1	1	1	1	1	1	1	1	1	1	1	1	1	0	0	0
E9PPI9;Q9NPD3	E9PPI9;Q9NPD3	Exosome complex component RRP41	EXOSC4	tr|E9PPI9|E9PPI9_HUMAN Isoform of Q9NPD3, Exosome complex component RRP41 OS=Homo sapiens OX=9606 GN=EXOSC4 PE=1 SV=1;sp|Q9NPD3|EXOS4_HUMAN Exosome complex component RRP41 OS=Homo sapiens OX=9606 GN=EXOSC4 PE=1 SV=3	2	1	1	1	1;1	1;1	1;1	0	0	0	0	0	0	0	0	0	1	1	1	1	1	1	1	1	1	1	1	1	1	1	1	1	1	1	1	1	1	1	1	1	1	1	1	0	0
E9PPJ1;Q8NG31-3;Q8NG31-4;Q8NG31-2;Q8NG31;H0YCZ2	E9PPJ1;Q8NG31-3;Q8NG31-4;Q8NG31-2;Q8NG31;H0YCZ2	Protein CASC5	CASC5	tr|E9PPJ1|E9PPJ1_HUMAN Isoform of Q8NG31, Kinetochore scaffold 1 OS=Homo sapiens OX=9606 GN=KNL1 PE=1 SV=2;sp|Q8NG31-3|KNL1_HUMAN Isoform of Q8NG31, Isoform 3 of Kinetochore scaffold 1 OS=Homo sapiens OX=9606 GN=KNL1;sp|Q8NG31-4|KNL1_HUMAN Isoform of Q8NG3	6	2	2	2	2;2;2;2;2;1	2;2;2;2;2;1	2;2;2;2;2;1	0	0	0	0	0	0	0	0	0	0	0	0	0	0	0	0	0	0	2	2	2	2	2	2	1	2	2	0	0	0	0	0	0	0	0	0	0	0
E9PR30;P62861	E9PR30;P62861	40S ribosomal protein S30	FAU	tr|E9PR30|E9PR30_HUMAN Isoform of P35544, 40S ribosomal protein S30 OS=Homo sapiens OX=9606 GN=FAU PE=1 SV=1;sp|P62861|RS30_HUMAN Isoform of P35544, 40S ribosomal protein S30 OS=Homo sapiens OX=9606 GN=FAU PE=1 SV=1	2	4	4	4	4;4	4;4	4;4	2	1	2	2	2	2	2	2	2	4	4	4	4	4	4	3	4	3	4	4	4	4	4	4	4	4	4	3	3	3	3	3	3	3	3	3	2	1
E9PSG0;O75052-3;O75052	E9PSG0;O75052-3;O75052	Carboxyl-terminal PDZ ligand of neuronal nitric oxide synthase protein	NOS1AP	tr|E9PSG0|E9PSG0_HUMAN Isoform of O75052, Carboxyl-terminal PDZ ligand of neuronal nitric oxide synthase protein OS=Homo sapiens OX=9606 GN=NOS1AP PE=1 SV=1;sp|O75052-3|CAPON_HUMAN Isoform of O75052, Isoform 3 of Carboxyl-terminal PDZ ligand of neuronal ni	3	4	4	4	4;4;4	4;4;4	4;4;4	0	0	0	0	0	0	0	0	0	0	0	0	0	0	0	0	0	0	3	3	3	1	1	2	2	2	3	0	0	0	0	0	0	0	0	0	0	0
F1T0B3;A0A087X2G1;Q92499;Q92499-3;Q92499-2	F1T0B3;A0A087X2G1;Q92499;Q92499-3;Q92499-2	ATP-dependent RNA helicase DDX1	DDX1	tr|F1T0B3|F1T0B3_HUMAN Isoform of Q92499, ATP-dependent RNA helicase DDX1 OS=Homo sapiens OX=9606 GN=DDX1 PE=1 SV=1;tr|A0A087X2G1|A0A087X2G1_HUMAN Isoform of Q92499, ATP-dependent RNA helicase DDX1 OS=Homo sapiens OX=9606 GN=DDX1 PE=1 SV=1;sp|Q92499|DDX1_H	5	16	16	16	16;16;16;14;13	16;16;16;14;13	16;16;16;14;13	0	0	0	0	0	0	0	0	0	9	9	9	6	4	3	7	6	4	10	9	10	4	6	4	6	6	7	11	9	9	3	4	2	5	5	2	0	0
F2Z2W7;Q8IZ69-2;Q8IZ69;H7C100	F2Z2W7;Q8IZ69-2;Q8IZ69	tRNA (uracil-5-)-methyltransferase homolog A	TRMT2A	tr|F2Z2W7|F2Z2W7_HUMAN Isoform of Q8IZ69, tRNA (uracil-5-)-methyltransferase homolog A OS=Homo sapiens OX=9606 GN=TRMT2A PE=1 SV=1;sp|Q8IZ69-2|TRM2A_HUMAN Isoform of Q8IZ69, Isoform 2 of tRNA (uracil-5-)-methyltransferase homolog A OS=Homo sapiens OX=9606	4	7	7	7	7;7;7;1	7;7;7;1	7;7;7;1	0	0	0	0	0	0	0	0	0	1	1	1	1	0	1	1	1	0	2	2	1	4	2	1	1	1	2	5	4	4	5	4	3	5	3	3	0	0
F2Z2X1;Q8N228-2	F2Z2X1;Q8N228-2		SCML4	tr|F2Z2X1|F2Z2X1_HUMAN Isoform of Q8N228, Sex comb on midleg-like protein 4 OS=Homo sapiens OX=9606 GN=SCML4 PE=1 SV=1;sp|Q8N228-2|SCML4_HUMAN Isoform of Q8N228, Isoform 2 of Sex comb on midleg-like protein 4 OS=Homo sapiens OX=9606 GN=SCML4	2	1	1	1	1;1	1;1	1;1	0	0	0	0	0	0	0	0	0	0	0	0	0	1	0	0	0	0	0	0	0	0	0	0	0	0	0	0	0	0	0	0	0	0	0	0	0	0
F2Z393;P37837	F2Z393;P37837	Transaldolase	TALDO1	tr|F2Z393|F2Z393_HUMAN Isoform of P37837, Transaldolase OS=Homo sapiens OX=9606 GN=TALDO1 PE=1 SV=1;sp|P37837|TALDO_HUMAN Transaldolase OS=Homo sapiens OX=9606 GN=TALDO1 PE=1 SV=2	2	2	2	2	2;2	2;2	2;2	2	2	2	2	2	2	2	2	2	0	0	0	0	0	0	0	0	0	0	0	0	0	0	0	0	0	0	1	1	1	1	1	1	1	1	1	2	2
F2Z3C1	F2Z3C1		CDRT15	tr|F2Z3C1|F2Z3C1_HUMAN Isoform of Q96T59, CMT1A duplicated region transcript 15 protein OS=Homo sapiens OX=9606 GN=CDRT15 PE=1 SV=1	1	1	1	1	1	1	1	0	0	0	0	0	0	0	0	0	0	0	0	0	0	0	0	0	0	0	0	0	0	0	0	0	0	0	1	1	0	1	1	1	1	1	1	0	0
F5GX11;P25786;P25786-2	F5GX11;P25786;P25786-2	Proteasome subunit alpha type-1	PSMA1	tr|F5GX11|F5GX11_HUMAN Isoform of P25786, Proteasome endopeptidase complex OS=Homo sapiens OX=9606 GN=PSMA1 PE=1 SV=1;sp|P25786|PSA1_HUMAN Proteasome subunit alpha type-1 OS=Homo sapiens OX=9606 GN=PSMA1 PE=1 SV=1;sp|P25786-2|PSA1_HUMAN Isoform of P25786,	3	1	1	1	1;1;1	1;1;1	1;1;1	1	1	1	1	1	1	1	1	1	1	1	0	1	1	1	1	1	1	0	1	1	0	0	0	0	0	0	1	1	1	1	1	1	1	1	1	1	1
F5GXF5;E7ETD6;E9PE19;A0A2R8Y7Q1;Q12830-4;Q12830-2;Q12830;A0A0A0MR81	F5GXF5;E7ETD6;E9PE19;A0A2R8Y7Q1;Q12830-4;Q12830-2;Q12830;A0A0A0MR81	Nucleosome-remodeling factor subunit BPTF	BPTF	tr|F5GXF5|F5GXF5_HUMAN Isoform of Q12830, Nucleosome-remodeling factor subunit BPTF (Fragment) OS=Homo sapiens OX=9606 GN=BPTF PE=1 SV=2;tr|E7ETD6|E7ETD6_HUMAN Isoform of Q12830, Nucleosome-remodeling factor subunit BPTF (Fragment) OS=Homo sapiens OX=9606	8	3	3	3	3;3;3;3;3;3;3;2	3;3;3;3;3;3;3;2	3;3;3;3;3;3;3;2	0	0	0	0	0	0	0	0	0	0	0	0	0	0	0	0	0	0	1	1	2	2	2	1	1	2	3	0	0	0	0	0	0	0	0	0	0	0
F5GY37;J3KPX7;Q99623;F5GWA7;Q99623-2;F5H3X6;F5H2D2;F5H0C5	F5GY37;J3KPX7;Q99623;F5GWA7;Q99623-2;F5H3X6	Prohibitin-2	PHB2	tr|F5GY37|F5GY37_HUMAN Isoform of Q99623, Prohibitin-2 OS=Homo sapiens OX=9606 GN=PHB2 PE=1 SV=1;tr|J3KPX7|J3KPX7_HUMAN Isoform of Q99623, Prohibitin-2 OS=Homo sapiens OX=9606 GN=PHB2 PE=1 SV=2;sp|Q99623|PHB2_HUMAN Prohibitin-2 OS=Homo sapiens OX=9606 GN=P	8	8	8	8	8;8;8;7;6;5;2;2	8;8;8;7;6;5;2;2	8;8;8;7;6;5;2;2	0	0	0	0	0	0	0	0	0	3	3	3	3	3	3	3	3	3	6	7	6	7	7	7	7	7	7	2	2	2	2	2	2	2	2	2	0	0
F5GYN0;A6NE01	F5GYN0;A6NE01	Protein FAM186A	FAM186A	tr|F5GYN0|F5GYN0_HUMAN Isoform of A6NE01, Protein FAM186A OS=Homo sapiens OX=9606 GN=FAM186A PE=1 SV=1;sp|A6NE01|F186A_HUMAN Protein FAM186A OS=Homo sapiens OX=9606 GN=FAM186A PE=2 SV=3	2	2	2	2	2;2	2;2	2;2	0	0	0	0	0	0	0	0	0	1	1	1	1	1	1	1	1	1	2	2	2	2	1	2	2	2	2	0	1	1	1	1	1	1	1	1	0	0
F5GZI0;F5GZS6;J3KPF3;P08195-2;P08195-3;P08195;P08195-4	F5GZI0;F5GZS6;J3KPF3;P08195-2;P08195-3;P08195;P08195-4	4F2 cell-surface antigen heavy chain	SLC3A2	tr|F5GZI0|F5GZI0_HUMAN Isoform of P08195, 4F2 cell-surface antigen heavy chain OS=Homo sapiens OX=9606 GN=SLC3A2 PE=1 SV=1;tr|F5GZS6|F5GZS6_HUMAN Isoform of P08195, 4F2 cell-surface antigen heavy chain OS=Homo sapiens OX=9606 GN=SLC3A2 PE=1 SV=1;tr|J3KPF3|	7	2	2	2	2;2;2;2;2;2;2	2;2;2;2;2;2;2	2;2;2;2;2;2;2	0	0	0	0	0	0	0	0	0	0	0	0	0	0	0	0	0	0	2	2	2	2	2	2	2	2	2	0	0	0	0	0	0	0	0	0	0	0
F5GZK7;Q15021	F5GZK7;Q15021	Condensin complex subunit 1	NCAPD2	tr|F5GZK7|F5GZK7_HUMAN Isoform of Q15021, Condensin complex subunit 1 (Fragment) OS=Homo sapiens OX=9606 GN=NCAPD2 PE=1 SV=1;sp|Q15021|CND1_HUMAN Condensin complex subunit 1 OS=Homo sapiens OX=9606 GN=NCAPD2 PE=1 SV=3	2	1	1	1	1;1	1;1	1;1	1	1	1	1	1	1	1	1	1	1	1	1	1	1	1	1	1	1	1	1	1	1	1	1	1	1	1	1	1	1	1	1	1	1	1	1	1	1
F5GZY1;Q9H993	F5GZY1;Q9H993	Protein-glutamate O-methyltransferase	ARMT1	tr|F5GZY1|F5GZY1_HUMAN Isoform of Q9H993, Protein-glutamate O-methyltransferase OS=Homo sapiens OX=9606 GN=ARMT1 PE=1 SV=1;sp|Q9H993|ARMT1_HUMAN Protein-glutamate O-methyltransferase OS=Homo sapiens OX=9606 GN=ARMT1 PE=1 SV=1	2	1	1	1	1;1	1;1	1;1	1	1	1	1	1	1	1	1	1	1	0	1	1	1	1	0	1	1	0	0	0	0	0	0	0	0	0	0	0	0	0	1	0	1	1	0	1	1
F5H1H2;F5H2E6;A0A0C4DGG8;Q8IX12-2;Q8IX12	F5H1H2;F5H2E6;A0A0C4DGG8;Q8IX12-2;Q8IX12	Cell division cycle and apoptosis regulator protein 1	CCAR1	tr|F5H1H2|F5H1H2_HUMAN Isoform of Q8IX12, Cell division cycle and apoptosis regulator protein 1 (Fragment) OS=Homo sapiens OX=9606 GN=CCAR1 PE=1 SV=1;tr|F5H2E6|F5H2E6_HUMAN Isoform of Q8IX12, Cell division cycle and apoptosis regulator protein 1 (Fragment)	5	1	1	1	1;1;1;1;1	1;1;1;1;1	1;1;1;1;1	1	1	1	1	1	1	1	1	1	1	1	1	1	1	1	1	1	1	0	0	0	0	0	0	0	0	0	0	0	0	0	0	0	0	0	0	1	1
F5H2X1;H3BND8;Q93009-3;Q93009	F5H2X1;H3BND8;Q93009-3;Q93009	Ubiquitin carboxyl-terminal hydrolase;Ubiquitin carboxyl-terminal hydrolase 7	USP7	tr|F5H2X1|F5H2X1_HUMAN Isoform of Q93009, Ubiquitin carboxyl-terminal hydrolase 7 OS=Homo sapiens OX=9606 GN=USP7 PE=1 SV=1;tr|H3BND8|H3BND8_HUMAN Isoform of Q93009, Ubiquitin carboxyl-terminal hydrolase 7 (Fragment) OS=Homo sapiens OX=9606 GN=USP7 PE=1 SV	4	1	1	1	1;1;1;1	1;1;1;1	1;1;1;1	1	1	1	1	1	1	1	1	1	1	1	1	1	1	0	1	1	1	0	0	0	0	0	0	0	0	0	0	0	0	0	0	0	0	0	0	1	1
F5H423;C9J1Z8;P61204-2;P84085;P84077;P61204	F5H423;C9J1Z8;P61204-2;P84085;P84077;P61204	ADP-ribosylation factor 3;ADP-ribosylation factor 5;ADP-ribosylation factor 1	ARF5;ARF3;ARF1	tr|F5H423|F5H423_HUMAN Uncharacterized protein OS=Homo sapiens OX=9606 PE=3 SV=1;tr|C9J1Z8|C9J1Z8_HUMAN Isoform of P84085, ADP-ribosylation factor 5 (Fragment) OS=Homo sapiens OX=9606 GN=ARF5 PE=1 SV=1;sp|P61204-2|ARF3_HUMAN Isoform of P61204, Isoform 2 of	6	2	2	2	2;1;1;1;1;1	2;1;1;1;1;1	2;1;1;1;1;1	0	0	0	0	0	0	0	0	0	0	0	0	0	0	0	0	0	0	1	1	1	1	1	1	1	1	1	1	1	1	1	1	1	1	1	1	0	0
F5H4S8;K7ER53;O95644-17;O95644-8;O95644-11;O95644-3;O95644-10;O95644-2;O95644-5;O95644-4;O95644-6;O95644	F5H4S8;K7ER53;O95644-17;O95644-8;O95644-11;O95644-3;O95644-10;O95644-2;O95644-5;O95644-4;O95644-6;O95644	Nuclear factor of activated T-cells, cytoplasmic 1	NFATC1	tr|F5H4S8|F5H4S8_HUMAN Isoform of O95644, Nuclear factor of-activated T-cells, cytoplasmic 1 OS=Homo sapiens OX=9606 GN=NFATC1 PE=1 SV=1;tr|K7ER53|K7ER53_HUMAN Isoform of O95644, Nuclear factor of-activated T-cells, cytoplasmic 1 OS=Homo sapiens OX=9606 GN	12	1	1	1	1;1;1;1;1;1;1;1;1;1;1;1	1;1;1;1;1;1;1;1;1;1;1;1	1;1;1;1;1;1;1;1;1;1;1;1	0	0	0	0	0	0	0	0	0	0	0	0	0	0	0	0	0	0	1	1	1	1	1	1	1	1	1	0	0	0	0	0	0	0	0	0	0	0
F5H5B4;Q13043;Q13043-2	F5H5B4;Q13043;Q13043-2	Serine/threonine-protein kinase 4;Serine/threonine-protein kinase 4 37kDa subunit;Serine/threonine-protein kinase 4 18kDa subunit	STK4	tr|F5H5B4|F5H5B4_HUMAN Isoform of Q13043, Serine/threonine-protein kinase 4 OS=Homo sapiens OX=9606 GN=STK4 PE=1 SV=1;sp|Q13043|STK4_HUMAN Serine/threonine-protein kinase 4 OS=Homo sapiens OX=9606 GN=STK4 PE=1 SV=2;sp|Q13043-2|STK4_HUMAN Isoform of Q13043,	3	2	2	2	2;2;1	2;2;1	2;2;1	0	0	0	0	0	0	0	0	0	0	0	0	0	0	0	0	0	0	0	0	0	0	2	1	0	1	0	0	0	0	0	0	0	0	0	0	0	0
F5H5D3;Q9BQE3;A0A1W2PQM2;F8VVB9;F8VS66;F8W0F6	F5H5D3;Q9BQE3;A0A1W2PQM2	Tubulin alpha-1C chain	TUBA1C	tr|F5H5D3|F5H5D3_HUMAN Isoform of Q9BQE3, Tubulin alpha chain OS=Homo sapiens OX=9606 GN=TUBA1C PE=1 SV=1;sp|Q9BQE3|TBA1C_HUMAN Tubulin alpha-1C chain OS=Homo sapiens OX=9606 GN=TUBA1C PE=1 SV=1;tr|A0A1W2PQM2|A0A1W2PQM2_HUMAN Isoform of Q9BQE3, Tubulin alp	6	41	4	4	41;41;22;17;11;2	4;4;2;0;0;0	4;4;2;0;0;0	8	8	9	8	9	8	7	9	8	31	30	30	32	31	31	27	27	28	34	29	29	34	32	33	32	32	30	33	34	31	37	35	34	35	29	31	0	0
F5H5N1;A0A087WXF6;A0A087WTI3;F5GXJ1;O75251-2;O75251	F5H5N1;A0A087WXF6;A0A087WTI3;F5GXJ1;O75251-2;O75251	NADH dehydrogenase [ubiquinone] iron-sulfur protein 7, mitochondrial	NDUFS7	tr|F5H5N1|F5H5N1_HUMAN Isoform of O75251, NADH dehydrogenase [ubiquinone] iron-sulfur protein 7, mitochondrial OS=Homo sapiens OX=9606 GN=NDUFS7 PE=1 SV=1;tr|A0A087WXF6|A0A087WXF6_HUMAN Isoform of O75251, NADH dehydrogenase [ubiquinone] iron-sulfur protein	6	2	2	2	2;2;2;2;2;2	2;2;2;2;2;2	2;2;2;2;2;2	0	0	0	0	0	0	0	0	0	0	0	0	0	0	0	0	0	0	1	0	0	1	1	1	1	1	1	1	0	1	1	1	1	1	1	0	0	0
F5H5V4;F5GX23;J3KN29;O00233-2;O00233;F5H7X1;F5H169	F5H5V4;F5GX23;J3KN29;O00233-2;O00233;F5H7X1;F5H169	26S proteasome non-ATPase regulatory subunit 9	PSMD9	tr|F5H5V4|F5H5V4_HUMAN Isoform of O00233, 26S proteasome non-ATPase regulatory subunit 9 (Fragment) OS=Homo sapiens OX=9606 GN=PSMD9 PE=1 SV=1;tr|F5GX23|F5GX23_HUMAN Isoform of O00233, 26S proteasome non-ATPase regulatory subunit 9 OS=Homo sapiens OX=9606	7	3	3	3	3;3;3;3;3;2;2	3;3;3;3;3;2;2	3;3;3;3;3;2;2	0	0	0	0	0	0	0	0	0	0	0	0	0	0	0	0	0	0	1	1	1	2	2	2	0	0	2	1	1	1	1	1	1	1	0	0	0	0
F5H6E2;O00159-2;O00159-3;O00159;I3L3F5;I3L501;I3L3Y6;I3L204	F5H6E2;O00159-2;O00159-3;O00159	Unconventional myosin-Ic	MYO1C	tr|F5H6E2|F5H6E2_HUMAN Isoform of O00159, Unconventional myosin-Ic OS=Homo sapiens OX=9606 GN=MYO1C PE=1 SV=1;sp|O00159-2|MYO1C_HUMAN Isoform of O00159, Isoform 2 of Unconventional myosin-Ic OS=Homo sapiens OX=9606 GN=MYO1C;sp|O00159-3|MYO1C_HUMAN Isoform	8	6	6	6	6;6;6;6;1;1;1;1	6;6;6;6;1;1;1;1	6;6;6;6;1;1;1;1	0	0	0	0	0	0	0	0	0	1	1	0	0	1	1	1	1	1	2	0	3	5	5	4	3	3	5	2	2	1	2	2	2	2	1	2	0	0
F5H6X6;E9PKU7;Q14697;Q14697-2	F5H6X6;E9PKU7;Q14697;Q14697-2	Neutral alpha-glucosidase AB	GANAB	tr|F5H6X6|F5H6X6_HUMAN Isoform of Q14697, Neutral alpha-glucosidase AB OS=Homo sapiens OX=9606 GN=GANAB PE=1 SV=1;tr|E9PKU7|E9PKU7_HUMAN Isoform of Q14697, Neutral alpha-glucosidase AB OS=Homo sapiens OX=9606 GN=GANAB PE=1 SV=1;sp|Q14697|GANAB_HUMAN Neutra	4	3	3	3	3;3;3;3	3;3;3;3	3;3;3;3	1	2	2	2	2	1	2	2	2	2	1	1	1	1	2	1	1	2	1	1	1	1	1	1	1	1	1	1	2	1	1	2	2	1	1	2	1	2
F5H895;A0A0B4J239;F5GXX5;P61803	F5H895;A0A0B4J239;F5GXX5;P61803	Dolichyl-diphosphooligosaccharide--protein glycosyltransferase subunit DAD1	DAD1	tr|F5H895|F5H895_HUMAN Isoform of P61803, Dolichyl-diphosphooligosaccharide--protein glycosyltransferase subunit DAD1 OS=Homo sapiens OX=9606 GN=DAD1 PE=1 SV=1;tr|A0A0B4J239|A0A0B4J239_HUMAN Isoform of P61803, Dolichyl-diphosphooligosaccharide--protein gly	4	1	1	1	1;1;1;1	1;1;1;1	1;1;1;1	0	0	0	0	0	0	0	0	0	0	0	0	0	0	0	0	0	0	0	1	0	0	0	0	0	0	1	0	0	0	0	0	0	0	0	0	0	0
F6RFD5;P60981;P60981-2	F6RFD5;P60981;P60981-2	Destrin	DSTN	tr|F6RFD5|F6RFD5_HUMAN Isoform of P60981, Destrin OS=Homo sapiens OX=9606 GN=DSTN PE=1 SV=1;sp|P60981|DEST_HUMAN Destrin OS=Homo sapiens OX=9606 GN=DSTN PE=1 SV=3;sp|P60981-2|DEST_HUMAN Isoform of P60981, Isoform 2 of Destrin OS=Homo sapiens OX=9606 GN=DST	3	3	2	2	3;3;2	2;2;1	2;2;1	0	0	0	0	0	0	0	0	0	0	0	0	0	0	0	0	0	0	2	1	1	2	2	3	1	2	2	1	1	1	2	2	2	1	1	1	0	0
F6S6P2;X6REW1;A0A0G2JJM1;A0A0G2JL47;A0A024RCR6;A0A0G2JK23;P46379-4;P46379-5;P46379-2;P46379;P46379-3;F6TC96;F6UR09;F6U1F2;F6XTU0;A0A0G2JJR8;A0A1B0GX79;F6WML8;F6VEM6;F6X9W3;F6U341	F6S6P2;X6REW1;A0A0G2JJM1;A0A0G2JL47;A0A024RCR6;A0A0G2JK23;P46379-4;P46379-5;P46379-2;P46379;P46379-3;F6TC96;F6UR09;F6U1F2;F6XTU0;A0A0G2JJR8;A0A1B0GX79;F6WML8;F6VEM6;F6X9W3;F6U341	Large proline-rich protein BAG6	BAG6;BAT3	tr|F6S6P2|F6S6P2_HUMAN Isoform of P46379, Large proline-rich protein BAG6 (Fragment) OS=Homo sapiens OX=9606 GN=BAG6 PE=1 SV=1;tr|X6REW1|X6REW1_HUMAN Isoform of P46379, Large proline-rich protein BAG6 (Fragment) OS=Homo sapiens OX=9606 GN=BAG6 PE=1 SV=7;tr	21	4	4	4	4;4;4;4;4;4;4;4;4;4;4;2;2;2;2;2;2;2;2;2;2	4;4;4;4;4;4;4;4;4;4;4;2;2;2;2;2;2;2;2;2;2	4;4;4;4;4;4;4;4;4;4;4;2;2;2;2;2;2;2;2;2;2	0	0	0	0	0	0	0	0	0	0	0	0	0	0	0	0	0	0	2	2	2	3	3	2	3	2	3	0	1	1	1	1	1	1	1	1	0	0
F6WCI9;B1ANN8;F6U3F6;P50539-4;P50539-2;P50539;P50539-3	F6WCI9;B1ANN8;F6U3F6;P50539-4;P50539-2;P50539;P50539-3	Max-interacting protein 1	MXI1	tr|F6WCI9|F6WCI9_HUMAN Isoform of P50539, Max-interacting protein 1 (Fragment) OS=Homo sapiens OX=9606 GN=MXI1 PE=4 SV=1;tr|B1ANN8|B1ANN8_HUMAN Isoform of P50539, Max-interacting protein 1 OS=Homo sapiens OX=9606 GN=MXI1 PE=1 SV=1;tr|F6U3F6|F6U3F6_HUMAN Is	7	1	1	1	1;1;1;1;1;1;1	1;1;1;1;1;1;1	1;1;1;1;1;1;1	0	0	0	0	0	0	0	0	0	1	1	1	1	1	1	1	1	1	1	1	1	1	1	1	1	1	1	1	1	1	1	1	1	1	1	1	0	0
F8VPD4;P27708;H7C2E4;H7BZB3;H7C3Z5;P31327-2;P31327;P31327-3	F8VPD4;P27708	CAD protein;Glutamine-dependent carbamoyl-phosphate synthase;Aspartate carbamoyltransferase;Dihydroorotase	CAD	tr|F8VPD4|F8VPD4_HUMAN Isoform of P27708, CAD protein OS=Homo sapiens OX=9606 GN=CAD PE=1 SV=1;sp|P27708|PYR1_HUMAN CAD protein OS=Homo sapiens OX=9606 GN=CAD PE=1 SV=3	8	89	89	89	89;89;13;8;5;2;2;2	89;89;13;8;5;2;2;2	89;89;13;8;5;2;2;2	1	1	1	1	1	1	1	1	1	51	54	63	57	52	52	59	49	50	66	60	61	70	77	58	70	66	70	79	79	81	77	72	73	79	68	63	1	1
F8VQQ8;P61088;Q5JXB2	F8VQQ8;P61088;Q5JXB2	Ubiquitin-conjugating enzyme E2 N;Putative ubiquitin-conjugating enzyme E2 N-like	UBE2N;UBE2NL	tr|F8VQQ8|F8VQQ8_HUMAN Isoform of P61088, Ubiquitin-conjugating enzyme E2 N OS=Homo sapiens OX=9606 GN=UBE2N PE=1 SV=1;sp|P61088|UBE2N_HUMAN Ubiquitin-conjugating enzyme E2 N OS=Homo sapiens OX=9606 GN=UBE2N PE=1 SV=1;sp|Q5JXB2|UE2NL_HUMAN Putative ubiquit	3	1	1	1	1;1;1	1;1;1	1;1;1	0	0	0	0	0	0	0	0	0	0	0	0	0	0	0	0	0	0	1	1	0	1	1	1	1	0	1	0	0	0	0	0	0	0	0	0	0	0
F8VR82;F8VYE8;P36873;P36873-2;A0A087WYY5;E7ETD8;F8W0W8;P62136-3;P62140;P62136;P62136-2;H0Y3Y6;C9JP48;E9PMD7	F8VR82;F8VYE8;P36873;P36873-2;A0A087WYY5;E7ETD8;F8W0W8;P62136-3;P62140;P62136;P62136-2	Serine/threonine-protein phosphatase;Serine/threonine-protein phosphatase PP1-gamma catalytic subunit;Serine/threonine-protein phosphatase PP1-alpha catalytic subunit;Serine/threonine-protein phosphatase PP1-beta catalytic subunit	PPP1CC;PPP1CB;PPP1CA	tr|F8VR82|F8VR82_HUMAN Isoform of P36873, Serine/threonine-protein phosphatase OS=Homo sapiens OX=9606 GN=PPP1CC PE=1 SV=1;tr|F8VYE8|F8VYE8_HUMAN Isoform of P36873, Serine/threonine-protein phosphatase OS=Homo sapiens OX=9606 GN=PPP1CC PE=1 SV=1;sp|P36873|	14	3	3	3	3;3;3;3;2;2;2;2;2;2;2;1;1;1	3;3;3;3;2;2;2;2;2;2;2;1;1;1	3;3;3;3;2;2;2;2;2;2;2;1;1;1	0	0	0	0	0	0	0	0	0	2	2	2	2	2	2	2	2	2	3	2	2	3	3	2	3	3	3	2	2	1	2	2	1	2	2	1	0	0
F8VRJ2;H0YHC3;F8W020;F8W118;F8VXI6;F8VUX1;F8VY35;F8VV59;B7Z9C2;F8W0J6;F5H4R6;H0YIV4;P55209-3;P55209-2;P55209	F8VRJ2;H0YHC3;F8W020;F8W118;F8VXI6;F8VUX1;F8VY35;F8VV59;B7Z9C2;F8W0J6;F5H4R6;H0YIV4;P55209-3;P55209-2;P55209	Nucleosome assembly protein 1-like 1	NAP1L1	tr|F8VRJ2|F8VRJ2_HUMAN Isoform of P55209, Nucleosome assembly protein 1-like 1 (Fragment) OS=Homo sapiens OX=9606 GN=NAP1L1 PE=1 SV=1;tr|H0YHC3|H0YHC3_HUMAN Isoform of P55209, Nucleosome assembly protein 1-like 1 (Fragment) OS=Homo sapiens OX=9606 GN=NAP1L	15	1	1	1	1;1;1;1;1;1;1;1;1;1;1;1;1;1;1	1;1;1;1;1;1;1;1;1;1;1;1;1;1;1	1;1;1;1;1;1;1;1;1;1;1;1;1;1;1	0	0	0	0	0	0	0	0	0	0	0	0	0	0	0	0	0	0	1	0	0	1	1	0	1	1	1	0	0	0	0	0	0	0	0	0	0	0
F8VUA7;F8VQX7;Q9BZF1-3;Q9BZF1-2;Q9BZF1;F8VZ43	F8VUA7;F8VQX7;Q9BZF1-3;Q9BZF1-2;Q9BZF1;F8VZ43	Oxysterol-binding protein;Oxysterol-binding protein-related protein 8	OSBPL8	tr|F8VUA7|F8VUA7_HUMAN Isoform of Q9BZF1, Oxysterol-binding protein (Fragment) OS=Homo sapiens OX=9606 GN=OSBPL8 PE=1 SV=8;tr|F8VQX7|F8VQX7_HUMAN Isoform of Q9BZF1, Oxysterol-binding protein (Fragment) OS=Homo sapiens OX=9606 GN=OSBPL8 PE=1 SV=1;sp|Q9BZF1-	6	2	2	2	2;2;2;2;2;1	2;2;2;2;2;1	2;2;2;2;2;1	0	0	0	0	0	0	0	0	0	2	1	2	1	2	1	2	2	2	1	0	1	1	1	1	1	1	1	0	0	0	0	0	0	0	0	0	0	0
F8VXG3;F8VW34;F8VX54;F8VZH2;F8VWK5;F8VUY0;F8VVS9;Q15583-4	F8VXG3;F8VW34;F8VX54;F8VZH2;F8VWK5;F8VUY0;F8VVS9;Q15583-4		TGIF1	tr|F8VXG3|F8VXG3_HUMAN Isoform of Q15583, Homeobox protein TGIF1 (Fragment) OS=Homo sapiens OX=9606 GN=TGIF1 PE=1 SV=9;tr|F8VW34|F8VW34_HUMAN Isoform of Q15583, Homeobox protein TGIF1 (Fragment) OS=Homo sapiens OX=9606 GN=TGIF1 PE=1 SV=1;tr|F8VX54|F8VX54_H	8	1	1	1	1;1;1;1;1;1;1;1	1;1;1;1;1;1;1;1	1;1;1;1;1;1;1;1	1	1	1	1	1	1	1	1	1	0	0	0	0	0	0	0	0	0	0	0	0	0	0	0	0	0	0	1	1	1	1	1	1	1	1	1	1	1
F8VXG7;Q99590-2;Q99590;A0A0A0MTP7;A0A087WTB7	F8VXG7;Q99590-2;Q99590	Protein SCAF11	SCAF11	tr|F8VXG7|F8VXG7_HUMAN Isoform of Q99590, Protein SCAF11 OS=Homo sapiens OX=9606 GN=SCAF11 PE=1 SV=1;sp|Q99590-2|SCAFB_HUMAN Isoform of Q99590, Isoform 2 of Protein SCAF11 OS=Homo sapiens OX=9606 GN=SCAF11;sp|Q99590|SCAFB_HUMAN Protein SCAF11 OS=Homo sapie	5	49	49	48	49;49;49;21;4	49;49;49;21;4	48;48;48;21;3	0	0	0	0	0	0	0	0	0	44	38	43	36	38	32	43	45	42	22	22	22	17	21	19	22	22	25	26	25	26	20	17	20	27	23	22	0	0
F8VZY9;P05783	F8VZY9;P05783	Keratin, type I cytoskeletal 18	KRT18	tr|F8VZY9|F8VZY9_HUMAN Isoform of P05783, Keratin, type I cytoskeletal 18 OS=Homo sapiens OX=9606 GN=KRT18 PE=1 SV=1;sp|P05783|K1C18_HUMAN Keratin, type I cytoskeletal 18 OS=Homo sapiens OX=9606 GN=KRT18 PE=1 SV=2	2	13	11	7	13;13	11;11	7;7	0	0	0	0	0	0	0	0	0	2	2	2	2	2	2	2	2	2	8	8	8	7	7	7	10	8	10	9	6	6	6	3	3	8	9	7	0	0
F8W0J4;O95619;F8W1B9	F8W0J4;O95619;F8W1B9	YEATS domain-containing protein 4	YEATS4	tr|F8W0J4|F8W0J4_HUMAN Isoform of O95619, YEATS domain-containing protein 4 OS=Homo sapiens OX=9606 GN=YEATS4 PE=1 SV=1;sp|O95619|YETS4_HUMAN YEATS domain-containing protein 4 OS=Homo sapiens OX=9606 GN=YEATS4 PE=1 SV=1;tr|F8W1B9|F8W1B9_HUMAN Isoform of O9	3	4	4	4	4;4;2	4;4;2	4;4;2	0	0	0	0	0	0	0	0	0	1	1	1	1	1	1	1	1	1	2	4	3	4	4	2	4	4	4	0	0	0	0	0	0	0	0	0	0	0
F8W1H8;F8VUX3;F8VSA4;F8VRE9;F8VTT6;F8VVB7;Q9ULV4;Q9ULV4-2;Q9ULV4-3	F8W1H8;F8VUX3;F8VSA4;F8VRE9;F8VTT6;F8VVB7;Q9ULV4;Q9ULV4-2;Q9ULV4-3	Coronin;Coronin-1C	CORO1C	tr|F8W1H8|F8W1H8_HUMAN Isoform of Q9ULV4, Coronin (Fragment) OS=Homo sapiens OX=9606 GN=CORO1C PE=1 SV=1;tr|F8VUX3|F8VUX3_HUMAN Isoform of Q9ULV4, Coronin OS=Homo sapiens OX=9606 GN=CORO1C PE=1 SV=1;tr|F8VSA4|F8VSA4_HUMAN Isoform of Q9ULV4, Coronin (Fragme	9	1	1	1	1;1;1;1;1;1;1;1;1	1;1;1;1;1;1;1;1;1	1;1;1;1;1;1;1;1;1	1	1	0	1	1	1	1	0	0	0	0	0	0	0	0	0	0	0	0	0	0	0	0	0	0	0	0	0	0	0	0	0	0	0	0	0	1	1
F8W1R7;J3KND3;G8JLA2;G3V1V0;B7Z6Z4;P60660-2;P60660;G3V1Y7;F8VPF3;F8VZU9;F8W1I5;F8W180;P14649	F8W1R7;J3KND3;G8JLA2;G3V1V0;B7Z6Z4;P60660-2;P60660;G3V1Y7;F8VPF3	Myosin light polypeptide 6	MYL6	tr|F8W1R7|F8W1R7_HUMAN Isoform of P60660, Myosin light polypeptide 6 OS=Homo sapiens OX=9606 GN=MYL6 PE=1 SV=1;tr|J3KND3|J3KND3_HUMAN Isoform of P60660, Myosin light polypeptide 6 OS=Homo sapiens OX=9606 GN=MYL6 PE=1 SV=1;tr|G8JLA2|G8JLA2_HUMAN Isoform of	13	3	3	3	3;3;3;3;3;3;3;2;2;1;1;1;1	3;3;3;3;3;3;3;2;2;1;1;1;1	3;3;3;3;3;3;3;2;2;1;1;1;1	0	0	0	0	0	0	0	0	0	3	3	3	3	3	3	3	3	2	2	2	2	2	2	2	2	2	2	1	1	1	1	0	1	1	1	1	0	0
F8W6I7;P09651-3;P09651-2;P09651;F8VTQ5;A0A2R8Y4L2;F8W646;H0YH80	F8W6I7;P09651-3;P09651-2;P09651;F8VTQ5;A0A2R8Y4L2	Heterogeneous nuclear ribonucleoprotein A1;Heterogeneous nuclear ribonucleoprotein A1, N-terminally processed	HNRNPA1	tr|F8W6I7|F8W6I7_HUMAN Isoform of P09651, Heterogeneous nuclear ribonucleoprotein A1 OS=Homo sapiens OX=9606 GN=HNRNPA1 PE=1 SV=2;sp|P09651-3|ROA1_HUMAN Isoform of P09651, Isoform 2 of Heterogeneous nuclear ribonucleoprotein A1 OS=Homo sapiens OX=9606 GN=H	8	10	9	3	10;10;10;10;6;6;4;4	9;9;9;9;5;5;4;4	3;3;3;3;1;1;1;2	0	0	0	0	0	0	0	0	0	10	10	10	10	8	9	10	10	9	8	8	7	8	7	7	8	8	8	7	7	7	5	7	7	6	7	6	0	0
F8W726;Q14157-4;Q14157-1;Q14157-3;Q14157;Q14157-5;Q5VU81;Q5VU80;Q5VU79;Q5VU78;Q5VU77;H0Y5H6;H7C2T8	F8W726;Q14157-4;Q14157-1;Q14157-3;Q14157;Q14157-5	Ubiquitin-associated protein 2-like	UBAP2L	tr|F8W726|F8W726_HUMAN Isoform of Q14157, Ubiquitin-associated protein 2-like OS=Homo sapiens OX=9606 GN=UBAP2L PE=1 SV=2;sp|Q14157-4|UBP2L_HUMAN Isoform of Q14157, Isoform 4 of Ubiquitin-associated protein 2-like OS=Homo sapiens OX=9606 GN=UBAP2L;sp|Q1415	13	4	4	4	4;4;4;4;4;4;1;1;1;1;1;1;1	4;4;4;4;4;4;1;1;1;1;1;1;1	4;4;4;4;4;4;1;1;1;1;1;1;1	0	0	0	0	0	0	0	0	0	0	0	0	0	0	0	0	0	0	3	3	3	2	2	2	4	3	4	0	1	0	1	1	0	0	1	0	0	0
F8W7C6;A0A087WV22;H7C123;H7C2C5;H7C2U2	F8W7C6;A0A087WV22		RPL10	tr|F8W7C6|F8W7C6_HUMAN Isoform of P27635, 60S ribosomal protein L10 OS=Homo sapiens OX=9606 GN=RPL10 PE=1 SV=2;tr|A0A087WV22|A0A087WV22_HUMAN Isoform of P27635, 60S ribosomal protein L10 OS=Homo sapiens OX=9606 GN=RPL10 PE=1 SV=1	5	17	2	2	17;16;7;7;1	2;1;0;0;0	2;1;0;0;0	0	0	0	0	0	0	0	0	0	14	14	13	14	12	13	12	12	13	14	12	13	16	13	16	15	15	13	11	12	12	12	12	11	11	11	11	0	0
F8W7Q4;Q96A26;E9PH05	F8W7Q4;Q96A26	Protein FAM162A	FAM162A	tr|F8W7Q4|F8W7Q4_HUMAN Isoform of Q96A26, Protein FAM162A OS=Homo sapiens OX=9606 GN=FAM162A PE=1 SV=1;sp|Q96A26|F162A_HUMAN Protein FAM162A OS=Homo sapiens OX=9606 GN=FAM162A PE=1 SV=2	3	3	3	3	3;3;1	3;3;1	3;3;1	0	0	0	0	0	0	0	0	0	1	1	1	1	1	1	1	1	1	1	1	1	2	3	1	3	2	3	0	0	0	0	0	0	0	0	0	0	0
F8W888;E9PFF2;P29401;P29401-2	F8W888;E9PFF2;P29401;P29401-2	Transketolase	TKT	tr|F8W888|F8W888_HUMAN Isoform of P29401, Transketolase OS=Homo sapiens OX=9606 GN=TKT PE=1 SV=1;tr|E9PFF2|E9PFF2_HUMAN Isoform of P29401, Transketolase OS=Homo sapiens OX=9606 GN=TKT PE=1 SV=1;sp|P29401|TKT_HUMAN Transketolase OS=Homo sapiens OX=9606 GN=T	4	1	1	1	1;1;1;1	1;1;1;1	1;1;1;1	1	1	1	1	1	1	1	1	1	1	1	1	1	1	1	1	1	1	1	1	1	1	1	0	1	1	1	1	0	0	1	1	1	1	1	1	1	1
F8W8Y4	F8W8Y4		PANX2	tr|F8W8Y4|F8W8Y4_HUMAN Isoform of Q96RD6, Pannexin-2 (Fragment) OS=Homo sapiens OX=9606 GN=PANX2 PE=4 SV=1	1	1	1	1	1	1	1	0	0	0	0	0	0	0	0	0	0	0	0	0	0	0	0	0	0	0	0	0	1	0	0	1	0	1	0	0	0	0	0	0	0	0	0	0	0
F8WAJ0;Q9H8H2;Q9H8H2-2;Q9H8H2-4;Q9H8H2-3	F8WAJ0;Q9H8H2;Q9H8H2-2;Q9H8H2-4	Probable ATP-dependent RNA helicase DDX31	DDX31	tr|F8WAJ0|F8WAJ0_HUMAN Isoform of Q9H8H2, RNA helicase OS=Homo sapiens OX=9606 GN=DDX31 PE=1 SV=2;sp|Q9H8H2|DDX31_HUMAN Probable ATP-dependent RNA helicase DDX31 OS=Homo sapiens OX=9606 GN=DDX31 PE=1 SV=2;sp|Q9H8H2-2|DDX31_HUMAN Isoform of Q9H8H2, Isoform	5	9	9	9	9;8;6;5;2	9;8;6;5;2	9;8;6;5;2	0	0	0	0	0	0	0	0	0	1	1	1	1	1	1	1	1	1	5	6	4	8	8	5	5	5	6	7	7	6	7	6	5	5	3	1	0	0
F8WAS2	F8WAS2		ITIH1	tr|F8WAS2|F8WAS2_HUMAN Isoform of P19827, Inter-alpha-trypsin inhibitor heavy chain H1 OS=Homo sapiens OX=9606 GN=ITIH1 PE=1 SV=1	1	1	1	1	1	1	1	1	0	1	1	1	1	1	1	1	0	0	0	0	0	0	0	0	0	0	0	0	0	0	0	0	0	0	0	0	0	0	0	0	0	0	0	1	0
F8WCD3;F8WD35;Q86VZ6	F8WCD3;F8WD35;Q86VZ6	Juxtaposed with another zinc finger protein 1	JAZF1	tr|F8WCD3|F8WCD3_HUMAN Isoform of Q86VZ6, Juxtaposed with another zinc finger protein 1 OS=Homo sapiens OX=9606 GN=JAZF1 PE=1 SV=1;tr|F8WD35|F8WD35_HUMAN Isoform of Q86VZ6, Juxtaposed with another zinc finger protein 1 OS=Homo sapiens OX=9606 GN=JAZF1 PE=1	3	1	1	1	1;1;1	1;1;1	1;1;1	0	0	0	0	0	0	0	0	0	0	0	0	0	0	0	0	0	0	1	1	1	1	1	1	1	1	1	0	0	0	0	0	0	0	0	0	0	0
F8WD66;P86791;P86790	F8WD66;P86791;P86790	Vacuolar fusion protein CCZ1 homolog;Vacuolar fusion protein CCZ1 homolog B	CCZ1B;CCZ1	tr|F8WD66|F8WD66_HUMAN Isoform of P86790, Vacuolar fusion protein CCZ1 homolog B OS=Homo sapiens OX=9606 GN=CCZ1B PE=1 SV=1;sp|P86791|CCZ1_HUMAN Vacuolar fusion protein CCZ1 homolog OS=Homo sapiens OX=9606 GN=CCZ1 PE=1 SV=1;sp|P86790|CCZ1B_HUMAN Vacuolar f	3	1	1	1	1;1;1	1;1;1	1;1;1	0	0	0	0	0	0	0	0	0	0	0	0	0	0	0	0	0	0	0	0	0	0	0	1	0	0	0	0	0	0	0	0	0	0	0	0	0	0
F8WE13;Q92922	F8WE13;Q92922	SWI/SNF complex subunit SMARCC1	SMARCC1	tr|F8WE13|F8WE13_HUMAN Isoform of Q92922, SWI/SNF complex subunit SMARCC1 OS=Homo sapiens OX=9606 GN=SMARCC1 PE=1 SV=1;sp|Q92922|SMRC1_HUMAN SWI/SNF complex subunit SMARCC1 OS=Homo sapiens OX=9606 GN=SMARCC1 PE=1 SV=3	2	1	1	1	1;1	1;1	1;1	0	0	0	0	0	0	0	0	0	0	0	0	0	0	0	0	0	0	0	0	0	0	1	0	0	0	0	0	0	0	0	0	0	0	0	0	0	0
F8WE65;C9J5S7;P62937;P62937-2;E5RIZ5	F8WE65;C9J5S7;P62937;P62937-2	Peptidyl-prolyl cis-trans isomerase;Peptidyl-prolyl cis-trans isomerase A;Peptidyl-prolyl cis-trans isomerase A, N-terminally processed	PPIA	tr|F8WE65|F8WE65_HUMAN Isoform of P62937, Peptidyl-prolyl cis-trans isomerase OS=Homo sapiens OX=9606 GN=PPIA PE=1 SV=1;tr|C9J5S7|C9J5S7_HUMAN Isoform of P62937, Peptidyl-prolyl cis-trans isomerase OS=Homo sapiens OX=9606 GN=PPIA PE=1 SV=1;sp|P62937|PPIA_H	5	4	4	4	4;4;4;2;1	4;4;4;2;1	4;4;4;2;1	0	0	0	0	0	0	0	0	0	3	2	2	3	3	3	3	2	2	2	2	0	2	2	2	2	2	2	1	1	1	1	1	1	1	1	0	0	0
F8WF16;B7Z8L1;F8W6A0;F8W0Q9;Q8NEY8-6;Q8NEY8-9;Q8NEY8-8;Q8NEY8-2;Q8NEY8-3;Q8NEY8;Q8NEY8-5;REV__K7EN69;F8VPY7;F8VWU8	F8WF16;B7Z8L1;F8W6A0;F8W0Q9;Q8NEY8-6;Q8NEY8-9;Q8NEY8-8;Q8NEY8-2;Q8NEY8-3;Q8NEY8;Q8NEY8-5	Periphilin-1	PPHLN1	tr|F8WF16|F8WF16_HUMAN Isoform of Q8NEY8, Periphilin-1 OS=Homo sapiens OX=9606 GN=PPHLN1 PE=1 SV=1;tr|B7Z8L1|B7Z8L1_HUMAN Isoform of Q8NEY8, cDNA FLJ52823, highly similar to Periphilin-1 OS=Homo sapiens OX=9606 GN=PPHLN1 PE=1 SV=1;tr|F8W6A0|F8W6A0_HUMAN Is	14	3	3	3	3;3;3;3;3;3;3;3;3;3;2;1;1;1	3;3;3;3;3;3;3;3;3;3;2;1;1;1	3;3;3;3;3;3;3;3;3;3;2;1;1;1	0	0	0	0	0	0	0	0	0	1	1	1	1	1	1	1	1	1	3	3	3	3	3	3	3	3	3	0	1	1	0	0	0	0	0	1	0	0
F8WJN3;Q16630-3;Q16630;Q16630-2	F8WJN3;Q16630-3;Q16630;Q16630-2	Cleavage and polyadenylation specificity factor subunit 6	CPSF6	tr|F8WJN3|F8WJN3_HUMAN Isoform of Q16630, Cleavage and polyadenylation-specificity factor subunit 6 OS=Homo sapiens OX=9606 GN=CPSF6 PE=1 SV=1;sp|Q16630-3|CPSF6_HUMAN Isoform of Q16630, Isoform 3 of Cleavage and polyadenylation specificity factor subunit 6	4	7	7	7	7;7;7;7	7;7;7;7	7;7;7;7	0	0	0	0	0	0	0	0	0	0	0	0	0	0	0	0	0	0	5	5	3	7	7	6	7	7	7	0	0	0	0	0	0	0	0	0	0	0
G3V0G3;Q9NY93-2;Q9NY93;F8WDT8;H7C3E9;F8WEI3	G3V0G3;Q9NY93-2;Q9NY93;F8WDT8;H7C3E9	Probable ATP-dependent RNA helicase DDX56	DDX56	tr|G3V0G3|G3V0G3_HUMAN Isoform of Q9NY93, DEAD (Asp-Glu-Ala-Asp) box polypeptide 56, isoform CRA_a OS=Homo sapiens OX=9606 GN=DDX56 PE=1 SV=1;sp|Q9NY93-2|DDX56_HUMAN Isoform of Q9NY93, Isoform 2 of Probable ATP-dependent RNA helicase DDX56 OS=Homo sapiens	6	3	3	3	3;3;3;2;2;1	3;3;3;2;2;1	3;3;3;2;2;1	0	0	0	0	0	0	0	0	0	0	0	0	0	0	0	0	0	0	0	1	1	3	2	2	3	2	2	0	0	0	0	0	0	0	0	0	0	0
G3V179;E9PMJ2;J3KP39;Q9BPY3;E9PMW3;E9PIM5	G3V179;E9PMJ2;J3KP39;Q9BPY3;E9PMW3;E9PIM5	Protein FAM118B	FAM118B	tr|G3V179|G3V179_HUMAN Isoform of Q9BPY3, Protein FAM118B OS=Homo sapiens OX=9606 GN=FAM118B PE=1 SV=1;tr|E9PMJ2|E9PMJ2_HUMAN Isoform of Q9BPY3, Protein FAM118B (Fragment) OS=Homo sapiens OX=9606 GN=FAM118B PE=1 SV=8;tr|J3KP39|J3KP39_HUMAN Isoform of Q9BPY	6	3	3	3	3;3;3;3;2;2	3;3;3;3;2;2	3;3;3;3;2;2	0	0	0	0	0	0	0	0	0	0	0	0	0	0	0	0	0	0	0	0	1	1	1	1	0	0	1	0	1	1	2	1	1	0	0	0	0	0
G3V1L9;Q07157;H0YKB1;H0Y3R8;H0YLT6	G3V1L9;Q07157	Tight junction protein ZO-1	TJP1	tr|G3V1L9|G3V1L9_HUMAN Isoform of Q07157, Tight junction protein 1 (Zona occludens 1), isoform CRA_a OS=Homo sapiens OX=9606 GN=TJP1 PE=1 SV=1;sp|Q07157|ZO1_HUMAN Tight junction protein ZO-1 OS=Homo sapiens OX=9606 GN=TJP1 PE=1 SV=3	5	82	82	2	82;82;16;8;4	82;82;16;8;4	2;2;0;0;0	0	0	0	0	0	0	0	0	0	0	0	0	0	0	0	0	0	0	78	72	76	79	76	67	76	77	77	0	0	0	0	0	0	0	0	0	0	0
G3V2D5;G3V2P5;Q07352;G3V515;P47974	G3V2D5;G3V2P5;Q07352;G3V515	Zinc finger protein 36, C3H1 type-like 1	ZFP36L1	tr|G3V2D5|G3V2D5_HUMAN Isoform of Q07352, mRNA decay activator protein ZFP36L1 (Fragment) OS=Homo sapiens OX=9606 GN=ZFP36L1 PE=1 SV=1;tr|G3V2P5|G3V2P5_HUMAN Isoform of Q07352, mRNA decay activator protein ZFP36L1 (Fragment) OS=Homo sapiens OX=9606 GN=ZFP3	5	14	14	14	14;14;14;8;1	14;14;14;8;1	14;14;14;8;1	0	0	0	0	0	0	0	0	0	11	11	13	11	11	12	11	11	13	0	0	0	0	0	0	0	0	0	0	0	0	0	0	0	0	0	0	0	0
G3V2E7;F8W6L3;G3V3H3;G3V5R9;E7EVH7;Q07866-8;Q07866-2;Q07866-3;Q07866;Q07866-7;Q07866-5;Q07866-10;Q07866-6;Q07866-4;Q07866-9;G5E9S8;E9PQ02;A8MX29;A8MZ87;Q9H0B6-2;Q9H0B6	G3V2E7;F8W6L3;G3V3H3;G3V5R9;E7EVH7;Q07866-8;Q07866-2;Q07866-3;Q07866;Q07866-7;Q07866-5;Q07866-10;Q07866-6;Q07866-4;Q07866-9;G5E9S8;E9PQ02;A8MX29;A8MZ87;Q9H0B6-2;Q9H0B6	Kinesin light chain 1;Kinesin light chain 2	KLC1;KLC2	tr|G3V2E7|G3V2E7_HUMAN Isoform of Q07866, Kinesin light chain 1 OS=Homo sapiens OX=9606 GN=KLC1 PE=1 SV=1;tr|F8W6L3|F8W6L3_HUMAN Isoform of Q07866, Kinesin light chain 1 OS=Homo sapiens OX=9606 GN=KLC1 PE=1 SV=1;tr|G3V3H3|G3V3H3_HUMAN Isoform of Q07866, Ki	21	5	5	5	5;5;5;5;5;5;5;5;5;5;5;5;5;5;5;4;3;3;3;3;3	5;5;5;5;5;5;5;5;5;5;5;5;5;5;5;4;3;3;3;3;3	5;5;5;5;5;5;5;5;5;5;5;5;5;5;5;4;3;3;3;3;3	1	1	1	1	1	1	1	0	0	5	5	5	5	5	4	5	5	4	0	0	0	0	0	0	0	0	0	0	0	0	0	0	0	0	0	0	1	1
G3V2G6;G3V234;Q8TC12;H0YJ10;H0YIZ8;H0YJ46;Q8TC12-3;Q8TC12-2	G3V2G6;G3V234;Q8TC12;H0YJ10;H0YIZ8;H0YJ46;Q8TC12-3;Q8TC12-2	Retinol dehydrogenase 11	RDH11	tr|G3V2G6|G3V2G6_HUMAN Isoform of Q8TC12, Retinol dehydrogenase 11 (Fragment) OS=Homo sapiens OX=9606 GN=RDH11 PE=1 SV=1;tr|G3V234|G3V234_HUMAN Isoform of Q8TC12, Retinol dehydrogenase 11 (Fragment) OS=Homo sapiens OX=9606 GN=RDH11 PE=1 SV=8;sp|Q8TC12|RDH1	8	2	2	2	2;2;2;1;1;1;1;1	2;2;2;1;1;1;1;1	2;2;2;1;1;1;1;1	0	0	0	0	0	0	0	0	0	0	0	0	0	0	0	0	0	0	2	2	1	2	2	1	2	2	2	0	0	0	0	0	0	0	0	0	0	0
G3V2R8	G3V2R8		TUBB3	tr|G3V2R8|G3V2R8_HUMAN Isoform of Q13509, HCG1983504, isoform CRA_e OS=Homo sapiens OX=9606 GN=TUBB3 PE=1 SV=1	1	4	1	1	4	1	1	1	1	1	1	1	1	1	1	1	2	2	2	2	1	2	2	2	2	3	3	3	2	2	3	2	2	3	3	3	3	3	2	2	3	2	2	0	0
G3V2W4;G3V2N5;H9KV75;P12814-2;P12814;O43707;P12814-3;P12814-4	G3V2W4;G3V2N5;H9KV75;P12814-2;P12814;O43707;P12814-3;P12814-4	Alpha-actinin-1;Alpha-actinin-4	ACTN1;ACTN4	tr|G3V2W4|G3V2W4_HUMAN Isoform of P12814, Alpha-actinin-1 (Fragment) OS=Homo sapiens OX=9606 GN=ACTN1 PE=1 SV=1;tr|G3V2N5|G3V2N5_HUMAN Isoform of P12814, Alpha-actinin-1 (Fragment) OS=Homo sapiens OX=9606 GN=ACTN1 PE=1 SV=8;tr|H9KV75|H9KV75_HUMAN Isoform o	8	1	1	1	1;1;1;1;1;1;1;1	1;1;1;1;1;1;1;1	1;1;1;1;1;1;1;1	1	1	1	1	1	1	1	1	1	1	1	1	1	1	1	1	1	1	0	0	0	0	0	0	0	0	0	0	0	0	0	0	0	0	0	0	1	1
G3V3A4;Q13573;G3V4X8;G3V5R3	G3V3A4;Q13573;G3V4X8	SNW domain-containing protein 1	SNW1	tr|G3V3A4|G3V3A4_HUMAN Isoform of Q13573, SNW domain-containing protein 1 OS=Homo sapiens OX=9606 GN=SNW1 PE=1 SV=1;sp|Q13573|SNW1_HUMAN SNW domain-containing protein 1 OS=Homo sapiens OX=9606 GN=SNW1 PE=1 SV=1;tr|G3V4X8|G3V4X8_HUMAN Isoform of Q13573, SNW	4	8	8	8	8;8;6;2	8;8;6;2	8;8;6;2	0	0	0	0	0	0	0	0	0	6	8	7	7	7	8	7	8	6	0	0	0	0	0	0	0	0	0	0	0	0	0	0	0	0	0	0	0	0
G3V4A5;A0A087WYL7;O75586;O75586-2	G3V4A5;A0A087WYL7;O75586;O75586-2	Mediator of RNA polymerase II transcription subunit 6	MED6	tr|G3V4A5|G3V4A5_HUMAN Isoform of O75586, Mediator of RNA polymerase II transcription subunit 6 OS=Homo sapiens OX=9606 GN=MED6 PE=1 SV=1;tr|A0A087WYL7|A0A087WYL7_HUMAN Isoform of O75586, Mediator of RNA polymerase II transcription subunit 6 OS=Homo sapien	4	4	4	4	4;4;4;4	4;4;4;4	4;4;4;4	0	0	0	0	0	0	0	0	0	1	1	1	1	1	1	1	1	1	2	2	1	3	4	3	3	2	1	0	1	0	3	3	3	0	0	0	0	0
G3V4C1;P07910-2;G3V4W0;B4DY08;B2R5W2;G3V2Q1;P07910;P07910-4;P07910-3;G3V576;G3V2D6;G3V5V7;G3V555;G3V575;G3V5X6;G3V3K6;G3V251;B4DSU6;G3V4M8;A0A0G2JPF8;A0A0G2JNQ3;P0DMR1;O60812;B7ZW38;B2RXH8;G3V2H6;E5RG71;B3KT61;Q86SE5;Q86SE5-3	G3V4C1;P07910-2;G3V4W0;B4DY08;B2R5W2;G3V2Q1;P07910;P07910-4;P07910-3;G3V576;G3V2D6;G3V5V7;G3V555;G3V575	Heterogeneous nuclear ribonucleoproteins C1/C2	HNRNPC	tr|G3V4C1|G3V4C1_HUMAN Isoform of P07910, Heterogeneous nuclear ribonucleoproteins C1/C2 OS=Homo sapiens OX=9606 GN=HNRNPC PE=1 SV=1;sp|P07910-2|HNRPC_HUMAN Isoform of P07910, Isoform C1 of Heterogeneous nuclear ribonucleoproteins C1/C2 OS=Homo sapiens OX=	30	22	22	22	22;22;21;21;21;21;21;19;16;15;14;12;11;11;9;9;9;8;7;7;7;7;7;7;7;6;1;1;1;1	22;22;21;21;21;21;21;19;16;15;14;12;11;11;9;9;9;8;7;7;7;7;7;7;7;6;1;1;1;1	22;22;21;21;21;21;21;19;16;15;14;12;11;11;9;9;9;8;7;7;7;7;7;7;7;6;1;1;1;1	0	0	0	0	0	0	0	0	0	21	21	20	21	21	20	20	21	19	19	18	18	18	18	18	19	19	18	20	20	20	19	19	17	19	20	19	0	0
G3V4C6;Q9Y224;H0YJB9;G3V4E7	G3V4C6;Q9Y224;H0YJB9	UPF0568 protein C14orf166	C14orf166	tr|G3V4C6|G3V4C6_HUMAN Isoform of Q9Y224, RNA transcription, translation and transport factor protein OS=Homo sapiens OX=9606 GN=RTRAF PE=1 SV=1;sp|Q9Y224|RTRAF_HUMAN RNA transcription, translation and transport factor protein OS=Homo sapiens OX=9606 GN=RT	4	5	5	5	5;5;4;1	5;5;4;1	5;5;4;1	0	0	0	0	0	0	0	0	0	2	2	2	2	0	0	2	2	1	0	0	0	0	0	0	0	0	0	4	4	4	1	0	1	3	0	1	0	0
G3V4E4;Q99538-3;Q99538-2;Q99538;G3V2T4;G3V263;G3V5B2;G3V4P5;H0YJN9;G3V3Z4	G3V4E4;Q99538-3;Q99538-2;Q99538;G3V2T4	Legumain	LGMN	tr|G3V4E4|G3V4E4_HUMAN Isoform of Q99538, Legumain OS=Homo sapiens OX=9606 GN=LGMN PE=1 SV=1;sp|Q99538-3|LGMN_HUMAN Isoform of Q99538, Isoform 3 of Legumain OS=Homo sapiens OX=9606 GN=LGMN;sp|Q99538-2|LGMN_HUMAN Isoform of Q99538, Isoform 2 of Legumain OS=	10	3	3	3	3;3;3;3;2;1;1;1;1;1	3;3;3;3;2;1;1;1;1;1	3;3;3;3;2;1;1;1;1;1	0	1	1	1	1	1	2	2	2	0	0	1	0	1	1	0	0	0	0	0	0	0	0	0	0	0	0	0	0	0	0	0	0	0	0	0	0	1
G3V580;G3V2X6;O14744-5;O14744;G3V507;G3V2F5;G3V5L5;G3V2L6;C9JSX3;H0YJX6;O14744-3;O14744-2	G3V580;G3V2X6;O14744-5;O14744;G3V507;G3V2F5;G3V5L5;G3V2L6;C9JSX3;H0YJX6;O14744-3;O14744-2	Protein arginine N-methyltransferase 5;Protein arginine N-methyltransferase 5, N-terminally processed	PRMT5	tr|G3V580|G3V580_HUMAN Isoform of O14744, Protein arginine N-methyltransferase 5 (Fragment) OS=Homo sapiens OX=9606 GN=PRMT5 PE=1 SV=1;tr|G3V2X6|G3V2X6_HUMAN Isoform of O14744, Protein arginine N-methyltransferase 5 (Fragment) OS=Homo sapiens OX=9606 GN=PR	12	2	2	2	2;2;2;2;1;1;1;1;1;1;1;1	2;2;2;2;1;1;1;1;1;1;1;1	2;2;2;2;1;1;1;1;1;1;1;1	1	1	1	1	1	1	1	1	1	1	1	1	1	1	1	1	1	1	0	0	0	1	1	1	0	0	1	0	0	0	0	0	0	0	0	0	1	1
G3V5L9	G3V5L9		DLST	tr|G3V5L9|G3V5L9_HUMAN Isoform of P36957, Dihydrolipoyllysine-residue succinyltransferase component of 2-oxoglutarate dehydrogenase complex, mitochondrial OS=Homo sapiens OX=9606 GN=DLST PE=4 SV=1	1	1	1	1	1	1	1	0	0	0	0	0	0	0	0	0	0	0	0	0	0	0	0	0	0	1	1	1	1	1	1	1	1	1	0	0	0	0	0	0	0	0	0	0	0
G3V5M7;F8WB90;Q86UA1	G3V5M7;F8WB90;Q86UA1	Pre-mRNA-processing factor 39	PRPF39	tr|G3V5M7|G3V5M7_HUMAN Isoform of Q86UA1, Pre-mRNA-processing factor 39 (Fragment) OS=Homo sapiens OX=9606 GN=PRPF39 PE=1 SV=1;tr|F8WB90|F8WB90_HUMAN Isoform of Q86UA1, Pre-mRNA-processing factor 39 OS=Homo sapiens OX=9606 GN=PRPF39 PE=1 SV=1;sp|Q86UA1|PRP	3	1	1	1	1;1;1	1;1;1	1;1;1	1	1	0	1	0	0	1	1	1	0	0	0	0	0	0	0	0	0	0	0	0	0	0	0	0	0	0	0	0	0	0	0	0	0	0	0	1	1
G3XAG1;Q96ME7-3;Q96ME7;Q96ME7-2	G3XAG1;Q96ME7-3;Q96ME7;Q96ME7-2	Zinc finger protein 512	ZNF512	tr|G3XAG1|G3XAG1_HUMAN Isoform of Q96ME7, Zinc finger protein 512, isoform CRA_b OS=Homo sapiens OX=9606 GN=ZNF512 PE=1 SV=1;sp|Q96ME7-3|ZN512_HUMAN Isoform of Q96ME7, Isoform 3 of Zinc finger protein 512 OS=Homo sapiens OX=9606 GN=ZNF512;sp|Q96ME7|ZN512_H	4	13	13	13	13;13;13;12	13;13;13;12	13;13;13;12	0	0	0	0	0	0	0	0	0	1	1	1	1	1	1	1	1	1	10	7	8	9	9	7	10	12	10	7	6	8	8	8	8	7	7	5	0	0
G3XAN4;Q15629-2;Q15629	G3XAN4;Q15629-2;Q15629	Translocating chain-associated membrane protein 1	TRAM1	tr|G3XAN4|G3XAN4_HUMAN Isoform of Q15629, Translocating chain-associated membrane protein 1 OS=Homo sapiens OX=9606 GN=TRAM1 PE=1 SV=1;sp|Q15629-2|TRAM1_HUMAN Isoform of Q15629, Isoform 2 of Translocating chain-associated membrane protein 1 OS=Homo sapiens	3	1	1	1	1;1;1	1;1;1	1;1;1	0	0	0	0	0	0	0	0	0	0	0	0	0	0	0	0	0	0	1	1	1	1	1	1	1	1	1	0	0	0	0	0	0	0	0	0	0	0
G5E9E7;Q07157-2;A0A087X0K9	G5E9E7;Q07157-2;A0A087X0K9	Tight junction protein ZO-1	TJP1	tr|G5E9E7|G5E9E7_HUMAN Isoform of Q07157, Tight junction protein 1 (Zona occludens 1), isoform CRA_e OS=Homo sapiens OX=9606 GN=TJP1 PE=1 SV=1;sp|Q07157-2|ZO1_HUMAN Isoform of Q07157, Isoform Short of Tight junction protein ZO-1 OS=Homo sapiens OX=9606 GN=	3	81	1	1	81;81;80	1;1;1	1;1;1	0	0	0	0	0	0	0	0	0	0	0	0	0	0	0	0	0	0	77	71	75	78	75	66	75	76	76	0	0	0	0	0	0	0	0	0	0	0
H0Y2V1;H7C4C5;B5MEG9;F8W9U4;E7EVA0;P27816-5;P27816-4;P27816-2;P27816-6;P27816	H0Y2V1;H7C4C5;B5MEG9;F8W9U4;E7EVA0;P27816-5;P27816-4;P27816-2;P27816-6;P27816	Microtubule-associated protein;Microtubule-associated protein 4	MAP4	tr|H0Y2V1|H0Y2V1_HUMAN Isoform of P27816, Microtubule-associated protein (Fragment) OS=Homo sapiens OX=9606 GN=MAP4 PE=1 SV=1;tr|H7C4C5|H7C4C5_HUMAN Isoform of P27816, Microtubule-associated protein (Fragment) OS=Homo sapiens OX=9606 GN=MAP4 PE=1 SV=1;tr|B	10	2	2	2	2;2;2;2;2;2;2;2;2;2	2;2;2;2;2;2;2;2;2;2	2;2;2;2;2;2;2;2;2;2	0	0	0	0	0	0	0	0	0	0	0	0	0	0	0	0	0	0	2	2	2	2	2	1	1	2	1	1	1	1	1	1	1	1	1	1	0	0
H0Y2V6;Q5SW79-2;Q5SW79-3;Q5SW79	H0Y2V6;Q5SW79-2;Q5SW79-3;Q5SW79	Centrosomal protein of 170 kDa	CEP170	tr|H0Y2V6|H0Y2V6_HUMAN Isoform of Q5SW79, Centrosomal protein of 170 kDa (Fragment) OS=Homo sapiens OX=9606 GN=CEP170 PE=1 SV=1;sp|Q5SW79-2|CE170_HUMAN Isoform of Q5SW79, Isoform 2 of Centrosomal protein of 170 kDa OS=Homo sapiens OX=9606 GN=CEP170;sp|Q5SW	4	2	2	2	2;2;2;2	2;2;2;2	2;2;2;2	0	0	0	0	0	0	0	0	0	0	0	0	0	0	0	0	0	0	1	0	0	1	1	0	1	1	1	1	1	1	1	1	1	1	1	1	0	0
H0Y3S9;H0Y2R3;A0A087WUV6;A0A1B0GV63;A0A1B0GWJ2;A0A1B0GTJ8;A0A1B0GVK1;H0Y7H8;H0Y488;A0A1B0GTU5;Q8NFD5-4;O14497-3;O14497-2;Q8NFD5;Q8NFD5-2;O14497;Q8NFD5-3	H0Y3S9;H0Y2R3;A0A087WUV6;A0A1B0GV63;A0A1B0GWJ2;A0A1B0GTJ8;A0A1B0GVK1;H0Y7H8;H0Y488;A0A1B0GTU5;Q8NFD5-4;O14497-3;O14497-2;Q8NFD5;Q8NFD5-2;O14497;Q8NFD5-3	AT-rich interactive domain-containing protein 1B;AT-rich interactive domain-containing protein 1A	ARID1B;ARID1A	tr|H0Y3S9|H0Y3S9_HUMAN Isoform of Q8NFD5, AT-rich interactive domain-containing protein 1B (Fragment) OS=Homo sapiens OX=9606 GN=ARID1B PE=1 SV=1;tr|H0Y2R3|H0Y2R3_HUMAN Isoform of Q8NFD5, AT-rich interactive domain-containing protein 1B (Fragment) OS=Homo	17	1	1	1	1;1;1;1;1;1;1;1;1;1;1;1;1;1;1;1;1	1;1;1;1;1;1;1;1;1;1;1;1;1;1;1;1;1	1;1;1;1;1;1;1;1;1;1;1;1;1;1;1;1;1	1	1	1	1	1	1	1	1	1	0	0	0	0	0	0	0	0	0	0	0	0	0	0	0	0	0	0	0	0	0	0	0	0	0	0	0	1	1
H0Y4J2;A6NHR2;S4R369;Q9BZE1	H0Y4J2;A6NHR2;S4R369;Q9BZE1	39S ribosomal protein L37, mitochondrial	MRPL37	tr|H0Y4J2|H0Y4J2_HUMAN Isoform of Q9BZE1, 39S ribosomal protein L37, mitochondrial (Fragment) OS=Homo sapiens OX=9606 GN=MRPL37 PE=1 SV=1;tr|A6NHR2|A6NHR2_HUMAN Isoform of Q9BZE1, 39S ribosomal protein L37, mitochondrial OS=Homo sapiens OX=9606 GN=MRPL37 P	4	1	1	1	1;1;1;1	1;1;1;1	1;1;1;1	1	1	1	1	1	1	1	1	1	0	0	0	0	0	0	0	0	0	0	0	0	0	0	0	0	0	0	0	0	0	0	0	0	0	0	0	1	1
H0Y4U1;F8VV64;A0A087WWW7;E9PGF5;E9PF55;A0A2R8Y4T1;Q68CZ2-2;Q63HR2-5;Q63HR2-2;Q63HR2-6;Q63HR2;Q63HR2-4;Q68CZ2;Q9HBL0	H0Y4U1;F8VV64;A0A087WWW7;E9PGF5;E9PF55;A0A2R8Y4T1;Q68CZ2-2;Q63HR2-5;Q63HR2-2;Q63HR2-6;Q63HR2;Q63HR2-4;Q68CZ2;Q9HBL0	Tensin-3;Tensin-2;Tensin-1	TNS1;TNS2;TNS3	tr|H0Y4U1|H0Y4U1_HUMAN Isoform of Q9HBL0, Tensin-1 OS=Homo sapiens OX=9606 GN=TNS1 PE=1 SV=1;tr|F8VV64|F8VV64_HUMAN Isoform of Q63HR2, Tensin-2 OS=Homo sapiens OX=9606 GN=TNS2 PE=1 SV=1;tr|A0A087WWW7|A0A087WWW7_HUMAN Isoform of Q9HBL0, Tensin-1 OS=Homo sap	14	1	1	1	1;1;1;1;1;1;1;1;1;1;1;1;1;1	1;1;1;1;1;1;1;1;1;1;1;1;1;1	1;1;1;1;1;1;1;1;1;1;1;1;1;1	0	0	0	0	0	0	0	0	0	0	0	0	0	0	0	0	0	0	0	0	0	0	0	0	0	0	0	1	1	1	1	1	1	1	1	1	0	0
H0Y5B5;E7EVG2;Q86U86-5;Q86U86-7;Q86U86-3;Q86U86-2;Q86U86-8;Q86U86;Q86U86-4;Q86U86-9	H0Y5B5;E7EVG2;Q86U86-5;Q86U86-7;Q86U86-3;Q86U86-2;Q86U86-8;Q86U86;Q86U86-4;Q86U86-9	Protein polybromo-1	PBRM1	tr|H0Y5B5|H0Y5B5_HUMAN Isoform of Q86U86, Protein polybromo-1 (Fragment) OS=Homo sapiens OX=9606 GN=PBRM1 PE=1 SV=1;tr|E7EVG2|E7EVG2_HUMAN Isoform of Q86U86, Protein polybromo-1 (Fragment) OS=Homo sapiens OX=9606 GN=PBRM1 PE=1 SV=8;sp|Q86U86-5|PB1_HUMAN Is	10	2	2	2	2;2;2;2;2;2;2;2;1;1	2;2;2;2;2;2;2;2;1;1	2;2;2;2;2;2;2;2;1;1	1	1	1	1	1	1	1	1	1	0	0	0	1	0	0	1	0	0	0	1	1	1	1	1	1	1	1	0	0	0	0	0	0	0	0	0	1	1
H0Y612	H0Y612		TRIM33	tr|H0Y612|H0Y612_HUMAN Isoform of Q9UPN9, E3 ubiquitin-protein ligase TRIM33 (Fragment) OS=Homo sapiens OX=9606 GN=TRIM33 PE=1 SV=1	1	52	2	2	52	2	2	0	0	0	0	0	0	0	0	0	0	0	0	0	0	0	0	0	0	50	46	49	50	48	48	50	51	50	0	0	0	0	0	0	0	0	0	0	0
H0Y6T0;Q8NI08-5;Q8NI08-7;Q8NI08-2;Q8NI08	H0Y6T0;Q8NI08-5;Q8NI08-7;Q8NI08-2;Q8NI08	Nuclear receptor coactivator 7	NCOA7	tr|H0Y6T0|H0Y6T0_HUMAN Isoform of Q8NI08, Nuclear receptor coactivator 7 OS=Homo sapiens OX=9606 GN=NCOA7 PE=1 SV=2;sp|Q8NI08-5|NCOA7_HUMAN Isoform of Q8NI08, Isoform 5 of Nuclear receptor coactivator 7 OS=Homo sapiens OX=9606 GN=NCOA7;sp|Q8NI08-7|NCOA7_HU	5	1	1	1	1;1;1;1;1	1;1;1;1;1	1;1;1;1;1	0	0	0	0	0	0	0	0	0	0	0	0	0	0	0	0	0	0	1	1	1	0	0	0	0	0	0	0	0	0	0	0	0	0	0	0	0	0
H0Y7A2;A0A140T9Q5;A0A140T9F5;A0A140T9E3;A0A140T9C6;A0A140T9B6;A0A140T987;A0A140T965;A0A0G2JIJ2;A0A0G2JI43;P28068	H0Y7A2;A0A140T9Q5;A0A140T9F5;A0A140T9E3;A0A140T9C6;A0A140T9B6;A0A140T987;A0A140T965;A0A0G2JIJ2;A0A0G2JI43;P28068	HLA class II histocompatibility antigen, DM beta chain	HLA-DMB	tr|H0Y7A2|H0Y7A2_HUMAN Isoform of P28068, HLA class II histocompatibility antigen, DM beta chain (Fragment) OS=Homo sapiens OX=9606 GN=HLA-DMB PE=1 SV=1;tr|A0A140T9Q5|A0A140T9Q5_HUMAN Isoform of P28068, HLA class II histocompatibility antigen, DM beta chai	11	1	1	1	1;1;1;1;1;1;1;1;1;1;1	1;1;1;1;1;1;1;1;1;1;1	1;1;1;1;1;1;1;1;1;1;1	0	0	0	0	0	0	0	0	0	0	0	0	0	0	0	0	0	0	0	0	0	1	1	1	1	1	1	0	0	0	0	0	0	0	0	0	0	0
H0Y7D7;Q99941-2;Q99941	H0Y7D7;Q99941-2;Q99941	Cyclic AMP-dependent transcription factor ATF-6 beta;Processed cyclic AMP-dependent transcription factor ATF-6 beta	ATF6B	tr|H0Y7D7|H0Y7D7_HUMAN Isoform of Q99941, Cyclic AMP-dependent transcription factor ATF-6 beta (Fragment) OS=Homo sapiens OX=9606 GN=ATF6B PE=1 SV=1;sp|Q99941-2|ATF6B_HUMAN Isoform of Q99941, Isoform 1 of Cyclic AMP-dependent transcription factor ATF-6 bet	3	1	1	1	1;1;1	1;1;1	1;1;1	0	0	0	0	0	0	0	0	0	0	0	0	0	0	0	0	0	0	1	1	1	0	1	1	1	1	1	1	1	1	1	1	1	1	1	1	0	0
H0Y8C6;O00410-2;O00410;O00410-3;C9JMV5;H0Y3V4	H0Y8C6;O00410-2;O00410;O00410-3;C9JMV5;H0Y3V4	Importin-5	IPO5	tr|H0Y8C6|H0Y8C6_HUMAN Isoform of O00410, Importin-5 (Fragment) OS=Homo sapiens OX=9606 GN=IPO5 PE=1 SV=1;sp|O00410-2|IPO5_HUMAN Isoform of O00410, Isoform 2 of Importin-5 OS=Homo sapiens OX=9606 GN=IPO5;sp|O00410|IPO5_HUMAN Importin-5 OS=Homo sapiens OX=9	6	2	2	2	2;2;2;2;1;1	2;2;2;2;1;1	2;2;2;2;1;1	1	1	1	1	1	1	1	1	1	1	1	1	1	1	1	1	1	1	1	1	1	1	1	1	1	1	1	2	2	2	2	2	2	2	1	1	1	1
H0Y8H0;Q5H9U9-2;Q5H9U9;H0Y939	H0Y8H0;Q5H9U9-2;Q5H9U9;H0Y939	Probable ATP-dependent RNA helicase DDX60-like	DDX60L	tr|H0Y8H0|H0Y8H0_HUMAN Isoform of Q5H9U9, Probable ATP-dependent RNA helicase DDX60-like (Fragment) OS=Homo sapiens OX=9606 GN=DDX60L PE=1 SV=2;sp|Q5H9U9-2|DDX6L_HUMAN Isoform of Q5H9U9, Isoform 2 of Probable ATP-dependent RNA helicase DDX60-like OS=Homo s	4	2	2	2	2;2;2;1	2;2;2;1	2;2;2;1	0	0	0	0	0	0	0	0	0	0	0	0	0	0	0	0	0	0	0	0	0	0	0	0	1	0	0	1	1	1	1	1	1	1	1	1	0	0
H0YA96;D6RAF8;H0Y8G5;Q14103-4;Q14103-3;Q14103-2;Q14103;D6RF44;D6RBQ9;D6RD83;A0A087WUK2;O14979-3;O14979-2;O14979	H0YA96;D6RAF8;H0Y8G5;Q14103-4;Q14103-3;Q14103-2;Q14103;D6RF44;D6RBQ9	Heterogeneous nuclear ribonucleoprotein D0	HNRNPD	tr|H0YA96|H0YA96_HUMAN Isoform of Q14103, Heterogeneous nuclear ribonucleoprotein D0 (Fragment) OS=Homo sapiens OX=9606 GN=HNRNPD PE=1 SV=1;tr|D6RAF8|D6RAF8_HUMAN Isoform of Q14103, Heterogeneous nuclear ribonucleoprotein D0 (Fragment) OS=Homo sapiens OX=9	14	4	4	4	4;4;4;4;4;4;4;3;2;1;1;1;1;1	4;4;4;4;4;4;4;3;2;1;1;1;1;1	4;4;4;4;4;4;4;3;2;1;1;1;1;1	0	0	0	0	0	0	0	0	0	2	2	3	3	3	2	4	3	2	2	2	2	2	2	2	2	2	2	1	1	1	1	1	1	1	1	0	0	0
H0YBE7	H0YBE7		RIMS1	tr|H0YBE7|H0YBE7_HUMAN Isoform of Q86UR5, Regulating synaptic membrane exocytosis protein 1 (Fragment) OS=Homo sapiens OX=9606 GN=RIMS1 PE=1 SV=1	1	1	1	1	1	1	1	0	0	0	0	0	0	0	0	0	0	0	0	0	0	0	0	0	0	0	0	1	0	0	0	0	0	0	0	0	0	0	0	0	0	0	0	0	0
H0YCE8;Q6PD62	H0YCE8;Q6PD62	RNA polymerase-associated protein CTR9 homolog	CTR9	tr|H0YCE8|H0YCE8_HUMAN Isoform of Q6PD62, RNA polymerase-associated protein CTR9 homolog (Fragment) OS=Homo sapiens OX=9606 GN=CTR9 PE=1 SV=1;sp|Q6PD62|CTR9_HUMAN RNA polymerase-associated protein CTR9 homolog OS=Homo sapiens OX=9606 GN=CTR9 PE=1 SV=1	2	3	3	3	3;3	3;3	3;3	0	0	0	0	0	0	0	0	0	0	0	0	0	0	0	0	0	0	1	1	1	1	2	1	1	3	2	1	1	1	1	1	1	1	1	1	0	0
H0YDD4;P10515;E9PEJ4	H0YDD4;P10515;E9PEJ4	Acetyltransferase component of pyruvate dehydrogenase complex;Dihydrolipoyllysine-residue acetyltransferase component of pyruvate dehydrogenase complex, mitochondrial	DLAT	tr|H0YDD4|H0YDD4_HUMAN Isoform of P10515, Acetyltransferase component of pyruvate dehydrogenase complex (Fragment) OS=Homo sapiens OX=9606 GN=DLAT PE=1 SV=1;sp|P10515|ODP2_HUMAN Dihydrolipoyllysine-residue acetyltransferase component of pyruvate dehydrogen	3	20	20	20	20;20;19	20;20;19	20;20;19	0	0	0	0	0	0	0	0	0	14	17	19	20	19	14	14	16	13	0	0	0	0	0	0	0	0	0	0	0	0	0	0	0	0	0	0	0	0
H0YDQ1;H0YD42;H0YDD3;H0YCV0;Q9BVK2-2;Q9BVK2	H0YDQ1;H0YD42;H0YDD3;H0YCV0;Q9BVK2-2;Q9BVK2	Probable dolichyl pyrophosphate Glc1Man9GlcNAc2 alpha-1,3-glucosyltransferase	ALG8	tr|H0YDQ1|H0YDQ1_HUMAN Isoform of Q9BVK2, Alpha-1,3-glucosyltransferase (Fragment) OS=Homo sapiens OX=9606 GN=ALG8 PE=1 SV=1;tr|H0YD42|H0YD42_HUMAN Isoform of Q9BVK2, Alpha-1,3-glucosyltransferase (Fragment) OS=Homo sapiens OX=9606 GN=ALG8 PE=1 SV=1;tr|H0Y	6	1	1	1	1;1;1;1;1;1	1;1;1;1;1;1	1;1;1;1;1;1	1	1	1	1	1	1	1	1	1	1	1	1	1	1	1	1	1	1	0	0	0	0	0	0	0	0	0	1	1	1	1	1	0	1	1	1	1	1
H0YDT0;Q96D71-2;Q96D71-4;Q96D71-3;Q96D71;E9PMG1;H0YE89;H0YCR2;H7C225;H0YCF0;H7C1V2;F2Z3L2;Q8NFH8-3;Q8NFH8-2;Q8NFH8-4;Q8NFH8	H0YDT0;Q96D71-2;Q96D71-4;Q96D71-3;Q96D71;E9PMG1;H0YE89	RalBP1-associated Eps domain-containing protein 1	REPS1	tr|H0YDT0|H0YDT0_HUMAN Isoform of Q96D71, RalBP1-associated Eps domain-containing protein 1 (Fragment) OS=Homo sapiens OX=9606 GN=REPS1 PE=1 SV=1;sp|Q96D71-2|REPS1_HUMAN Isoform of Q96D71, Isoform 2 of RalBP1-associated Eps domain-containing protein 1 OS=H	16	7	7	7	7;7;7;7;7;6;4;2;1;1;1;1;1;1;1;1	7;7;7;7;7;6;4;2;1;1;1;1;1;1;1;1	7;7;7;7;7;6;4;2;1;1;1;1;1;1;1;1	0	0	0	0	0	0	0	0	0	0	0	0	0	0	0	0	0	0	7	7	6	7	7	5	5	6	6	0	0	0	0	0	0	0	0	0	0	0
H0YEE1;Q9UID3-2;Q9UID3	H0YEE1;Q9UID3-2;Q9UID3	Vacuolar protein sorting-associated protein 51 homolog	VPS51	tr|H0YEE1|H0YEE1_HUMAN Isoform of Q9UID3, Vacuolar protein sorting-associated protein 51 homolog (Fragment) OS=Homo sapiens OX=9606 GN=VPS51 PE=1 SV=1;sp|Q9UID3-2|VPS51_HUMAN Isoform of Q9UID3, Isoform 2 of Vacuolar protein sorting-associated protein 51 ho	3	1	1	1	1;1;1	1;1;1	1;1;1	0	0	0	0	0	0	0	0	0	0	0	1	0	0	1	1	1	1	1	1	1	1	1	1	1	1	1	0	1	0	1	0	1	0	1	1	0	0
H0YFD6;P40939;A0A2R8Y4F5;A0A2R8YG21;A0A2R8Y688	H0YFD6;P40939;A0A2R8Y4F5;A0A2R8YG21	Trifunctional enzyme subunit alpha, mitochondrial;Long-chain enoyl-CoA hydratase;Long chain 3-hydroxyacyl-CoA dehydrogenase	HADHA	tr|H0YFD6|H0YFD6_HUMAN Isoform of P40939, Trifunctional enzyme subunit alpha, mitochondrial OS=Homo sapiens OX=9606 GN=HADHA PE=1 SV=2;sp|P40939|ECHA_HUMAN Trifunctional enzyme subunit alpha, mitochondrial OS=Homo sapiens OX=9606 GN=HADHA PE=1 SV=2;tr|A0A2	5	22	22	22	22;22;19;11;5	22;22;19;11;5	22;22;19;11;5	0	0	0	0	0	0	0	0	0	9	8	11	10	6	7	8	7	6	12	11	12	15	14	9	14	11	15	15	15	15	13	11	9	15	9	9	0	0
H0YH81;P06576;F8W0P7;F8W079;H0YI37	H0YH81;P06576;F8W0P7;F8W079	ATP synthase subunit beta;ATP synthase subunit beta, mitochondrial	ATP5B	tr|H0YH81|H0YH81_HUMAN Isoform of P06576, ATP synthase subunit beta (Fragment) OS=Homo sapiens OX=9606 GN=ATP5F1B PE=1 SV=1;sp|P06576|ATPB_HUMAN ATP synthase subunit beta, mitochondrial OS=Homo sapiens OX=9606 GN=ATP5F1B PE=1 SV=3;tr|F8W0P7|F8W0P7_HUMAN Is	5	8	8	8	8;8;4;4;2	8;8;4;4;2	8;8;4;4;2	0	0	0	0	0	0	0	0	0	3	4	6	6	6	4	5	6	5	4	5	1	5	6	1	7	6	7	3	2	1	2	3	1	2	1	1	0	0
H0YH87;A0A2R8Y7P6;A0A2R8YDM9;F8VQP2;F8WB06;V9GY86;A0A2R8Y5A6;Q99700-2;Q99700-5;Q99700-4;Q99700;F8VRK6;F8VVY6;F8W0B5	H0YH87;A0A2R8Y7P6;A0A2R8YDM9;F8VQP2;F8WB06;V9GY86;A0A2R8Y5A6;Q99700-2;Q99700-5;Q99700-4;Q99700;F8VRK6	Ataxin-2	ATXN2	tr|H0YH87|H0YH87_HUMAN Isoform of Q99700, Ataxin-2 OS=Homo sapiens OX=9606 GN=ATXN2 PE=1 SV=2;tr|A0A2R8Y7P6|A0A2R8Y7P6_HUMAN Isoform of Q99700, Ataxin-2 OS=Homo sapiens OX=9606 GN=ATXN2 PE=1 SV=1;tr|A0A2R8YDM9|A0A2R8YDM9_HUMAN Isoform of Q99700, Ataxin-2 O	14	4	4	4	4;4;4;4;4;4;4;4;4;4;4;3;1;1	4;4;4;4;4;4;4;4;4;4;4;3;1;1	4;4;4;4;4;4;4;4;4;4;4;3;1;1	0	0	0	0	0	0	0	0	0	0	0	0	0	0	0	0	0	0	3	3	3	3	1	3	4	4	4	0	0	0	0	0	0	0	0	0	0	0
H0YI02;J3KPG1;Q96QF0-3;Q96QF0-4;Q96QF0-2;Q96QF0;Q96QF0-8;Q96QF0-5;Q96QF0-7;Q96QF0-6;F8VTR6;H0YD03	H0YI02;J3KPG1;Q96QF0-3;Q96QF0-4;Q96QF0-2;Q96QF0;Q96QF0-8;Q96QF0-5;Q96QF0-7;Q96QF0-6	Rab-3A-interacting protein	RAB3IP	tr|H0YI02|H0YI02_HUMAN Isoform of Q96QF0, Rab-3A-interacting protein (Fragment) OS=Homo sapiens OX=9606 GN=RAB3IP PE=1 SV=1;tr|J3KPG1|J3KPG1_HUMAN Isoform of Q96QF0, Rab-3A-interacting protein OS=Homo sapiens OX=9606 GN=RAB3IP PE=1 SV=1;sp|Q96QF0-3|RAB3I_H	12	3	3	3	3;3;3;3;3;3;2;2;2;2;1;1	3;3;3;3;3;3;2;2;2;2;1;1	3;3;3;3;3;3;2;2;2;2;1;1	0	0	0	0	0	0	0	0	0	2	2	3	2	1	2	2	2	2	1	0	1	1	0	1	1	1	1	0	0	0	0	0	0	0	0	0	0	0
H0YIC4;A0A0C4DGI3;B4DJV2;O75390	H0YIC4;A0A0C4DGI3;B4DJV2;O75390	Citrate synthase;Citrate synthase, mitochondrial	CS	tr|H0YIC4|H0YIC4_HUMAN Isoform of O75390, Citrate synthase (Fragment) OS=Homo sapiens OX=9606 GN=CS PE=1 SV=1;tr|A0A0C4DGI3|A0A0C4DGI3_HUMAN Isoform of O75390, Citrate synthase OS=Homo sapiens OX=9606 GN=CS PE=1 SV=1;tr|B4DJV2|B4DJV2_HUMAN Isoform of O7539	4	1	1	1	1;1;1;1	1;1;1;1	1;1;1;1	1	1	1	1	1	1	1	1	1	0	0	0	0	0	0	0	0	0	0	0	0	0	0	0	0	0	0	0	0	0	0	0	0	0	0	0	1	1
H0YJD4;A0A087X2H1;Q9ULT8	H0YJD4;A0A087X2H1;Q9ULT8	E3 ubiquitin-protein ligase HECTD1	HECTD1	tr|H0YJD4|H0YJD4_HUMAN Isoform of Q9ULT8, E3 ubiquitin-protein ligase HECTD1 (Fragment) OS=Homo sapiens OX=9606 GN=HECTD1 PE=1 SV=2;tr|A0A087X2H1|A0A087X2H1_HUMAN Isoform of Q9ULT8, E3 ubiquitin-protein ligase HECTD1 OS=Homo sapiens OX=9606 GN=HECTD1 PE=1	3	1	1	1	1;1;1	1;1;1	1;1;1	1	1	1	1	1	1	1	1	1	0	0	0	0	0	0	0	0	0	0	0	0	0	0	0	0	0	0	0	0	0	0	0	0	0	0	0	1	1
H0YJG0;P12277;H0YJK0	H0YJG0;P12277;H0YJK0	Creatine kinase B-type	CKB	tr|H0YJG0|H0YJG0_HUMAN Isoform of P12277, Creatine kinase B-type (Fragment) OS=Homo sapiens OX=9606 GN=CKB PE=1 SV=1;sp|P12277|KCRB_HUMAN Creatine kinase B-type OS=Homo sapiens OX=9606 GN=CKB PE=1 SV=1;tr|H0YJK0|H0YJK0_HUMAN Isoform of P12277, Creatine kin	3	2	2	2	2;2;1	2;2;1	2;2;1	2	2	1	1	2	2	2	2	2	1	1	0	1	1	1	1	1	1	1	1	1	1	1	1	1	1	1	1	1	1	1	1	1	1	1	1	2	2
H0YKA5;A0A0J9YXZ5;P46940	H0YKA5;A0A0J9YXZ5;P46940	Ras GTPase-activating-like protein IQGAP1	IQGAP1	tr|H0YKA5|H0YKA5_HUMAN Isoform of P46940, Ras GTPase-activating-like protein IQGAP1 (Fragment) OS=Homo sapiens OX=9606 GN=IQGAP1 PE=1 SV=1;tr|A0A0J9YXZ5|A0A0J9YXZ5_HUMAN Isoform of P46940, Ras GTPase-activating-like protein IQGAP1 OS=Homo sapiens OX=9606 G	3	1	1	1	1;1;1	1;1;1	1;1;1	1	1	1	1	1	1	1	1	1	0	0	0	0	0	0	0	0	0	0	0	0	0	0	0	0	0	0	0	0	0	0	0	0	0	0	0	1	1
H0YKT5;H0YKN8;H0YL70;Q04726-2;Q04726-7;Q04726-3;Q04726-6;Q04726-5;Q04726-4;Q04726;F5H7D6;H0YNT2;A0A0D9SES8;H0YLI3;H0YNI7;H0YKH0;H0YLW9;Q04725-2;K7EJR7	H0YKT5;H0YKN8;H0YL70;Q04726-2;Q04726-7;Q04726-3;Q04726-6;Q04726-5;Q04726-4;Q04726;F5H7D6;H0YNT2;A0A0D9SES8;H0YLI3;H0YNI7	Transducin-like enhancer protein 3	TLE3	tr|H0YKT5|H0YKT5_HUMAN Isoform of Q04726, Transducin-like enhancer protein 3 OS=Homo sapiens OX=9606 GN=TLE3 PE=1 SV=1;tr|H0YKN8|H0YKN8_HUMAN Isoform of Q04726, Transducin-like enhancer protein 3 OS=Homo sapiens OX=9606 GN=TLE3 PE=1 SV=1;tr|H0YL70|H0YL70_H	19	13	13	11	13;13;13;13;13;13;13;13;13;13;12;12;12;8;7;6;6;2;1	13;13;13;13;13;13;13;13;13;13;12;12;12;8;7;6;6;2;1	11;11;11;11;11;11;11;11;11;11;10;10;10;8;5;6;6;0;0	0	0	0	0	0	0	0	0	0	0	0	0	0	0	0	0	0	0	8	10	9	12	12	12	12	10	12	1	0	1	2	2	2	0	0	1	0	0
H0YL53	H0YL53		PRC1	tr|H0YL53|H0YL53_HUMAN Isoform of O43663, Protein regulator of cytokinesis 1 (Fragment) OS=Homo sapiens OX=9606 GN=PRC1 PE=1 SV=1	1	1	1	1	1	1	1	0	0	0	0	0	0	0	0	0	0	0	0	0	0	0	0	0	0	1	0	1	1	1	1	0	0	1	0	0	0	0	0	0	0	0	0	0	0
H0YLC3;H7C4G6;A0A0A0MT83;P26440-2;P26440	H0YLC3;H7C4G6;A0A0A0MT83;P26440-2;P26440	Isovaleryl-CoA dehydrogenase, mitochondrial	IVD	tr|H0YLC3|H0YLC3_HUMAN Isoform of P26440, Isovaleryl-CoA dehydrogenase, mitochondrial (Fragment) OS=Homo sapiens OX=9606 GN=IVD PE=1 SV=1;tr|H7C4G6|H7C4G6_HUMAN Isoform of P26440, Isovaleryl-CoA dehydrogenase, mitochondrial (Fragment) OS=Homo sapiens OX=96	5	1	1	1	1;1;1;1;1	1;1;1;1;1	1;1;1;1;1	1	0	0	1	1	1	1	1	1	1	1	0	1	1	1	0	1	1	0	0	0	0	0	0	0	0	0	0	0	0	0	0	0	0	0	0	1	0
H0YLR3;H0YMA0;P09661	H0YLR3;H0YMA0;P09661	U2 small nuclear ribonucleoprotein A	SNRPA1	tr|H0YLR3|H0YLR3_HUMAN Isoform of P09661, U2 small nuclear ribonucleoprotein A (Fragment) OS=Homo sapiens OX=9606 GN=SNRPA1 PE=1 SV=1;tr|H0YMA0|H0YMA0_HUMAN Isoform of P09661, U2 small nuclear ribonucleoprotein A (Fragment) OS=Homo sapiens OX=9606 GN=SNR	3	2	2	2	2;2;2	2;2;2	2;2;2	0	0	0	0	0	0	0	0	0	1	1	1	1	1	1	1	2	1	0	0	0	0	0	0	0	0	0	0	0	0	0	0	0	0	0	0	0	0
H0YMJ0;B3KTM8;Q9UBU8-2;Q9UBU8;H0YNE0;H0YLJ3	H0YMJ0;B3KTM8;Q9UBU8-2;Q9UBU8;H0YNE0;H0YLJ3	Mortality factor 4-like protein 1	MORF4L1	tr|H0YMJ0|H0YMJ0_HUMAN Isoform of Q9UBU8, Mortality factor 4-like protein 1 (Fragment) OS=Homo sapiens OX=9606 GN=MORF4L1 PE=1 SV=1;tr|B3KTM8|B3KTM8_HUMAN Isoform of Q9UBU8, cDNA FLJ38504 fis, clone HCHON2000156, highly similar to Mortality factor 4-like p	6	3	3	3	3;3;3;3;2;2	3;3;3;3;2;2	3;3;3;3;2;2	0	0	0	0	0	0	0	0	0	2	2	2	2	2	2	2	2	2	3	3	1	3	3	3	3	3	3	0	0	0	0	0	0	0	0	0	0	0
H0YMM0;H7C3F4;Q9NWH9-3;Q9NWH9	H0YMM0;H7C3F4;Q9NWH9-3;Q9NWH9	SAFB-like transcription modulator	SLTM	tr|H0YMM0|H0YMM0_HUMAN Isoform of Q9NWH9, SAFB-like transcription modulator (Fragment) OS=Homo sapiens OX=9606 GN=SLTM PE=1 SV=8;tr|H7C3F4|H7C3F4_HUMAN Isoform of Q9NWH9, SAFB-like transcription modulator (Fragment) OS=Homo sapiens OX=9606 GN=SLTM PE=1 SV=	4	2	2	2	2;2;2;2	2;2;2;2	2;2;2;2	0	0	0	0	0	0	0	0	0	1	1	1	1	1	1	1	1	1	0	1	0	0	0	0	1	0	0	0	0	0	0	0	0	0	0	0	0	0
H0YMV8;Q71UM5;C9JLI6;C9J1C5	H0YMV8;Q71UM5;C9JLI6	40S ribosomal protein S27;40S ribosomal protein S27-like	RPS27L	tr|H0YMV8|H0YMV8_HUMAN Isoform of Q71UM5, 40S ribosomal protein S27 OS=Homo sapiens OX=9606 GN=RPS27L PE=1 SV=1;sp|Q71UM5|RS27L_HUMAN 40S ribosomal protein S27-like OS=Homo sapiens OX=9606 GN=RPS27L PE=1 SV=3;tr|C9JLI6|C9JLI6_HUMAN Isoform of Q71UM5, 40S r	4	7	3	3	7;7;5;2	3;3;3;0	3;3;3;0	2	2	2	2	2	2	2	2	2	3	3	3	3	3	3	3	3	3	4	3	3	3	3	5	3	3	3	5	6	6	6	6	6	4	6	5	0	0
H0YMZ1;H0YN18;H0YL69;P25789-2;P25789;H0YMV3;H0YKS0;H0YLC2;H0YKT8;H0YMI6;H0YMA1	H0YMZ1;H0YN18;H0YL69;P25789-2;P25789;H0YMV3;H0YKS0;H0YLC2;H0YKT8;H0YMI6;H0YMA1	Proteasome subunit alpha type;Proteasome subunit alpha type-4;Proteasome subunit beta type	PSMA4	tr|H0YMZ1|H0YMZ1_HUMAN Isoform of P25789, Proteasome subunit alpha type (Fragment) OS=Homo sapiens OX=9606 GN=PSMA4 PE=1 SV=8;tr|H0YN18|H0YN18_HUMAN Isoform of P25789, Proteasome endopeptidase complex OS=Homo sapiens OX=9606 GN=PSMA4 PE=1 SV=1;tr|H0YL69|H0	11	2	2	2	2;2;2;2;2;1;1;1;1;1;1	2;2;2;2;2;1;1;1;1;1;1	2;2;2;2;2;1;1;1;1;1;1	1	1	1	1	1	1	1	1	1	1	1	1	1	1	1	1	1	1	2	2	2	2	2	2	2	2	2	1	1	1	1	1	1	1	1	1	1	1
H0YN26;Q92688-2;P39687;Q92688	H0YN26;Q92688-2;P39687;Q92688	Acidic leucine-rich nuclear phosphoprotein 32 family member B;Acidic leucine-rich nuclear phosphoprotein 32 family member A	ANP32A;ANP32B	tr|H0YN26|H0YN26_HUMAN Isoform of P39687, Acidic leucine-rich nuclear phosphoprotein 32 family member A OS=Homo sapiens OX=9606 GN=ANP32A PE=1 SV=1;sp|Q92688-2|AN32B_HUMAN Isoform of Q92688, Isoform 2 of Acidic leucine-rich nuclear phosphoprotein 32 family	4	1	1	1	1;1;1;1	1;1;1;1	1;1;1;1	0	0	0	0	0	0	0	0	0	0	0	0	0	0	0	0	0	0	1	0	0	1	0	0	0	0	0	0	0	0	0	0	0	0	0	0	0	0
H3BMH2;H3BSC1;P62491-2;Q15907-2;P62491;Q15907;B4DQU5	H3BMH2;H3BSC1;P62491-2;Q15907-2;P62491;Q15907;B4DQU5	Ras-related protein Rab-11A;Ras-related protein Rab-11B	RAB11A;RAB11B	tr|H3BMH2|H3BMH2_HUMAN Isoform of P62491, Ras-related protein Rab-11A (Fragment) OS=Homo sapiens OX=9606 GN=RAB11A PE=4 SV=1;tr|H3BSC1|H3BSC1_HUMAN Isoform of P62491, Ras-related protein Rab-11A OS=Homo sapiens OX=9606 GN=RAB11A PE=1 SV=1;sp|P62491-2|RB11A	7	4	4	4	4;4;4;4;4;4;2	4;4;4;4;4;4;2	4;4;4;4;4;4;2	0	0	0	0	0	0	0	0	0	3	1	4	4	3	4	4	4	4	4	4	3	3	4	3	4	4	4	2	1	2	2	2	1	2	2	2	0	0
H3BMY4	H3BMY4		SCAMP5	tr|H3BMY4|H3BMY4_HUMAN Isoform of Q8TAC9, Secretory carrier-associated membrane protein OS=Homo sapiens OX=9606 GN=SCAMP5 PE=1 SV=1	1	1	1	1	1	1	1	0	0	0	0	0	0	0	0	0	0	0	0	0	1	0	0	0	0	0	0	0	0	0	0	0	0	0	0	0	0	0	0	0	0	0	0	0	0
H3BN98;H3BPJ2;Q15041-2;Q15041	H3BN98			tr|H3BN98|H3BN98_HUMAN Uncharacterized protein (Fragment) OS=Homo sapiens OX=9606 PE=4 SV=2	4	6	1	1	6;1;1;1	1;1;1;1	1;1;1;1	0	0	0	0	0	0	0	0	0	5	3	4	5	5	4	4	5	4	4	5	5	4	5	5	5	4	4	3	4	4	4	3	4	3	4	3	0	0
H3BNC9;P08708;H0YN88;A0A075B716;H0YN73;A0A0J9YYC4	H3BNC9;P08708;H0YN88;A0A075B716	40S ribosomal protein S17	RPS17	tr|H3BNC9|H3BNC9_HUMAN Uncharacterized protein OS=Homo sapiens OX=9606 PE=3 SV=2;sp|P08708|RS17_HUMAN 40S ribosomal protein S17 OS=Homo sapiens OX=9606 GN=RPS17 PE=1 SV=2;tr|H0YN88|H0YN88_HUMAN Isoform of P08708, 40S ribosomal protein S17 OS=Homo sapiens O	6	10	10	10	10;10;9;9;4;2	10;10;9;9;4;2	10;10;9;9;4;2	0	0	0	0	0	0	0	0	0	9	9	10	10	9	8	9	9	9	7	5	7	8	8	6	8	7	8	7	7	7	7	7	4	6	4	4	0	0
H3BP78;F8W7R3;Q9NVI1-2;Q9NVI1-1;Q9NVI1	H3BP78;F8W7R3;Q9NVI1-2;Q9NVI1-1;Q9NVI1	Fanconi anemia group I protein	FANCI	tr|H3BP78|H3BP78_HUMAN Isoform of Q9NVI1, Fanconi anemia group I protein (Fragment) OS=Homo sapiens OX=9606 GN=FANCI PE=1 SV=1;tr|F8W7R3|F8W7R3_HUMAN Isoform of Q9NVI1, Fanconi anemia group I protein OS=Homo sapiens OX=9606 GN=FANCI PE=1 SV=1;sp|Q9NVI1-2|F	5	1	1	1	1;1;1;1;1	1;1;1;1;1	1;1;1;1;1	0	0	0	0	0	0	0	0	0	0	0	0	0	0	0	0	0	0	0	0	0	0	1	0	0	0	0	0	0	0	0	0	0	0	0	0	0	0
H3BPE1;H3BQK9;H0Y314;H0Y4F5;E9PHM6;F6QMI7;F8W9J4;Q03001-8;Q03001-14;Q03001;H0YBX0	H3BPE1;H3BQK9		MACF1	tr|H3BPE1|H3BPE1_HUMAN Isoform of Q9UPN3, Microtubule-actin cross-linking factor 1, isoforms 1/2/3/5 OS=Homo sapiens OX=9606 GN=MACF1 PE=1 SV=1;tr|H3BQK9|H3BQK9_HUMAN Isoform of Q9UPN3, Microtubule-actin cross-linking factor 1, isoforms 1/2/3/5 OS=Homo sap	11	123	1	0	123;123;22;19;5;5;5;5;5;5;1	1;1;0;1;0;0;0;0;0;0;0	0;0;0;0;0;0;0;0;0;0;0	0	0	0	0	0	0	0	0	0	0	0	0	0	0	0	0	0	0	115	111	110	109	101	92	119	117	116	0	0	0	0	0	0	0	0	0	0	0
H3BQ71;H3BMP6;H3BQS6;H3BN05;H3BTS2;H3BQJ0;I3L4F8;H3BUW2;H3BTR4;Q96BT3-3;Q96BT3-2;Q96BT3	H3BQ71;H3BMP6;H3BQS6;H3BN05;H3BTS2;H3BQJ0;I3L4F8;H3BUW2;H3BTR4;Q96BT3-3;Q96BT3-2;Q96BT3	Centromere protein T	CENPT	tr|H3BQ71|H3BQ71_HUMAN Isoform of Q96BT3, Centromere protein T (Fragment) OS=Homo sapiens OX=9606 GN=CENPT PE=1 SV=1;tr|H3BMP6|H3BMP6_HUMAN Isoform of Q96BT3, Centromere protein T (Fragment) OS=Homo sapiens OX=9606 GN=CENPT PE=1 SV=8;tr|H3BQS6|H3BQS6_HUMAN	12	1	1	1	1;1;1;1;1;1;1;1;1;1;1;1	1;1;1;1;1;1;1;1;1;1;1;1	1;1;1;1;1;1;1;1;1;1;1;1	0	0	0	0	0	0	0	0	0	0	0	0	0	0	0	0	0	0	0	0	0	0	0	0	0	0	0	0	1	1	1	1	1	1	1	1	0	0
H3BQZ7;Q1KMD3	H3BQZ7;Q1KMD3	Heterogeneous nuclear ribonucleoprotein U-like protein 2	HNRNPUL2-BSCL2;HNRNPUL2	tr|H3BQZ7|H3BQZ7_HUMAN HCG2044799 OS=Homo sapiens OX=9606 GN=HNRNPUL2-BSCL2 PE=4 SV=1;sp|Q1KMD3|HNRL2_HUMAN Heterogeneous nuclear ribonucleoprotein U-like protein 2 OS=Homo sapiens OX=9606 GN=HNRNPUL2 PE=1 SV=1	2	1	1	1	1;1	1;1	1;1	0	0	0	0	0	0	0	0	0	0	0	0	0	0	0	0	0	0	1	0	0	1	1	0	1	1	0	0	0	0	0	0	0	0	0	0	0	0
H3BR35;P15170;Q8IYD1;P15170-2;P15170-3	H3BR35;P15170;Q8IYD1;P15170-2;P15170-3	Eukaryotic peptide chain release factor GTP-binding subunit ERF3A;Eukaryotic peptide chain release factor GTP-binding subunit ERF3B	GSPT1;GSPT2	tr|H3BR35|H3BR35_HUMAN Isoform of P15170, Eukaryotic peptide chain release factor GTP-binding subunit ERF3A (Fragment) OS=Homo sapiens OX=9606 GN=GSPT1 PE=1 SV=1;sp|P15170|ERF3A_HUMAN Eukaryotic peptide chain release factor GTP-binding subunit ERF3A OS=Hom	5	1	1	1	1;1;1;1;1	1;1;1;1;1	1;1;1;1;1	0	0	1	0	0	0	0	0	0	0	0	0	0	0	0	0	0	0	0	0	0	0	0	0	0	0	0	0	0	0	0	0	0	0	0	0	0	0
H3BRU6;F8VZX2;Q15366-7;Q15366-8;Q15366-4;Q15366-5;Q15366-6;Q15366-3;Q15366;Q15366-2;F8VXH9;F8W0G4;F8W1G6;J3QT27;E9PFP8;P57721-2;P57721-3;P57721-5;P57721-4;P57721;F8VRH0;F8VTZ0;H3BND9;H3BSS4	H3BRU6;F8VZX2;Q15366-7;Q15366-8;Q15366-4;Q15366-5;Q15366-6;Q15366-3;Q15366;Q15366-2;F8VXH9;F8W0G4;F8W1G6;J3QT27;E9PFP8;P57721-2;P57721-3;P57721-5;P57721-4;P57721	Poly(rC)-binding protein 2;Poly(rC)-binding protein 3	PCBP2;PCBP3	tr|H3BRU6|H3BRU6_HUMAN Isoform of Q15366, Poly(rC)-binding protein 2 (Fragment) OS=Homo sapiens OX=9606 GN=PCBP2 PE=1 SV=1;tr|F8VZX2|F8VZX2_HUMAN Isoform of Q15366, Poly(rC)-binding protein 2 OS=Homo sapiens OX=9606 GN=PCBP2 PE=1 SV=1;sp|Q15366-7|PCBP2_HUM	24	6	4	4	6;6;6;6;6;6;6;6;6;6;5;4;3;3;3;3;3;3;3;3;2;1;1;1	4;4;4;4;4;4;4;4;4;4;3;2;2;1;1;1;1;1;1;1;2;0;1;1	4;4;4;4;4;4;4;4;4;4;3;2;2;1;1;1;1;1;1;1;2;0;1;1	0	0	0	0	0	0	0	0	0	3	3	3	3	3	3	2	3	3	4	4	4	6	5	4	6	6	6	4	4	4	4	4	4	4	4	3	0	0
H3BSJ9;H3BRG4;P22695	H3BSJ9;H3BRG4;P22695	Cytochrome b-c1 complex subunit 2, mitochondrial	UQCRC2	tr|H3BSJ9|H3BSJ9_HUMAN Isoform of P22695, Cytochrome b-c1 complex subunit 2, mitochondrial OS=Homo sapiens OX=9606 GN=UQCRC2 PE=1 SV=1;tr|H3BRG4|H3BRG4_HUMAN Isoform of P22695, Cytochrome b-c1 complex subunit 2, mitochondrial OS=Homo sapiens OX=9606 GN=UQC	3	1	1	1	1;1;1	1;1;1	1;1;1	0	0	0	0	0	0	0	0	0	0	0	0	0	0	0	0	0	0	1	1	1	1	1	0	1	1	1	0	0	0	0	0	0	0	0	0	0	0
H3BTB7;Q5JPH6;Q5JPH6-2	H3BTB7;Q5JPH6;Q5JPH6-2	Probable glutamate--tRNA ligase, mitochondrial	EARS2	tr|H3BTB7|H3BTB7_HUMAN Isoform of Q5JPH6, Probable glutamate--tRNA ligase, mitochondrial OS=Homo sapiens OX=9606 GN=EARS2 PE=1 SV=1;sp|Q5JPH6|SYEM_HUMAN Probable glutamate--tRNA ligase, mitochondrial OS=Homo sapiens OX=9606 GN=EARS2 PE=1 SV=2;sp|Q5JPH6-2|S	3	1	1	1	1;1;1	1;1;1	1;1;1	1	1	1	1	1	1	1	1	0	1	1	1	1	1	1	0	1	1	0	0	0	0	0	0	0	0	0	1	1	1	0	1	0	1	0	0	1	1
H3BTY4;A0A1B0GUD2;H3BUT1;Q9NWW5;Q9NWW5-2	H3BTY4;A0A1B0GUD2;H3BUT1;Q9NWW5;Q9NWW5-2	Ceroid-lipofuscinosis neuronal protein 6	CLN6	tr|H3BTY4|H3BTY4_HUMAN Isoform of Q9NWW5, Ceroid-lipofuscinosis neuronal protein 6 OS=Homo sapiens OX=9606 GN=CLN6 PE=1 SV=1;tr|A0A1B0GUD2|A0A1B0GUD2_HUMAN Isoform of Q9NWW5, Ceroid-lipofuscinosis neuronal protein 6 OS=Homo sapiens OX=9606 GN=CLN6 PE=1 SV=	5	2	2	2	2;2;2;2;2	2;2;2;2;2	2;2;2;2;2	2	2	2	2	2	2	2	2	2	1	1	0	1	1	1	1	1	1	1	1	1	0	1	1	1	1	1	0	1	1	0	1	1	1	1	1	2	2
H3BUP7;I3L2Q8;Q9UIC8-3;Q9UIC8;Q9UIC8-2	H3BUP7;I3L2Q8;Q9UIC8-3;Q9UIC8;Q9UIC8-2	Leucine carboxyl methyltransferase 1	LCMT1	tr|H3BUP7|H3BUP7_HUMAN Isoform of Q9UIC8, Leucine carboxyl methyltransferase 1 OS=Homo sapiens OX=9606 GN=LCMT1 PE=1 SV=1;tr|I3L2Q8|I3L2Q8_HUMAN Isoform of Q9UIC8, Leucine carboxyl methyltransferase 1 (Fragment) OS=Homo sapiens OX=9606 GN=LCMT1 PE=1 SV=1;s	5	1	1	1	1;1;1;1;1	1;1;1;1;1	1;1;1;1;1	1	1	1	1	1	1	0	1	1	0	0	0	0	0	0	0	0	0	0	0	0	0	0	0	0	0	0	0	0	0	0	0	0	0	0	0	1	1
H3BV04;H3BN93;H3BUB6;H3BPL9;O15127	H3BV04;H3BN93;H3BUB6;H3BPL9;O15127	Secretory carrier-associated membrane protein 2	SCAMP2	tr|H3BV04|H3BV04_HUMAN Isoform of O15127, Secretory carrier-associated membrane protein (Fragment) OS=Homo sapiens OX=9606 GN=SCAMP2 PE=1 SV=1;tr|H3BN93|H3BN93_HUMAN Isoform of O15127, Secretory carrier-associated membrane protein OS=Homo sapiens OX=9606 G	5	1	1	1	1;1;1;1;1	1;1;1;1;1	1;1;1;1;1	0	0	0	0	0	0	0	0	0	0	0	0	0	0	0	0	0	0	1	1	1	1	1	1	1	1	1	0	0	0	0	0	0	0	0	0	0	0
H3BV16;H3BPJ9;O96000-2;O96000	H3BV16;H3BPJ9;O96000-2;O96000	NADH dehydrogenase [ubiquinone] 1 beta subcomplex subunit 10	NDUFB10	tr|H3BV16|H3BV16_HUMAN Isoform of O96000, NADH dehydrogenase [ubiquinone] 1 beta subcomplex subunit 10 (Fragment) OS=Homo sapiens OX=9606 GN=NDUFB10 PE=1 SV=8;tr|H3BPJ9|H3BPJ9_HUMAN Isoform of O96000, NADH dehydrogenase [ubiquinone] 1 beta subcomplex subun	4	2	2	2	2;2;2;2	2;2;2;2	2;2;2;2	0	0	0	0	0	0	0	0	0	0	0	0	0	0	0	0	0	0	2	2	1	2	2	2	2	2	2	0	0	0	0	0	0	0	0	0	0	0
H3BV80;H3BMM9;H3BTC0;Q15287-3;Q15287-2;Q15287;H3BMS0;H3BPG5	H3BV80;H3BMM9;H3BTC0;Q15287-3;Q15287-2;Q15287;H3BMS0;H3BPG5	RNA-binding protein with serine-rich domain 1	RNPS1	tr|H3BV80|H3BV80_HUMAN Isoform of Q15287, RNA-binding protein with serine-rich domain 1 OS=Homo sapiens OX=9606 GN=RNPS1 PE=1 SV=2;tr|H3BMM9|H3BMM9_HUMAN Isoform of Q15287, RNA-binding protein with serine-rich domain 1 (Fragment) OS=Homo sapiens OX=9606 GN	8	5	5	5	5;5;5;5;5;5;4;3	5;5;5;5;5;5;4;3	5;5;5;5;5;5;4;3	0	0	0	0	0	0	0	0	0	4	4	4	4	4	3	3	4	2	3	3	2	3	3	3	3	3	3	0	0	0	0	0	0	0	0	0	0	0
H7BXV5;P39060-2;P39060-1;P39060	H7BXV5;P39060-2;P39060-1;P39060	Collagen alpha-1(XVIII) chain;Endostatin	COL18A1	tr|H7BXV5|H7BXV5_HUMAN Isoform of P39060, Collagen alpha-1(XVIII) chain (Fragment) OS=Homo sapiens OX=9606 GN=COL18A1 PE=1 SV=1;sp|P39060-2|COIA1_HUMAN Isoform of P39060, Isoform 3 of Collagen alpha-1(XVIII) chain OS=Homo sapiens OX=9606 GN=COL18A1;sp|P390	4	1	1	1	1;1;1;1	1;1;1;1	1;1;1;1	0	0	0	0	0	0	0	0	0	0	0	0	0	0	0	0	0	0	1	1	1	0	0	0	0	0	0	0	0	0	0	0	0	0	0	0	0	0
H7BXY3;Q7L2E3-3;Q7L2E3;Q7L2E3-2	H7BXY3;Q7L2E3-3;Q7L2E3;Q7L2E3-2	Putative ATP-dependent RNA helicase DHX30	DHX30	tr|H7BXY3|H7BXY3_HUMAN Isoform of Q7L2E3, Putative ATP-dependent RNA helicase DHX30 OS=Homo sapiens OX=9606 GN=DHX30 PE=1 SV=1;sp|Q7L2E3-3|DHX30_HUMAN Isoform of Q7L2E3, Isoform 3 of Putative ATP-dependent RNA helicase DHX30 OS=Homo sapiens OX=9606 GN=DHX3	4	14	14	14	14;14;14;14	14;14;14;14	14;14;14;14	0	0	0	0	0	0	0	0	0	7	7	6	7	5	6	6	6	5	11	10	7	13	12	10	13	11	11	5	4	3	5	5	6	5	2	3	0	0
H7BYL6;A0A0A0MRF6;Q99996-5;Q99996-3;Q99996;Q99996-1;Q99996-6;A0A0A0MRE9	H7BYL6;A0A0A0MRF6;Q99996-5;Q99996-3;Q99996;Q99996-1;Q99996-6;A0A0A0MRE9	A-kinase anchor protein 9	AKAP9	tr|H7BYL6|H7BYL6_HUMAN Isoform of Q99996, A-kinase anchor protein 9 (Fragment) OS=Homo sapiens OX=9606 GN=AKAP9 PE=1 SV=1;tr|A0A0A0MRF6|A0A0A0MRF6_HUMAN Isoform of Q99996, A-kinase anchor protein 9 OS=Homo sapiens OX=9606 GN=AKAP9 PE=1 SV=1;sp|Q99996-5|AKA	8	2	2	2	2;2;2;2;2;2;2;1	2;2;2;2;2;2;2;1	2;2;2;2;2;2;2;1	0	0	1	1	0	1	0	1	1	0	0	0	0	0	0	0	0	0	0	0	0	0	0	0	0	0	0	1	1	1	1	1	1	1	1	1	0	0
H7C022;Q8WVS4	H7C022;Q8WVS4	WD repeat-containing protein 60	WDR60	tr|H7C022|H7C022_HUMAN Isoform of Q8WVS4, WD repeat-containing protein 60 (Fragment) OS=Homo sapiens OX=9606 GN=WDR60 PE=1 SV=1;sp|Q8WVS4|WDR60_HUMAN WD repeat-containing protein 60 OS=Homo sapiens OX=9606 GN=WDR60 PE=1 SV=3	2	2	2	2	2;2	2;2	2;2	0	0	0	0	0	0	0	0	0	0	0	0	0	0	0	0	0	0	2	2	1	2	2	2	2	1	1	0	0	0	0	0	0	0	0	0	0	0
H7C0C1;P48047;H7C086	H7C0C1;P48047;H7C086	ATP synthase subunit O, mitochondrial	ATP5O	tr|H7C0C1|H7C0C1_HUMAN Uncharacterized protein (Fragment) OS=Homo sapiens OX=9606 PE=4 SV=2;sp|P48047|ATPO_HUMAN ATP synthase subunit O, mitochondrial OS=Homo sapiens OX=9606 GN=ATP5O PE=1 SV=1;tr|H7C086|H7C086_HUMAN Isoform of P48047, ATP synthase periphe	3	3	3	3	3;3;2	3;3;2	3;3;2	0	0	0	0	0	0	0	0	0	0	0	0	0	0	0	0	0	0	2	3	2	3	3	2	3	3	3	1	1	1	1	1	1	1	1	1	0	0
H7C0R6;Q9BV44;H7C3J3	H7C0R6;Q9BV44;H7C3J3	THUMP domain-containing protein 3	THUMPD3	tr|H7C0R6|H7C0R6_HUMAN Isoform of Q9BV44, THUMP domain-containing protein 3 (Fragment) OS=Homo sapiens OX=9606 GN=THUMPD3 PE=1 SV=1;sp|Q9BV44|THUM3_HUMAN THUMP domain-containing protein 3 OS=Homo sapiens OX=9606 GN=THUMPD3 PE=1 SV=1;tr|H7C3J3|H7C3J3_HUMAN	3	3	3	3	3;3;2	3;3;2	3;3;2	0	0	0	0	0	0	0	0	0	0	0	0	0	0	0	0	0	0	1	1	1	1	1	2	1	1	1	2	2	2	2	2	2	2	2	0	0	0
H7C133	H7C133		EIF3L	tr|H7C133|H7C133_HUMAN Isoform of Q9Y262, Eukaryotic translation initiation factor 3 subunit L (Fragment) OS=Homo sapiens OX=9606 GN=EIF3L PE=4 SV=1	1	1	1	1	1	1	1	1	1	1	1	1	1	1	1	1	0	0	0	0	0	0	0	0	0	0	0	0	0	0	0	0	0	0	1	1	1	1	1	1	1	1	1	1	1
H7C1J4;Q6BDS2	H7C1J4;Q6BDS2	UHRF1-binding protein 1	UHRF1BP1	tr|H7C1J4|H7C1J4_HUMAN Isoform of Q6BDS2, Chromosome 6 open reading frame 107, isoform CRA_b OS=Homo sapiens OX=9606 GN=UHRF1BP1 PE=1 SV=1;sp|Q6BDS2|URFB1_HUMAN UHRF1-binding protein 1 OS=Homo sapiens OX=9606 GN=UHRF1BP1 PE=1 SV=1	2	2	2	2	2;2	2;2	2;2	0	0	0	0	0	0	0	0	0	0	1	0	1	1	0	1	0	0	1	1	1	1	1	1	1	1	1	1	1	1	1	1	1	1	1	1	0	0
H7C2Q8;Q99848	H7C2Q8;Q99848	Probable rRNA-processing protein EBP2	EBNA1BP2	tr|H7C2Q8|H7C2Q8_HUMAN Isoform of Q99848, EBNA1 binding protein 2, isoform CRA_d OS=Homo sapiens OX=9606 GN=EBNA1BP2 PE=1 SV=1;sp|Q99848|EBP2_HUMAN Probable rRNA-processing protein EBP2 OS=Homo sapiens OX=9606 GN=EBNA1BP2 PE=1 SV=2	2	7	7	7	7;7	7;7	7;7	0	0	0	0	0	0	0	0	0	3	3	4	3	3	3	3	3	3	4	5	3	4	4	4	5	4	4	3	2	1	3	3	3	3	3	3	0	0
H7C310;C9JB25;C9J2Q4;H7C2Y0;B5MCX3;Q15019;Q15019-3;Q15019-2	H7C310;C9JB25;C9J2Q4;H7C2Y0;B5MCX3;Q15019;Q15019-3;Q15019-2	Septin-2	2002-09-01	tr|H7C310|H7C310_HUMAN Isoform of Q15019, Septin-2 (Fragment) OS=Homo sapiens OX=9606 GN=SEPT2 PE=1 SV=1;tr|C9JB25|C9JB25_HUMAN Isoform of Q15019, Septin-2 (Fragment) OS=Homo sapiens OX=9606 GN=SEPT2 PE=1 SV=1;tr|C9J2Q4|C9J2Q4_HUMAN Isoform of Q15019, Sept	8	1	1	1	1;1;1;1;1;1;1;1	1;1;1;1;1;1;1;1	1;1;1;1;1;1;1;1	1	1	1	1	1	1	1	1	1	0	0	0	0	0	0	0	0	0	0	0	0	0	0	0	0	0	0	0	0	0	0	0	0	0	0	0	1	1
H7C3T1;Q14693;Q14693-2;Q14693-4;Q14693-3;Q14693-5;Q14693-7	H7C3T1;Q14693;Q14693-2;Q14693-4;Q14693-3;Q14693-5;Q14693-7	Phosphatidate phosphatase LPIN1	LPIN1	tr|H7C3T1|H7C3T1_HUMAN Isoform of Q14693, Phosphatidate phosphatase LPIN1 (Fragment) OS=Homo sapiens OX=9606 GN=LPIN1 PE=1 SV=1;sp|Q14693|LPIN1_HUMAN Phosphatidate phosphatase LPIN1 OS=Homo sapiens OX=9606 GN=LPIN1 PE=1 SV=2;sp|Q14693-2|LPIN1_HUMAN Isoform	7	1	1	1	1;1;1;1;1;1;1	1;1;1;1;1;1;1	1;1;1;1;1;1;1	0	0	0	0	0	0	0	0	0	0	1	0	0	0	0	0	0	0	0	0	0	0	0	0	0	0	0	0	0	0	0	0	0	0	0	0	0	0
H7C427;A0A087WX19;A0A087WX45;Q6IPM2-2;Q6IPM2-3;Q6IPM2-4;Q6IPM2	H7C427;A0A087WX19;A0A087WX45;Q6IPM2-2;Q6IPM2-3;Q6IPM2-4;Q6IPM2	IQ domain-containing protein E	IQCE	tr|H7C427|H7C427_HUMAN Isoform of Q6IPM2, IQ domain-containing protein E (Fragment) OS=Homo sapiens OX=9606 GN=IQCE PE=1 SV=1;tr|A0A087WX19|A0A087WX19_HUMAN Isoform of Q6IPM2, IQ domain-containing protein E OS=Homo sapiens OX=9606 GN=IQCE PE=1 SV=1;tr|A0A0	7	1	1	1	1;1;1;1;1;1;1	1;1;1;1;1;1;1	1;1;1;1;1;1;1	0	0	0	0	0	0	0	0	0	0	1	1	1	1	1	1	0	0	0	0	0	0	0	0	0	0	0	0	0	0	0	0	0	0	0	0	0	0
H7C4S5;A0A2R8Y492;H7C560;A0A2U3TZI2;A0A2R8Y8E0;P15056;A0A2R8Y679;A0A2R8YDP5	H7C4S5;A0A2R8Y492;H7C560;A0A2U3TZI2;A0A2R8Y8E0;P15056;A0A2R8Y679;A0A2R8YDP5	Serine/threonine-protein kinase B-raf	BRAF	tr|H7C4S5|H7C4S5_HUMAN Isoform of P15056, Serine/threonine-protein kinase B-raf (Fragment) OS=Homo sapiens OX=9606 GN=BRAF PE=1 SV=2;tr|A0A2R8Y492|A0A2R8Y492_HUMAN Isoform of P15056, Serine/threonine-protein kinase B-raf (Fragment) OS=Homo sapiens OX=9606	8	2	1	1	2;2;2;2;2;2;1;1	1;1;1;1;1;1;1;1	1;1;1;1;1;1;1;1	0	0	0	0	0	0	0	0	0	0	0	1	0	1	1	0	0	1	1	1	1	1	1	1	1	1	1	0	0	0	0	0	0	0	0	0	0	0
H7C5L9;G5E9W7;G5E9V5;P82650	H7C5L9;G5E9W7;G5E9V5;P82650	28S ribosomal protein S22, mitochondrial	MRPS22	tr|H7C5L9|H7C5L9_HUMAN Isoform of P82650, 28S ribosomal protein S22, mitochondrial (Fragment) OS=Homo sapiens OX=9606 GN=MRPS22 PE=1 SV=1;tr|G5E9W7|G5E9W7_HUMAN Isoform of P82650, 28S ribosomal protein S22, mitochondrial OS=Homo sapiens OX=9606 GN=MRPS22 P	4	1	1	1	1;1;1;1	1;1;1;1	1;1;1;1	1	1	1	1	1	1	1	1	1	1	1	1	1	1	1	1	1	1	0	0	0	0	0	0	0	0	0	0	0	0	0	0	0	0	0	0	1	1
H7C5N0;Q15477	H7C5N0;Q15477	Helicase SKI2W	SKIV2L	tr|H7C5N0|H7C5N0_HUMAN Isoform of Q15477, Helicase SKI2W (Fragment) OS=Homo sapiens OX=9606 GN=SKIV2L PE=1 SV=1;sp|Q15477|SKIV2_HUMAN Helicase SKI2W OS=Homo sapiens OX=9606 GN=SKIV2L PE=1 SV=3	2	2	2	2	2;2	2;2	2;2	0	0	0	0	0	0	0	0	0	0	0	0	0	0	0	0	0	0	2	2	2	2	2	2	2	1	2	1	1	1	1	1	1	1	1	1	0	0
H7C5R1;E9PFZ2;P00450	H7C5R1;E9PFZ2;P00450	Ceruloplasmin	CP	tr|H7C5R1|H7C5R1_HUMAN Isoform of P00450, Ceruloplasmin (Fragment) OS=Homo sapiens OX=9606 GN=CP PE=1 SV=1;tr|E9PFZ2|E9PFZ2_HUMAN Isoform of P00450, Ceruloplasmin OS=Homo sapiens OX=9606 GN=CP PE=1 SV=1;sp|P00450|CERU_HUMAN Ceruloplasmin OS=Homo sapiens OX	3	1	1	1	1;1;1	1;1;1	1;1;1	0	0	0	0	0	0	0	0	0	0	0	0	0	0	0	0	0	0	0	0	0	0	0	0	0	1	0	0	0	0	0	0	0	0	0	0	0	0
H9KV28;A0A2R8Y5N1;A0A140T8Z0;A0A0G2JH68;O60610-2;O60610-3;O60610	H9KV28;A0A2R8Y5N1;A0A140T8Z0;A0A0G2JH68;O60610-2;O60610-3;O60610	Protein diaphanous homolog 1	DIAPH1	tr|H9KV28|H9KV28_HUMAN Isoform of O60610, Protein diaphanous homolog 1 OS=Homo sapiens OX=9606 GN=DIAPH1 PE=1 SV=2;tr|A0A2R8Y5N1|A0A2R8Y5N1_HUMAN Isoform of O60610, Protein diaphanous homolog 1 OS=Homo sapiens OX=9606 GN=DIAPH1 PE=1 SV=1;tr|A0A140T8Z0|A0A1	7	1	1	1	1;1;1;1;1;1;1	1;1;1;1;1;1;1	1;1;1;1;1;1;1	1	1	1	1	1	1	1	1	1	1	1	1	1	1	1	1	1	1	0	0	0	0	0	0	0	0	0	0	0	0	1	1	0	1	0	0	1	1
I3L0H8;Q9NUU7;H3BTB3;J3QRH0;H3BSL8;H3BP36;H3BP50	I3L0H8;Q9NUU7;H3BTB3	ATP-dependent RNA helicase DDX19A	DDX19A	tr|I3L0H8|I3L0H8_HUMAN Isoform of Q9NUU7, ATP-dependent RNA helicase DDX19A OS=Homo sapiens OX=9606 GN=DDX19A PE=1 SV=1;sp|Q9NUU7|DD19A_HUMAN ATP-dependent RNA helicase DDX19A OS=Homo sapiens OX=9606 GN=DDX19A PE=1 SV=1;tr|H3BTB3|H3BTB3_HUMAN Isoform of Q9	7	11	11	3	11;11;6;2;2;1;1	11;11;6;2;2;1;1	3;3;3;2;2;1;1	0	0	0	0	0	0	0	0	0	1	0	1	1	1	1	0	0	1	6	6	4	10	10	9	5	3	7	8	5	8	10	10	10	5	4	3	0	0
I3L0N3;P46459;P46459-2;I3L0L3;I3L2G1;I3L338;I3L4Q9;K7EQD6	I3L0N3;P46459;P46459-2	Vesicle-fusing ATPase	NSF	tr|I3L0N3|I3L0N3_HUMAN Isoform of P46459, Vesicle-fusing ATPase OS=Homo sapiens OX=9606 GN=NSF PE=1 SV=1;sp|P46459|NSF_HUMAN Vesicle-fusing ATPase OS=Homo sapiens OX=9606 GN=NSF PE=1 SV=3;sp|P46459-2|NSF_HUMAN Isoform of P46459, Isoform 2 of Vesicle-fusing	8	24	24	24	24;24;21;4;3;2;2;2	24;24;21;4;3;2;2;2	24;24;21;4;3;2;2;2	0	0	0	0	0	0	0	0	0	0	0	2	6	5	4	0	3	3	3	7	2	20	21	17	5	5	5	5	4	2	14	14	15	6	4	2	0	0
I3L0U5;Q6PK04	I3L0U5;Q6PK04	Coiled-coil domain-containing protein 137	CCDC137	tr|I3L0U5|I3L0U5_HUMAN Isoform of Q6PK04, Coiled-coil domain-containing protein 137 (Fragment) OS=Homo sapiens OX=9606 GN=CCDC137 PE=1 SV=1;sp|Q6PK04|CC137_HUMAN Coiled-coil domain-containing protein 137 OS=Homo sapiens OX=9606 GN=CCDC137 PE=1 SV=1	2	3	3	3	3;3	3;3	3;3	0	0	0	0	0	0	0	0	0	1	1	1	1	1	1	1	1	1	1	1	1	2	2	1	2	1	2	0	1	0	2	2	2	1	0	0	0	0
I3L182;I3L1I8;Q9UQ35-3;A0A087X1W1;I3L1C0	I3L182;I3L1I8;Q9UQ35-3	Serine/arginine repetitive matrix protein 2	SRRM2	tr|I3L182|I3L182_HUMAN Isoform of Q9UQ35, Serine/arginine repetitive matrix protein 2 (Fragment) OS=Homo sapiens OX=9606 GN=SRRM2 PE=1 SV=1;tr|I3L1I8|I3L1I8_HUMAN Isoform of Q9UQ35, Serine/arginine repetitive matrix protein 2 (Fragment) OS=Homo sapiens OX=	5	50	1	1	50;25;25;22;10	1;1;1;1;1	1;1;1;1;1	0	0	0	0	0	0	0	0	0	49	49	45	47	48	47	44	46	43	1	2	2	2	2	2	2	2	2	0	0	0	0	0	0	0	0	0	0	0
I3L1P8;Q02978;Q02978-2	I3L1P8;Q02978;Q02978-2	Mitochondrial 2-oxoglutarate/malate carrier protein	SLC25A11	tr|I3L1P8|I3L1P8_HUMAN Isoform of Q02978, Mitochondrial 2-oxoglutarate/malate carrier protein (Fragment) OS=Homo sapiens OX=9606 GN=SLC25A11 PE=1 SV=1;sp|Q02978|M2OM_HUMAN Mitochondrial 2-oxoglutarate/malate carrier protein OS=Homo sapiens OX=9606 GN=SLC25	3	5	5	5	5;5;3	5;5;3	5;5;3	1	1	1	1	1	1	1	1	1	2	2	2	2	2	2	2	2	2	4	4	4	5	4	5	5	5	5	1	1	1	1	1	1	1	1	1	1	1
I3L2C7;P57678;I3L4A4;I3L399	I3L2C7;P57678	Gem-associated protein 4	GEMIN4	tr|I3L2C7|I3L2C7_HUMAN Isoform of P57678, Gem-associated protein 4 OS=Homo sapiens OX=9606 GN=GEMIN4 PE=1 SV=1;sp|P57678|GEMI4_HUMAN Gem-associated protein 4 OS=Homo sapiens OX=9606 GN=GEMIN4 PE=1 SV=2	4	6	6	6	6;6;1;1	6;6;1;1	6;6;1;1	0	0	0	0	0	0	0	0	0	2	1	2	2	1	2	1	0	1	1	2	1	3	3	3	1	2	2	4	4	2	4	3	3	4	2	2	0	0
I3L2J8;Q9UPN4-3;Q9UPN4-2;Q9UPN4;I3L316;I3L4M5;I3L2X7	I3L2J8;Q9UPN4-3;Q9UPN4-2;Q9UPN4;I3L316;I3L4M5;I3L2X7	Centrosomal protein of 131 kDa	CEP131	tr|I3L2J8|I3L2J8_HUMAN Isoform of Q9UPN4, Centrosomal protein of 131 kDa OS=Homo sapiens OX=9606 GN=CEP131 PE=1 SV=1;sp|Q9UPN4-3|CP131_HUMAN Isoform of Q9UPN4, Isoform 3 of Centrosomal protein of 131 kDa OS=Homo sapiens OX=9606 GN=CEP131;sp|Q9UPN4-2|CP131_	7	2	2	2	2;2;2;2;1;1;1	2;2;2;2;1;1;1	2;2;2;2;1;1;1	0	0	0	0	0	0	0	0	0	1	1	1	1	1	1	1	0	0	1	1	1	1	1	1	1	0	1	0	0	0	0	0	0	0	0	0	0	0
I3L378;Q9HA64	I3L378;Q9HA64	Ketosamine-3-kinase	FN3KRP	tr|I3L378|I3L378_HUMAN Isoform of Q9HA64, Ketosamine-3-kinase (Fragment) OS=Homo sapiens OX=9606 GN=FN3KRP PE=1 SV=8;sp|Q9HA64|KT3K_HUMAN Ketosamine-3-kinase OS=Homo sapiens OX=9606 GN=FN3KRP PE=1 SV=2	2	1	1	1	1;1	1;1	1;1	0	0	1	0	0	1	0	1	0	0	0	0	0	0	0	0	0	0	0	0	0	0	0	0	0	0	0	0	0	0	0	0	0	0	0	0	0	0
I3L397;I3L504;P63241;P63241-2	I3L397;I3L504;P63241;P63241-2	Eukaryotic translation initiation factor 5A;Eukaryotic translation initiation factor 5A-1	EIF5A	tr|I3L397|I3L397_HUMAN Isoform of P63241, Eukaryotic translation initiation factor 5A (Fragment) OS=Homo sapiens OX=9606 GN=EIF5A PE=1 SV=8;tr|I3L504|I3L504_HUMAN Isoform of P63241, Eukaryotic translation initiation factor 5A-1 OS=Homo sapiens OX=9606 GN=E	4	1	1	1	1;1;1;1	1;1;1;1	1;1;1;1	0	0	0	0	0	0	0	0	0	1	1	1	1	1	1	1	1	1	1	0	0	1	0	0	0	0	0	0	1	0	1	0	0	0	0	0	0	0
I3L3B4;F8W9H0;E9PLN8;Q9BQB6-3;Q9BQB6-2;Q9BQB6	I3L3B4;F8W9H0;E9PLN8;Q9BQB6-3;Q9BQB6-2;Q9BQB6	Vitamin K epoxide reductase complex subunit 1	VKORC1	tr|I3L3B4|I3L3B4_HUMAN Isoform of E9PLN8, Uncharacterized protein (Fragment) OS=Homo sapiens OX=9606 PE=4 SV=1;tr|F8W9H0|F8W9H0_HUMAN Isoform of Q9BQB6, Vitamin K epoxide reductase complex subunit 1 OS=Homo sapiens OX=9606 GN=VKORC1 PE=4 SV=1;tr|E9PLN8|E9P	6	1	1	1	1;1;1;1;1;1	1;1;1;1;1;1	1;1;1;1;1;1	0	0	0	0	0	0	0	0	0	0	0	0	1	1	0	1	1	0	1	1	1	1	1	1	1	1	1	0	0	0	0	0	0	0	0	0	0	0
I3L3N0;I3L4B4;Q9GZT4;Q3ZK31;I3L4W4	I3L3N0;I3L4B4;Q9GZT4;Q3ZK31;I3L4W4	Serine racemase	SRR	tr|I3L3N0|I3L3N0_HUMAN Isoform of Q9GZT4, Serine racemase (Fragment) OS=Homo sapiens OX=9606 GN=SRR PE=1 SV=2;tr|I3L4B4|I3L4B4_HUMAN Isoform of Q9GZT4, Serine racemase (Fragment) OS=Homo sapiens OX=9606 GN=SRR PE=1 SV=1;sp|Q9GZT4|SRR_HUMAN Serine racemase	5	2	2	2	2;2;2;1;1	2;2;2;1;1	2;2;2;1;1	0	0	0	0	0	0	0	0	0	0	0	0	0	0	0	0	0	0	1	1	1	1	2	1	1	1	0	0	0	0	0	0	0	0	0	0	0	0
I3L3T1	I3L3T1		YWHAE	tr|I3L3T1|I3L3T1_HUMAN Isoform of P62258, 14-3-3 protein epsilon OS=Homo sapiens OX=9606 GN=YWHAE PE=1 SV=1	1	10	1	1	10	1	1	1	1	1	1	1	1	1	1	1	4	4	5	5	5	5	5	5	4	5	6	5	7	7	6	7	5	5	6	6	6	6	6	6	5	5	5	1	1
I3L4M2;I3L398;H0Y3Z3;H7BZ94;P07237	I3L4M2;I3L398;H0Y3Z3;H7BZ94;P07237	Protein disulfide-isomerase	P4HB	tr|I3L4M2|I3L4M2_HUMAN Isoform of P07237, Protein disulfide-isomerase (Fragment) OS=Homo sapiens OX=9606 GN=P4HB PE=1 SV=1;tr|I3L398|I3L398_HUMAN Isoform of P07237, Protein disulfide-isomerase (Fragment) OS=Homo sapiens OX=9606 GN=P4HB PE=1 SV=1;tr|H0Y3Z3|	5	1	1	1	1;1;1;1;1	1;1;1;1;1	1;1;1;1;1	1	1	1	1	1	1	1	1	1	0	0	0	0	0	0	0	0	0	0	0	0	0	0	0	0	0	0	0	0	0	0	0	0	0	0	0	1	1
I6L894;Q01484;D6RHE1;E9PHW9;Q01484-5;Q01484-2;A0A0U1RQN6;E9PCH6;B7Z651;H0Y931;Q01484-7;D6RIY9;D6R9U4;A0A087WZU3;H0YAG3;A0A087WZ65;A0A087WTF3;Q12955-6;Q12955-7;Q12955-5;Q12955-4;Q12955	I6L894;Q01484;D6RHE1;E9PHW9	Ankyrin-2	ANK2	tr|I6L894|I6L894_HUMAN Isoform of Q01484, Ankyrin-2 OS=Homo sapiens OX=9606 GN=ANK2 PE=1 SV=1;sp|Q01484|ANK2_HUMAN Ankyrin-2 OS=Homo sapiens OX=9606 GN=ANK2 PE=1 SV=4;tr|D6RHE1|D6RHE1_HUMAN Isoform of Q01484, Ankyrin-2 (Fragment) OS=Homo sapiens OX=9606 GN	22	17	17	17	17;17;9;9;7;7;5;4;4;3;2;1;1;1;1;1;1;1;1;1;1;1	17;17;9;9;7;7;5;4;4;3;2;1;1;1;1;1;1;1;1;1;1;1	17;17;9;9;7;7;5;4;4;3;2;1;1;1;1;1;1;1;1;1;1;1	0	0	0	0	0	1	1	1	0	0	0	0	0	0	0	0	0	0	11	12	11	10	10	7	13	11	13	0	0	0	0	0	0	0	0	0	0	0
I6L9J0;F8W8M9;B1AM27;A0A1B0GVW8;A0A1B0GUS7;O14795;O14795-2;F8VZH8;F8W0P6;F8W059;Q9UPW8;Q8NB66	I6L9J0;F8W8M9;B1AM27;A0A1B0GVW8;A0A1B0GUS7;O14795;O14795-2;F8VZH8;F8W0P6;F8W059;Q9UPW8;Q8NB66	Protein unc-13 homolog B;Protein unc-13 homolog A;Protein unc-13 homolog C	UNC13B;UNC13A;UNC13C	tr|I6L9J0|I6L9J0_HUMAN Isoform of O14795, Protein unc-13 homolog B OS=Homo sapiens OX=9606 GN=UNC13B PE=1 SV=1;tr|F8W8M9|F8W8M9_HUMAN Isoform of O14795, Protein unc-13 homolog B OS=Homo sapiens OX=9606 GN=UNC13B PE=1 SV=2;tr|B1AM27|B1AM27_HUMAN Isoform of	12	2	2	2	2;2;2;2;2;2;2;1;1;1;1;1	2;2;2;2;2;2;2;1;1;1;1;1	2;2;2;2;2;2;2;1;1;1;1;1	0	1	1	1	1	1	0	0	1	0	0	0	0	0	0	0	0	0	0	0	0	0	1	0	0	0	1	0	0	0	0	0	0	0	0	0	0	1
J3KN59;Q12982;Q12982-2	J3KN59;Q12982;Q12982-2	BCL2/adenovirus E1B 19 kDa protein-interacting protein 2	BNIP2	tr|J3KN59|J3KN59_HUMAN Isoform of Q12982, BCL2/adenovirus E1B 19 kDa protein-interacting protein 2 OS=Homo sapiens OX=9606 GN=BNIP2 PE=1 SV=1;sp|Q12982|BNIP2_HUMAN BCL2/adenovirus E1B 19 kDa protein-interacting protein 2 OS=Homo sapiens OX=9606 GN=BNIP2 PE	3	1	1	1	1;1;1	1;1;1	1;1;1	0	0	0	0	0	0	0	0	0	1	1	1	1	1	1	1	1	1	0	0	0	0	0	0	0	0	0	0	0	0	0	0	0	0	0	0	0	0
J3KN66;Q5JTV8-2;Q5JTV8;Q5JTV8-3;H0YD16;A0A0A0MSK5	J3KN66;Q5JTV8-2;Q5JTV8;Q5JTV8-3;H0YD16;A0A0A0MSK5	Torsin-1A-interacting protein 1	TOR1AIP1	tr|J3KN66|J3KN66_HUMAN Isoform of Q5JTV8, Torsin-1A-interacting protein 1 OS=Homo sapiens OX=9606 GN=TOR1AIP1 PE=1 SV=1;sp|Q5JTV8-2|TOIP1_HUMAN Isoform of Q5JTV8, Isoform 2 of Torsin-1A-interacting protein 1 OS=Homo sapiens OX=9606 GN=TOR1AIP1;sp|Q5JTV8|TO	6	2	2	2	2;2;2;2;1;1	2;2;2;2;1;1	2;2;2;2;1;1	0	0	0	0	0	0	0	0	0	1	1	1	1	1	1	1	1	1	1	1	1	1	1	1	1	1	1	0	0	0	0	0	0	0	0	0	0	0
J3KNA1;Q12840;A0A0G2JMZ6;O60282;O60282-2;C9JWB9	J3KNA1;Q12840;A0A0G2JMZ6;O60282;O60282-2	Kinesin-like protein;Kinesin heavy chain isoform 5A;Kinesin heavy chain isoform 5C	KIF5A;KIF5C	tr|J3KNA1|J3KNA1_HUMAN Isoform of Q12840, Kinesin-like protein OS=Homo sapiens OX=9606 GN=KIF5A PE=1 SV=1;sp|Q12840|KIF5A_HUMAN Kinesin heavy chain isoform 5A OS=Homo sapiens OX=9606 GN=KIF5A PE=1 SV=2;tr|A0A0G2JMZ6|A0A0G2JMZ6_HUMAN Isoform of O60282, Kine	6	11	4	4	11;11;8;8;6;1	4;4;1;1;1;0	4;4;1;1;1;0	0	0	0	0	0	0	0	0	0	10	10	10	10	10	10	11	10	11	0	0	0	1	1	1	0	1	1	0	0	0	0	0	0	0	0	0	0	0
J3KNE1;D6RGD2;Q9NXV6	J3KNE1;D6RGD2;Q9NXV6	CDKN2A-interacting protein	CDKN2AIP	tr|J3KNE1|J3KNE1_HUMAN Isoform of Q9NXV6, CDKN2A-interacting protein OS=Homo sapiens OX=9606 GN=CDKN2AIP PE=1 SV=1;tr|D6RGD2|D6RGD2_HUMAN Isoform of Q9NXV6, CDKN2A-interacting protein OS=Homo sapiens OX=9606 GN=CDKN2AIP PE=1 SV=1;sp|Q9NXV6|CARF_HUMAN CDKN2	3	1	1	1	1;1;1	1;1;1	1;1;1	0	0	0	0	0	0	0	0	0	0	0	0	0	0	0	0	0	0	1	1	1	1	1	1	1	1	1	1	1	1	1	1	1	1	1	1	0	0
J3KNL6;F1T0I1;O15027;O15027-5;O15027-2;O15027-4;O15027-3;X6RGP5;A0A0C4DH09;Q8N9G1	J3KNL6;F1T0I1;O15027;O15027-5;O15027-2;O15027-4;O15027-3;X6RGP5	Protein transport protein Sec16A	SEC16A	tr|J3KNL6|J3KNL6_HUMAN Isoform of O15027, Protein transport protein sec16 OS=Homo sapiens OX=9606 GN=SEC16A PE=1 SV=1;tr|F1T0I1|F1T0I1_HUMAN Isoform of O15027, Protein transport protein sec16 OS=Homo sapiens OX=9606 GN=SEC16A PE=1 SV=1;sp|O15027|SC16A_HUMA	10	33	33	33	33;32;30;30;29;29;29;17;13;4	33;32;30;30;29;29;29;17;13;4	33;32;30;30;29;29;29;17;13;4	0	0	0	0	0	0	0	0	0	0	0	0	0	0	0	0	0	0	29	29	27	28	31	25	30	30	33	2	2	2	2	2	2	2	2	2	0	0
J3KNM6;F8VVT9;Q99490-2;Q99490	J3KNM6;F8VVT9;Q99490-2;Q99490	Arf-GAP with GTPase, ANK repeat and PH domain-containing protein 2	AGAP2	tr|J3KNM6|J3KNM6_HUMAN Isoform of Q99490, Arf-GAP with GTPase, ANK repeat and PH domain-containing protein 2 (Fragment) OS=Homo sapiens OX=9606 GN=AGAP2 PE=1 SV=1;tr|F8VVT9|F8VVT9_HUMAN Isoform of Q99490, Arf-GAP with GTPase, ANK repeat and PH domain-conta	4	2	2	2	2;2;2;2	2;2;2;2	2;2;2;2	0	0	0	0	0	0	0	0	0	0	0	0	0	0	0	0	0	0	2	2	1	2	2	1	2	2	2	0	0	0	0	0	0	0	0	0	0	0
J3KNN5;Q9UJV9;D6RGI7;H0YA06;H0Y8L8;D6RD33	J3KNN5;Q9UJV9	Probable ATP-dependent RNA helicase DDX41	DDX41	tr|J3KNN5|J3KNN5_HUMAN Isoform of Q9UJV9, Probable ATP-dependent RNA helicase DDX41 (Fragment) OS=Homo sapiens OX=9606 GN=DDX41 PE=1 SV=1;sp|Q9UJV9|DDX41_HUMAN Probable ATP-dependent RNA helicase DDX41 OS=Homo sapiens OX=9606 GN=DDX41 PE=1 SV=2	6	17	17	17	17;17;3;2;2;1	17;17;3;2;2;1	17;17;3;2;2;1	0	0	0	0	0	0	0	0	0	16	16	16	15	16	15	17	17	17	3	3	3	4	4	3	3	4	2	3	2	2	2	1	2	2	2	2	0	0
J3KPG5;F8VU39;Q9UIF9-2;Q9UIF9-3;Q9UIF9;A0A0C4DGI9;H0YII3;H0YHL2;H0YHQ7	J3KPG5;F8VU39;Q9UIF9-2;Q9UIF9-3;Q9UIF9;A0A0C4DGI9	Bromodomain adjacent to zinc finger domain protein 2A	BAZ2A	tr|J3KPG5|J3KPG5_HUMAN Isoform of Q9UIF9, Bromodomain adjacent to zinc finger domain protein 2A OS=Homo sapiens OX=9606 GN=BAZ2A PE=1 SV=1;tr|F8VU39|F8VU39_HUMAN Isoform of Q9UIF9, Bromodomain adjacent to zinc finger domain protein 2A OS=Homo sapiens OX=96	9	42	42	42	42;42;42;42;42;24;7;5;2	42;42;42;42;42;24;7;5;2	42;42;42;42;42;24;7;5;2	0	0	0	0	0	0	0	0	0	0	0	0	0	0	0	0	0	0	34	35	30	36	39	30	38	36	37	0	0	0	0	0	0	0	0	0	0	0
J3KPH3;A0A2R8YH03;Q5VWN6	J3KPH3;A0A2R8YH03;Q5VWN6	Protein FAM208B	FAM208B	tr|J3KPH3|J3KPH3_HUMAN Isoform of Q5VWN6, Protein FAM208B (Fragment) OS=Homo sapiens OX=9606 GN=FAM208B PE=1 SV=8;tr|A0A2R8YH03|A0A2R8YH03_HUMAN Isoform of Q5VWN6, Protein FAM208B OS=Homo sapiens OX=9606 GN=FAM208B PE=1 SV=1;sp|Q5VWN6|F208B_HUMAN Protein F	3	1	1	1	1;1;1	1;1;1	1;1;1	0	0	0	0	0	0	0	0	0	0	0	0	0	0	0	0	0	0	1	1	1	1	1	1	1	1	1	0	0	0	0	0	0	0	0	0	0	0
J3KPP4;O95232;D6RDI2;C9JL41;H0YA81;O95232-2;D6RHH0;H7C5U7;U3KQT3;E7EN55	J3KPP4;O95232;D6RDI2	Luc7-like protein 3	LUC7L3	tr|J3KPP4|J3KPP4_HUMAN Isoform of O95232, Cisplatin resistance-associated overexpressed protein, isoform CRA_b OS=Homo sapiens OX=9606 GN=LUC7L3 PE=1 SV=1;sp|O95232|LC7L3_HUMAN Luc7-like protein 3 OS=Homo sapiens OX=9606 GN=LUC7L3 PE=1 SV=2;tr|D6RDI2|D6RDI	10	7	7	7	7;7;4;2;2;2;1;1;1;1	7;7;4;2;2;2;1;1;1;1	7;7;4;2;2;2;1;1;1;1	0	0	0	0	0	0	0	0	0	7	6	7	6	7	7	7	7	7	0	0	0	0	0	0	0	0	0	1	1	1	1	1	1	1	1	1	0	0
J3KPS0;Q9NXW2;Q9NXW2-2;V9GYN7;V9GY70	J3KPS0;Q9NXW2;Q9NXW2-2;V9GYN7	DnaJ homolog subfamily B member 12	DNAJB12	tr|J3KPS0|J3KPS0_HUMAN Isoform of Q9NXW2, DnaJ (Hsp40) homolog, subfamily B, member 12, isoform CRA_c OS=Homo sapiens OX=9606 GN=DNAJB12 PE=1 SV=1;sp|Q9NXW2|DJB12_HUMAN DnaJ homolog subfamily B member 12 OS=Homo sapiens OX=9606 GN=DNAJB12 PE=1 SV=4;sp|Q9NX	5	3	3	3	3;3;3;2;1	3;3;3;2;1	3;3;3;2;1	0	0	0	0	0	0	0	0	0	0	0	0	0	0	0	0	0	0	3	3	3	3	3	3	3	3	3	2	1	1	2	2	2	1	1	1	0	0
J3KQ26;Q96C12;H3BS74;Q96C12-2;Q96C12-4;Q96C12-3	J3KQ26;Q96C12;H3BS74;Q96C12-2;Q96C12-4	Armadillo repeat-containing protein 5	ARMC5	tr|J3KQ26|J3KQ26_HUMAN Isoform of Q96C12, Armadillo repeat-containing protein 5 OS=Homo sapiens OX=9606 GN=ARMC5 PE=1 SV=1;sp|Q96C12|ARMC5_HUMAN Armadillo repeat-containing protein 5 OS=Homo sapiens OX=9606 GN=ARMC5 PE=1 SV=2;tr|H3BS74|H3BS74_HUMAN Isoform	6	7	7	7	7;7;5;5;4;2	7;7;5;5;4;2	7;7;5;5;4;2	0	0	0	0	0	0	0	0	0	0	0	0	0	0	0	0	0	0	2	4	4	4	5	3	4	5	3	3	3	1	2	1	1	2	2	1	0	0
J3KQ96;E7ETY2;Q13428-2;Q13428-8;Q13428-6;Q13428-7;Q13428;Q13428-3;Q13428-4;H0YA99	J3KQ96;E7ETY2;Q13428-2;Q13428-8;Q13428-6;Q13428-7;Q13428;Q13428-3;Q13428-4;H0YA99	Treacle protein	TCOF1	tr|J3KQ96|J3KQ96_HUMAN Isoform of Q13428, Treacle protein (Fragment) OS=Homo sapiens OX=9606 GN=TCOF1 PE=1 SV=1;tr|E7ETY2|E7ETY2_HUMAN Isoform of Q13428, Treacle protein OS=Homo sapiens OX=9606 GN=TCOF1 PE=1 SV=1;sp|Q13428-2|TCOF_HUMAN Isoform of Q13428, I	10	2	2	2	2;2;2;2;2;2;2;2;2;1	2;2;2;2;2;2;2;2;2;1	2;2;2;2;2;2;2;2;2;1	0	0	0	0	0	0	0	0	0	2	2	2	2	2	2	2	2	2	0	0	0	0	0	0	0	0	0	0	0	0	0	0	0	0	0	0	0	0
J3KQH6;P78364	J3KQH6;P78364	Polyhomeotic-like protein 1	PHC1	tr|J3KQH6|J3KQH6_HUMAN Isoform of P78364, Polyhomeotic-like protein 1 OS=Homo sapiens OX=9606 GN=PHC1 PE=1 SV=1;sp|P78364|PHC1_HUMAN Polyhomeotic-like protein 1 OS=Homo sapiens OX=9606 GN=PHC1 PE=1 SV=3	2	5	5	5	5;5	5;5	5;5	0	0	0	0	0	0	0	0	0	5	4	4	2	3	3	3	4	2	1	1	1	1	1	1	1	1	1	0	0	0	0	0	0	0	0	0	0	0
J3KQN4;P83881;H0Y5B4;H7BZ11;R4GN19;H7BY91;H0Y3V9	J3KQN4;P83881;H0Y5B4;H7BZ11	60S ribosomal protein L36a	RPL36A;RPL36A-HNRNPH2	tr|J3KQN4|J3KQN4_HUMAN Isoform of P83881, 60S ribosomal protein L36a OS=Homo sapiens OX=9606 GN=RPL36A PE=1 SV=1;sp|P83881|RL36A_HUMAN 60S ribosomal protein L36a OS=Homo sapiens OX=9606 GN=RPL36A PE=1 SV=2;tr|H0Y5B4|H0Y5B4_HUMAN Isoform of P83881, 60S ribo	7	15	15	4	15;15;14;14;7;7;7	15;15;14;14;7;7;7	4;4;4;4;0;4;4	0	0	0	0	0	0	0	0	0	13	13	9	13	13	11	7	11	8	15	11	15	15	13	15	15	15	10	10	12	11	12	12	12	9	10	11	0	0
J3KR35;Q8WUD4;C9JUN5;S4R331	J3KR35;Q8WUD4;C9JUN5	Coiled-coil domain-containing protein 12	CCDC12	tr|J3KR35|J3KR35_HUMAN Isoform of Q8WUD4, Coiled-coil domain containing 12, isoform CRA_a OS=Homo sapiens OX=9606 GN=CCDC12 PE=1 SV=1;sp|Q8WUD4|CCD12_HUMAN Coiled-coil domain-containing protein 12 OS=Homo sapiens OX=9606 GN=CCDC12 PE=1 SV=1;tr|C9JUN5|C9JUN	4	3	3	3	3;3;2;1	3;3;2;1	3;3;2;1	0	0	0	0	0	0	0	0	0	3	2	2	3	2	3	3	3	3	0	0	0	0	0	0	0	0	0	0	0	0	0	0	0	0	0	0	0	0
J3KR97;Q9BTW9-5;Q9BTW9;Q9BTW9-4;I3L0V3	J3KR97;Q9BTW9-5;Q9BTW9;Q9BTW9-4;I3L0V3	Tubulin-specific chaperone D	TBCD	tr|J3KR97|J3KR97_HUMAN Isoform of Q9BTW9, Tubulin-specific chaperone D OS=Homo sapiens OX=9606 GN=TBCD PE=1 SV=1;sp|Q9BTW9-5|TBCD_HUMAN Isoform of Q9BTW9, Isoform 5 of Tubulin-specific chaperone D OS=Homo sapiens OX=9606 GN=TBCD;sp|Q9BTW9|TBCD_HUMAN Tubuli	5	2	2	2	2;2;2;2;1	2;2;2;2;1	2;2;2;2;1	0	0	0	0	0	0	0	0	0	0	0	0	0	0	0	0	0	0	0	0	0	1	0	0	0	0	0	1	0	0	1	1	1	0	0	0	0	0
J3KRE2;J3KTF8;J3QQX2;P52565;J3KS60;J3KRY1;P52565-2	J3KRE2;J3KTF8;J3QQX2;P52565;J3KS60;J3KRY1;P52565-2	Rho GDP-dissociation inhibitor 1	ARHGDIA	tr|J3KRE2|J3KRE2_HUMAN Isoform of P52565, Rho GDP-dissociation inhibitor 1 OS=Homo sapiens OX=9606 GN=ARHGDIA PE=1 SV=1;tr|J3KTF8|J3KTF8_HUMAN Isoform of P52565, Rho GDP-dissociation inhibitor 1 (Fragment) OS=Homo sapiens OX=9606 GN=ARHGDIA PE=1 SV=8;tr|J3	7	2	2	2	2;2;2;2;1;1;1	2;2;2;2;1;1;1	2;2;2;2;1;1;1	0	0	0	0	0	0	0	0	0	0	0	1	2	0	1	0	2	0	1	1	0	1	1	1	1	1	0	0	0	0	0	0	0	0	0	0	0	0
J3KRI4;O43237-2;O43237;J3KRZ2	J3KRI4;O43237-2;O43237;J3KRZ2	Cytoplasmic dynein 1 light intermediate chain 2	DYNC1LI2	tr|J3KRI4|J3KRI4_HUMAN Isoform of O43237, Cytoplasmic dynein 1 light intermediate chain 2 (Fragment) OS=Homo sapiens OX=9606 GN=DYNC1LI2 PE=1 SV=1;sp|O43237-2|DC1L2_HUMAN Isoform of O43237, Isoform 2 of Cytoplasmic dynein 1 light intermediate chain 2 OS=Ho	4	2	2	2	2;2;2;1	2;2;2;1	2;2;2;1	0	0	0	0	0	0	0	0	0	0	0	0	0	0	0	0	0	0	1	1	0	2	2	2	2	0	1	0	0	0	1	1	1	0	0	0	0	0
J3KS37	J3KS37		RECQL5	tr|J3KS37|J3KS37_HUMAN Isoform of O94762, ATP-dependent DNA helicase Q5 (Fragment) OS=Homo sapiens OX=9606 GN=RECQL5 PE=1 SV=1	1	23	3	3	23	3	3	4	4	4	4	4	4	3	3	4	21	21	18	19	20	20	18	20	18	21	18	20	21	20	22	21	21	19	20	22	21	22	21	21	19	21	19	0	0
J3KS45;J9JIE6;Q9UM00-2;Q9UM00;J3QQY2;J3KTQ7	J3KS45;J9JIE6;Q9UM00-2;Q9UM00;J3QQY2;J3KTQ7	Transmembrane and coiled-coil domain-containing protein 1	TMCO1	tr|J3KS45|J3KS45_HUMAN Isoform of Q9UM00, Calcium load-activated calcium channel (Fragment) OS=Homo sapiens OX=9606 GN=TMCO1 PE=1 SV=1;tr|J9JIE6|J9JIE6_HUMAN Isoform of Q9UM00, Calcium load-activated calcium channel OS=Homo sapiens OX=9606 GN=TMCO1 PE=1 SV	6	2	2	2	2;2;2;2;1;1	2;2;2;2;1;1	2;2;2;2;1;1	0	0	0	0	0	0	0	0	0	1	1	1	1	1	1	1	1	1	1	1	1	1	2	1	1	1	2	0	0	0	0	0	0	0	0	0	0	0
J3KSQ3;J3QLM8;J3KS88;J3KRG6;J3KTB3;J3KT03;B4DGB8;B4DTL1;Q9Y6I7-3;Q9Y6I7-2;Q9Y6I7	J3KSQ3;J3QLM8;J3KS88;J3KRG6;J3KTB3;J3KT03;B4DGB8;B4DTL1;Q9Y6I7-3;Q9Y6I7-2;Q9Y6I7	WD repeat and SOCS box-containing protein 1	WSB1	tr|J3KSQ3|J3KSQ3_HUMAN Isoform of Q9Y6I7, WD repeat and SOCS box-containing protein 1 OS=Homo sapiens OX=9606 GN=WSB1 PE=4 SV=1;tr|J3QLM8|J3QLM8_HUMAN Isoform of Q9Y6I7, WD repeat and SOCS box-containing protein 1 OS=Homo sapiens OX=9606 GN=WSB1 PE=1 SV=1;	11	1	1	1	1;1;1;1;1;1;1;1;1;1;1	1;1;1;1;1;1;1;1;1;1;1	1;1;1;1;1;1;1;1;1;1;1	0	0	0	0	0	0	0	0	0	1	1	1	1	1	1	1	1	1	0	0	0	0	0	0	0	0	0	0	0	0	0	0	0	0	0	0	0	0
J3KSZ6;U3KQ35;H3BR06;Q15554;H3BTA7	J3KSZ6;U3KQ35;H3BR06;Q15554;H3BTA7	Telomeric repeat-binding factor 2	TERF2	tr|J3KSZ6|J3KSZ6_HUMAN Isoform of Q15554, Telomeric repeat-binding factor 2 (Fragment) OS=Homo sapiens OX=9606 GN=TERF2 PE=1 SV=1;tr|U3KQ35|U3KQ35_HUMAN Isoform of Q15554, Telomeric repeat-binding factor 2 (Fragment) OS=Homo sapiens OX=9606 GN=TERF2 PE=1 S	5	2	2	2	2;2;2;2;1	2;2;2;2;1	2;2;2;2;1	0	0	0	0	0	0	0	0	0	0	0	0	0	0	0	0	0	0	2	2	2	2	2	2	2	2	2	0	0	0	0	0	0	0	0	0	0	0
J3QK89;Q8IWX8	J3QK89;Q8IWX8	Calcium homeostasis endoplasmic reticulum protein	CHERP	tr|J3QK89|J3QK89_HUMAN Isoform of Q8IWX8, Calcium homeostasis endoplasmic reticulum protein OS=Homo sapiens OX=9606 GN=CHERP PE=1 SV=1;sp|Q8IWX8|CHERP_HUMAN Calcium homeostasis endoplasmic reticulum protein OS=Homo sapiens OX=9606 GN=CHERP PE=1 SV=3	2	13	13	13	13;13	13;13	13;13	0	0	0	0	0	0	0	0	0	11	13	12	13	10	11	10	12	11	0	0	0	0	0	0	0	0	0	0	0	0	0	0	0	0	0	0	0	0
J3QLE5;P14678-2;P63162;P14678;P63162-2;P14678-3;J3KRY3;S4R3P3	J3QLE5;P14678-2;P63162;P14678;P63162-2;P14678-3;J3KRY3;S4R3P3	Small nuclear ribonucleoprotein-associated proteins B and B;Small nuclear ribonucleoprotein-associated protein N	SNRPN;SNRPB	tr|J3QLE5|J3QLE5_HUMAN Isoform of P63162, Small nuclear ribonucleoprotein-associated protein N (Fragment) OS=Homo sapiens OX=9606 GN=SNRPN PE=1 SV=1;sp|P14678-2|RSMB_HUMAN Isoform of P14678, Isoform SM-B of Small nuclear ribonucleoprotein-associated protei	8	6	6	6	6;6;6;6;6;6;4;4	6;6;6;6;6;6;4;4	6;6;6;6;6;6;4;4	0	0	0	0	0	0	0	0	0	6	6	6	6	6	6	6	6	6	1	1	1	1	1	1	1	1	1	2	2	2	2	2	2	2	2	2	0	0
J3QLI9;P62314	J3QLI9;P62314	Small nuclear ribonucleoprotein Sm D1	SNRPD1	tr|J3QLI9|J3QLI9_HUMAN Isoform of P62314, Small nuclear ribonucleoprotein Sm D1 OS=Homo sapiens OX=9606 GN=SNRPD1 PE=1 SV=1;sp|P62314|SMD1_HUMAN Small nuclear ribonucleoprotein Sm D1 OS=Homo sapiens OX=9606 GN=SNRPD1 PE=1 SV=1	2	1	1	1	1;1	1;1	1;1	0	0	0	0	0	0	0	0	0	0	0	0	1	1	1	1	1	1	1	1	1	1	1	1	1	1	1	1	1	1	1	1	1	1	1	1	0	0
J3QQ67;Q07020;G3V203;H0YHA7;Q07020-2;F8VYV2;A0A075B7A0;F8VUA6;F8VXR6	J3QQ67;Q07020;G3V203;H0YHA7;Q07020-2;F8VYV2;A0A075B7A0;F8VUA6	60S ribosomal protein L18	RPL18	tr|J3QQ67|J3QQ67_HUMAN Isoform of Q07020, 60S ribosomal protein L18 (Fragment) OS=Homo sapiens OX=9606 GN=RPL18 PE=1 SV=1;sp|Q07020|RL18_HUMAN 60S ribosomal protein L18 OS=Homo sapiens OX=9606 GN=RPL18 PE=1 SV=2;tr|G3V203|G3V203_HUMAN Isoform of Q07020, 60	9	13	13	13	13;13;12;12;12;10;9;8;1	13;13;12;12;12;10;9;8;1	13;13;12;12;12;10;9;8;1	0	0	0	0	0	0	0	0	0	12	12	10	12	10	10	10	10	10	11	11	11	11	11	11	11	11	11	10	10	10	10	10	10	10	10	10	0	0
J3QQY7	J3QQY7		TANC2	tr|J3QQY7|J3QQY7_HUMAN Isoform of Q9HCD6, Protein TANC2 (Fragment) OS=Homo sapiens OX=9606 GN=TANC2 PE=1 SV=1	1	2	1	1	2	1	1	0	0	0	0	0	0	0	0	0	2	2	2	1	2	1	2	2	2	0	0	0	0	0	0	0	0	0	0	0	0	0	0	0	0	0	0	0	0
J3QR07;Q96MU7-2;Q96MU7;J3KRG5	J3QR07;Q96MU7-2;Q96MU7;J3KRG5	YTH domain-containing protein 1	YTHDC1	tr|J3QR07|J3QR07_HUMAN Isoform of Q96MU7, YTH domain-containing protein 1 OS=Homo sapiens OX=9606 GN=YTHDC1 PE=1 SV=1;sp|Q96MU7-2|YTDC1_HUMAN Isoform of Q96MU7, Isoform 2 of YTH domain-containing protein 1 OS=Homo sapiens OX=9606 GN=YTHDC1;sp|Q96MU7|YTDC1_	4	2	2	2	2;2;2;1	2;2;2;1	2;2;2;1	0	0	0	0	0	0	0	0	0	0	0	0	0	0	0	0	0	0	2	1	1	2	2	2	2	2	2	0	0	0	0	0	0	0	0	0	0	0
J3QR09;J3KTE4;P84098	J3QR09;J3KTE4;P84098	Ribosomal protein L19;60S ribosomal protein L19	RPL19	tr|J3QR09|J3QR09_HUMAN Isoform of P84098, Ribosomal protein L19 OS=Homo sapiens OX=9606 GN=RPL19 PE=1 SV=1;tr|J3KTE4|J3KTE4_HUMAN Isoform of P84098, Ribosomal protein L19 OS=Homo sapiens OX=9606 GN=RPL19 PE=1 SV=1;sp|P84098|RL19_HUMAN 60S ribosomal protein	3	16	16	16	16;16;16	16;16;16	16;16;16	0	0	0	0	0	0	0	0	0	14	14	13	14	13	14	12	14	13	16	13	15	16	15	16	16	16	13	9	10	9	12	12	12	9	11	10	0	0
J3QRD1;P51648;P51648-2;J3QS00;I3L1M4;J3KTD9;I3L2W1	J3QRD1;P51648;P51648-2;J3QS00;I3L1M4	Fatty aldehyde dehydrogenase	ALDH3A2	tr|J3QRD1|J3QRD1_HUMAN Isoform of P51648, Fatty aldehyde dehydrogenase OS=Homo sapiens OX=9606 GN=ALDH3A2 PE=1 SV=1;sp|P51648|AL3A2_HUMAN Fatty aldehyde dehydrogenase OS=Homo sapiens OX=9606 GN=ALDH3A2 PE=1 SV=1;sp|P51648-2|AL3A2_HUMAN Isoform of P51648, I	7	4	4	4	4;4;4;2;2;1;1	4;4;4;2;2;1;1	4;4;4;2;2;1;1	0	0	0	0	0	0	0	0	0	0	0	0	0	0	0	0	0	0	4	3	3	4	4	4	3	4	4	0	0	0	0	0	0	0	0	0	0	0
K7EIE7;P53396-2;P53396	K7EIE7;P53396-2;P53396	ATP-citrate synthase	ACLY	tr|K7EIE7|K7EIE7_HUMAN Isoform of P53396, ATP-citrate synthase (Fragment) OS=Homo sapiens OX=9606 GN=ACLY PE=1 SV=1;sp|P53396-2|ACLY_HUMAN Isoform of P53396, Isoform 2 of ATP-citrate synthase OS=Homo sapiens OX=9606 GN=ACLY;sp|P53396|ACLY_HUMAN ATP-citrate	3	1	1	1	1;1;1	1;1;1	1;1;1	1	1	1	1	1	1	1	1	1	1	0	0	1	1	1	0	1	1	0	0	0	0	0	0	0	0	0	0	0	0	0	0	0	0	0	0	1	1
K7EIG7;O94832;J3QRN6;J3KRL0	K7EIG7;O94832;J3QRN6	Unconventional myosin-Id	MYO1D	tr|K7EIG7|K7EIG7_HUMAN Isoform of O94832, Unconventional myosin-Id OS=Homo sapiens OX=9606 GN=MYO1D PE=1 SV=1;sp|O94832|MYO1D_HUMAN Unconventional myosin-Id OS=Homo sapiens OX=9606 GN=MYO1D PE=1 SV=2;tr|J3QRN6|J3QRN6_HUMAN Isoform of O94832, Unconventional	4	9	9	9	9;9;8;3	9;9;8;3	9;9;8;3	0	0	0	0	0	0	0	0	0	0	0	0	0	0	0	0	0	0	6	6	6	7	6	6	4	2	5	1	1	3	2	3	1	1	1	0	0	0
K7EK07;P84243;K7EMV3;B4DEB1;K7ES00;K7EP01;Q6NXT2	K7EK07;P84243;K7EMV3;B4DEB1;K7ES00;K7EP01;Q6NXT2	Histone H3;Histone H3.3;Histone H3.3C	H3F3B;H3F3A;H3F3C	tr|K7EK07|K7EK07_HUMAN Isoform of P84243, Histone H3 (Fragment) OS=Homo sapiens OX=9606 GN=H3F3B PE=1 SV=1;sp|P84243|H33_HUMAN Histone H3.3 OS=Homo sapiens OX=9606 GN=H3F3A PE=1 SV=2;tr|K7EMV3|K7EMV3_HUMAN Isoform of P84243, Histone H3 OS=Homo sapiens OX=9	7	10	10	2	10;10;9;9;9;7;6	10;10;9;9;9;7;6	2;2;2;2;2;2;0	0	0	0	0	0	0	0	0	0	6	6	6	6	6	6	6	6	6	10	10	10	10	9	10	10	10	9	6	7	7	7	7	7	6	6	5	0	0
K7EK91;Q9UFH2-2;Q9UFH2;K7ELN3;Q9UFH2-3	K7EK91;Q9UFH2-2;Q9UFH2;K7ELN3	Dynein heavy chain 17, axonemal	DNAH17	tr|K7EK91|K7EK91_HUMAN Isoform of Q9UFH2, Dynein heavy chain 17, axonemal OS=Homo sapiens OX=9606 GN=DNAH17 PE=1 SV=1;sp|Q9UFH2-2|DYH17_HUMAN Isoform of Q9UFH2, Isoform 2 of Dynein heavy chain 17, axonemal OS=Homo sapiens OX=9606 GN=DNAH17;sp|Q9UFH2|DYH17_	5	3	3	3	3;3;3;2;1	3;3;3;2;1	3;3;3;2;1	0	0	0	0	0	0	0	0	0	1	1	1	0	1	1	1	0	0	1	1	1	1	1	1	1	1	1	1	1	1	1	2	1	1	1	1	0	0
K7EL62;P50148;P29992	K7EL62;P50148;P29992	Guanine nucleotide-binding protein G(q) subunit alpha;Guanine nucleotide-binding protein subunit alpha-11	GNA11;GNAQ	tr|K7EL62|K7EL62_HUMAN Isoform of P29992, Guanine nucleotide-binding protein subunit alpha-11 (Fragment) OS=Homo sapiens OX=9606 GN=GNA11 PE=1 SV=1;sp|P50148|GNAQ_HUMAN Guanine nucleotide-binding protein G(q) subunit alpha OS=Homo sapiens OX=9606 GN=GNAQ P	3	1	1	1	1;1;1	1;1;1	1;1;1	1	1	1	1	1	1	1	1	1	1	1	1	1	1	1	1	1	1	0	0	0	0	0	0	0	0	0	0	0	0	0	0	0	0	0	0	1	1
K7ELG9;Q3MHD2;Q3MHD2-2	K7ELG9;Q3MHD2;Q3MHD2-2	Protein LSM12 homolog	LSM12	tr|K7ELG9|K7ELG9_HUMAN Isoform of Q3MHD2, Protein LSM12 homolog OS=Homo sapiens OX=9606 GN=LSM12 PE=1 SV=1;sp|Q3MHD2|LSM12_HUMAN Protein LSM12 homolog OS=Homo sapiens OX=9606 GN=LSM12 PE=1 SV=2;sp|Q3MHD2-2|LSM12_HUMAN Isoform of Q3MHD2, Isoform 2 of Protei	3	1	1	1	1;1;1	1;1;1	1;1;1	0	0	0	0	0	0	0	0	0	0	0	0	0	0	0	0	0	0	1	1	1	1	1	0	1	1	1	0	0	0	0	0	0	0	0	0	0	0
K7EMM8;Q49A26-5;Q49A26-4;Q49A26-2;Q49A26-3;Q49A26;K7EQB2	K7EMM8;Q49A26-5;Q49A26-4;Q49A26-2;Q49A26-3;Q49A26;K7EQB2	Putative oxidoreductase GLYR1	GLYR1	tr|K7EMM8|K7EMM8_HUMAN Isoform of Q49A26, Putative oxidoreductase GLYR1 (Fragment) OS=Homo sapiens OX=9606 GN=GLYR1 PE=1 SV=2;sp|Q49A26-5|GLYR1_HUMAN Isoform of Q49A26, Isoform 5 of Putative oxidoreductase GLYR1 OS=Homo sapiens OX=9606 GN=GLYR1;sp|Q49A26-4	7	2	2	2	2;2;2;2;2;2;1	2;2;2;2;2;2;1	2;2;2;2;2;2;1	0	0	0	0	0	0	0	0	0	0	0	0	0	0	0	0	0	0	1	1	1	2	2	1	2	1	1	0	0	0	0	0	0	0	0	0	0	0
K7EMS3	K7EMS3		KRT19	tr|K7EMS3|K7EMS3_HUMAN Isoform of P08727, Keratin, type I cytoskeletal 19 (Fragment) OS=Homo sapiens OX=9606 GN=KRT19 PE=1 SV=1	1	7	2	2	7	2	2	1	2	0	1	2	0	0	1	1	2	2	3	2	2	2	3	3	3	4	4	5	4	7	5	4	4	5	1	1	1	1	1	1	1	1	1	0	0
K7EMT0;Q15428	K7EMT0;Q15428	Splicing factor 3A subunit 2	SF3A2	tr|K7EMT0|K7EMT0_HUMAN Isoform of Q15428, Splicing factor 3A subunit 2 (Fragment) OS=Homo sapiens OX=9606 GN=SF3A2 PE=1 SV=2;sp|Q15428|SF3A2_HUMAN Splicing factor 3A subunit 2 OS=Homo sapiens OX=9606 GN=SF3A2 PE=1 SV=2	2	4	4	4	4;4	4;4	4;4	0	0	0	0	0	0	0	0	0	2	3	3	2	3	4	4	4	4	0	0	0	0	0	0	0	0	0	0	0	0	0	0	0	0	0	0	0	0
K7EN05;K7EPC8;A0A024R7E8;K7EQ44;K7EMV4;P60002	K7EN05;K7EPC8;A0A024R7E8;K7EQ44;K7EMV4;P60002	Transcription elongation factor 1 homolog	ELOF1	tr|K7EN05|K7EN05_HUMAN Isoform of P60002, Transcription elongation factor 1 homolog OS=Homo sapiens OX=9606 GN=ELOF1 PE=1 SV=1;tr|K7EPC8|K7EPC8_HUMAN Isoform of P60002, Transcription elongation factor 1 homolog OS=Homo sapiens OX=9606 GN=ELOF1 PE=1 SV=1;tr	6	1	1	1	1;1;1;1;1;1	1;1;1;1;1;1	1;1;1;1;1;1	0	0	0	0	0	0	0	0	0	1	1	1	1	1	1	1	1	1	1	1	0	1	1	1	1	1	1	1	1	1	1	1	1	1	1	1	0	0
K7EP07;Q99426-2;Q99426	K7EP07;Q99426-2;Q99426	Tubulin-folding cofactor B	TBCB	tr|K7EP07|K7EP07_HUMAN Isoform of Q99426, Tubulin-folding cofactor B (Fragment) OS=Homo sapiens OX=9606 GN=TBCB PE=1 SV=8;sp|Q99426-2|TBCB_HUMAN Isoform of Q99426, Isoform 2 of Tubulin-folding cofactor B OS=Homo sapiens OX=9606 GN=TBCB;sp|Q99426|TBCB_HUMAN	3	2	2	2	2;2;2	2;2;2	2;2;2	1	2	1	1	1	1	2	1	2	1	1	1	1	1	1	2	2	1	0	0	0	0	0	0	0	0	0	0	0	0	0	0	0	0	0	0	1	2
K7EPS7;I3L2Z9;I3L100;I3L2W2;Q96JN8-2;Q96JN8	K7EPS7;I3L2Z9;I3L100;I3L2W2;Q96JN8-2;Q96JN8	Neuralized-like protein 4	NEURL4	tr|K7EPS7|K7EPS7_HUMAN Isoform of Q96JN8, Neuralized-like protein 4 (Fragment) OS=Homo sapiens OX=9606 GN=NEURL4 PE=1 SV=1;tr|I3L2Z9|I3L2Z9_HUMAN Isoform of Q96JN8, Neuralized-like protein 4 (Fragment) OS=Homo sapiens OX=9606 GN=NEURL4 PE=1 SV=1;tr|I3L100|	6	1	1	1	1;1;1;1;1;1	1;1;1;1;1;1	1;1;1;1;1;1	0	0	0	0	0	0	0	0	0	0	0	0	0	0	0	0	0	0	1	1	1	1	1	1	0	1	1	1	1	1	1	1	1	1	1	1	0	0
K7ERI7;P35268;K7EP65;K7EKS7;K7ELC4;K7EMH1;K7EJT5	K7ERI7;P35268;K7EP65;K7EKS7;K7ELC4;K7EMH1;K7EJT5	60S ribosomal protein L22	RPL22	tr|K7ERI7|K7ERI7_HUMAN Isoform of P35268, 60S ribosomal protein L22 OS=Homo sapiens OX=9606 GN=RPL22 PE=1 SV=1;sp|P35268|RL22_HUMAN 60S ribosomal protein L22 OS=Homo sapiens OX=9606 GN=RPL22 PE=1 SV=2;tr|K7EP65|K7EP65_HUMAN Isoform of P35268, 60S ribosomal	7	4	4	4	4;4;3;3;3;3;2	4;4;3;3;3;3;2	4;4;3;3;3;3;2	0	0	0	0	0	0	0	0	0	4	4	4	4	4	4	4	4	4	0	0	0	0	0	0	0	1	0	0	0	0	0	0	0	0	0	0	0	0
K7ERW5;K7EMD6;O43765	K7ERW5;K7EMD6;O43765	Small glutamine-rich tetratricopeptide repeat-containing protein alpha	SGTA	tr|K7ERW5|K7ERW5_HUMAN Isoform of O43765, Small glutamine-rich tetratricopeptide repeat-containing protein alpha (Fragment) OS=Homo sapiens OX=9606 GN=SGTA PE=1 SV=1;tr|K7EMD6|K7EMD6_HUMAN Isoform of O43765, Small glutamine-rich tetratricopeptide repeat-co	3	2	2	2	2;2;2	2;2;2	2;2;2	2	2	2	2	1	2	1	2	2	1	1	1	1	0	1	1	1	1	0	0	0	0	0	0	0	0	0	1	1	0	1	1	0	1	0	0	2	2
K7ES11;Q9C0C9	K7ES11;Q9C0C9	E2/E3 hybrid ubiquitin-protein ligase UBE2O	UBE2O	tr|K7ES11|K7ES11_HUMAN Isoform of Q9C0C9, (E3-independent) E2 ubiquitin-conjugating enzyme (Fragment) OS=Homo sapiens OX=9606 GN=UBE2O PE=1 SV=1;sp|Q9C0C9|UBE2O_HUMAN (E3-independent) E2 ubiquitin-conjugating enzyme OS=Homo sapiens OX=9606 GN=UBE2O PE=1 SV	2	2	2	2	2;2	2;2	2;2	0	0	0	0	0	0	0	0	0	1	1	2	2	2	2	1	2	2	0	0	0	0	0	0	0	0	0	0	0	0	0	0	0	0	0	0	0	0
K7ESE2;Q8N9K5-2	K7ESE2;Q8N9K5-2		ZNF565	tr|K7ESE2|K7ESE2_HUMAN Isoform of Q8N9K5, Zinc finger protein 565 (Fragment) OS=Homo sapiens OX=9606 GN=ZNF565 PE=4 SV=1;sp|Q8N9K5-2|ZN565_HUMAN Isoform of Q8N9K5, Isoform 2 of Zinc finger protein 565 OS=Homo sapiens OX=9606 GN=ZNF565	2	1	1	1	1;1	1;1	1;1	0	0	0	0	0	0	0	0	0	0	0	0	0	0	0	0	0	0	1	1	1	1	1	1	1	1	1	0	0	0	0	0	0	0	0	0	0	0
L0R819;U3KQP1;U3KQP6;U3KQ49	L0R819;U3KQP1		ASNSD1	sp|L0R819|ASURF_HUMAN ASNSD1 upstream open reading frame protein OS=Homo sapiens OX=9606 GN=ASDURF PE=1 SV=1;tr|U3KQP1|U3KQP1_HUMAN Isoform of Q9NWL6, Asparagine synthetase domain-containing protein 1 (Fragment) OS=Homo sapiens OX=9606 GN=ASNSD1 PE=1 SV=1	4	5	4	4	5;3;2;2	4;2;1;1	4;2;1;1	0	0	0	0	0	0	0	0	0	4	5	5	5	4	5	5	5	4	5	4	4	4	4	5	5	4	5	5	5	5	5	5	5	5	5	5	0	0
M0QXF7;M0QYN0;Q969H8	M0QXF7;M0QYN0;Q969H8	Myeloid-derived growth factor	MYDGF	tr|M0QXF7|M0QXF7_HUMAN Isoform of Q969H8, Myeloid-derived growth factor (Fragment) OS=Homo sapiens OX=9606 GN=MYDGF PE=1 SV=1;tr|M0QYN0|M0QYN0_HUMAN Isoform of Q969H8, Myeloid-derived growth factor OS=Homo sapiens OX=9606 GN=MYDGF PE=1 SV=1;sp|Q969H8|MYDGF	3	1	1	1	1;1;1	1;1;1	1;1;1	0	0	0	0	0	0	0	0	0	1	1	0	1	1	1	1	1	1	1	1	1	1	1	1	1	1	1	0	0	0	0	0	0	0	0	0	0	0
M0QXM4;Q15758-3;Q15758-2;Q15758	M0QXM4;Q15758-3;Q15758-2;Q15758	Amino acid transporter;Neutral amino acid transporter B(0)	SLC1A5	tr|M0QXM4|M0QXM4_HUMAN Isoform of Q15758, Amino acid transporter OS=Homo sapiens OX=9606 GN=SLC1A5 PE=1 SV=1;sp|Q15758-3|AAAT_HUMAN Isoform of Q15758, Isoform 3 of Neutral amino acid transporter B(0) OS=Homo sapiens OX=9606 GN=SLC1A5;sp|Q15758-2|AAAT_HUMAN	4	1	1	1	1;1;1;1	1;1;1;1	1;1;1;1	0	0	0	0	0	0	0	0	0	0	0	0	0	0	0	0	0	0	0	0	0	1	1	0	1	1	1	0	0	0	0	0	0	0	0	0	0	0
M0QXQ4;M0QYC2;A0A0C4DGH3;Q9Y6R0;M0R0Q4;M0QZV7	M0QXQ4;M0QYC2;A0A0C4DGH3;Q9Y6R0;M0R0Q4;M0QZV7	Numb-like protein	NUMBL	tr|M0QXQ4|M0QXQ4_HUMAN Isoform of Q9Y6R0, Numb-like protein (Fragment) OS=Homo sapiens OX=9606 GN=NUMBL PE=1 SV=1;tr|M0QYC2|M0QYC2_HUMAN Isoform of Q9Y6R0, Numb-like protein (Fragment) OS=Homo sapiens OX=9606 GN=NUMBL PE=1 SV=1;tr|A0A0C4DGH3|A0A0C4DGH3_HUM	6	5	2	2	5;5;5;5;3;3	2;2;2;2;2;2	2;2;2;2;2;2	0	0	0	0	0	0	0	0	0	5	5	5	5	5	5	5	5	5	0	0	0	0	0	0	0	0	0	0	0	0	0	0	0	0	0	0	0	0
M0QY97;Q9UPT8	M0QY97;Q9UPT8	Zinc finger CCCH domain-containing protein 4	ZC3H4	tr|M0QY97|M0QY97_HUMAN Isoform of Q9UPT8, Zinc finger CCCH domain-containing protein 4 (Fragment) OS=Homo sapiens OX=9606 GN=ZC3H4 PE=1 SV=1;sp|Q9UPT8|ZC3H4_HUMAN Zinc finger CCCH domain-containing protein 4 OS=Homo sapiens OX=9606 GN=ZC3H4 PE=1 SV=3	2	15	15	15	15;15	15;15	15;15	0	0	0	0	0	0	0	0	0	0	0	0	0	0	0	0	0	0	11	10	10	15	14	13	15	14	14	0	0	0	0	0	0	0	0	0	0	0
M0QYS1;Q8J015;Q6NVV1	M0QYS1;Q8J015		RPL13A;RPL13a	tr|M0QYS1|M0QYS1_HUMAN Isoform of P40429, 60S ribosomal protein L13a (Fragment) OS=Homo sapiens OX=9606 GN=RPL13A PE=1 SV=2;tr|Q8J015|Q8J015_HUMAN Isoform of P40429, 60S ribosomal protein L13a OS=Homo sapiens OX=9606 GN=RPL13A PE=1 SV=1	3	13	1	1	13;10;4	1;0;0	1;0;0	0	0	0	0	0	0	0	0	0	10	9	9	9	9	8	9	9	9	11	11	11	10	9	11	11	11	11	9	8	9	8	9	7	6	9	8	0	0
M0QZ79;M0QXV1;M0QXD7;M0R025;M0QYG0;M0QYA8;Q8IV63-2;Q8IV63	M0QZ79;M0QXV1;M0QXD7;M0R025;M0QYG0;M0QYA8;Q8IV63-2;Q8IV63	Inactive serine/threonine-protein kinase VRK3	VRK3	tr|M0QZ79|M0QZ79_HUMAN Isoform of Q8IV63, Inactive serine/threonine-protein kinase VRK3 (Fragment) OS=Homo sapiens OX=9606 GN=VRK3 PE=1 SV=1;tr|M0QXV1|M0QXV1_HUMAN Isoform of Q8IV63, Inactive serine/threonine-protein kinase VRK3 (Fragment) OS=Homo sapiens	8	1	1	1	1;1;1;1;1;1;1;1	1;1;1;1;1;1;1;1	1;1;1;1;1;1;1;1	1	1	1	0	1	1	1	1	1	0	1	1	1	1	1	0	1	0	0	0	0	0	0	0	0	0	0	0	0	0	0	0	0	0	0	0	1	1
M0QZM1	M0QZM1		HNRNPM	tr|M0QZM1|M0QZM1_HUMAN Isoform of P52272, Heterogeneous nuclear ribonucleoprotein M (Fragment) OS=Homo sapiens OX=9606 GN=HNRNPM PE=1 SV=1	1	26	1	1	26	1	1	0	0	0	0	0	0	0	0	0	16	17	18	18	17	18	18	18	18	20	20	19	21	21	20	21	22	20	20	18	22	21	19	21	21	21	16	0	0
M0R026;A1L0T0;M0R1B5;E9PJS0	M0R026;A1L0T0	Acetolactate synthase-like protein	ILVBL	tr|M0R026|M0R026_HUMAN Isoform of A1L0T0, Acetolactate synthase-like protein OS=Homo sapiens OX=9606 GN=ILVBL PE=1 SV=1;sp|A1L0T0|ILVBL_HUMAN Acetolactate synthase-like protein OS=Homo sapiens OX=9606 GN=ILVBL PE=1 SV=2	4	3	3	3	3;3;1;1	3;3;1;1	3;3;1;1	0	0	0	0	0	0	0	0	0	0	0	0	0	0	0	0	0	0	2	1	1	2	3	2	3	2	3	0	0	1	0	0	1	0	0	0	0	0
M0R080;P25685-2;P25685	M0R080;P25685-2;P25685	DnaJ homolog subfamily B member 1	DNAJB1	tr|M0R080|M0R080_HUMAN Isoform of P25685, DnaJ homolog subfamily B member 1 (Fragment) OS=Homo sapiens OX=9606 GN=DNAJB1 PE=1 SV=1;sp|P25685-2|DNJB1_HUMAN Isoform of P25685, Isoform 2 of DnaJ homolog subfamily B member 1 OS=Homo sapiens OX=9606 GN=DNAJB1;s	3	1	1	1	1;1;1	1;1;1	1;1;1	0	0	0	0	0	0	0	0	0	0	0	0	0	0	0	0	0	0	1	0	1	1	1	1	1	1	1	0	0	0	0	0	0	0	0	0	0	0
M0R0F0;M0R0R2;P46782;M0QZN2	M0R0F0;M0R0R2;P46782;M0QZN2	40S ribosomal protein S5;40S ribosomal protein S5, N-terminally processed	RPS5	tr|M0R0F0|M0R0F0_HUMAN Isoform of P46782, 40S ribosomal protein S5 (Fragment) OS=Homo sapiens OX=9606 GN=RPS5 PE=1 SV=1;tr|M0R0R2|M0R0R2_HUMAN Isoform of P46782, 40S ribosomal protein S5 OS=Homo sapiens OX=9606 GN=RPS5 PE=1 SV=1;sp|P46782|RS5_HUMAN 40S rib	4	15	15	15	15;15;15;10	15;15;15;10	15;15;15;10	1	1	1	0	0	1	1	0	1	12	12	12	12	12	12	12	12	12	14	13	12	14	13	14	14	14	13	11	10	10	10	12	12	10	11	8	1	1
M0R2B7;P28340;M0QZR8;A0A2R8Y7K6;M0QXE6;M0QXQ2;A0A2R8Y705;M0R3H8;M0QZB4	M0R2B7;P28340;M0QZR8	DNA polymerase;DNA polymerase delta catalytic subunit	POLD1	tr|M0R2B7|M0R2B7_HUMAN Isoform of P28340, DNA polymerase OS=Homo sapiens OX=9606 GN=POLD1 PE=1 SV=1;sp|P28340|DPOD1_HUMAN DNA polymerase delta catalytic subunit OS=Homo sapiens OX=9606 GN=POLD1 PE=1 SV=2;tr|M0QZR8|M0QZR8_HUMAN Isoform of P28340, DNA polyme	9	34	34	34	34;34;23;16;11;10;10;7;4	34;34;23;16;11;10;10;7;4	34;34;23;16;11;10;10;7;4	0	0	0	0	0	0	0	0	0	0	0	0	0	0	0	0	0	0	21	15	15	26	25	21	15	13	18	25	25	25	25	27	23	20	15	11	0	0
M0R3C3;Q9NZ01;M0R2N5;Q9NZ01-2	M0R3C3;Q9NZ01;M0R2N5	Very-long-chain enoyl-CoA reductase	TECR	tr|M0R3C3|M0R3C3_HUMAN Isoform of Q9NZ01, Very-long-chain enoyl-CoA reductase OS=Homo sapiens OX=9606 GN=TECR PE=1 SV=1;sp|Q9NZ01|TECR_HUMAN Very-long-chain enoyl-CoA reductase OS=Homo sapiens OX=9606 GN=TECR PE=1 SV=1;tr|M0R2N5|M0R2N5_HUMAN Isoform of Q9N	4	6	6	6	6;6;4;2	6;6;4;2	6;6;4;2	0	0	0	0	0	0	0	0	0	1	1	1	2	1	1	0	1	1	5	5	5	6	6	4	6	6	6	2	2	3	3	2	3	3	3	2	0	0
M0R3F1;A0A0A0MRA5;B7Z4B8;Q9BUJ2-3;Q9BUJ2-4;Q9BUJ2-2;Q9BUJ2;M0QYZ0	M0R3F1;A0A0A0MRA5;B7Z4B8;Q9BUJ2-3;Q9BUJ2-4;Q9BUJ2-2;Q9BUJ2;M0QYZ0	Heterogeneous nuclear ribonucleoprotein U-like protein 1	HNRNPUL1	tr|M0R3F1|M0R3F1_HUMAN Isoform of Q9BUJ2, Heterogeneous nuclear ribonucleoprotein U-like protein 1 (Fragment) OS=Homo sapiens OX=9606 GN=HNRNPUL1 PE=1 SV=1;tr|A0A0A0MRA5|A0A0A0MRA5_HUMAN Isoform of Q9BUJ2, Heterogeneous nuclear ribonucleoprotein U-like pro	8	2	2	2	2;2;2;2;2;2;2;1	2;2;2;2;2;2;2;1	2;2;2;2;2;2;2;1	0	0	0	0	0	0	0	0	0	1	1	1	1	1	1	1	0	0	1	0	1	1	2	1	1	1	1	1	1	1	1	1	0	1	0	0	0	0
M0R3F6;M0R2Z9;Q8IX01-4;Q8IX01-3;Q8IX01;M0R065;M0R216	M0R3F6;M0R2Z9;Q8IX01-4;Q8IX01-3;Q8IX01	SURP and G-patch domain-containing protein 2	SUGP2	tr|M0R3F6|M0R3F6_HUMAN Isoform of Q8IX01, SURP and G-patch domain-containing protein 2 OS=Homo sapiens OX=9606 GN=SUGP2 PE=1 SV=1;tr|M0R2Z9|M0R2Z9_HUMAN Isoform of Q8IX01, SURP and G-patch domain-containing protein 2 OS=Homo sapiens OX=9606 GN=SUGP2 PE=1 S	7	5	5	5	5;5;5;5;5;1;1	5;5;5;5;5;1;1	5;5;5;5;5;1;1	0	0	0	0	0	0	0	0	0	0	0	0	0	0	0	0	0	0	3	3	3	2	2	0	2	3	3	1	1	1	1	1	1	1	0	0	0	0
O00148;Q13838;Q13838-2;A0A0G2JJZ9;Q5STU3;H0Y400;F6S4E6;A0A0A0MT12;F6TRA5;K7EQN7;F6WLT2;A0A140T9X3;O00148-3;O00148-2;A0A140T9L4;A0A140T973;A0A140T9K1;A0A140T9X9;K7EPJ3;A0A140T996;F6UJC5;A0A140TA18;K7ENP6;A0A0G2JHN7;K7EL56;K7EIL8;F6U6E2;K7EN69;F6S2B7;F6SXL5;F6QYI9;A0A0G2JJL7;F6R6M7	O00148;Q13838;Q13838-2;A0A0G2JJZ9;Q5STU3;H0Y400;F6S4E6;A0A0A0MT12;F6TRA5;K7EQN7;F6WLT2;A0A140T9X3;O00148-3;O00148-2	ATP-dependent RNA helicase DDX39A;Spliceosome RNA helicase DDX39B	DDX39A;DDX39B	sp|O00148|DX39A_HUMAN ATP-dependent RNA helicase DDX39A OS=Homo sapiens OX=9606 GN=DDX39A PE=1 SV=2;sp|Q13838|DX39B_HUMAN Spliceosome RNA helicase DDX39B OS=Homo sapiens OX=9606 GN=DDX39B PE=1 SV=1;sp|Q13838-2|DX39B_HUMAN Isoform of Q13838, Isoform 2 of Sp	33	6	6	6	6;6;6;5;4;3;3;3;3;3;3;3;3;3;2;2;2;2;2;2;2;2;1;1;1;1;1;1;1;1;1;1;1	6;6;6;5;4;3;3;3;3;3;3;3;3;3;2;2;2;2;2;2;2;2;1;1;1;1;1;1;1;1;1;1;1	6;6;6;5;4;3;3;3;3;3;3;3;3;3;2;2;2;2;2;2;2;2;1;1;1;1;1;1;1;1;1;1;1	0	0	0	0	0	0	0	0	0	2	2	3	2	2	2	2	2	2	3	4	2	4	5	4	4	3	3	0	0	0	0	0	0	0	0	0	0	0
O00232-2;O00232	O00232-2;O00232	26S proteasome non-ATPase regulatory subunit 12	PSMD12	sp|O00232-2|PSD12_HUMAN Isoform of O00232, Isoform 2 of 26S proteasome non-ATPase regulatory subunit 12 OS=Homo sapiens OX=9606 GN=PSMD12;sp|O00232|PSD12_HUMAN 26S proteasome non-ATPase regulatory subunit 12 OS=Homo sapiens OX=9606 GN=PSMD12 PE=1 SV=3	2	2	2	1	2;2	2;2	1;1	1	1	1	1	1	1	1	1	1	1	1	0	1	1	1	1	1	1	0	0	0	0	0	0	0	0	0	0	1	1	0	1	0	0	0	0	1	1
O00255-3;O00255-2;O00255;E7EN32	O00255-3;O00255-2;O00255;E7EN32	Menin	MEN1	sp|O00255-3|MEN1_HUMAN Isoform of O00255, Isoform 3 of Menin OS=Homo sapiens OX=9606 GN=MEN1;sp|O00255-2|MEN1_HUMAN Isoform of O00255, Isoform 2 of Menin OS=Homo sapiens OX=9606 GN=MEN1;sp|O00255|MEN1_HUMAN Menin OS=Homo sapiens OX=9606 GN=MEN1 PE=1 SV=4;t	4	2	2	2	2;2;2;1	2;2;2;1	2;2;2;1	0	0	0	0	0	0	0	0	0	2	2	2	2	2	2	2	2	2	0	0	0	0	0	0	0	0	0	0	0	0	0	0	0	0	0	0	0	0
O00257;I3L4F1;O00257-3	O00257	E3 SUMO-protein ligase CBX4	CBX4	sp|O00257|CBX4_HUMAN E3 SUMO-protein ligase CBX4 OS=Homo sapiens OX=9606 GN=CBX4 PE=1 SV=3	3	3	3	3	3;1;1	3;1;1	3;1;1	0	0	0	0	0	0	0	0	0	0	0	0	0	0	0	0	0	0	3	2	3	3	3	3	2	3	3	0	0	0	0	0	0	0	0	0	0	0
O00264;O00264-2	O00264;O00264-2	Membrane-associated progesterone receptor component 1	PGRMC1	sp|O00264|PGRC1_HUMAN Membrane-associated progesterone receptor component 1 OS=Homo sapiens OX=9606 GN=PGRMC1 PE=1 SV=3;sp|O00264-2|PGRC1_HUMAN Isoform of O00264, Isoform 2 of Membrane-associated progesterone receptor component 1 OS=Homo sapiens OX=9606 GN	2	10	10	9	10;7	10;7	9;7	0	0	0	0	0	0	0	0	0	6	7	7	6	7	7	6	7	7	8	8	8	9	9	10	10	10	9	5	4	4	5	5	4	5	5	5	0	0
O00267;M0QYL9;M0R2M5	O00267	Transcription elongation factor SPT5	SUPT5H	sp|O00267|SPT5H_HUMAN Transcription elongation factor SPT5 OS=Homo sapiens OX=9606 GN=SUPT5H PE=1 SV=1	3	53	1	1	53;8;1	1;1;0	1;1;0	0	0	0	0	0	0	0	0	0	43	43	41	47	43	41	41	43	40	45	38	40	44	46	41	45	45	47	44	42	43	44	42	40	44	40	38	0	0
O00267-2	O00267-2	Transcription elongation factor SPT5	SUPT5H	sp|O00267-2|SPT5H_HUMAN Isoform of O00267, Isoform 2 of Transcription elongation factor SPT5 OS=Homo sapiens OX=9606 GN=SUPT5H	1	53	53	1	53	53	1	0	0	0	0	0	0	0	0	0	44	44	42	48	44	42	42	44	41	45	39	40	44	46	41	45	45	47	44	42	43	44	42	39	44	40	37	0	0
O00330-3;O00330;O00330-2;H0YD97;E9PLU0;E9PRI6	O00330-3;O00330;O00330-2;H0YD97	Pyruvate dehydrogenase protein X component, mitochondrial	PDHX	sp|O00330-3|ODPX_HUMAN Isoform of O00330, Isoform 3 of Pyruvate dehydrogenase protein X component, mitochondrial OS=Homo sapiens OX=9606 GN=PDHX;sp|O00330|ODPX_HUMAN Pyruvate dehydrogenase protein X component, mitochondrial OS=Homo sapiens OX=9606 GN=PDHX	6	4	4	4	4;4;3;2;1;1	4;4;3;2;1;1	4;4;3;2;1;1	0	0	0	0	0	0	0	0	0	4	4	4	4	4	4	4	3	3	0	0	0	0	0	0	0	0	0	0	0	0	0	0	0	0	0	0	0	0
O00401	O00401	Neural Wiskott-Aldrich syndrome protein	WASL	sp|O00401|WASL_HUMAN Neural Wiskott-Aldrich syndrome protein OS=Homo sapiens OX=9606 GN=WASL PE=1 SV=2	1	1	1	1	1	1	1	0	0	0	0	0	0	0	0	0	1	1	1	1	1	1	1	1	1	0	0	0	0	0	0	0	0	0	0	0	0	0	0	0	0	0	0	0	0
O00425;F8WD15;O00425-2	O00425	Insulin-like growth factor 2 mRNA-binding protein 3	IGF2BP3	sp|O00425|IF2B3_HUMAN Insulin-like growth factor 2 mRNA-binding protein 3 OS=Homo sapiens OX=9606 GN=IGF2BP3 PE=1 SV=2	3	13	11	11	13;4;3	11;4;2	11;4;2	0	0	0	0	0	0	0	0	0	6	6	6	6	5	6	6	6	6	9	9	9	12	13	11	12	11	13	8	8	8	8	8	7	8	7	7	0	0
O00483	O00483	Cytochrome c oxidase subunit NDUFA4	NDUFA4	sp|O00483|NDUA4_HUMAN Cytochrome c oxidase subunit NDUFA4 OS=Homo sapiens OX=9606 GN=NDUFA4 PE=1 SV=1	1	3	3	3	3	3	3	0	0	0	0	0	0	0	0	0	0	0	0	0	0	0	0	0	0	2	1	1	2	2	1	2	2	2	3	3	2	3	3	3	3	3	1	0	0
O00567;H0YDU4;Q5JXT2;H0Y653	O00567	Nucleolar protein 56	NOP56	sp|O00567|NOP56_HUMAN Nucleolar protein 56 OS=Homo sapiens OX=9606 GN=NOP56 PE=1 SV=4	4	28	28	28	28;12;12;11	28;12;12;11	28;12;12;11	0	0	0	0	0	0	0	0	0	18	19	21	18	18	18	20	19	19	23	23	23	25	25	21	24	22	25	20	22	20	24	20	21	22	20	21	0	0
O00712-5;Q5VW30;A0A2R8Y7V8;Q5VW26;A0A1B0GVN4;O00712-6	O00712-5;Q5VW30;A0A2R8Y7V8;Q5VW26;A0A1B0GVN4	Nuclear factor 1	NFIB	sp|O00712-5|NFIB_HUMAN Isoform of O00712, Isoform 5 of Nuclear factor 1 B-type OS=Homo sapiens OX=9606 GN=NFIB;tr|Q5VW30|Q5VW30_HUMAN Isoform of O00712, Nuclear factor 1 OS=Homo sapiens OX=9606 GN=NFIB PE=1 SV=1;tr|A0A2R8Y7V8|A0A2R8Y7V8_HUMAN Isoform of O0	6	9	6	1	9;9;9;9;6;2	6;6;6;6;5;2	1;1;1;1;1;1	0	0	0	0	0	0	0	0	0	4	3	6	7	7	7	7	7	7	3	3	4	4	4	4	4	4	4	0	0	0	0	0	0	0	0	0	0	0
O00743;O00743-2;O00743-3;Q5T1S7	O00743;O00743-2;O00743-3	Serine/threonine-protein phosphatase 6 catalytic subunit;Serine/threonine-protein phosphatase 6 catalytic subunit, N-terminally processed	PPP6C	sp|O00743|PPP6_HUMAN Serine/threonine-protein phosphatase 6 catalytic subunit OS=Homo sapiens OX=9606 GN=PPP6C PE=1 SV=1;sp|O00743-2|PPP6_HUMAN Isoform of O00743, Isoform 2 of Serine/threonine-protein phosphatase 6 catalytic subunit OS=Homo sapiens OX=9606	4	9	9	9	9;8;8;2	9;8;8;2	9;8;8;2	0	0	0	0	0	0	0	0	0	0	0	0	0	0	0	0	0	0	4	4	5	8	7	6	7	4	4	6	6	6	6	6	6	4	5	3	0	0
O14654;H3BTC1	O14654	Insulin receptor substrate 4	IRS4	sp|O14654|IRS4_HUMAN Insulin receptor substrate 4 OS=Homo sapiens OX=9606 GN=IRS4 PE=1 SV=1	2	45	45	45	45;3	45;3	45;3	0	0	0	0	0	0	0	0	0	29	27	28	28	22	26	25	26	26	34	32	32	34	33	31	35	33	33	39	37	38	36	35	35	37	35	35	0	0
O14686;O14686-3;H0YEF2;F8VWW4;H0YMU7;Q8NEZ4;Q8NEZ4-3	O14686;O14686-3	Histone-lysine N-methyltransferase 2D	KMT2D	sp|O14686|KMT2D_HUMAN Histone-lysine N-methyltransferase 2D OS=Homo sapiens OX=9606 GN=KMT2D PE=1 SV=2;sp|O14686-3|KMT2D_HUMAN Isoform of O14686, Isoform 3 of Histone-lysine N-methyltransferase 2D OS=Homo sapiens OX=9606 GN=KMT2D	7	60	60	60	60;60;7;3;1;1;1	60;60;7;3;1;1;1	60;60;7;3;1;1;1	0	0	0	0	0	0	0	0	0	0	0	0	1	1	1	0	1	1	39	38	32	56	58	55	51	52	55	0	0	0	0	0	0	0	0	0	0	0
O14777	O14777	Kinetochore protein NDC80 homolog	NDC80	sp|O14777|NDC80_HUMAN Kinetochore protein NDC80 homolog OS=Homo sapiens OX=9606 GN=NDC80 PE=1 SV=1	1	2	2	2	2	2	2	0	0	0	0	0	0	0	0	0	0	0	0	0	0	0	0	0	0	0	1	0	2	2	2	2	2	1	0	0	0	1	1	1	1	1	0	0	0
O14802;Q7Z755;R4GMX2	O14802	DNA-directed RNA polymerase III subunit RPC1	POLR3A	sp|O14802|RPC1_HUMAN DNA-directed RNA polymerase III subunit RPC1 OS=Homo sapiens OX=9606 GN=POLR3A PE=1 SV=2	3	23	23	22	23;2;2	23;2;2	22;2;2	0	0	0	0	0	0	0	0	0	0	0	0	0	0	0	0	0	0	13	14	13	17	21	14	15	12	15	12	11	12	13	13	11	10	11	8	0	0
O14818-2;O14818;H0Y586;A0A087WYS6;Q8TAA3-2;Q8TAA3-5;Q8TAA3;O14818-4	O14818-2;O14818;H0Y586;A0A087WYS6;Q8TAA3-2;Q8TAA3-5;Q8TAA3	Proteasome subunit alpha type-7;Proteasome subunit alpha type-7-like	PSMA7;PSMA8	sp|O14818-2|PSA7_HUMAN Isoform of O14818, Isoform 2 of Proteasome subunit alpha type-7 OS=Homo sapiens OX=9606 GN=PSMA7;sp|O14818|PSA7_HUMAN Proteasome subunit alpha type-7 OS=Homo sapiens OX=9606 GN=PSMA7 PE=1 SV=1;tr|H0Y586|H0Y586_HUMAN Isoform of O14818	8	4	4	4	4;4;3;2;2;2;2;1	4;4;3;2;2;2;2;1	4;4;3;2;2;2;2;1	1	1	1	1	1	1	1	1	1	1	1	1	1	1	1	1	1	1	3	2	3	3	4	3	2	4	3	1	1	1	1	1	1	1	1	1	1	1
O14828;O14828-2	O14828;O14828-2	Secretory carrier-associated membrane protein 3	SCAMP3	sp|O14828|SCAM3_HUMAN Secretory carrier-associated membrane protein 3 OS=Homo sapiens OX=9606 GN=SCAMP3 PE=1 SV=3;sp|O14828-2|SCAM3_HUMAN Isoform of O14828, Isoform 2 of Secretory carrier-associated membrane protein 3 OS=Homo sapiens OX=9606 GN=SCAMP3	2	5	5	5	5;3	5;3	5;3	0	0	0	0	0	0	0	0	0	0	0	0	0	0	0	0	0	0	3	2	0	5	5	1	4	4	4	0	0	0	0	0	0	0	0	0	0	0
O14949	O14949	Cytochrome b-c1 complex subunit 8	UQCRQ	sp|O14949|QCR8_HUMAN Cytochrome b-c1 complex subunit 8 OS=Homo sapiens OX=9606 GN=UQCRQ PE=1 SV=4	1	6	6	6	6	6	6	0	0	0	0	0	0	0	0	0	0	0	0	0	0	0	0	0	0	5	4	5	5	4	5	5	4	4	3	3	3	3	3	3	3	3	3	0	0
O15042-2;O15042;E7ET15;O15042-3;E7EW00;H0Y8D9;H7C4V2;C9J5L1;U3KPT1;C9JDJ7	O15042-2;O15042;E7ET15;O15042-3	U2 snRNP-associated SURP motif-containing protein	U2SURP	sp|O15042-2|SR140_HUMAN Isoform of O15042, Isoform 2 of U2 snRNP-associated SURP motif-containing protein OS=Homo sapiens OX=9606 GN=U2SURP;sp|O15042|SR140_HUMAN U2 snRNP-associated SURP motif-containing protein OS=Homo sapiens OX=9606 GN=U2SURP PE=1 SV=2;	10	25	25	25	25;25;24;15;10;10;8;3;2;2	25;25;24;15;10;10;8;3;2;2	25;25;24;15;10;10;8;3;2;2	0	0	0	0	0	0	0	0	0	21	19	23	21	21	19	22	23	22	1	1	1	1	1	1	1	1	1	0	0	0	0	0	0	0	0	0	0	0
O15047	O15047	Histone-lysine N-methyltransferase SETD1A	SETD1A	sp|O15047|SET1A_HUMAN Histone-lysine N-methyltransferase SETD1A OS=Homo sapiens OX=9606 GN=SETD1A PE=1 SV=3	1	1	1	1	1	1	1	0	0	0	0	0	0	0	0	0	0	0	0	0	0	0	0	0	0	1	1	1	1	1	1	1	1	1	0	0	0	0	0	0	0	0	0	0	0
O15067;J3KT98;J3QSG0;J3QSH6;J3KTQ5;H0YGH1	O15067	Phosphoribosylformylglycinamidine synthase	PFAS	sp|O15067|PUR4_HUMAN Phosphoribosylformylglycinamidine synthase OS=Homo sapiens OX=9606 GN=PFAS PE=1 SV=4	6	18	18	18	18;2;2;2;1;1	18;2;2;2;1;1	18;2;2;2;1;1	0	0	0	0	0	0	0	0	0	0	0	0	0	0	0	0	0	0	5	4	6	12	12	11	3	1	2	9	5	6	14	14	12	2	0	0	0	0
O15084-2;O15084;O15084-4;O15084-1;B4DIW9	O15084-2;O15084;O15084-4;O15084-1;B4DIW9	Serine/threonine-protein phosphatase 6 regulatory ankyrin repeat subunit A	ANKRD28	sp|O15084-2|ANR28_HUMAN Isoform of O15084, Isoform 2 of Serine/threonine-protein phosphatase 6 regulatory ankyrin repeat subunit A OS=Homo sapiens OX=9606 GN=ANKRD28;sp|O15084|ANR28_HUMAN Serine/threonine-protein phosphatase 6 regulatory ankyrin repeat sub	5	2	2	2	2;2;2;2;1	2;2;2;2;1	2;2;2;2;1	0	0	0	0	0	0	0	0	0	0	0	0	0	0	0	0	0	0	0	0	0	1	2	1	0	0	0	1	1	1	1	1	1	0	0	0	0	0
O15164-2;O15164	O15164-2;O15164	Transcription intermediary factor 1-alpha	TRIM24	sp|O15164-2|TIF1A_HUMAN Isoform of O15164, Isoform Short of Transcription intermediary factor 1-alpha OS=Homo sapiens OX=9606 GN=TRIM24;sp|O15164|TIF1A_HUMAN Transcription intermediary factor 1-alpha OS=Homo sapiens OX=9606 GN=TRIM24 PE=1 SV=3	2	32	30	30	32;32	30;30	30;30	0	0	0	0	0	0	0	0	0	0	0	0	0	0	0	0	0	0	29	25	25	28	24	23	31	31	30	0	0	0	0	0	0	0	0	0	0	0
O15173;O15173-2;U3KQM0;D3DNX8	O15173;O15173-2;U3KQM0	Membrane-associated progesterone receptor component 2	PGRMC2	sp|O15173|PGRC2_HUMAN Membrane-associated progesterone receptor component 2 OS=Homo sapiens OX=9606 GN=PGRMC2 PE=1 SV=1;sp|O15173-2|PGRC2_HUMAN Isoform of O15173, Isoform 2 of Membrane-associated progesterone receptor component 2 OS=Homo sapiens OX=9606 GN	4	4	3	3	4;4;2;1	3;3;1;1	3;3;1;1	0	0	0	0	0	0	0	0	0	2	2	1	2	1	1	1	2	2	3	3	3	4	3	4	4	3	4	1	1	1	1	1	1	1	1	1	0	0
O15212;A2AB88	O15212;A2AB88	Prefoldin subunit 6	PFDN6	sp|O15212|PFD6_HUMAN Prefoldin subunit 6 OS=Homo sapiens OX=9606 GN=PFDN6 PE=1 SV=1;tr|A2AB88|A2AB88_HUMAN Isoform of O15212, Prefoldin subunit 6 OS=Homo sapiens OX=9606 GN=PFDN6 PE=1 SV=1	2	2	2	2	2;1	2;1	2;1	0	0	0	0	0	0	0	0	0	0	0	0	0	0	0	0	0	0	1	1	1	1	0	1	1	0	1	2	2	1	0	1	2	2	2	1	0	0
O15226;O15226-2	O15226;O15226-2	NF-kappa-B-repressing factor	NKRF	sp|O15226|NKRF_HUMAN NF-kappa-B-repressing factor OS=Homo sapiens OX=9606 GN=NKRF PE=1 SV=2;sp|O15226-2|NKRF_HUMAN Isoform of O15226, Isoform 2 of NF-kappa-B-repressing factor OS=Homo sapiens OX=9606 GN=NKRF	2	8	8	8	8;8	8;8	8;8	0	0	0	0	0	0	0	0	0	0	0	1	1	0	0	0	0	0	8	8	8	8	7	8	8	7	7	2	1	1	1	1	1	1	1	1	0	0
O15235	O15235	28S ribosomal protein S12, mitochondrial	MRPS12	sp|O15235|RT12_HUMAN 28S ribosomal protein S12, mitochondrial OS=Homo sapiens OX=9606 GN=MRPS12 PE=1 SV=1	1	6	6	6	6	6	6	0	0	0	0	0	0	0	0	0	0	0	0	0	0	0	0	0	0	4	5	5	4	5	4	4	4	5	4	5	3	3	4	3	5	4	3	0	0
O15269;A0A2R8Y4S0;A0A2R8Y6A2;O15269-2	O15269;A0A2R8Y4S0;A0A2R8Y6A2;O15269-2	Serine palmitoyltransferase 1	SPTLC1	sp|O15269|SPTC1_HUMAN Serine palmitoyltransferase 1 OS=Homo sapiens OX=9606 GN=SPTLC1 PE=1 SV=1;tr|A0A2R8Y4S0|A0A2R8Y4S0_HUMAN Isoform of O15269, Serine palmitoyltransferase 1 OS=Homo sapiens OX=9606 GN=SPTLC1 PE=1 SV=1;tr|A0A2R8Y6A2|A0A2R8Y6A2_HUMAN Isofo	4	2	2	2	2;1;1;1	2;1;1;1	2;1;1;1	0	0	0	0	0	0	0	0	0	0	0	0	0	0	0	0	0	0	1	1	0	2	2	1	1	1	2	0	0	0	0	0	0	0	0	0	0	0
O15479	O15479	Melanoma-associated antigen B2	MAGEB2	sp|O15479|MAGB2_HUMAN Melanoma-associated antigen B2 OS=Homo sapiens OX=9606 GN=MAGEB2 PE=1 SV=3	1	4	4	4	4	4	4	0	0	0	0	0	0	0	0	0	3	3	3	1	0	2	0	1	0	2	2	2	1	1	1	0	0	0	0	0	0	0	0	0	0	0	0	0	0
O15514;E9PB93;E9PHV4	O15514;E9PB93;E9PHV4	DNA-directed RNA polymerase II subunit RPB4	POLR2D	sp|O15514|RPB4_HUMAN DNA-directed RNA polymerase II subunit RPB4 OS=Homo sapiens OX=9606 GN=POLR2D PE=1 SV=1;tr|E9PB93|E9PB93_HUMAN Isoform of O15514, DNA-directed RNA polymerase II subunit RPB4 OS=Homo sapiens OX=9606 GN=POLR2D PE=1 SV=1;tr|E9PHV4|E9PHV4_	3	16	16	16	16;13;11	16;13;11	16;13;11	5	4	4	5	5	4	5	5	4	13	14	14	14	14	14	13	13	13	12	11	12	13	13	14	14	13	13	14	14	14	14	15	14	14	14	14	5	4
O15550;A0A087X0R0;F5H6S1;F8W8R6;F5H5V6;H0Y6I7;H0Y5J3;A0A087X248;A0A096LPD8;F5H3N7;A0A087X2I9;A0A087X0Y2;F5H8B4;O14607-2;O14607-5;O14607-3;O14607;O14607-4;H7C1F1;F5GWV3;A0A087WUN6;H0Y6V5	O15550;A0A087X0R0;F5H6S1;F8W8R6;F5H5V6;H0Y6I7;H0Y5J3	Lysine-specific demethylase 6A	KDM6A	sp|O15550|KDM6A_HUMAN Lysine-specific demethylase 6A OS=Homo sapiens OX=9606 GN=KDM6A PE=1 SV=2;tr|A0A087X0R0|A0A087X0R0_HUMAN Isoform of O15550, Lysine-specific demethylase 6A OS=Homo sapiens OX=9606 GN=KDM6A PE=1 SV=1;tr|F5H6S1|F5H6S1_HUMAN Isoform of O1	22	19	19	19	19;18;17;17;16;12;10;6;6;6;6;6;6;6;6;6;6;6;4;4;3;1	19;18;17;17;16;12;10;6;6;6;6;6;6;6;6;6;6;6;4;4;3;1	19;18;17;17;16;12;10;6;6;6;6;6;6;6;6;6;6;6;4;4;3;1	0	0	0	0	0	0	0	0	0	0	0	0	0	0	0	0	0	0	11	12	9	18	18	15	17	17	17	0	0	0	0	0	0	0	0	0	0	0
O43143;A0A140T947;F5H658;O60231;Q14562	O43143	Pre-mRNA-splicing factor ATP-dependent RNA helicase DHX15	DHX15	sp|O43143|DHX15_HUMAN Pre-mRNA-splicing factor ATP-dependent RNA helicase DHX15 OS=Homo sapiens OX=9606 GN=DHX15 PE=1 SV=2	5	31	31	31	31;1;1;1;1	31;1;1;1;1	31;1;1;1;1	0	0	0	0	0	0	0	0	0	23	21	25	22	25	25	26	25	23	21	21	19	22	22	23	21	22	23	16	15	18	17	14	17	18	15	11	0	0
O43242;O43242-2	O43242	26S proteasome non-ATPase regulatory subunit 3	PSMD3	sp|O43242|PSMD3_HUMAN 26S proteasome non-ATPase regulatory subunit 3 OS=Homo sapiens OX=9606 GN=PSMD3 PE=1 SV=2	2	3	3	3	3;1	3;1	3;1	0	0	0	0	0	0	0	0	0	1	1	1	1	1	1	1	1	1	1	2	3	3	3	3	3	2	3	3	3	3	3	3	3	3	2	2	0	0
O43264;F5H3C1;O43264-2	O43264;F5H3C1;O43264-2	Centromere/kinetochore protein zw10 homolog	ZW10	sp|O43264|ZW10_HUMAN Centromere/kinetochore protein zw10 homolog OS=Homo sapiens OX=9606 GN=ZW10 PE=1 SV=3;tr|F5H3C1|F5H3C1_HUMAN Isoform of O43264, Centromere/kinetochore protein zw10 homolog OS=Homo sapiens OX=9606 GN=ZW10 PE=1 SV=1;sp|O43264-2|ZW10_HUMA	3	2	2	2	2;1;1	2;1;1	2;1;1	0	0	0	0	0	0	0	0	0	1	1	1	1	1	1	1	1	1	1	0	0	1	1	1	1	1	1	1	1	1	1	1	1	1	1	1	0	0
O43290	O43290	U4/U6.U5 tri-snRNP-associated protein 1	SART1	sp|O43290|SNUT1_HUMAN U4/U6.U5 tri-snRNP-associated protein 1 OS=Homo sapiens OX=9606 GN=SART1 PE=1 SV=1	1	4	4	4	4	4	4	0	0	0	0	0	0	0	0	0	1	2	1	3	2	1	1	3	3	0	0	0	0	0	0	0	0	0	0	0	0	0	0	0	0	0	0	0	0
O43390;O43390-3;O43390-2;B4DT28;O43390-4;A0A286YEZ8	O43390;O43390-3;O43390-2;B4DT28;O43390-4	Heterogeneous nuclear ribonucleoprotein R	HNRNPR	sp|O43390|HNRPR_HUMAN Heterogeneous nuclear ribonucleoprotein R OS=Homo sapiens OX=9606 GN=HNRNPR PE=1 SV=1;sp|O43390-3|HNRPR_HUMAN Isoform of O43390, Isoform 3 of Heterogeneous nuclear ribonucleoprotein R OS=Homo sapiens OX=9606 GN=HNRNPR;sp|O43390-2|HNRP	6	16	16	11	16;15;15;13;13;2	16;15;15;13;13;2	11;11;10;9;8;2	0	0	0	0	0	0	0	0	0	12	13	14	13	11	13	15	14	14	10	10	10	11	13	9	10	12	12	10	11	11	10	10	10	12	11	10	0	0
O43526-6;A0A0G2JR60;A0A0D9SF10;A0A0D9SG49;A0A0D9SEV1;Q4VXP6;O43526-4;O43526-5;O43526-3;O43526-2;O43526	O43526-6;A0A0G2JR60;A0A0D9SF10;A0A0D9SG49;A0A0D9SEV1;Q4VXP6;O43526-4;O43526-5;O43526-3;O43526-2;O43526	Potassium voltage-gated channel subfamily KQT member 2	KCNQ2	sp|O43526-6|KCNQ2_HUMAN Isoform of O43526, Isoform 6 of Potassium voltage-gated channel subfamily KQT member 2 OS=Homo sapiens OX=9606 GN=KCNQ2;tr|A0A0G2JR60|A0A0G2JR60_HUMAN Isoform of O43526, Potassium voltage-gated channel subfamily KQT member 2 (Fragme	11	2	2	2	2;1;1;1;1;1;1;1;1;1;1	2;1;1;1;1;1;1;1;1;1;1	2;1;1;1;1;1;1;1;1;1;1	0	0	1	0	0	0	0	0	0	1	1	1	1	1	1	1	1	1	0	0	0	0	0	0	0	0	0	0	0	0	0	0	0	0	0	0	0	0
O43660-2;O43660;H0YA24;H0YAA2;D6RA26;B7Z982	O43660-2;O43660	Pleiotropic regulator 1	PLRG1	sp|O43660-2|PLRG1_HUMAN Isoform of O43660, Isoform 2 of Pleiotropic regulator 1 OS=Homo sapiens OX=9606 GN=PLRG1;sp|O43660|PLRG1_HUMAN Pleiotropic regulator 1 OS=Homo sapiens OX=9606 GN=PLRG1 PE=1 SV=1	6	9	9	9	9;9;4;2;2;1	9;9;4;2;2;1	9;9;4;2;2;1	0	0	0	0	0	0	0	0	0	7	6	6	6	4	6	7	8	6	0	0	0	1	0	0	0	0	1	0	0	0	0	0	0	0	0	0	0	0
O43809;H3BV41;H3BND3	O43809;H3BV41;H3BND3	Cleavage and polyadenylation specificity factor subunit 5	NUDT21	sp|O43809|CPSF5_HUMAN Cleavage and polyadenylation specificity factor subunit 5 OS=Homo sapiens OX=9606 GN=NUDT21 PE=1 SV=1;tr|H3BV41|H3BV41_HUMAN Isoform of O43809, Cleavage and polyadenylation-specificity factor subunit 5 (Fragment) OS=Homo sapiens OX=96	3	6	6	6	6;3;3	6;3;3	6;3;3	1	1	1	1	1	1	1	1	1	1	1	1	1	1	1	1	1	1	4	4	4	4	4	4	4	4	4	1	1	1	0	1	1	1	1	1	1	1
O43813;E9PHS0	O43813;E9PHS0	LanC-like protein 1	LANCL1	sp|O43813|LANC1_HUMAN LanC-like protein 1 OS=Homo sapiens OX=9606 GN=LANCL1 PE=1 SV=1;tr|E9PHS0|E9PHS0_HUMAN Isoform of O43813, LanC-like protein 1 (Fragment) OS=Homo sapiens OX=9606 GN=LANCL1 PE=1 SV=1	2	2	2	2	2;1	2;1	2;1	2	2	2	2	2	2	2	2	2	2	2	2	2	2	2	2	2	2	0	0	1	1	0	0	1	1	0	0	0	0	0	0	0	0	0	0	2	2
O43896	O43896	Kinesin-like protein KIF1C	KIF1C	sp|O43896|KIF1C_HUMAN Kinesin-like protein KIF1C OS=Homo sapiens OX=9606 GN=KIF1C PE=1 SV=3	1	1	1	1	1	1	1	0	0	0	0	0	0	0	0	0	0	1	0	1	0	0	0	0	0	0	0	0	0	0	0	0	0	0	1	1	1	1	0	1	0	1	1	0	0
O60244;H7C3E5	O60244	Mediator of RNA polymerase II transcription subunit 14	MED14	sp|O60244|MED14_HUMAN Mediator of RNA polymerase II transcription subunit 14 OS=Homo sapiens OX=9606 GN=MED14 PE=1 SV=2	2	9	9	9	9;4	9;4	9;4	0	0	0	0	0	0	0	0	0	2	3	3	3	3	3	2	3	2	1	3	1	7	8	7	3	1	3	0	0	1	3	3	3	0	0	0	0	0
O60264	O60264	SWI/SNF-related matrix-associated actin-dependent regulator of chromatin subfamily A member 5	SMARCA5	sp|O60264|SMCA5_HUMAN SWI/SNF-related matrix-associated actin-dependent regulator of chromatin subfamily A member 5 OS=Homo sapiens OX=9606 GN=SMARCA5 PE=1 SV=1	1	36	36	25	36	36	25	0	0	0	0	0	0	0	0	0	6	6	6	6	5	6	5	6	6	33	33	30	34	34	30	35	34	35	4	4	4	4	4	4	3	4	4	0	0
O60306	O60306	Intron-binding protein aquarius	AQR	sp|O60306|AQR_HUMAN RNA helicase aquarius OS=Homo sapiens OX=9606 GN=AQR PE=1 SV=4	1	1	1	1	1	1	1	0	0	0	0	0	0	0	0	0	0	0	1	0	0	1	0	0	0	0	0	0	0	0	0	0	0	0	0	0	0	0	0	0	0	0	0	0	0
O60318;O60318-2	O60318;O60318-2	Germinal-center associated nuclear protein	MCM3AP	sp|O60318|GANP_HUMAN Germinal-center associated nuclear protein OS=Homo sapiens OX=9606 GN=MCM3AP PE=1 SV=2;sp|O60318-2|GANP_HUMAN Isoform of O60318, Isoform MCM3AP of Germinal-center associated nuclear protein OS=Homo sapiens OX=9606 GN=MCM3AP	2	2	2	2	2;1	2;1	2;1	0	0	0	0	0	0	0	0	0	0	0	0	0	0	0	0	0	0	2	2	2	2	2	2	2	2	2	1	1	1	1	1	1	1	1	1	0	0
O60447;O60447-2;A0A1B0GUF4	O60447;O60447-2;A0A1B0GUF4	Ecotropic viral integration site 5 protein homolog	EVI5	sp|O60447|EVI5_HUMAN Ecotropic viral integration site 5 protein homolog OS=Homo sapiens OX=9606 GN=EVI5 PE=1 SV=3;sp|O60447-2|EVI5_HUMAN Isoform of O60447, Isoform 2 of Ecotropic viral integration site 5 protein homolog OS=Homo sapiens OX=9606 GN=EVI5;tr|A	3	16	16	15	16;16;14	16;16;14	15;15;14	0	0	0	0	0	0	0	0	0	0	0	0	0	0	0	0	0	0	13	12	13	12	13	10	15	11	15	0	0	0	0	0	0	0	0	0	0	0
O60506-2;O60506;O60506-4;O60506-3;B7Z645;F6UXX1;O60506-5	O60506-2;O60506;O60506-4;O60506-3;B7Z645	Heterogeneous nuclear ribonucleoprotein Q	SYNCRIP	sp|O60506-2|HNRPQ_HUMAN Isoform of O60506, Isoform 2 of Heterogeneous nuclear ribonucleoprotein Q OS=Homo sapiens OX=9606 GN=SYNCRIP;sp|O60506|HNRPQ_HUMAN Heterogeneous nuclear ribonucleoprotein Q OS=Homo sapiens OX=9606 GN=SYNCRIP PE=1 SV=2;sp|O60506-4|HN	7	10	5	5	10;10;8;8;6;4;4	5;5;5;5;3;3;2	5;5;5;5;3;3;2	0	0	0	0	0	0	0	0	0	8	8	9	7	7	7	7	8	7	5	4	5	4	6	3	6	5	6	8	9	9	8	8	7	9	9	7	0	0
O60566;O60566-3;O60566-2	O60566;O60566-3;O60566-2	Mitotic checkpoint serine/threonine-protein kinase BUB1 beta	BUB1B	sp|O60566|BUB1B_HUMAN Mitotic checkpoint serine/threonine-protein kinase BUB1 beta OS=Homo sapiens OX=9606 GN=BUB1B PE=1 SV=3;sp|O60566-3|BUB1B_HUMAN Isoform of O60566, Isoform 3 of Mitotic checkpoint serine/threonine-protein kinase BUB1 beta OS=Homo sapie	3	3	3	3	3;3;2	3;3;2	3;3;2	0	0	0	0	0	0	0	0	0	0	0	0	0	0	0	0	0	0	2	1	1	2	2	2	2	1	2	0	1	0	1	0	1	1	1	1	0	0
O60678;O60678-2	O60678;O60678-2	Protein arginine N-methyltransferase 3	PRMT3	sp|O60678|ANM3_HUMAN Protein arginine N-methyltransferase 3 OS=Homo sapiens OX=9606 GN=PRMT3 PE=1 SV=4;sp|O60678-2|ANM3_HUMAN Isoform of O60678, Isoform 2 of Protein arginine N-methyltransferase 3 OS=Homo sapiens OX=9606 GN=PRMT3	2	4	4	4	4;2	4;2	4;2	0	0	0	0	0	0	0	0	0	0	0	0	0	0	0	0	0	0	2	1	0	4	4	4	1	1	1	0	0	0	0	0	0	0	0	0	0	0
O60783	O60783	28S ribosomal protein S14, mitochondrial	MRPS14	sp|O60783|RT14_HUMAN 28S ribosomal protein S14, mitochondrial OS=Homo sapiens OX=9606 GN=MRPS14 PE=1 SV=1	1	1	1	1	1	1	1	0	0	0	0	0	0	0	0	0	0	0	0	0	0	0	0	0	0	0	0	0	1	1	1	1	0	1	0	0	0	0	0	0	0	0	0	0	0
O60832;O60832-2;C9IYT0;H7C0M1;H7C2Q2;H7BZF2;H7C2Q9	O60832;O60832-2;C9IYT0	H/ACA ribonucleoprotein complex subunit 4	DKC1	sp|O60832|DKC1_HUMAN H/ACA ribonucleoprotein complex subunit DKC1 OS=Homo sapiens OX=9606 GN=DKC1 PE=1 SV=3;sp|O60832-2|DKC1_HUMAN Isoform of O60832, Isoform 3 of H/ACA ribonucleoprotein complex subunit DKC1 OS=Homo sapiens OX=9606 GN=DKC1;tr|C9IYT0|C9IYT0	7	9	9	9	9;8;6;4;3;2;2	9;8;6;4;3;2;2	9;8;6;4;3;2;2	0	0	0	0	0	0	0	0	0	2	2	1	2	0	3	2	2	2	5	4	4	3	5	5	6	4	4	2	2	2	2	2	1	2	2	1	0	0
O60884;A0A087WT48;I3L320	O60884	DnaJ homolog subfamily A member 2	DNAJA2	sp|O60884|DNJA2_HUMAN DnaJ homolog subfamily A member 2 OS=Homo sapiens OX=9606 GN=DNAJA2 PE=1 SV=1	3	11	11	11	11;3;1	11;3;1	11;3;1	0	0	0	0	0	0	0	0	0	4	4	4	4	3	4	4	4	4	10	10	11	10	11	10	10	11	10	10	7	8	9	9	8	9	8	6	0	0
O60942;O60942-4;O60942-2;O60942-3	O60942;O60942-4;O60942-2;O60942-3	mRNA-capping enzyme;Polynucleotide 5-triphosphatase;mRNA guanylyltransferase	RNGTT	sp|O60942|MCE1_HUMAN mRNA-capping enzyme OS=Homo sapiens OX=9606 GN=RNGTT PE=1 SV=1;sp|O60942-4|MCE1_HUMAN Isoform of O60942, Isoform 4 of mRNA-capping enzyme OS=Homo sapiens OX=9606 GN=RNGTT;sp|O60942-2|MCE1_HUMAN Isoform of O60942, Isoform 2 of mRNA-capp	4	25	25	25	25;23;23;20	25;23;23;20	25;23;23;20	0	0	0	0	0	0	0	0	0	15	18	20	22	20	19	21	19	20	17	14	14	21	21	17	21	22	21	13	12	11	15	16	15	17	15	12	0	0
O75151;A0A087WW48;E7ET14	O75151	Lysine-specific demethylase PHF2	PHF2	sp|O75151|PHF2_HUMAN Lysine-specific demethylase PHF2 OS=Homo sapiens OX=9606 GN=PHF2 PE=1 SV=4	3	28	28	26	28;7;4	28;7;4	26;5;3	0	0	0	0	0	0	0	0	0	26	23	26	26	25	25	26	25	26	14	14	13	18	18	15	16	13	15	2	2	2	2	2	2	2	2	2	0	0
O75155-2;O75155;F8WBB8	O75155-2;O75155	Cullin-associated NEDD8-dissociated protein 2	CAND2	sp|O75155-2|CAND2_HUMAN Isoform of O75155, Isoform 2 of Cullin-associated NEDD8-dissociated protein 2 OS=Homo sapiens OX=9606 GN=CAND2;sp|O75155|CAND2_HUMAN Cullin-associated NEDD8-dissociated protein 2 OS=Homo sapiens OX=9606 GN=CAND2 PE=1 SV=3	3	10	6	6	10;10;4	6;6;1	6;6;1	0	0	0	0	0	0	0	0	0	0	0	0	0	0	0	0	0	0	5	4	5	7	7	6	4	2	4	6	7	6	5	6	6	5	1	1	0	0
O75190;A0A0J9YX62;O75190-3;C9J2C4;O75190-2;E9PH18;O75190-4;C9JB42;C9JDR7;C9JDX6;F8WCZ4;C9J2P2;C9JN01;Q8NHS0;Q8WWF6;C9JRD2;C9JXB9;P25686-2;Q7Z6W7;P25686	O75190;A0A0J9YX62;O75190-3;C9J2C4;O75190-2;E9PH18;O75190-4	DnaJ homolog subfamily B member 6	DNAJB6	sp|O75190|DNJB6_HUMAN DnaJ homolog subfamily B member 6 OS=Homo sapiens OX=9606 GN=DNAJB6 PE=1 SV=2;tr|A0A0J9YX62|A0A0J9YX62_HUMAN Isoform of O75190, DnaJ homolog subfamily B member 6 OS=Homo sapiens OX=9606 GN=DNAJB6 PE=1 SV=1;sp|O75190-3|DNJB6_HUMAN Isof	20	9	9	9	9;8;8;7;7;5;5;4;4;4;4;4;3;3;2;1;1;1;1;1	9;8;8;7;7;5;5;4;4;4;4;4;3;3;2;1;1;1;1;1	9;8;8;7;7;5;5;4;4;4;4;4;3;3;2;1;1;1;1;1	0	0	0	0	0	0	0	0	0	1	1	1	1	1	1	1	1	1	7	6	7	9	8	7	8	7	8	4	4	4	3	3	3	4	4	3	0	0
O75223;M0QZK8;H7BZK5;B8ZZK2;O75223-3;O75223-2;O75223-4	O75223;M0QZK8;H7BZK5;B8ZZK2	Gamma-glutamylcyclotransferase	GGCT	sp|O75223|GGCT_HUMAN Gamma-glutamylcyclotransferase OS=Homo sapiens OX=9606 GN=GGCT PE=1 SV=1;tr|M0QZK8|M0QZK8_HUMAN Uncharacterized protein OS=Homo sapiens OX=9606 PE=4 SV=1;tr|H7BZK5|H7BZK5_HUMAN Isoform of O75223, Gamma-glutamylcyclotransferase (Fragmen	7	3	3	3	3;2;2;2;1;1;1	3;2;2;2;1;1;1	3;2;2;2;1;1;1	1	1	1	1	1	1	1	1	1	3	3	2	2	2	3	2	2	3	3	1	2	2	1	3	2	3	1	1	1	1	1	1	1	1	1	1	1	1
O75323-2;O75323	O75323-2;O75323	Protein NipSnap homolog 2	GBAS	sp|O75323-2|NIPS2_HUMAN Isoform of O75323, Isoform 2 of Protein NipSnap homolog 2 OS=Homo sapiens OX=9606 GN=NIPSNAP2;sp|O75323|NIPS2_HUMAN Protein NipSnap homolog 2 OS=Homo sapiens OX=9606 GN=NIPSNAP2 PE=1 SV=1	2	3	3	2	3;3	3;3	2;2	2	2	2	2	1	1	1	2	2	1	2	1	2	1	1	1	2	2	1	1	1	1	1	1	1	1	1	0	0	0	0	0	0	0	0	0	2	2
O75351	O75351	Vacuolar protein sorting-associated protein 4B	VPS4B	sp|O75351|VPS4B_HUMAN Vacuolar protein sorting-associated protein 4B OS=Homo sapiens OX=9606 GN=VPS4B PE=1 SV=2	1	3	1	1	3	1	1	0	0	0	0	0	0	0	0	0	1	1	1	1	1	1	1	1	1	2	2	2	2	2	2	2	2	2	2	1	2	2	2	2	2	1	1	0	0
O75367-2;O75367-3;O75367;B4DJC3;D6RCF2	O75367-2;O75367-3;O75367;B4DJC3	Core histone macro-H2A.1;Histone H2A	H2AFY	sp|O75367-2|H2AY_HUMAN Isoform of O75367, Isoform 1 of Core histone macro-H2A.1 OS=Homo sapiens OX=9606 GN=H2AFY;sp|O75367-3|H2AY_HUMAN Isoform of O75367, Isoform 3 of Core histone macro-H2A.1 OS=Homo sapiens OX=9606 GN=H2AFY;sp|O75367|H2AY_HUMAN Core hist	5	4	4	4	4;4;4;2;1	4;4;4;2;1	4;4;4;2;1	0	0	0	0	0	0	0	0	0	0	0	0	0	0	0	0	0	0	2	3	3	4	4	3	4	4	4	0	0	0	0	0	0	0	0	0	0	0
O75369-5;O75369-4;O75369-6;O75369-3;O75369-2;O75369-9;O75369;O75369-8;E7EN95;O75369-7;Q14315-2;Q14315	O75369-5;O75369-4;O75369-6;O75369-3;O75369-2;O75369-9;O75369;O75369-8;E7EN95;O75369-7;Q14315-2;Q14315	Filamin-B;Filamin-C	FLNB;FLNC	sp|O75369-5|FLNB_HUMAN Isoform of O75369, Isoform 5 of Filamin-B OS=Homo sapiens OX=9606 GN=FLNB;sp|O75369-4|FLNB_HUMAN Isoform of O75369, Isoform 4 of Filamin-B OS=Homo sapiens OX=9606 GN=FLNB;sp|O75369-6|FLNB_HUMAN Isoform of O75369, Isoform 6 of Filamin	12	4	2	2	4;4;4;4;4;4;4;4;2;2;2;2	2;2;2;2;2;2;2;2;2;2;0;0	2;2;2;2;2;2;2;2;2;2;0;0	1	1	1	1	1	1	1	1	1	0	0	0	0	0	0	0	0	0	0	1	0	2	2	1	1	1	1	1	1	1	1	1	1	1	1	0	1	1
O75381-2;O75381	O75381-2;O75381	Peroxisomal membrane protein PEX14	PEX14	sp|O75381-2|PEX14_HUMAN Isoform of O75381, Isoform 2 of Peroxisomal membrane protein PEX14 OS=Homo sapiens OX=9606 GN=PEX14;sp|O75381|PEX14_HUMAN Peroxisomal membrane protein PEX14 OS=Homo sapiens OX=9606 GN=PEX14 PE=1 SV=1	2	7	7	7	7;7	7;7	7;7	0	0	0	0	0	0	0	0	0	4	5	6	5	4	2	6	6	5	1	2	1	2	2	1	2	1	2	1	1	1	1	1	1	1	1	1	0	0
O75396;A0A087X1A9	O75396	Vesicle-trafficking protein SEC22b	SEC22B	sp|O75396|SC22B_HUMAN Vesicle-trafficking protein SEC22b OS=Homo sapiens OX=9606 GN=SEC22B PE=1 SV=4	2	8	8	8	8;2	8;2	8;2	0	0	0	0	0	0	0	0	0	0	0	0	0	0	0	0	0	0	5	5	7	6	7	4	8	8	8	0	0	0	0	0	0	0	0	0	0	0
O75400-2;O75400;O75400-3;F5H578;H0YG38;H7C2N3;F8VU11;Q6NWY9-2;Q6NWY9-3;Q6NWY9	O75400-2;O75400;O75400-3	Pre-mRNA-processing factor 40 homolog A	PRPF40A	sp|O75400-2|PR40A_HUMAN Isoform of O75400, Isoform 2 of Pre-mRNA-processing factor 40 homolog A OS=Homo sapiens OX=9606 GN=PRPF40A;sp|O75400|PR40A_HUMAN Pre-mRNA-processing factor 40 homolog A OS=Homo sapiens OX=9606 GN=PRPF40A PE=1 SV=2;sp|O75400-3|PR40A_	10	14	14	14	14;14;13;5;3;2;1;1;1;1	14;14;13;5;3;2;1;1;1;1	14;14;13;5;3;2;1;1;1;1	0	0	0	0	0	0	0	0	0	11	10	12	13	14	13	11	12	14	0	0	0	0	0	0	0	0	0	0	0	0	0	0	0	0	0	0	0	0
O75419-2;O75419;O75419-3;H7BZ91;C9J911	O75419-2;O75419;O75419-3	Cell division control protein 45 homolog	CDC45	sp|O75419-2|CDC45_HUMAN Isoform of O75419, Isoform 2 of Cell division control protein 45 homolog OS=Homo sapiens OX=9606 GN=CDC45;sp|O75419|CDC45_HUMAN Cell division control protein 45 homolog OS=Homo sapiens OX=9606 GN=CDC45 PE=1 SV=1;sp|O75419-3|CDC45_HU	5	4	4	4	4;4;4;1;1	4;4;4;1;1	4;4;4;1;1	0	0	0	0	0	0	0	0	0	0	0	0	0	0	0	0	0	0	3	3	3	4	4	3	4	2	4	3	3	3	3	3	3	3	3	1	0	0
O75438;O75438-2	O75438;O75438-2	NADH dehydrogenase [ubiquinone] 1 beta subcomplex subunit 1	NDUFB1	sp|O75438|NDUB1_HUMAN NADH dehydrogenase [ubiquinone] 1 beta subcomplex subunit 1 OS=Homo sapiens OX=9606 GN=NDUFB1 PE=1 SV=1;sp|O75438-2|NDUB1_HUMAN Isoform of O75438, Isoform 2 of NADH dehydrogenase [ubiquinone] 1 beta subcomplex subunit 1 OS=Homo sapien	2	1	1	1	1;1	1;1	1;1	1	1	1	1	1	1	1	1	1	1	1	1	1	1	1	1	1	1	0	1	0	1	1	1	0	0	0	0	0	0	0	0	0	0	0	0	1	1
O75528-2;O75528	O75528-2;O75528	Transcriptional adapter 3	TADA3	sp|O75528-2|TADA3_HUMAN Isoform of O75528, Isoform 2 of Transcriptional adapter 3 OS=Homo sapiens OX=9606 GN=TADA3;sp|O75528|TADA3_HUMAN Transcriptional adapter 3 OS=Homo sapiens OX=9606 GN=TADA3 PE=1 SV=1	2	3	3	3	3;3	3;3	3;3	0	0	0	0	0	0	0	0	0	3	2	3	3	2	3	2	3	2	0	0	0	0	0	0	0	0	0	0	0	0	0	0	0	0	0	0	0	0
O75531	O75531	Barrier-to-autointegration factor;Barrier-to-autointegration factor, N-terminally processed	BANF1	sp|O75531|BAF_HUMAN Barrier-to-autointegration factor OS=Homo sapiens OX=9606 GN=BANF1 PE=1 SV=1	1	1	1	1	1	1	1	1	1	1	1	1	1	1	1	1	1	1	1	1	1	1	1	1	1	1	1	1	1	1	1	1	1	1	1	1	1	1	1	1	1	1	1	1	1
O75533;B4DGZ4;O75533-2;H7C341;F8WC19	O75533	Splicing factor 3B subunit 1	SF3B1	sp|O75533|SF3B1_HUMAN Splicing factor 3B subunit 1 OS=Homo sapiens OX=9606 GN=SF3B1 PE=1 SV=3	5	35	35	35	35;4;4;2;1	35;4;4;2;1	35;4;4;2;1	1	1	1	1	1	1	1	1	1	33	32	32	34	30	29	32	32	33	7	7	6	8	10	5	9	9	10	1	1	0	1	1	0	1	1	0	1	1
O75556	O75556	Mammaglobin-B	SCGB2A1	sp|O75556|SG2A1_HUMAN Mammaglobin-B OS=Homo sapiens OX=9606 GN=SCGB2A1 PE=1 SV=1	1	5	5	5	5	5	5	0	0	0	0	0	0	0	0	0	0	0	0	0	0	0	0	0	0	1	1	0	0	5	1	1	0	0	0	0	0	2	0	0	0	0	0	0	0
O75643;O75643-2;B4E0P5	O75643	U5 small nuclear ribonucleoprotein 200 kDa helicase	SNRNP200	sp|O75643|U520_HUMAN U5 small nuclear ribonucleoprotein 200 kDa helicase OS=Homo sapiens OX=9606 GN=SNRNP200 PE=1 SV=2	3	50	50	50	50;19;13	50;19;13	50;19;13	0	0	0	0	0	0	0	0	0	39	37	44	46	41	43	41	41	43	15	14	13	25	27	22	23	15	23	9	4	7	10	11	9	12	7	1	0	0
O75683	O75683	Surfeit locus protein 6	SURF6	sp|O75683|SURF6_HUMAN Surfeit locus protein 6 OS=Homo sapiens OX=9606 GN=SURF6 PE=1 SV=3	1	1	1	1	1	1	1	0	0	0	0	0	0	0	0	0	1	1	1	1	1	1	1	1	1	0	0	0	0	0	0	0	0	0	0	0	0	0	0	0	0	0	0	0	0
O75717;O75717-2;C9JYB3	O75717;O75717-2	WD repeat and HMG-box DNA-binding protein 1	WDHD1	sp|O75717|WDHD1_HUMAN WD repeat and HMG-box DNA-binding protein 1 OS=Homo sapiens OX=9606 GN=WDHD1 PE=1 SV=1;sp|O75717-2|WDHD1_HUMAN Isoform of O75717, Isoform 2 of WD repeat and HMG-box DNA-binding protein 1 OS=Homo sapiens OX=9606 GN=WDHD1	3	19	19	19	19;16;5	19;16;5	19;16;5	0	0	0	0	0	0	0	0	0	1	2	1	2	2	2	1	1	1	10	6	6	16	17	16	13	8	13	9	7	6	14	15	14	9	7	3	0	0
O75718;Q92791	O75718;Q92791	Cartilage-associated protein;Synaptonemal complex protein SC65	CRTAP;LEPREL4	sp|O75718|CRTAP_HUMAN Cartilage-associated protein OS=Homo sapiens OX=9606 GN=CRTAP PE=1 SV=1;sp|Q92791|SC65_HUMAN Endoplasmic reticulum protein SC65 OS=Homo sapiens OX=9606 GN=P3H4 PE=1 SV=1	2	1	1	1	1;1	1;1	1;1	1	1	1	1	1	1	1	1	1	0	0	0	0	0	0	0	0	0	0	0	0	0	0	0	0	0	0	0	0	0	0	0	0	0	0	0	1	1
O75844	O75844	CAAX prenyl protease 1 homolog	ZMPSTE24	sp|O75844|FACE1_HUMAN CAAX prenyl protease 1 homolog OS=Homo sapiens OX=9606 GN=ZMPSTE24 PE=1 SV=2	1	2	2	2	2	2	2	1	1	1	1	1	1	1	0	1	0	0	0	0	0	1	1	1	1	2	2	2	2	1	2	2	0	1	0	1	1	0	1	1	0	0	1	1	1
O75925;O75925-2;H3BSI8;B4DGW0;A0A087WUY7;O75925-3;O75928-3;O75928-2;O75928	O75925;O75925-2	E3 SUMO-protein ligase PIAS1	PIAS1	sp|O75925|PIAS1_HUMAN E3 SUMO-protein ligase PIAS1 OS=Homo sapiens OX=9606 GN=PIAS1 PE=1 SV=2;sp|O75925-2|PIAS1_HUMAN Isoform of O75925, Isoform 2 of E3 SUMO-protein ligase PIAS1 OS=Homo sapiens OX=9606 GN=PIAS1	9	4	4	4	4;4;1;1;1;1;1;1;1	4;4;1;1;1;1;1;1;1	4;4;1;1;1;1;1;1;1	0	0	0	0	0	0	0	0	0	3	2	4	3	3	4	3	3	4	0	0	0	0	0	0	0	0	0	0	0	0	0	0	0	0	0	0	0	0
O75934	O75934	Pre-mRNA-splicing factor SPF27	BCAS2	sp|O75934|SPF27_HUMAN Pre-mRNA-splicing factor SPF27 OS=Homo sapiens OX=9606 GN=BCAS2 PE=1 SV=1	1	7	7	7	7	7	7	0	0	0	0	0	0	0	0	0	7	6	7	7	6	6	7	7	5	1	1	0	2	1	1	2	2	1	2	2	1	1	1	0	2	1	0	0	0
O76021;J3QSV6;I3L3U9;O76021-2;I3L3C4;I3L234;I3L1A3;J3KPU7;I3L2F2;I3L4T8;I3L1Y4	O76021;J3QSV6;I3L3U9	Ribosomal L1 domain-containing protein 1	RSL1D1	sp|O76021|RL1D1_HUMAN Ribosomal L1 domain-containing protein 1 OS=Homo sapiens OX=9606 GN=RSL1D1 PE=1 SV=3;tr|J3QSV6|J3QSV6_HUMAN Isoform of O76021, Ribosomal L1 domain-containing protein 1 (Fragment) OS=Homo sapiens OX=9606 GN=RSL1D1 PE=1 SV=1;tr|I3L3U9|I	11	29	29	29	29;24;16;14;10;5;4;1;1;1;1	29;24;16;14;10;5;4;1;1;1;1	29;24;16;14;10;5;4;1;1;1;1	1	1	1	1	1	1	1	1	1	22	24	23	23	21	22	21	22	22	20	19	19	21	17	18	19	20	19	14	13	14	14	15	14	14	14	12	1	1
O76071	O76071	Probable cytosolic iron-sulfur protein assembly protein CIAO1	CIAO1	sp|O76071|CIAO1_HUMAN Probable cytosolic iron-sulfur protein assembly protein CIAO1 OS=Homo sapiens OX=9606 GN=CIAO1 PE=1 SV=1	1	4	4	4	4	4	4	0	0	0	0	0	0	0	0	0	0	0	0	0	0	0	0	0	0	3	2	1	3	3	2	3	1	2	2	1	2	2	2	3	2	2	2	0	0
O76094;O76094-2;D6RDY6	O76094;O76094-2	Signal recognition particle subunit SRP72	SRP72	sp|O76094|SRP72_HUMAN Signal recognition particle subunit SRP72 OS=Homo sapiens OX=9606 GN=SRP72 PE=1 SV=3;sp|O76094-2|SRP72_HUMAN Isoform of O76094, Isoform 2 of Signal recognition particle subunit SRP72 OS=Homo sapiens OX=9606 GN=SRP72	3	4	4	4	4;3;1	4;3;1	4;3;1	0	0	0	0	0	0	0	0	0	1	1	1	1	1	1	1	1	1	2	2	2	3	3	3	3	3	3	1	1	1	1	1	1	1	1	1	0	0
O94762;O94762-4;J3KTQ2;O94762-2;O94762-3;J3KSV9;J3QLU0;J3KSL7;J3KRM6	O94762;O94762-4	ATP-dependent DNA helicase Q5	RECQL5	sp|O94762|RECQ5_HUMAN ATP-dependent DNA helicase Q5 OS=Homo sapiens OX=9606 GN=RECQL5 PE=1 SV=2;sp|O94762-4|RECQ5_HUMAN Isoform of O94762, Isoform 4 of ATP-dependent DNA helicase Q5 OS=Homo sapiens OX=9606 GN=RECQL5	9	89	89	69	89;86;37;31;31;16;15;9;6	89;86;37;31;31;16;15;9;6	69;66;37;31;31;10;12;9;6	14	12	13	14	14	13	12	12	14	82	84	79	82	83	80	75	77	73	79	74	79	79	78	79	78	78	73	83	85	85	87	86	84	81	82	78	14	12
O94763;O94763-3;O94763-2;I3L130;I3NI51;I3L467;I3L280	O94763;O94763-3;O94763-2	Unconventional prefoldin RPB5 interactor 1	URI1	sp|O94763|RMP_HUMAN Unconventional prefoldin RPB5 interactor 1 OS=Homo sapiens OX=9606 GN=URI1 PE=1 SV=3;sp|O94763-3|RMP_HUMAN Isoform of O94763, Isoform 3 of Unconventional prefoldin RPB5 interactor 1 OS=Homo sapiens OX=9606 GN=URI1;sp|O94763-2|RMP_HUMAN	7	13	13	4	13;10;9;3;3;2;2	13;10;9;3;3;2;2	4;1;1;3;0;2;0	0	0	0	0	0	0	0	0	0	4	4	4	3	3	4	2	3	3	10	9	8	12	12	9	9	12	11	13	13	13	10	13	12	12	12	10	0	0
O94822;O94822-3;H7BYG8	O94822;O94822-3;H7BYG8	E3 ubiquitin-protein ligase listerin	LTN1	sp|O94822|LTN1_HUMAN E3 ubiquitin-protein ligase listerin OS=Homo sapiens OX=9606 GN=LTN1 PE=1 SV=6;sp|O94822-3|LTN1_HUMAN Isoform of O94822, Isoform 3 of E3 ubiquitin-protein ligase listerin OS=Homo sapiens OX=9606 GN=LTN1;tr|H7BYG8|H7BYG8_HUMAN Isoform o	3	2	2	2	2;2;1	2;2;1	2;2;1	0	0	0	0	0	0	0	0	0	0	0	0	0	0	0	0	0	0	0	0	0	2	2	2	1	1	2	1	1	0	1	1	1	0	0	0	0	0
O94842-3;O94842-2;O94842;O94900;O15405-2;O15405	O94842-3;O94842-2;O94842;O94900;O15405-2;O15405	TOX high mobility group box family member 4;Thymocyte selection-associated high mobility group box protein TOX;TOX high mobility group box family member 3	TOX4;TOX;TOX3	sp|O94842-3|TOX4_HUMAN Isoform of O94842, Isoform 3 of TOX high mobility group box family member 4 OS=Homo sapiens OX=9606 GN=TOX4;sp|O94842-2|TOX4_HUMAN Isoform of O94842, Isoform 2 of TOX high mobility group box family member 4 OS=Homo sapiens OX=9606 GN	6	2	2	2	2;2;2;1;1;1	2;2;2;1;1;1	2;2;2;1;1;1	0	0	0	0	0	0	0	0	0	0	0	0	0	0	0	0	0	0	2	2	2	2	2	2	2	2	2	0	0	0	0	0	0	0	0	0	0	0
O94906;O94906-2	O94906;O94906-2	Pre-mRNA-processing factor 6	PRPF6	sp|O94906|PRP6_HUMAN Pre-mRNA-processing factor 6 OS=Homo sapiens OX=9606 GN=PRPF6 PE=1 SV=1;sp|O94906-2|PRP6_HUMAN Isoform of O94906, Isoform 2 of Pre-mRNA-processing factor 6 OS=Homo sapiens OX=9606 GN=PRPF6	2	24	24	24	24;23	24;23	24;23	0	0	0	0	0	0	0	0	0	15	12	16	20	20	20	18	23	23	0	0	0	0	0	0	0	0	0	0	0	0	0	0	0	0	0	0	0	0
O94973-3;O94973;O94973-2;O95782-2;O95782;A0A0G2JQM1;A0A0G2JS82;M0R2D9;E9PR62	O94973-3;O94973;O94973-2;O95782-2;O95782;A0A0G2JQM1;A0A0G2JS82	AP-2 complex subunit alpha-2;AP-2 complex subunit alpha-1	AP2A2;AP2A1	sp|O94973-3|AP2A2_HUMAN Isoform of O94973, Isoform 3 of AP-2 complex subunit alpha-2 OS=Homo sapiens OX=9606 GN=AP2A2;sp|O94973|AP2A2_HUMAN AP-2 complex subunit alpha-2 OS=Homo sapiens OX=9606 GN=AP2A2 PE=1 SV=2;sp|O94973-2|AP2A2_HUMAN Isoform of O94973, I	9	4	4	4	4;4;4;4;4;3;3;1;1	4;4;4;4;4;3;3;1;1	4;4;4;4;4;3;3;1;1	0	0	0	0	0	0	0	0	0	4	3	3	2	2	3	4	4	2	0	0	0	0	0	0	0	0	0	0	0	0	0	0	0	0	0	0	0	0
O95104;O95104-2;O95104-3;A0A0A0MT33;Q9UPN6;Q9UPN6-2	O95104;O95104-2;O95104-3	Splicing factor, arginine/serine-rich 15	SCAF4	sp|O95104|SFR15_HUMAN Splicing factor, arginine/serine-rich 15 OS=Homo sapiens OX=9606 GN=SCAF4 PE=1 SV=3;sp|O95104-2|SFR15_HUMAN Isoform of O95104, Isoform 2 of Splicing factor, arginine/serine-rich 15 OS=Homo sapiens OX=9606 GN=SCAF4;sp|O95104-3|SFR15_HU	6	13	13	13	13;12;12;2;2;2	13;12;12;2;2;2	13;12;12;2;2;2	0	0	0	0	0	0	0	0	0	10	10	8	9	6	7	8	11	10	7	5	5	5	5	4	7	6	7	6	6	6	3	4	3	6	6	5	0	0
O95163;F5H2T0	O95163;F5H2T0	Elongator complex protein 1	IKBKAP	sp|O95163|ELP1_HUMAN Elongator complex protein 1 OS=Homo sapiens OX=9606 GN=ELP1 PE=1 SV=3;tr|F5H2T0|F5H2T0_HUMAN Isoform of O95163, Elongator complex protein 1 OS=Homo sapiens OX=9606 GN=ELP1 PE=1 SV=1	2	4	4	4	4;2	4;2	4;2	0	0	0	0	0	0	0	0	0	0	0	0	0	0	0	0	0	0	1	1	1	2	3	2	1	0	2	1	0	1	1	1	1	1	1	0	0	0
O95168-2;O95168;F2Z3P9;C9JXQ9	O95168-2;O95168;F2Z3P9;C9JXQ9	NADH dehydrogenase [ubiquinone] 1 beta subcomplex subunit 4	NDUFB4	sp|O95168-2|NDUB4_HUMAN Isoform of O95168, Isoform 2 of NADH dehydrogenase [ubiquinone] 1 beta subcomplex subunit 4 OS=Homo sapiens OX=9606 GN=NDUFB4;sp|O95168|NDUB4_HUMAN NADH dehydrogenase [ubiquinone] 1 beta subcomplex subunit 4 OS=Homo sapiens OX=9606	4	2	2	2	2;2;1;1	2;2;1;1	2;2;1;1	0	0	0	0	0	0	0	0	0	0	0	0	0	0	0	0	0	0	0	1	1	0	1	0	0	1	1	0	0	0	0	0	0	0	0	0	0	0
O95202	O95202	LETM1 and EF-hand domain-containing protein 1, mitochondrial	LETM1	sp|O95202|LETM1_HUMAN Mitochondrial proton/calcium exchanger protein OS=Homo sapiens OX=9606 GN=LETM1 PE=1 SV=1	1	1	1	1	1	1	1	0	0	0	0	0	0	0	0	0	0	0	0	0	0	0	0	0	0	1	1	1	0	1	0	1	1	1	0	0	0	0	0	0	0	0	0	0	0
O95248;O95248-5;O95248-4;H0Y5W8	O95248;O95248-5;O95248-4	Myotubularin-related protein 5	SBF1	sp|O95248|MTMR5_HUMAN Myotubularin-related protein 5 OS=Homo sapiens OX=9606 GN=SBF1 PE=1 SV=4;sp|O95248-5|MTMR5_HUMAN Isoform of O95248, Isoform 5 of Myotubularin-related protein 5 OS=Homo sapiens OX=9606 GN=SBF1;sp|O95248-4|MTMR5_HUMAN Isoform of O95248,	4	26	26	26	26;26;26;4	26;26;26;4	26;26;26;4	0	0	0	0	0	0	0	0	0	21	18	26	18	18	19	26	25	23	0	0	0	0	0	0	0	0	0	0	0	0	0	0	0	0	0	0	0	0
O95292;E5RK64;O95292-2	O95292	Vesicle-associated membrane protein-associated protein B/C	VAPB	sp|O95292|VAPB_HUMAN Vesicle-associated membrane protein-associated protein B/C OS=Homo sapiens OX=9606 GN=VAPB PE=1 SV=3	3	6	6	6	6;2;2	6;2;2	6;2;2	0	0	0	0	0	0	0	0	0	1	1	1	1	0	1	1	1	1	4	5	6	5	6	5	5	6	6	2	2	2	1	2	2	2	2	2	0	0
O95319-4;O95319-3	O95319-4;O95319-3			sp|O95319-4|CELF2_HUMAN Isoform of O95319, Isoform 4 of CUGBP Elav-like family member 2 OS=Homo sapiens OX=9606 GN=CELF2;sp|O95319-3|CELF2_HUMAN Isoform of O95319, Isoform 3 of CUGBP Elav-like family member 2 OS=Homo sapiens OX=9606 GN=CELF2	2	1	1	1	1;1	1;1	1;1	1	0	1	1	1	1	1	1	1	0	0	0	0	0	0	0	0	0	0	0	0	0	0	0	0	0	0	0	0	0	0	0	0	0	0	0	1	0
O95347-2;O95347;Q5T821;A0A0C4DGE5	O95347-2;O95347	Structural maintenance of chromosomes protein 2	SMC2	sp|O95347-2|SMC2_HUMAN Isoform of O95347, Isoform 2 of Structural maintenance of chromosomes protein 2 OS=Homo sapiens OX=9606 GN=SMC2;sp|O95347|SMC2_HUMAN Structural maintenance of chromosomes protein 2 OS=Homo sapiens OX=9606 GN=SMC2 PE=1 SV=2	4	15	15	15	15;15;3;1	15;15;3;1	15;15;3;1	0	0	0	0	0	0	0	0	0	0	0	0	0	0	0	0	0	0	6	7	4	11	12	11	4	6	6	1	0	1	7	6	7	0	2	0	0	0
O95372;Q5QPN5;Q5QPN9;Q5QPQ1;Q5QPQ3;Q5QPQ2;Q5QPQ0	O95372;Q5QPN5;Q5QPN9;Q5QPQ1;Q5QPQ3;Q5QPQ2	Acyl-protein thioesterase 2	LYPLA2	sp|O95372|LYPA2_HUMAN Acyl-protein thioesterase 2 OS=Homo sapiens OX=9606 GN=LYPLA2 PE=1 SV=1;tr|Q5QPN5|Q5QPN5_HUMAN Isoform of O95372, Acyl-protein thioesterase 2 (Fragment) OS=Homo sapiens OX=9606 GN=LYPLA2 PE=1 SV=8;tr|Q5QPN9|Q5QPN9_HUMAN Isoform of O95	7	5	5	5	5;3;3;3;3;3;2	5;3;3;3;3;3;2	5;3;3;3;3;3;2	0	0	0	0	0	0	0	0	0	2	2	2	2	0	2	0	1	1	2	2	2	3	2	2	2	2	3	5	4	5	5	5	2	4	4	2	0	0
O95373	O95373	Importin-7	IPO7	sp|O95373|IPO7_HUMAN Importin-7 OS=Homo sapiens OX=9606 GN=IPO7 PE=1 SV=1	1	1	1	1	1	1	1	0	0	0	0	0	0	0	0	0	0	0	0	0	0	0	0	0	0	1	1	0	1	0	1	1	1	1	0	0	0	0	0	0	0	0	0	0	0
O95394;O95394-3;O95394-4;A0A087WT27;J3KN95;H0Y8I3;H0Y987;D6RCQ8;D6RF77;D6RIS6;D6RCD1;D6RC77	O95394;O95394-3;O95394-4;A0A087WT27;J3KN95	Phosphoacetylglucosamine mutase	PGM3	sp|O95394|AGM1_HUMAN Phosphoacetylglucosamine mutase OS=Homo sapiens OX=9606 GN=PGM3 PE=1 SV=1;sp|O95394-3|AGM1_HUMAN Isoform of O95394, Isoform 2 of Phosphoacetylglucosamine mutase OS=Homo sapiens OX=9606 GN=PGM3;sp|O95394-4|AGM1_HUMAN Isoform of O95394,	12	11	11	11	11;11;11;9;9;4;4;3;3;3;2;2	11;11;11;9;9;4;4;3;3;3;2;2	11;11;11;9;9;4;4;3;3;3;2;2	0	0	0	0	0	0	0	0	0	1	1	1	2	2	2	0	0	0	8	6	6	10	10	8	5	2	6	5	4	5	6	6	5	2	1	0	0	0
O95400	O95400	CD2 antigen cytoplasmic tail-binding protein 2	CD2BP2	sp|O95400|CD2B2_HUMAN CD2 antigen cytoplasmic tail-binding protein 2 OS=Homo sapiens OX=9606 GN=CD2BP2 PE=1 SV=1	1	3	3	3	3	3	3	0	0	0	0	0	0	0	0	0	3	2	2	2	2	3	2	3	3	0	0	0	0	0	0	0	0	0	0	0	0	0	0	0	0	0	0	0	0
O95402;B8ZZF3	O95402	Mediator of RNA polymerase II transcription subunit 26	MED26	sp|O95402|MED26_HUMAN Mediator of RNA polymerase II transcription subunit 26 OS=Homo sapiens OX=9606 GN=MED26 PE=1 SV=2	2	4	4	4	4;1	4;1	4;1	0	0	0	0	0	0	0	0	0	0	0	0	0	0	0	0	0	0	0	1	0	4	4	4	0	1	0	0	0	0	0	0	0	0	0	0	0	0
O95433;O95433-2;G3V438;H0YJG7;H0YJ63;G3V3W9;H0YJU2	O95433;O95433-2;G3V438;H0YJG7	Activator of 90 kDa heat shock protein ATPase homolog 1	AHSA1	sp|O95433|AHSA1_HUMAN Activator of 90 kDa heat shock protein ATPase homolog 1 OS=Homo sapiens OX=9606 GN=AHSA1 PE=1 SV=1;sp|O95433-2|AHSA1_HUMAN Isoform of O95433, Isoform 2 of Activator of 90 kDa heat shock protein ATPase homolog 1 OS=Homo sapiens OX=9606	7	15	15	15	15;13;9;9;5;4;4	15;13;9;9;5;4;4	15;13;9;9;5;4;4	0	0	0	0	0	0	0	0	0	10	8	10	10	9	11	9	8	9	10	10	10	13	13	9	11	11	11	12	12	11	12	11	13	11	12	6	0	0
O95573;F5H062;O60488-2;O60488	O95573	Long-chain-fatty-acid--CoA ligase 3	ACSL3	sp|O95573|ACSL3_HUMAN Long-chain-fatty-acid--CoA ligase 3 OS=Homo sapiens OX=9606 GN=ACSL3 PE=1 SV=3	4	4	4	4	4;1;1;1	4;1;1;1	4;1;1;1	0	0	0	0	0	0	0	0	0	1	0	0	0	1	1	1	1	1	0	0	0	1	3	0	4	3	3	1	0	0	1	1	0	1	1	0	0	0
O95714;A0A0J9YVP0;A0A0J9YXQ8	O95714;A0A0J9YVP0	E3 ubiquitin-protein ligase HERC2	HERC2	sp|O95714|HERC2_HUMAN E3 ubiquitin-protein ligase HERC2 OS=Homo sapiens OX=9606 GN=HERC2 PE=1 SV=2;tr|A0A0J9YVP0|A0A0J9YVP0_HUMAN Isoform of O95714, E3 ubiquitin-protein ligase HERC2 (Fragment) OS=Homo sapiens OX=9606 GN=HERC2 PE=1 SV=1	3	8	8	8	8;4;2	8;4;2	8;4;2	0	0	0	0	0	0	0	0	0	0	0	0	0	0	0	0	0	0	5	5	5	5	5	4	5	5	5	3	3	2	3	3	2	3	3	3	0	0
O95816;O95816-2	O95816;O95816-2	BAG family molecular chaperone regulator 2	BAG2	sp|O95816|BAG2_HUMAN BAG family molecular chaperone regulator 2 OS=Homo sapiens OX=9606 GN=BAG2 PE=1 SV=1;sp|O95816-2|BAG2_HUMAN Isoform of O95816, Isoform 2 of BAG family molecular chaperone regulator 2 OS=Homo sapiens OX=9606 GN=BAG2	2	7	7	7	7;6	7;6	7;6	0	0	0	0	0	0	0	0	0	3	3	3	3	2	2	4	4	2	3	3	3	3	3	3	3	3	3	7	6	7	5	6	5	6	6	5	0	0
O95831-3;O95831;O95831-2;E9PMA0;O95831-5;O95831-6;O95831-4	O95831-3;O95831;O95831-2;E9PMA0;O95831-5	Apoptosis-inducing factor 1, mitochondrial	AIFM1	sp|O95831-3|AIFM1_HUMAN Isoform of O95831, Isoform 3 of Apoptosis-inducing factor 1, mitochondrial OS=Homo sapiens OX=9606 GN=AIFM1;sp|O95831|AIFM1_HUMAN Apoptosis-inducing factor 1, mitochondrial OS=Homo sapiens OX=9606 GN=AIFM1 PE=1 SV=1;sp|O95831-2|AIFM	7	11	11	11	11;11;7;6;6;4;4	11;11;7;6;6;4;4	11;11;7;6;6;4;4	0	0	0	0	0	0	0	0	0	8	8	9	8	9	10	9	10	11	3	3	3	3	3	3	3	3	2	4	5	4	5	5	5	6	6	5	0	0
O95968	O95968	Secretoglobin family 1D member 1	SCGB1D1	sp|O95968|SG1D1_HUMAN Secretoglobin family 1D member 1 OS=Homo sapiens OX=9606 GN=SCGB1D1 PE=1 SV=1	1	3	3	3	3	3	3	0	0	0	0	0	0	0	0	0	0	0	0	0	0	0	0	0	0	1	1	0	0	3	0	1	0	0	0	0	0	1	0	0	0	0	0	0	0
O96008;K7EKG4;O96008-2	O96008;K7EKG4;O96008-2	Mitochondrial import receptor subunit TOM40 homolog	TOMM40	sp|O96008|TOM40_HUMAN Mitochondrial import receptor subunit TOM40 homolog OS=Homo sapiens OX=9606 GN=TOMM40 PE=1 SV=1;tr|K7EKG4|K7EKG4_HUMAN Isoform of O96008, Mitochondrial import receptor subunit TOM40 homolog (Fragment) OS=Homo sapiens OX=9606 GN=TOMM40	3	2	2	2	2;1;1	2;1;1	2;1;1	1	1	1	1	1	1	1	1	1	1	2	2	2	2	1	2	2	1	0	0	0	0	0	0	0	0	0	0	1	1	1	1	1	0	0	0	1	1
O96019;O96019-2;H7C5S0;C9JQT2;O94805	O96019;O96019-2;H7C5S0	Actin-like protein 6A	ACTL6A	sp|O96019|ACL6A_HUMAN Actin-like protein 6A OS=Homo sapiens OX=9606 GN=ACTL6A PE=1 SV=1;sp|O96019-2|ACL6A_HUMAN Isoform of O96019, Isoform 2 of Actin-like protein 6A OS=Homo sapiens OX=9606 GN=ACTL6A;tr|H7C5S0|H7C5S0_HUMAN Isoform of O96019, Actin-like pro	5	11	11	11	11;9;7;3;2	11;9;7;3;2	11;9;7;3;2	0	0	0	0	0	0	0	0	0	10	10	10	9	9	10	10	11	10	6	6	6	8	7	6	8	7	8	1	1	1	1	1	0	1	0	0	0	0
P00338;P00338-3;P00338-5;P00338-2;P00338-4;F5GXY2;F5GXH2;F5GYU2;F5H5J4;F5H6W8;F5H8H6;F5GXC7;F5GWW2;F5GZQ4;F5GXU1;F5H5G7;A0A087WUM2;F5H245;Q6ZMR3	P00338;P00338-3;P00338-5;P00338-2;P00338-4;F5GXY2;F5GXH2;F5GYU2	L-lactate dehydrogenase A chain	LDHA	sp|P00338|LDHA_HUMAN L-lactate dehydrogenase A chain OS=Homo sapiens OX=9606 GN=LDHA PE=1 SV=2;sp|P00338-3|LDHA_HUMAN Isoform of P00338, Isoform 3 of L-lactate dehydrogenase A chain OS=Homo sapiens OX=9606 GN=LDHA;sp|P00338-5|LDHA_HUMAN Isoform of P00338,	19	14	14	13	14;12;11;11;10;9;8;8;5;5;4;4;4;4;3;1;1;1;1	14;12;11;11;10;9;8;8;5;5;4;4;4;4;3;1;1;1;1	13;11;10;10;9;9;8;8;5;5;4;4;4;4;3;0;0;0;0	2	2	2	2	2	2	2	2	2	8	7	7	8	8	7	6	7	5	6	6	5	9	9	8	7	7	6	8	6	9	11	11	10	6	8	4	2	2
P00374-2	P00374-2			sp|P00374-2|DYR_HUMAN Isoform of P00374, Isoform 2 of Dihydrofolate reductase OS=Homo sapiens OX=9606 GN=DHFR	1	1	1	1	1	1	1	0	0	0	0	0	0	0	0	0	0	0	0	0	0	0	0	0	0	1	0	0	1	0	0	1	0	0	0	0	0	0	0	0	0	0	0	0	0
P00387-2;P00387;P00387-3;B1AHF3	P00387-2;P00387;P00387-3	NADH-cytochrome b5 reductase 3;NADH-cytochrome b5 reductase 3 membrane-bound form;NADH-cytochrome b5 reductase 3 soluble form	CYB5R3	sp|P00387-2|NB5R3_HUMAN Isoform of P00387, Isoform 2 of NADH-cytochrome b5 reductase 3 OS=Homo sapiens OX=9606 GN=CYB5R3;sp|P00387|NB5R3_HUMAN NADH-cytochrome b5 reductase 3 OS=Homo sapiens OX=9606 GN=CYB5R3 PE=1 SV=3;sp|P00387-3|NB5R3_HUMAN Isoform of P00	4	5	5	5	5;5;5;2	5;5;5;2	5;5;5;2	0	0	0	0	0	0	0	0	0	2	0	2	2	2	2	2	2	1	3	3	3	4	5	3	5	3	5	4	4	2	3	3	3	3	4	3	0	0
P00491	P00491	Purine nucleoside phosphorylase	PNP	sp|P00491|PNPH_HUMAN Purine nucleoside phosphorylase OS=Homo sapiens OX=9606 GN=PNP PE=1 SV=2	1	1	1	1	1	1	1	0	0	0	0	0	0	0	0	0	0	0	0	0	0	0	0	0	0	0	0	1	1	1	0	1	1	0	0	0	0	0	0	0	0	0	0	0	0
P00558-2;P00558;P07205	P00558-2;P00558	Phosphoglycerate kinase 1	PGK1	sp|P00558-2|PGK1_HUMAN Isoform of P00558, Isoform 2 of Phosphoglycerate kinase 1 OS=Homo sapiens OX=9606 GN=PGK1;sp|P00558|PGK1_HUMAN Phosphoglycerate kinase 1 OS=Homo sapiens OX=9606 GN=PGK1 PE=1 SV=3	3	8	8	8	8;8;2	8;8;2	8;8;2	4	4	4	4	4	4	4	4	4	5	5	3	5	5	4	5	5	4	6	4	4	5	5	6	6	6	4	1	2	1	2	2	1	1	1	2	4	4
P00738-2;P00738;A0A0C4DGL8;J3QLC9;J3QR68;H0Y300;A0A087WU08;H3BS21;P00739;P00739-2;J3KSV1;J3QQI8;H3BMJ7;J3KRH2;A0A0A0MRD9;J3KTC3	P00738-2;P00738;A0A0C4DGL8;J3QLC9;J3QR68;H0Y300;A0A087WU08;H3BS21	Haptoglobin;Haptoglobin alpha chain;Haptoglobin beta chain	HP	sp|P00738-2|HPT_HUMAN Isoform of P00738, Isoform 2 of Haptoglobin OS=Homo sapiens OX=9606 GN=HP;sp|P00738|HPT_HUMAN Haptoglobin OS=Homo sapiens OX=9606 GN=HP PE=1 SV=1;tr|A0A0C4DGL8|A0A0C4DGL8_HUMAN Isoform of P00738, Haptoglobin OS=Homo sapiens OX=9606 GN	16	10	10	10	10;10;8;8;8;8;7;6;3;3;2;2;2;2;2;1	10;10;8;8;8;8;7;6;3;3;2;2;2;2;2;1	10;10;8;8;8;8;7;6;3;3;2;2;2;2;2;1	0	0	0	0	0	0	0	0	0	0	0	0	0	0	0	0	0	0	0	0	0	0	4	0	1	10	0	0	0	0	1	0	0	0	0	0	0	0
P00918;CON__sp|P00921|CAH2_BOVIN	P00918;CON__sp|P00921|CAH2_BOVIN	Carbonic anhydrase 2	CA2	sp|P00918|CAH2_HUMAN Carbonic anhydrase 2 OS=Homo sapiens OX=9606 GN=CA2 PE=1 SV=2;	2	2	2	2	2;1	2;1	2;1	2	2	2	2	2	2	2	2	1	1	1	1	1	1	1	1	1	1	0	0	0	0	0	0	0	0	0	1	1	1	1	1	1	1	0	0	2	2
P01023;P20742-2	P01023	Alpha-2-macroglobulin	A2M	sp|P01023|A2MG_HUMAN Alpha-2-macroglobulin OS=Homo sapiens OX=9606 GN=A2M PE=1 SV=3	2	10	7	5	10;2	7;2	5;0	3	3	3	3	3	3	2	3	2	0	0	0	0	0	0	0	0	0	0	0	0	0	0	0	0	7	0	0	0	0	0	0	0	0	0	0	0	0
P01024;M0QXZ3	P01024	Complement C3;Complement C3 beta chain;C3-beta-c;Complement C3 alpha chain;C3a anaphylatoxin;Acylation stimulating protein;Complement C3b alpha chain;Complement C3c alpha chain fragment 1;Complement C3dg fragment;Complement C3g fragment;Complement C3d fragment;Complement C3f fragment;Complement C3c alpha chain fragment 2	C3	sp|P01024|CO3_HUMAN Complement C3 OS=Homo sapiens OX=9606 GN=C3 PE=1 SV=2	2	11	9	9	11;2	9;2	9;2	2	2	2	2	2	2	2	2	2	0	0	0	0	0	0	0	0	0	0	0	0	1	1	1	0	9	0	0	0	0	0	0	0	0	0	0	0	0
P01036;P09228	P01036	Cystatin-S	CST4	sp|P01036|CYTS_HUMAN Cystatin-S OS=Homo sapiens OX=9606 GN=CST4 PE=1 SV=3	2	7	7	4	7;3	7;3	4;1	0	0	0	0	0	0	0	0	0	1	2	1	0	1	1	2	0	2	3	1	1	0	7	0	3	0	0	0	0	0	0	0	0	0	0	0	0	0
P01037	P01037	Cystatin-SN	CST1	sp|P01037|CYTN_HUMAN Cystatin-SN OS=Homo sapiens OX=9606 GN=CST1 PE=1 SV=3	1	6	3	3	6	3	3	0	0	0	0	0	0	0	0	0	1	1	1	0	1	1	1	0	1	1	0	0	0	6	0	1	0	0	0	0	0	0	0	0	0	0	0	0	0
P01040;C9J0E4	P01040;C9J0E4	Cystatin-A;Cystatin-A, N-terminally processed	CSTA	sp|P01040|CYTA_HUMAN Cystatin-A OS=Homo sapiens OX=9606 GN=CSTA PE=1 SV=1;tr|C9J0E4|C9J0E4_HUMAN Isoform of P01040, Cystatin-A OS=Homo sapiens OX=9606 GN=CSTA PE=1 SV=1	2	9	9	9	9;7	9;7	9;7	0	1	0	0	0	0	0	1	0	5	5	5	5	5	5	5	5	5	6	6	6	6	8	6	6	6	7	3	2	3	2	3	3	3	3	3	0	1
P01701	P01701	Ig lambda chain V-I region NEW		sp|P01701|LV151_HUMAN Immunoglobulin lambda variable 1-51 OS=Homo sapiens OX=9606 GN=IGLV1-51 PE=1 SV=2	1	3	3	3	3	3	3	3	1	2	3	3	3	2	1	3	0	0	0	0	0	0	0	0	0	0	0	0	0	0	0	0	0	0	1	1	1	2	1	1	1	1	1	3	1
P01709;P01706	P01709;P01706	Ig lambda chain V-II region MGC;Ig lambda chain V-II region BOH		sp|P01709|LV208_HUMAN Immunoglobulin lambda variable 2-8 OS=Homo sapiens OX=9606 GN=IGLV2-8 PE=1 SV=2;sp|P01706|LV211_HUMAN Immunoglobulin lambda variable 2-11 OS=Homo sapiens OX=9606 GN=IGLV2-11 PE=1 SV=2	2	3	2	2	3;3	2;2	2;2	3	3	3	3	3	3	3	3	3	1	1	1	1	1	1	1	1	1	1	1	1	0	0	1	1	0	1	3	3	3	3	3	3	3	3	3	2	2
P01833	P01833	Polymeric immunoglobulin receptor;Secretory component	PIGR	sp|P01833|PIGR_HUMAN Polymeric immunoglobulin receptor OS=Homo sapiens OX=9606 GN=PIGR PE=1 SV=4	1	7	7	7	7	7	7	0	0	0	0	0	0	0	0	0	0	2	1	0	0	1	4	0	0	1	2	1	2	5	1	3	2	2	2	1	1	5	0	1	1	1	1	0	0
P01834	P01834	Ig kappa chain C region	IGKC	sp|P01834|IGKC_HUMAN Immunoglobulin kappa constant OS=Homo sapiens OX=9606 GN=IGKC PE=1 SV=2	1	4	4	4	4	4	4	0	0	0	0	0	0	0	0	0	1	1	1	1	0	1	1	1	1	3	2	3	3	4	3	2	4	2	1	1	1	1	1	1	1	1	1	0	0
P02452	P02452	Collagen alpha-1(I) chain	COL1A1	sp|P02452|CO1A1_HUMAN Collagen alpha-1(I) chain OS=Homo sapiens OX=9606 GN=COL1A1 PE=1 SV=5	1	5	5	5	5	5	5	5	4	4	5	5	5	5	5	4	0	0	0	0	0	0	0	0	0	0	0	0	0	0	0	0	0	0	0	0	0	0	0	0	0	0	0	5	4
P02545-2;P02545-6;P02545;P02545-3;Q3BDU5;Q5TCI8;P02545-5;P02545-4;H0YAB0;A0A0C4DGC5	P02545-2;P02545-6;P02545;P02545-3;Q3BDU5;Q5TCI8;P02545-5;P02545-4	Prelamin-A/C;Lamin-A/C	LMNA	sp|P02545-2|LMNA_HUMAN Isoform of P02545, Isoform C of Prelamin-A/C OS=Homo sapiens OX=9606 GN=LMNA;sp|P02545-6|LMNA_HUMAN Isoform of P02545, Isoform 6 of Prelamin-A/C OS=Homo sapiens OX=9606 GN=LMNA;sp|P02545|LMNA_HUMAN Prelamin-A/C OS=Homo sapiens OX=960	10	37	37	35	37;36;36;35;31;29;28;28;12;10	37;36;36;35;31;29;28;28;12;10	35;34;34;33;29;27;26;26;12;8	0	0	0	0	0	0	0	0	0	32	33	35	34	32	33	34	35	32	3	3	3	5	3	4	2	5	3	1	1	1	1	1	1	1	1	1	0	0
P02675;D6REL8	P02675;D6REL8	Fibrinogen beta chain;Fibrinopeptide B;Fibrinogen beta chain	FGB	sp|P02675|FIBB_HUMAN Fibrinogen beta chain OS=Homo sapiens OX=9606 GN=FGB PE=1 SV=2;tr|D6REL8|D6REL8_HUMAN Isoform of P02675, Fibrinogen beta chain OS=Homo sapiens OX=9606 GN=FGB PE=1 SV=1	2	6	6	6	6;5	6;5	6;5	0	0	0	0	0	0	0	0	0	0	0	0	0	0	0	0	0	0	0	0	0	0	0	0	0	6	0	0	0	0	0	0	0	0	0	0	0	0
P02786;G3V0E5;F8WBE5;H7C3V5	P02786;G3V0E5	Transferrin receptor protein 1;Transferrin receptor protein 1, serum form	TFRC	sp|P02786|TFR1_HUMAN Transferrin receptor protein 1 OS=Homo sapiens OX=9606 GN=TFRC PE=1 SV=2;tr|G3V0E5|G3V0E5_HUMAN Isoform of P02786, Transferrin receptor (P90, CD71), isoform CRA_c OS=Homo sapiens OX=9606 GN=TFRC PE=1 SV=1	4	8	8	8	8;6;2;1	8;6;2;1	8;6;2;1	0	0	0	0	0	0	0	0	0	5	5	6	6	6	6	6	6	6	4	5	4	6	5	3	7	6	6	0	0	0	0	0	0	0	0	0	0	0
P02787;F8WEK9;F8WCI6;C9JB55;C9JVG0;H7C5E8;F8WC57	P02787	Serotransferrin	TF	sp|P02787|TRFE_HUMAN Serotransferrin OS=Homo sapiens OX=9606 GN=TF PE=1 SV=3	7	27	27	27	27;5;5;4;3;3;1	27;5;5;4;3;3;1	27;5;5;4;3;3;1	0	0	0	0	0	0	0	0	0	3	3	3	3	3	1	3	3	3	0	0	0	2	7	1	1	26	0	0	0	0	0	0	0	0	0	0	0	0
P02814	P02814	Submaxillary gland androgen-regulated protein 3B;Peptide P-A;Peptide D1A	SMR3B	sp|P02814|SMR3B_HUMAN Submaxillary gland androgen-regulated protein 3B OS=Homo sapiens OX=9606 GN=SMR3B PE=1 SV=2	1	2	2	2	2	2	2	0	0	0	0	0	0	0	0	0	0	1	0	0	0	0	0	1	1	1	0	0	0	2	1	1	0	0	0	0	2	0	0	0	0	1	0	0	0
P03928	P03928	ATP synthase protein 8	MT-ATP8	sp|P03928|ATP8_HUMAN ATP synthase protein 8 OS=Homo sapiens OX=9606 GN=MT-ATP8 PE=1 SV=1	1	2	2	2	2	2	2	1	0	0	0	0	1	1	1	1	0	0	0	0	0	0	0	0	0	0	0	0	0	0	0	0	0	0	1	1	1	1	1	1	1	1	1	1	0
P03973	P03973	Antileukoproteinase	SLPI	sp|P03973|SLPI_HUMAN Antileukoproteinase OS=Homo sapiens OX=9606 GN=SLPI PE=1 SV=2	1	4	4	4	4	4	4	0	0	0	0	0	0	0	0	0	0	0	0	0	0	0	0	0	0	1	0	1	1	4	0	3	0	0	0	0	0	1	0	0	0	0	0	0	0
P04003	P04003	C4b-binding protein alpha chain	C4BPA	sp|P04003|C4BPA_HUMAN C4b-binding protein alpha chain OS=Homo sapiens OX=9606 GN=C4BPA PE=1 SV=2	1	1	1	1	1	1	1	0	0	0	0	0	0	0	0	0	0	0	0	0	0	0	0	0	0	1	1	0	1	1	1	1	1	1	0	0	0	0	0	0	0	0	0	0	0
P04040	P04040	Catalase	CAT	sp|P04040|CATA_HUMAN Catalase OS=Homo sapiens OX=9606 GN=CAT PE=1 SV=3	1	9	9	9	9	9	9	0	0	0	0	0	0	0	0	0	0	0	0	0	0	0	0	0	0	5	2	1	6	9	5	4	8	6	0	1	0	1	0	0	1	1	1	0	0
P04080	P04080	Cystatin-B	CSTB	sp|P04080|CYTB_HUMAN Cystatin-B OS=Homo sapiens OX=9606 GN=CSTB PE=1 SV=2	1	1	1	1	1	1	1	0	0	0	0	0	0	0	0	0	0	0	0	0	0	0	0	0	0	1	1	0	0	0	0	1	0	0	0	0	0	0	0	0	0	0	0	0	0
P04083;Q5T3N1;Q5T3N0	P04083;Q5T3N1	Annexin A1;Annexin	ANXA1	sp|P04083|ANXA1_HUMAN Annexin A1 OS=Homo sapiens OX=9606 GN=ANXA1 PE=1 SV=2;tr|Q5T3N1|Q5T3N1_HUMAN Isoform of P04083, Annexin (Fragment) OS=Homo sapiens OX=9606 GN=ANXA1 PE=1 SV=1	3	8	8	8	8;6;3	8;6;3	8;6;3	1	1	0	1	0	0	0	0	0	0	0	0	0	0	0	0	0	0	8	5	1	1	7	1	5	1	0	0	1	0	3	0	0	3	2	4	1	1
P04181	P04181	Ornithine aminotransferase, mitochondrial;Ornithine aminotransferase, hepatic form;Ornithine aminotransferase, renal form	OAT	sp|P04181|OAT_HUMAN Ornithine aminotransferase, mitochondrial OS=Homo sapiens OX=9606 GN=OAT PE=1 SV=1	1	2	2	2	2	2	2	0	0	0	0	0	0	0	0	0	0	0	0	0	0	0	0	0	0	2	2	2	2	2	2	2	2	2	0	0	0	0	0	0	0	0	0	0	0
P04279-2;P04279	P04279-2;P04279	Semenogelin-1;Alpha-inhibin-92;Alpha-inhibin-31;Seminal basic protein	SEMG1	sp|P04279-2|SEMG1_HUMAN Isoform of P04279, Isoform 2 of Semenogelin-1 OS=Homo sapiens OX=9606 GN=SEMG1;sp|P04279|SEMG1_HUMAN Semenogelin-1 OS=Homo sapiens OX=9606 GN=SEMG1 PE=1 SV=2	2	5	5	4	5;5	5;5	4;4	0	0	0	0	0	0	0	0	0	1	0	0	0	0	4	1	0	4	0	0	1	1	1	1	1	0	0	0	0	0	0	0	0	0	0	0	0	0
P04350;M0R278;M0QY85;M0R0X0;M0QY37;M0QX14;M0QZL7;M0QYM7;M0R042;M0R1I1	P04350	Tubulin beta-4A chain	TUBB4A	sp|P04350|TBB4A_HUMAN Tubulin beta-4A chain OS=Homo sapiens OX=9606 GN=TUBB4A PE=1 SV=2	10	32	7	4	32;7;6;5;5;5;5;5;4;3	7;3;1;1;1;1;1;1;1;2	4;1;1;1;1;1;1;0;0;0	6	7	6	8	7	8	7	8	6	25	25	25	26	25	25	23	24	23	26	21	23	29	28	25	27	27	26	27	27	28	29	29	26	28	24	24	0	0
P04406;P04406-2;E7EUT5;O14556	P04406;P04406-2;E7EUT5	Glyceraldehyde-3-phosphate dehydrogenase	GAPDH	sp|P04406|G3P_HUMAN Glyceraldehyde-3-phosphate dehydrogenase OS=Homo sapiens OX=9606 GN=GAPDH PE=1 SV=3;sp|P04406-2|G3P_HUMAN Isoform of P04406, Isoform 2 of Glyceraldehyde-3-phosphate dehydrogenase OS=Homo sapiens OX=9606 GN=GAPDH;tr|E7EUT5|E7EUT5_HUMAN I	4	18	18	18	18;17;15;1	18;17;15;1	18;17;15;1	8	8	6	8	8	7	6	7	8	12	13	13	14	11	12	11	12	11	16	13	12	15	17	11	16	16	14	12	12	10	14	11	10	11	9	11	8	8
P04792;F8WE04;C9J3N8	P04792	Heat shock protein beta-1	HSPB1	sp|P04792|HSPB1_HUMAN Heat shock protein beta-1 OS=Homo sapiens OX=9606 GN=HSPB1 PE=1 SV=2	3	9	9	9	9;3;2	9;3;2	9;3;2	0	0	0	0	0	0	0	0	0	1	1	1	1	1	1	1	1	1	8	6	7	8	9	8	8	9	8	4	4	3	4	3	4	3	4	4	0	0
P04843;B7Z4L4;F8WF32	P04843;B7Z4L4	Dolichyl-diphosphooligosaccharide--protein glycosyltransferase subunit 1	RPN1	sp|P04843|RPN1_HUMAN Dolichyl-diphosphooligosaccharide--protein glycosyltransferase subunit 1 OS=Homo sapiens OX=9606 GN=RPN1 PE=1 SV=1;tr|B7Z4L4|B7Z4L4_HUMAN Isoform of P04843, Dolichyl-diphosphooligosaccharide--protein glycosyltransferase subunit 1 OS=Ho	3	19	19	19	19;14;4	19;14;4	19;14;4	1	1	1	1	1	1	1	1	1	8	7	8	8	8	6	8	8	8	14	14	13	12	16	12	16	14	16	8	9	7	8	9	7	8	9	8	1	1
P04844;P04844-2;Q5JYR7;Q5JYR4	P04844;P04844-2	Dolichyl-diphosphooligosaccharide--protein glycosyltransferase subunit 2	RPN2	sp|P04844|RPN2_HUMAN Dolichyl-diphosphooligosaccharide--protein glycosyltransferase subunit 2 OS=Homo sapiens OX=9606 GN=RPN2 PE=1 SV=3;sp|P04844-2|RPN2_HUMAN Isoform of P04844, Isoform 2 of Dolichyl-diphosphooligosaccharide--protein glycosyltransferase su	4	7	7	7	7;6;2;1	7;6;2;1	7;6;2;1	0	1	1	1	1	0	1	1	0	0	0	0	0	0	0	0	0	0	2	5	1	3	6	2	4	5	6	0	0	0	0	0	0	0	0	0	0	1
P05023-3;P05023-4;P05023;P05023-2;H0Y7C1;B1AKY9;P50993;M0R116;A0A2R8YEY8;A0A0A0MT26;P13637;P13637-2;P13637-3;Q13733;P20648;P54707;P54707-2	P05023-3;P05023-4;P05023;P05023-2	Sodium/potassium-transporting ATPase subunit alpha-1	ATP1A1	sp|P05023-3|AT1A1_HUMAN Isoform of P05023, Isoform 3 of Sodium/potassium-transporting ATPase subunit alpha-1 OS=Homo sapiens OX=9606 GN=ATP1A1;sp|P05023-4|AT1A1_HUMAN Isoform of P05023, Isoform 4 of Sodium/potassium-transporting ATPase subunit alpha-1 OS=H	17	9	9	9	9;9;9;6;3;3;3;2;2;2;2;2;2;1;1;1;1	9;9;9;6;3;3;3;2;2;2;2;2;2;1;1;1;1	9;9;9;6;3;3;3;2;2;2;2;2;2;1;1;1;1	0	0	0	0	0	0	0	0	0	0	0	0	0	0	0	0	0	0	7	8	4	4	7	1	7	7	8	1	1	0	1	1	0	1	1	1	0	0
P05089;P05089-2;P05089-3	P05089;P05089-2;P05089-3	Arginase-1	ARG1	sp|P05089|ARGI1_HUMAN Arginase-1 OS=Homo sapiens OX=9606 GN=ARG1 PE=1 SV=2;sp|P05089-2|ARGI1_HUMAN Isoform of P05089, Isoform 2 of Arginase-1 OS=Homo sapiens OX=9606 GN=ARG1;sp|P05089-3|ARGI1_HUMAN Isoform of P05089, Isoform 3 of Arginase-1 OS=Homo sapiens	3	7	7	7	7;7;4	7;7;4	7;7;4	0	1	0	0	0	0	1	0	0	2	2	1	0	2	2	2	0	2	5	4	5	5	6	5	6	6	6	1	2	2	0	1	2	1	2	2	0	1
P05109	P05109	Protein S100-A8;Protein S100-A8, N-terminally processed	S100A8	sp|P05109|S10A8_HUMAN Protein S100-A8 OS=Homo sapiens OX=9606 GN=S100A8 PE=1 SV=1	1	5	5	5	5	5	5	3	3	3	2	3	3	3	2	2	2	4	1	0	1	2	4	1	1	3	2	3	3	3	3	3	3	3	3	3	3	5	4	3	2	3	4	3	3
P05141;Q9H0C2	P05141	ADP/ATP translocase 2;ADP/ATP translocase 2, N-terminally processed	SLC25A5	sp|P05141|ADT2_HUMAN ADP/ATP translocase 2 OS=Homo sapiens OX=9606 GN=SLC25A5 PE=1 SV=7	2	27	27	12	27;3	27;3	12;0	3	3	3	3	3	2	3	3	3	15	13	14	14	14	15	14	15	14	24	21	21	24	22	23	23	24	21	23	21	22	23	23	23	21	23	23	3	3
P05386	P05386	60S acidic ribosomal protein P1	RPLP1	sp|P05386|RLA1_HUMAN 60S acidic ribosomal protein P1 OS=Homo sapiens OX=9606 GN=RPLP1 PE=1 SV=1	1	4	3	3	4	3	3	0	0	0	0	0	0	0	0	0	3	3	3	3	3	3	3	3	3	4	2	2	4	4	2	3	4	2	2	2	2	3	3	2	2	2	2	0	0
P05387;H0YDD8;P05386-2	P05387;H0YDD8	60S acidic ribosomal protein P2	RPLP2	sp|P05387|RLA2_HUMAN 60S acidic ribosomal protein P2 OS=Homo sapiens OX=9606 GN=RPLP2 PE=1 SV=1;tr|H0YDD8|H0YDD8_HUMAN Isoform of P05387, 60S acidic ribosomal protein P2 (Fragment) OS=Homo sapiens OX=9606 GN=RPLP2 PE=1 SV=1	3	8	8	7	8;4;1	8;4;1	7;3;0	0	0	0	0	0	0	0	0	0	7	6	6	6	6	6	6	7	6	8	7	7	8	8	7	8	8	7	6	6	6	5	6	5	5	6	6	0	0
P05388;F8VWS0;P05388-2;F8VU65;F8VPE8;G3V210;F8VW21;F8VQY6;F8VRK7;Q8NHW5;F8VWV4;F8VZS0;F8VS58;F8W1K8	P05388;F8VWS0;P05388-2;F8VU65;F8VPE8;G3V210;F8VW21;F8VQY6;F8VRK7;Q8NHW5;F8VWV4	60S acidic ribosomal protein P0;60S acidic ribosomal protein P0-like	RPLP0;RPLP0P6	sp|P05388|RLA0_HUMAN 60S acidic ribosomal protein P0 OS=Homo sapiens OX=9606 GN=RPLP0 PE=1 SV=1;tr|F8VWS0|F8VWS0_HUMAN Isoform of P05388, 60S acidic ribosomal protein P0 OS=Homo sapiens OX=9606 GN=RPLP0 PE=1 SV=1;sp|P05388-2|RLA0_HUMAN Isoform of P05388, I	14	17	17	17	17;16;16;13;12;12;12;11;11;10;9;8;7;4	17;16;16;13;12;12;12;11;11;10;9;8;7;4	17;16;16;13;12;12;12;11;11;10;9;8;7;4	0	0	0	0	0	0	0	0	0	14	15	15	14	13	14	13	12	14	12	9	11	13	13	12	12	13	12	12	13	11	14	14	10	11	10	9	0	0
P05455;E9PFL9;E7ERC4	P05455	Lupus La protein	SSB	sp|P05455|LA_HUMAN Lupus La protein OS=Homo sapiens OX=9606 GN=SSB PE=1 SV=2	3	3	3	3	3;1;1	3;1;1	3;1;1	0	0	0	0	0	0	0	0	0	1	1	1	2	1	1	2	2	2	1	1	1	2	2	1	1	1	1	1	1	1	1	1	1	1	1	1	0	0
P06312	P06312	Ig kappa chain V-IV region	IGKV4-1	sp|P06312|KV401_HUMAN Immunoglobulin kappa variable 4-1 OS=Homo sapiens OX=9606 GN=IGKV4-1 PE=1 SV=1	1	4	4	4	4	4	4	0	0	0	0	0	0	0	0	0	1	1	1	1	1	1	1	1	1	3	2	1	3	2	3	3	3	3	0	0	0	0	0	0	0	0	0	0	0
P06493;A0A024QZP7;P06493-2;A0A087WZZ9;E5RIU6	P06493;A0A024QZP7;P06493-2;A0A087WZZ9;E5RIU6	Cyclin-dependent kinase 1	CDK1;CDC2	sp|P06493|CDK1_HUMAN Cyclin-dependent kinase 1 OS=Homo sapiens OX=9606 GN=CDK1 PE=1 SV=3;tr|A0A024QZP7|A0A024QZP7_HUMAN Isoform of P06493, Cell division cycle 2, G1 to S and G2 to M, isoform CRA_a OS=Homo sapiens OX=9606 GN=CDK1 PE=1 SV=1;sp|P06493-2|CDK1_	5	19	19	17	19;18;14;13;12	19;18;14;13;12	17;16;13;11;10	1	1	1	1	1	1	1	1	1	10	9	10	11	10	10	8	9	8	15	14	14	16	16	15	14	14	14	18	16	17	18	18	17	16	15	13	1	1
P06702	P06702	Protein S100-A9	S100A9	sp|P06702|S10A9_HUMAN Protein S100-A9 OS=Homo sapiens OX=9606 GN=S100A9 PE=1 SV=1	1	5	5	5	5	5	5	2	2	2	2	2	2	2	2	2	5	5	3	3	4	4	5	3	4	3	2	3	2	3	3	3	3	3	2	2	3	3	2	2	2	3	2	2	2
P06732	P06732	Creatine kinase M-type;Creatine kinase M-type, N-terminally processed	CKM	sp|P06732|KCRM_HUMAN Creatine kinase M-type OS=Homo sapiens OX=9606 GN=CKM PE=1 SV=2	1	10	10	10	10	10	10	0	0	0	0	0	0	0	0	0	0	0	0	0	0	0	0	0	0	0	0	0	0	0	4	0	10	0	0	0	0	0	0	0	0	0	0	0	0
P06733;A0A2R8Y6G6;P06733-2;K7EM90;A0A2R8YEM5;A0A2R8Y879;K7ERS8;A0A2R8Y798;A0A2R8YEG5;A0A2R8Y6I8;F5H1C3;F5H0C8;P09104-2;P09104	P06733;A0A2R8Y6G6;P06733-2;K7EM90	Alpha-enolase;Enolase	ENO1	sp|P06733|ENOA_HUMAN Alpha-enolase OS=Homo sapiens OX=9606 GN=ENO1 PE=1 SV=2;tr|A0A2R8Y6G6|A0A2R8Y6G6_HUMAN Isoform of P06733, Alpha-enolase OS=Homo sapiens OX=9606 GN=ENO1 PE=1 SV=1;sp|P06733-2|ENOA_HUMAN Isoform of P06733, Isoform MBP-1 of Alpha-enolase	14	16	16	15	16;14;11;8;6;5;4;3;3;2;1;1;1;1	16;14;11;8;6;5;4;3;3;2;1;1;1;1	15;13;11;7;5;4;3;2;2;2;0;0;0;0	5	5	5	5	5	5	5	5	4	8	8	8	10	9	9	10	8	7	10	7	10	13	14	11	8	12	9	8	10	6	11	10	10	9	9	6	5	5
P06737-2;P06737;E9PK47;P11217-2;P11217	P06737-2;P06737;E9PK47	Glycogen phosphorylase, liver form;Alpha-1,4 glucan phosphorylase	PYGL	sp|P06737-2|PYGL_HUMAN Isoform of P06737, Isoform 2 of Glycogen phosphorylase, liver form OS=Homo sapiens OX=9606 GN=PYGL;sp|P06737|PYGL_HUMAN Glycogen phosphorylase, liver form OS=Homo sapiens OX=9606 GN=PYGL PE=1 SV=4;tr|E9PK47|E9PK47_HUMAN Isoform of P0	5	37	37	33	37;37;32;5;5	37;37;32;5;5	33;33;28;1;1	1	1	1	1	1	1	1	1	1	4	3	5	7	7	8	4	4	3	22	22	19	33	32	28	27	25	30	28	25	25	29	27	29	24	20	15	1	1
P06748-2;P06748;P06748-3;E5RI98	P06748-2;P06748;P06748-3	Nucleophosmin	NPM1	sp|P06748-2|NPM_HUMAN Isoform of P06748, Isoform 2 of Nucleophosmin OS=Homo sapiens OX=9606 GN=NPM1;sp|P06748|NPM_HUMAN Nucleophosmin OS=Homo sapiens OX=9606 GN=NPM1 PE=1 SV=2;sp|P06748-3|NPM_HUMAN Isoform of P06748, Isoform 3 of Nucleophosmin OS=Homo sapi	4	8	8	8	8;8;7;2	8;8;7;2	8;8;7;2	0	0	0	0	0	0	0	0	0	5	4	4	5	5	5	5	3	3	6	5	5	6	6	7	6	5	4	3	3	3	3	3	3	3	2	2	0	0
P07195;A8MW50;F5H793;C9J7H8	P07195;A8MW50	L-lactate dehydrogenase B chain;L-lactate dehydrogenase	LDHB	sp|P07195|LDHB_HUMAN L-lactate dehydrogenase B chain OS=Homo sapiens OX=9606 GN=LDHB PE=1 SV=2;tr|A8MW50|A8MW50_HUMAN Isoform of P07195, L-lactate dehydrogenase (Fragment) OS=Homo sapiens OX=9606 GN=LDHB PE=1 SV=1	4	11	10	10	11;6;5;5	10;5;5;5	10;5;5;5	0	0	0	0	0	0	0	0	0	8	7	8	8	8	8	6	8	4	6	6	6	6	7	6	6	6	5	8	7	8	9	8	8	7	7	4	0	0
P07196;A0A0S2Z436;A0A087X0W2	P07196;A0A0S2Z436;A0A087X0W2	Neurofilament light polypeptide	NEFL	sp|P07196|NFL_HUMAN Neurofilament light polypeptide OS=Homo sapiens OX=9606 GN=NEFL PE=1 SV=3;tr|A0A0S2Z436|A0A0S2Z436_HUMAN Isoform of P07196, Neurofilament light polypeptide isoform 1 (Fragment) OS=Homo sapiens OX=9606 GN=NEFL PE=1 SV=1;tr|A0A087X0W2|A0A	3	10	8	8	10;6;6	8;6;6	8;6;6	0	0	0	0	0	0	0	0	0	1	1	1	1	1	1	1	1	0	7	7	7	4	3	1	1	1	1	4	2	4	1	1	1	1	3	1	0	0
P07305;P07305-2	P07305;P07305-2	Histone H1.0;Histone H1.0, N-terminally processed	H1F0	sp|P07305|H10_HUMAN Histone H1.0 OS=Homo sapiens OX=9606 GN=H1F0 PE=1 SV=3;sp|P07305-2|H10_HUMAN Isoform of P07305, Isoform 2 of Histone H1.0 OS=Homo sapiens OX=9606 GN=H1F0	2	8	8	8	8;6	8;6	8;6	0	0	0	0	0	0	0	0	0	5	5	6	6	6	6	6	6	6	6	7	7	7	7	7	7	7	7	6	7	7	7	7	7	7	7	7	0	0
P07355;P07355-2;H0YN42;H0YMD0;H0YMU9;H0YKS4;H0YM50;A6NMY6;H0YN28;H0YL33;H0YMM1;H0YNP5;H0YNA0;H0YKL9;H0YKZ7;H0YLV6;H0YMT9;H0YKX9;H0YMW4;H0YN52;H0YKV8;H0YMD9;H0YLE2;H0YNB8;H0YKN4	P07355;P07355-2;H0YN42;H0YMD0;H0YMU9;H0YKS4;H0YM50;A6NMY6;H0YN28;H0YL33;H0YMM1;H0YNP5	Annexin A2;Annexin;Putative annexin A2-like protein	ANXA2;ANXA2P2	sp|P07355|ANXA2_HUMAN Annexin A2 OS=Homo sapiens OX=9606 GN=ANXA2 PE=1 SV=2;sp|P07355-2|ANXA2_HUMAN Isoform of P07355, Isoform 2 of Annexin A2 OS=Homo sapiens OX=9606 GN=ANXA2;tr|H0YN42|H0YN42_HUMAN Isoform of P07355, Annexin (Fragment) OS=Homo sapiens OX=	25	13	13	13	13;13;12;11;11;9;9;9;7;7;7;7;6;5;5;5;5;5;5;4;4;3;2;2;2	13;13;12;11;11;9;9;9;7;7;7;7;6;5;5;5;5;5;5;4;4;3;2;2;2	13;13;12;11;11;9;9;9;7;7;7;7;6;5;5;5;5;5;5;4;4;3;2;2;2	1	1	0	1	1	1	1	1	1	4	4	4	4	4	4	4	4	4	11	9	9	11	12	10	11	11	11	1	1	1	1	1	1	1	1	1	1	1
P07737;K7EJ44;I3L3D5	P07737;K7EJ44;I3L3D5	Profilin-1	PFN1	sp|P07737|PROF1_HUMAN Profilin-1 OS=Homo sapiens OX=9606 GN=PFN1 PE=1 SV=2;tr|K7EJ44|K7EJ44_HUMAN Isoform of P07737, Profilin OS=Homo sapiens OX=9606 GN=PFN1 PE=1 SV=1;tr|I3L3D5|I3L3D5_HUMAN Isoform of P07737, Profilin (Fragment) OS=Homo sapiens OX=9606 GN	3	2	2	2	2;1;1	2;1;1	2;1;1	0	0	0	0	0	0	0	0	0	0	0	0	0	0	0	0	0	0	2	2	1	2	2	0	1	1	1	0	0	0	0	0	0	0	0	0	0	0
P07814;V9GYZ6;V9GZ76	P07814;V9GYZ6	Bifunctional glutamate/proline--tRNA ligase;Glutamate--tRNA ligase;Proline--tRNA ligase	EPRS	sp|P07814|SYEP_HUMAN Bifunctional glutamate/proline--tRNA ligase OS=Homo sapiens OX=9606 GN=EPRS PE=1 SV=5;tr|V9GYZ6|V9GYZ6_HUMAN Isoform of P07814, Bifunctional glutamate/proline--tRNA ligase (Fragment) OS=Homo sapiens OX=9606 GN=EPRS PE=1 SV=1	3	73	73	72	73;48;3	73;48;3	72;47;3	0	0	0	0	0	0	0	0	0	37	34	39	41	39	37	31	33	32	56	49	43	64	65	57	56	55	55	52	45	43	61	61	60	47	40	34	0	0
P07900;P07900-2;G3V2J8;Q14568;Q58FG0	P07900;P07900-2	Heat shock protein HSP 90-alpha	HSP90AA1	sp|P07900|HS90A_HUMAN Heat shock protein HSP 90-alpha OS=Homo sapiens OX=9606 GN=HSP90AA1 PE=1 SV=5;sp|P07900-2|HS90A_HUMAN Isoform of P07900, Isoform 2 of Heat shock protein HSP 90-alpha OS=Homo sapiens OX=9606 GN=HSP90AA1	5	17	8	8	17;17;4;3;2	8;8;1;1;1	8;8;1;1;1	2	1	0	1	1	1	1	1	1	5	5	5	5	5	5	5	5	5	11	14	14	15	15	13	14	15	15	12	10	11	12	10	11	9	10	10	1	0
P07919;A0A096LP55	P07919	Cytochrome b-c1 complex subunit 6, mitochondrial	UQCRH	sp|P07919|QCR6_HUMAN Cytochrome b-c1 complex subunit 6, mitochondrial OS=Homo sapiens OX=9606 GN=UQCRH PE=1 SV=2	2	3	3	3	3;1	3;1	3;1	0	0	0	0	0	0	0	0	0	2	2	3	3	3	2	3	3	3	3	2	3	3	3	3	3	3	3	3	2	2	3	3	3	3	3	3	0	0
P08238;Q58FF7;Q58FF8	P08238	Heat shock protein HSP 90-beta	HSP90AB1	sp|P08238|HS90B_HUMAN Heat shock protein HSP 90-beta OS=Homo sapiens OX=9606 GN=HSP90AB1 PE=1 SV=4	3	25	25	14	25;7;5	25;7;5	14;2;2	2	1	1	2	2	2	2	2	2	11	12	12	12	11	11	11	10	10	18	17	18	22	22	20	20	20	21	16	14	15	21	19	17	15	16	17	2	1
P08559-3;P08559;P08559-2;P08559-4;Q5JPU3;P29803;Q5JPU0;Q5JPT9;Q5JPU1;Q5JPU2	P08559-3;P08559;P08559-2;P08559-4	Pyruvate dehydrogenase E1 component subunit alpha, somatic form, mitochondrial	PDHA1	sp|P08559-3|ODPA_HUMAN Isoform of P08559, Isoform 3 of Pyruvate dehydrogenase E1 component subunit alpha, somatic form, mitochondrial OS=Homo sapiens OX=9606 GN=PDHA1;sp|P08559|ODPA_HUMAN Pyruvate dehydrogenase E1 component subunit alpha, somatic form, mit	10	14	14	14	14;14;14;14;5;4;2;2;2;1	14;14;14;14;5;4;2;2;2;1	14;14;14;14;5;4;2;2;2;1	0	0	0	0	0	0	0	0	0	11	12	12	12	12	13	12	10	9	0	0	0	0	0	0	0	0	0	0	0	0	0	0	0	0	0	0	0	0
P08574	P08574	Cytochrome c1, heme protein, mitochondrial	CYC1	sp|P08574|CY1_HUMAN Cytochrome c1, heme protein, mitochondrial OS=Homo sapiens OX=9606 GN=CYC1 PE=1 SV=3	1	5	5	5	5	5	5	0	0	0	0	0	0	0	0	0	1	2	2	2	2	2	1	2	2	3	4	1	5	5	3	4	2	4	3	3	3	3	2	2	3	2	2	0	0
P08579	P08579	U2 small nuclear ribonucleoprotein B	SNRPB2	sp|P08579|RU2B_HUMAN U2 small nuclear ribonucleoprotein B OS=Homo sapiens OX=9606 GN=SNRPB2 PE=1 SV=1	1	2	2	2	2	2	2	1	1	1	1	1	1	1	1	1	2	1	2	2	1	2	2	2	2	0	0	0	0	0	0	0	0	0	0	0	0	0	0	0	0	0	0	1	1
P08621;P08621-2;P08621-3;M0QYR1;P08621-4;M0QX04	P08621;P08621-2;P08621-3;M0QYR1	U1 small nuclear ribonucleoprotein 70 kDa	SNRNP70	sp|P08621|RU17_HUMAN U1 small nuclear ribonucleoprotein 70 kDa OS=Homo sapiens OX=9606 GN=SNRNP70 PE=1 SV=2;sp|P08621-2|RU17_HUMAN Isoform of P08621, Isoform 2 of U1 small nuclear ribonucleoprotein 70 kDa OS=Homo sapiens OX=9606 GN=SNRNP70;sp|P08621-3|RU17	6	12	12	12	12;11;7;6;5;2	12;11;7;6;5;2	12;11;7;6;5;2	0	0	0	0	0	0	0	0	0	11	10	11	10	9	11	11	11	11	7	7	7	7	6	7	7	7	7	6	5	6	6	4	6	5	5	3	0	0
P08651-2;A0A286YEX4;P08651;P08651-4;P08651-3;P08651-5;P08651-6	P08651-2;A0A286YEX4;P08651;P08651-4;P08651-3;P08651-5;P08651-6	Nuclear factor 1 C-type	NFIC	sp|P08651-2|NFIC_HUMAN Isoform of P08651, Isoform 1 of Nuclear factor 1 C-type OS=Homo sapiens OX=9606 GN=NFIC;tr|A0A286YEX4|A0A286YEX4_HUMAN Isoform of P08651, Nuclear factor 1 OS=Homo sapiens OX=9606 GN=NFIC PE=1 SV=1;sp|P08651|NFIC_HUMAN Nuclear factor	7	27	27	23	27;26;26;24;24;23;23	27;26;26;24;24;23;23	23;23;23;20;20;20;20	0	0	0	0	0	0	0	0	0	19	23	22	23	20	20	22	19	20	23	22	25	21	24	20	24	23	25	0	0	0	0	0	0	0	0	0	0	0
P08670;B0YJC4;B0YJC5;A0A1B0GTT5;A0A1B0GVG8;P17661;H7C5W5;P41219;P41219-2;K7EMP8;A0A1X7SBR3;A0A1W2PR46;P14136-3;P14136;P14136-2;F8W835;A0A1W2PRT3	P08670;B0YJC4	Vimentin	VIM	sp|P08670|VIME_HUMAN Vimentin OS=Homo sapiens OX=9606 GN=VIM PE=1 SV=4;tr|B0YJC4|B0YJC4_HUMAN Isoform of P08670, Vimentin variant 3 OS=Homo sapiens OX=9606 GN=VIM PE=1 SV=1	17	44	43	40	44;41;20;13;6;5;3;3;3;2;2;2;2;2;2;1;1	43;40;20;12;6;5;3;3;3;1;1;1;1;1;1;1;1	40;37;17;12;6;2;1;1;1;1;1;1;1;1;1;1;1	5	8	6	5	7	8	1	1	1	35	36	33	35	31	35	28	32	24	38	31	33	36	35	36	34	34	28	33	36	36	36	34	35	32	34	29	5	8
P09496-2;F8WF69;P09496-4;P09496-3;P09496;P09496-5;C9J8P9	P09496-2;F8WF69;P09496-4;P09496-3;P09496;P09496-5	Clathrin light chain A	CLTA	sp|P09496-2|CLCA_HUMAN Isoform of P09496, Isoform Non-brain of Clathrin light chain A OS=Homo sapiens OX=9606 GN=CLTA;tr|F8WF69|F8WF69_HUMAN Isoform of P09496, Clathrin light chain OS=Homo sapiens OX=9606 GN=CLTA PE=1 SV=1;sp|P09496-4|CLCA_HUMAN Isoform of	7	4	4	4	4;3;3;3;3;2;1	4;3;3;3;3;2;1	4;3;3;3;3;2;1	0	0	0	0	0	0	0	0	0	0	0	0	0	0	0	0	0	0	3	2	1	3	4	2	3	4	4	1	1	1	2	2	2	1	1	0	0	0
P09497-2;P09497	P09497-2;P09497	Clathrin light chain B	CLTB	sp|P09497-2|CLCB_HUMAN Isoform of P09497, Isoform Non-brain of Clathrin light chain B OS=Homo sapiens OX=9606 GN=CLTB;sp|P09497|CLCB_HUMAN Clathrin light chain B OS=Homo sapiens OX=9606 GN=CLTB PE=1 SV=1	2	2	2	2	2;1	2;1	2;1	0	0	0	0	0	0	0	0	0	0	0	0	0	0	0	0	0	0	1	2	1	2	2	1	2	2	2	0	0	0	0	0	0	0	0	0	0	0
P09543-2;P09543;K7ERC4;K7EN66;C9K0L8;K7ERZ0	P09543-2;P09543	2,3-cyclic-nucleotide 3-phosphodiesterase	CNP	sp|P09543-2|CN37_HUMAN Isoform of P09543, Isoform CNPI of 2,3-cyclic-nucleotide 3-phosphodiesterase OS=Homo sapiens OX=9606 GN=CNP;sp|P09543|CN37_HUMAN 2,3-cyclic-nucleotide 3-phosphodiesterase OS=Homo sapiens OX=9606 GN=CNP PE=1 SV=2	6	14	14	14	14;14;4;3;3;3	14;14;4;3;3;3	14;14;4;3;3;3	0	0	0	0	0	0	0	0	0	2	2	2	3	3	3	1	2	1	8	10	9	11	10	8	10	9	9	9	9	9	9	9	9	8	8	8	0	0
P09669	P09669	Cytochrome c oxidase subunit 6C	COX6C	sp|P09669|COX6C_HUMAN Cytochrome c oxidase subunit 6C OS=Homo sapiens OX=9606 GN=COX6C PE=1 SV=2	1	2	2	2	2	2	2	0	0	0	0	0	0	0	0	0	1	1	1	1	1	1	1	1	0	2	1	2	1	2	2	2	2	2	1	1	1	1	0	1	0	1	1	0	0
P09874;Q5VX84;Q5VX85	P09874	Poly [ADP-ribose] polymerase 1	PARP1	sp|P09874|PARP1_HUMAN Poly [ADP-ribose] polymerase 1 OS=Homo sapiens OX=9606 GN=PARP1 PE=1 SV=4	3	26	26	26	26;3;3	26;3;3	26;3;3	1	1	1	1	1	1	1	1	1	16	14	17	17	16	17	18	17	16	16	16	13	17	15	16	18	18	18	10	9	10	10	9	11	11	11	10	1	1
P09960-3;P09960-2;P09960-4;P09960	P09960-3;P09960-2;P09960-4;P09960	Leukotriene A-4 hydrolase	LTA4H	sp|P09960-3|LKHA4_HUMAN Isoform of P09960, Isoform 3 of Leukotriene A-4 hydrolase OS=Homo sapiens OX=9606 GN=LTA4H;sp|P09960-2|LKHA4_HUMAN Isoform of P09960, Isoform 2 of Leukotriene A-4 hydrolase OS=Homo sapiens OX=9606 GN=LTA4H;sp|P09960-4|LKHA4_HUMAN Is	4	1	1	1	1;1;1;1	1;1;1;1	1;1;1;1	1	1	1	1	1	1	1	1	1	1	1	1	1	1	1	1	1	1	0	0	0	0	0	0	0	0	0	0	0	0	0	0	0	0	0	0	1	1
P0C7P0	P0C7P0	CDGSH iron-sulfur domain-containing protein 3, mitochondrial	CISD3	sp|P0C7P0|CISD3_HUMAN CDGSH iron-sulfur domain-containing protein 3, mitochondrial OS=Homo sapiens OX=9606 GN=CISD3 PE=1 SV=1	1	1	1	1	1	1	1	0	0	0	0	0	0	0	0	0	0	0	0	0	0	0	0	0	0	0	0	0	0	0	0	0	0	0	1	1	1	1	1	1	1	1	1	0	0
P0C7T5	P0C7T5	Ataxin-1-like	ATXN1L	sp|P0C7T5|ATX1L_HUMAN Ataxin-1-like OS=Homo sapiens OX=9606 GN=ATXN1L PE=1 SV=1	1	2	2	2	2	2	2	0	0	0	0	0	0	0	0	0	0	0	0	0	0	0	0	0	0	2	2	1	2	2	2	2	2	2	0	0	0	0	0	0	0	0	0	0	0
P0CAP2;H8Y6P7;P0CAP2-3;Q9BZD3;P0CAP2-2;P0CAP1-11	P0CAP2;H8Y6P7;P0CAP2-3;Q9BZD3	DNA-directed RNA polymerase II subunit GRINL1A;Putative GRINL1B complex locus protein 2	POLR2M;GCOM1;GCOM2	sp|P0CAP2|GRL1A_HUMAN DNA-directed RNA polymerase II subunit GRINL1A OS=Homo sapiens OX=9606 GN=POLR2M PE=1 SV=1;tr|H8Y6P7|H8Y6P7_HUMAN GRINL1A combined protein 15 OS=Homo sapiens OX=9606 GN=GCOM1 PE=2 SV=1;sp|P0CAP2-3|GRL1A_HUMAN Isoform of P0CAP2, Isofor	6	39	39	39	39;38;36;25;18;9	39;38;36;25;18;9	39;38;36;25;18;9	2	4	3	3	3	3	3	3	2	28	29	28	29	27	28	28	28	27	37	35	37	37	36	38	35	38	37	38	36	38	37	37	36	37	36	37	2	4
P0DN76;Q01081;Q01081-2;Q01081-4;Q8WU68-3;Q8WU68;K7EJH3;A0A1B0GW87;K7EJM7;M0QYK5;M0R2N4;Q01081-3;Q8WU68-2	P0DN76;Q01081;Q01081-2;Q01081-4	Splicing factor U2AF 35 kDa subunit	U2AF1	sp|P0DN76|U2AF5_HUMAN Splicing factor U2AF 35 kDa subunit-like protein OS=Homo sapiens OX=9606 GN=U2AF1L5 PE=1 SV=1;sp|Q01081|U2AF1_HUMAN Splicing factor U2AF 35 kDa subunit OS=Homo sapiens OX=9606 GN=U2AF1 PE=1 SV=3;sp|Q01081-2|U2AF1_HUMAN Isoform of Q010	13	5	5	5	5;5;4;3;2;2;1;1;1;1;1;1;1	5;5;4;3;2;2;1;1;1;1;1;1;1	5;5;4;3;2;2;1;1;1;1;1;1;1	0	0	0	0	0	0	0	0	0	3	2	3	3	3	3	5	4	3	0	0	0	0	0	0	0	0	0	0	0	0	0	0	0	0	0	0	0	0
P0DOY3;P0DOY2	P0DOY3;P0DOY2			sp|P0DOY3|IGLC3_HUMAN Immunoglobulin lambda constant 3 OS=Homo sapiens OX=9606 GN=IGLC3 PE=1 SV=1;sp|P0DOY2|IGLC2_HUMAN Immunoglobulin lambda constant 2 OS=Homo sapiens OX=9606 GN=IGLC2 PE=1 SV=1	2	3	1	1	3;3	1;1	1;1	1	1	1	1	1	1	1	1	1	2	2	2	1	1	2	2	1	1	2	2	2	2	3	2	3	3	3	2	2	2	3	2	2	2	2	2	1	1
P0DP25;P0DP24;P0DP23;H0Y7A7;E7ETZ0;E7EMB3;M0QZ52;Q96HY3;F8WBR5;G3V479;G3V361;G3V226;C9J7T9;P02585	P0DP25;P0DP24;P0DP23;H0Y7A7;E7ETZ0;E7EMB3;M0QZ52;Q96HY3		CALM2;CALM1;CALM3	sp|P0DP25|CALM3_HUMAN Calmodulin-3 OS=Homo sapiens OX=9606 GN=CALM3 PE=1 SV=1;sp|P0DP24|CALM2_HUMAN Calmodulin-2 OS=Homo sapiens OX=9606 GN=CALM2 PE=1 SV=1;sp|P0DP23|CALM1_HUMAN Calmodulin-1 OS=Homo sapiens OX=9606 GN=CALM1 PE=1 SV=1;tr|H0Y7A7|H0Y7A7_HUMAN	14	7	7	6	7;7;7;7;6;6;4;4;3;3;3;2;1;1	7;7;7;7;6;6;4;4;3;3;3;2;1;1	6;6;6;6;5;5;3;4;2;2;3;2;0;0	0	1	0	0	0	0	0	0	0	4	4	4	4	4	4	4	4	3	5	5	4	5	6	5	4	5	5	5	5	3	5	4	5	6	4	4	0	1
P0DP72	P0DP72			sp|P0DP72|VSXL2_HUMAN V-set and immunoglobulin domain-containing protein 10-like 2 OS=Homo sapiens OX=9606 GN=VSIG10L2 PE=3 SV=1	1	1	1	1	1	1	1	1	1	1	1	1	1	1	1	1	1	1	1	1	1	1	1	1	1	1	1	1	1	1	1	1	1	1	1	1	1	1	1	1	1	1	1	1	1
P10155-3;P10155-5;P10155-4;P10155;P10155-2;H0Y9N5	P10155-3;P10155-5;P10155-4;P10155;P10155-2	60 kDa SS-A/Ro ribonucleoprotein	TROVE2	sp|P10155-3|RO60_HUMAN Isoform of P10155, Isoform 3 of 60 kDa SS-A/Ro ribonucleoprotein OS=Homo sapiens OX=9606 GN=TROVE2;sp|P10155-5|RO60_HUMAN Isoform of P10155, Isoform 5 of 60 kDa SS-A/Ro ribonucleoprotein OS=Homo sapiens OX=9606 GN=TROVE2;sp|P10155-4|	6	4	4	4	4;4;4;4;3;1	4;4;4;4;3;1	4;4;4;4;3;1	1	1	1	1	1	1	1	1	1	0	0	0	0	0	0	0	0	0	0	0	0	3	2	3	0	2	2	0	0	0	1	1	1	0	1	1	1	1
P10412;Q02539;P22492;P16401	P10412	Histone H1.4	HIST1H1E	sp|P10412|H14_HUMAN Histone H1.4 OS=Homo sapiens OX=9606 GN=HIST1H1E PE=1 SV=2	4	18	4	4	18;7;4;3	4;0;0;0	4;0;0;0	2	2	2	2	2	3	2	2	2	16	16	16	16	16	16	15	15	15	16	15	17	18	16	17	17	17	16	14	15	15	16	16	16	13	15	16	0	0
P10599;P10599-2	P10599;P10599-2	Thioredoxin	TXN	sp|P10599|THIO_HUMAN Thioredoxin OS=Homo sapiens OX=9606 GN=TXN PE=1 SV=3;sp|P10599-2|THIO_HUMAN Isoform of P10599, Isoform 2 of Thioredoxin OS=Homo sapiens OX=9606 GN=TXN	2	8	8	8	8;7	8;7	8;7	1	2	1	2	1	1	2	0	1	4	4	3	3	3	4	3	3	3	6	5	4	5	6	6	6	6	6	4	3	3	4	4	3	3	3	4	1	2
P10606	P10606	Cytochrome c oxidase subunit 5B, mitochondrial	COX5B	sp|P10606|COX5B_HUMAN Cytochrome c oxidase subunit 5B, mitochondrial OS=Homo sapiens OX=9606 GN=COX5B PE=1 SV=2	1	3	3	3	3	3	3	1	1	1	1	1	0	1	1	1	2	2	2	3	3	2	2	2	1	1	1	1	1	1	0	1	1	1	0	0	0	0	0	0	0	0	0	1	1
P10643	P10643	Complement component C7	C7	sp|P10643|CO7_HUMAN Complement component C7 OS=Homo sapiens OX=9606 GN=C7 PE=1 SV=2	1	1	1	1	1	1	1	0	0	0	0	0	0	0	0	0	1	1	1	1	1	1	1	1	1	1	1	1	0	1	1	0	1	1	0	0	0	0	0	0	0	0	0	0	0
P10809;E7ESH4;E7EXB4;P10809-2;C9JL25	P10809	60 kDa heat shock protein, mitochondrial	HSPD1	sp|P10809|CH60_HUMAN 60 kDa heat shock protein, mitochondrial OS=Homo sapiens OX=9606 GN=HSPD1 PE=1 SV=2	5	11	11	11	11;5;4;2;1	11;5;4;2;1	11;5;4;2;1	0	0	0	0	0	0	0	0	0	6	6	7	7	6	6	7	6	6	8	8	7	9	8	8	9	9	9	6	5	5	6	7	6	6	6	4	0	0
P11021	P11021	78 kDa glucose-regulated protein	HSPA5	sp|P11021|BIP_HUMAN Endoplasmic reticulum chaperone BiP OS=Homo sapiens OX=9606 GN=HSPA5 PE=1 SV=2	1	32	31	31	32	31	31	2	1	2	1	1	2	1	1	2	28	27	27	28	29	28	27	28	28	31	28	28	31	31	28	31	30	30	23	22	24	21	21	22	22	21	21	2	1
P11047	P11047	Laminin subunit gamma-1	LAMC1	sp|P11047|LAMC1_HUMAN Laminin subunit gamma-1 OS=Homo sapiens OX=9606 GN=LAMC1 PE=1 SV=3	1	3	3	3	3	3	3	0	0	0	0	0	0	0	0	0	0	0	0	0	0	0	0	0	0	3	3	3	1	0	1	0	0	0	0	0	0	0	0	0	0	0	0	0	0
P11142;E9PKE3;E9PNE6;P11142-2;A8K7Q2;E9PN89;E9PS65;E9PLF4;E9PM13;E9PQQ4;E9PQK7;E9PPY6;E9PN25;E9PI65	P11142;E9PKE3;E9PNE6;P11142-2;A8K7Q2	Heat shock cognate 71 kDa protein	HSPA8	sp|P11142|HSP7C_HUMAN Heat shock cognate 71 kDa protein OS=Homo sapiens OX=9606 GN=HSPA8 PE=1 SV=1;tr|E9PKE3|E9PKE3_HUMAN Isoform of P11142, Heat shock cognate 71 kDa protein OS=Homo sapiens OX=9606 GN=HSPA8 PE=1 SV=1;tr|E9PNE6|E9PNE6_HUMAN Isoform of P111	14	43	43	17	43;42;33;30;27;21;16;14;13;13;13;11;10;9	43;42;33;30;27;21;16;14;13;13;13;11;10;9	17;17;15;7;17;5;11;0;9;0;0;0;0;0	7	9	7	9	9	9	8	9	9	37	37	36	37	36	37	35	37	36	40	33	37	41	41	40	40	41	38	34	34	35	35	35	35	33	33	32	7	9
P11177-2;P11177;C9J634;P11177-3;F8WF02	P11177-2;P11177;C9J634;P11177-3;F8WF02	Pyruvate dehydrogenase E1 component subunit beta, mitochondrial	PDHB	sp|P11177-2|ODPB_HUMAN Isoform of P11177, Isoform 2 of Pyruvate dehydrogenase E1 component subunit beta, mitochondrial OS=Homo sapiens OX=9606 GN=PDHB;sp|P11177|ODPB_HUMAN Pyruvate dehydrogenase E1 component subunit beta, mitochondrial OS=Homo sapiens OX=9	5	9	9	9	9;9;7;7;6	9;9;7;7;6	9;9;7;7;6	0	0	0	0	0	0	0	0	0	7	8	9	9	9	8	9	8	7	0	0	0	1	1	0	0	0	0	0	0	0	0	0	0	0	0	0	0	0
P11216	P11216	Glycogen phosphorylase, brain form	PYGB	sp|P11216|PYGB_HUMAN Glycogen phosphorylase, brain form OS=Homo sapiens OX=9606 GN=PYGB PE=1 SV=5	1	8	4	4	8	4	4	0	0	0	0	0	0	0	0	0	1	1	1	1	1	2	1	1	1	3	3	3	5	4	4	2	2	3	3	3	4	4	3	4	1	1	3	0	0
P11279-2;P11279	P11279-2;P11279	Lysosome-associated membrane glycoprotein 1	LAMP1	sp|P11279-2|LAMP1_HUMAN Isoform of P11279, Isoform 2 of Lysosome-associated membrane glycoprotein 1 OS=Homo sapiens OX=9606 GN=LAMP1;sp|P11279|LAMP1_HUMAN Lysosome-associated membrane glycoprotein 1 OS=Homo sapiens OX=9606 GN=LAMP1 PE=1 SV=3	2	1	1	1	1;1	1;1	1;1	0	0	0	0	0	0	0	0	0	0	0	0	0	0	0	0	0	0	1	1	1	1	1	1	1	1	1	0	0	0	0	0	0	0	0	0	0	0
P11387;E5RIC7;Q969P6-2;Q969P6;E5RJ95;E5RFS0;E5RJ33;H0YBR3;H0YC03;E5RGE7;E5RGR4;E5RFE3;E5RGR2	P11387	DNA topoisomerase 1	TOP1	sp|P11387|TOP1_HUMAN DNA topoisomerase 1 OS=Homo sapiens OX=9606 GN=TOP1 PE=1 SV=2	13	26	26	26	26;3;3;3;2;2;1;1;1;1;1;1;1	26;3;3;3;2;2;1;1;1;1;1;1;1	26;3;3;3;2;2;1;1;1;1;1;1;1	0	0	0	0	0	0	0	0	0	13	13	19	15	11	16	19	19	17	19	21	18	19	17	14	20	18	19	11	10	10	11	11	9	12	12	10	0	0
P11388;P11388-2;P11388-3;P11388-4	P11388;P11388-2;P11388-3;P11388-4	DNA topoisomerase 2-alpha	TOP2A	sp|P11388|TOP2A_HUMAN DNA topoisomerase 2-alpha OS=Homo sapiens OX=9606 GN=TOP2A PE=1 SV=3;sp|P11388-2|TOP2A_HUMAN Isoform of P11388, Isoform 2 of DNA topoisomerase 2-alpha OS=Homo sapiens OX=9606 GN=TOP2A;sp|P11388-3|TOP2A_HUMAN Isoform of P11388, Isoform	4	4	4	3	4;4;4;4	4;4;4;4	3;3;3;3	1	1	1	1	1	1	1	1	1	2	1	2	2	2	2	2	2	1	2	1	1	2	2	2	2	2	2	0	1	0	0	1	0	1	0	0	1	1
P11474-2;P11474;H0YGT3;F5GWT5;F5H0E9;E7EWD9;A0A2R8Y491;O95718;O95718-2;O95718-1	P11474-2;P11474;H0YGT3	Steroid hormone receptor ERR1	ESRRA	sp|P11474-2|ERR1_HUMAN Isoform of P11474, Isoform 2 of Steroid hormone receptor ERR1 OS=Homo sapiens OX=9606 GN=ESRRA;sp|P11474|ERR1_HUMAN Steroid hormone receptor ERR1 OS=Homo sapiens OX=9606 GN=ESRRA PE=1 SV=3;tr|H0YGT3|H0YGT3_HUMAN Isoform of P11474, St	10	4	4	4	4;4;2;1;1;1;1;1;1;1	4;4;2;1;1;1;1;1;1;1	4;4;2;1;1;1;1;1;1;1	1	1	1	1	1	1	1	1	1	3	2	3	2	2	2	3	3	3	2	2	2	3	3	1	3	3	3	2	2	2	2	2	2	2	2	2	1	1
P11586;F5H2F4;V9GYY3	P11586;F5H2F4	C-1-tetrahydrofolate synthase, cytoplasmic;Methylenetetrahydrofolate dehydrogenase;Methenyltetrahydrofolate cyclohydrolase;Formyltetrahydrofolate synthetase;C-1-tetrahydrofolate synthase, cytoplasmic, N-terminally processed	MTHFD1	sp|P11586|C1TC_HUMAN C-1-tetrahydrofolate synthase, cytoplasmic OS=Homo sapiens OX=9606 GN=MTHFD1 PE=1 SV=3;tr|F5H2F4|F5H2F4_HUMAN Isoform of P11586, C-1-tetrahydrofolate synthase, cytoplasmic OS=Homo sapiens OX=9606 GN=MTHFD1 PE=1 SV=1	3	38	38	38	38;37;4	38;37;4	38;37;4	1	1	1	1	1	1	1	1	1	14	14	16	16	13	16	14	13	13	29	28	27	31	32	26	29	27	31	30	27	28	28	29	28	27	23	18	1	1
P11717	P11717	Cation-independent mannose-6-phosphate receptor	IGF2R	sp|P11717|MPRI_HUMAN Cation-independent mannose-6-phosphate receptor OS=Homo sapiens OX=9606 GN=IGF2R PE=1 SV=3	1	1	1	1	1	1	1	1	1	1	1	1	1	1	1	1	1	1	0	1	1	1	0	1	1	0	0	0	0	0	0	0	0	0	0	0	0	0	0	0	0	0	0	1	1
P12004	P12004	Proliferating cell nuclear antigen	PCNA	sp|P12004|PCNA_HUMAN Proliferating cell nuclear antigen OS=Homo sapiens OX=9606 GN=PCNA PE=1 SV=1	1	9	9	9	9	9	9	0	0	0	0	0	0	0	0	0	4	3	3	4	4	4	4	3	2	7	7	7	8	8	7	7	7	8	8	8	8	8	8	8	7	7	6	0	0
P12235;V9GYG0	P12235;V9GYG0	ADP/ATP translocase 1	SLC25A4	sp|P12235|ADT1_HUMAN ADP/ATP translocase 1 OS=Homo sapiens OX=9606 GN=SLC25A4 PE=1 SV=4;tr|V9GYG0|V9GYG0_HUMAN Isoform of P12235, ADP/ATP translocase 1 OS=Homo sapiens OX=9606 GN=SLC25A4 PE=1 SV=1	2	20	4	4	20;14	4;4	4;4	3	3	3	3	3	2	3	3	3	9	9	8	9	8	9	8	9	8	18	19	17	19	18	16	19	18	19	12	11	11	12	12	12	12	12	11	0	0
P12236	P12236	ADP/ATP translocase 3;ADP/ATP translocase 3, N-terminally processed	SLC25A6	sp|P12236|ADT3_HUMAN ADP/ATP translocase 3 OS=Homo sapiens OX=9606 GN=SLC25A6 PE=1 SV=4	1	23	10	6	23	10	6	3	3	3	3	3	2	3	3	3	14	14	13	14	13	14	13	14	13	18	17	17	19	17	15	19	19	17	18	17	18	19	19	17	17	18	16	1	1
P12273	P12273	Prolactin-inducible protein	PIP	sp|P12273|PIP_HUMAN Prolactin-inducible protein OS=Homo sapiens OX=9606 GN=PIP PE=1 SV=1	1	6	6	6	6	6	6	0	0	0	0	0	0	0	0	0	4	4	4	0	4	3	5	3	4	3	1	2	4	4	3	4	4	2	4	4	3	5	4	1	1	2	3	0	0
P13073;H3BN72;H3BNV9;Q86WV2;H3BPG0;H3BNI5	P13073;H3BN72;H3BNV9;Q86WV2;H3BPG0	Cytochrome c oxidase subunit 4 isoform 1, mitochondrial	COX4I1	sp|P13073|COX41_HUMAN Cytochrome c oxidase subunit 4 isoform 1, mitochondrial OS=Homo sapiens OX=9606 GN=COX4I1 PE=1 SV=1;tr|H3BN72|H3BN72_HUMAN Isoform of P13073, Cytochrome c oxidase subunit 4 isoform 1, mitochondrial OS=Homo sapiens OX=9606 GN=COX4I1 PE	6	6	6	6	6;5;5;4;3;2	6;5;5;4;3;2	6;5;5;4;3;2	0	0	0	0	0	0	0	0	0	3	2	3	3	3	3	3	3	3	3	4	3	5	4	4	5	5	4	2	2	1	2	2	2	2	2	1	0	0
P13489;E9PMJ3;E9PLZ3;E9PIM9;E9PMN0;E9PIK5;H0YCR7;E9PMA9;E9PR82;E9PMI1	P13489;E9PMJ3;E9PLZ3;E9PIM9	Ribonuclease inhibitor	RNH1	sp|P13489|RINI_HUMAN Ribonuclease inhibitor OS=Homo sapiens OX=9606 GN=RNH1 PE=1 SV=2;tr|E9PMJ3|E9PMJ3_HUMAN Isoform of P13489, Ribonuclease inhibitor (Fragment) OS=Homo sapiens OX=9606 GN=RNH1 PE=1 SV=1;tr|E9PLZ3|E9PLZ3_HUMAN Isoform of P13489, Ribonuclea	10	12	12	12	12;6;6;6;5;5;5;4;2;2	12;6;6;6;5;5;5;4;2;2	12;6;6;6;5;5;5;4;2;2	0	0	0	0	0	0	0	0	0	1	1	1	1	1	1	0	1	0	5	2	3	9	10	6	3	6	4	9	8	9	10	9	10	5	5	0	0	0
P13639	P13639	Elongation factor 2	EEF2	sp|P13639|EF2_HUMAN Elongation factor 2 OS=Homo sapiens OX=9606 GN=EEF2 PE=1 SV=4	1	27	27	26	27	27	26	0	0	0	0	0	0	0	0	0	9	8	11	8	9	10	11	11	10	20	19	16	21	20	18	21	21	21	19	19	20	20	19	18	19	19	18	0	0
P13674-3;P13674-2;P13674	P13674-3;P13674-2;P13674	Prolyl 4-hydroxylase subunit alpha-1	P4HA1	sp|P13674-3|P4HA1_HUMAN Isoform of P13674, Isoform 3 of Prolyl 4-hydroxylase subunit alpha-1 OS=Homo sapiens OX=9606 GN=P4HA1;sp|P13674-2|P4HA1_HUMAN Isoform of P13674, Isoform 2 of Prolyl 4-hydroxylase subunit alpha-1 OS=Homo sapiens OX=9606 GN=P4HA1;sp|P	3	1	1	1	1;1;1	1;1;1	1;1;1	0	0	0	0	0	0	0	0	0	0	0	0	0	0	0	0	0	0	1	1	1	1	1	1	1	1	1	1	0	1	1	1	1	1	1	1	0	0
P13807-2;P13807;M0QYU1;P54840	P13807-2;P13807	Glycogen [starch] synthase, muscle	GYS1	sp|P13807-2|GYS1_HUMAN Isoform of P13807, Isoform 2 of Glycogen [starch] synthase, muscle OS=Homo sapiens OX=9606 GN=GYS1;sp|P13807|GYS1_HUMAN Glycogen [starch] synthase, muscle OS=Homo sapiens OX=9606 GN=GYS1 PE=1 SV=2	4	41	41	41	41;41;2;2	41;41;2;2	41;41;2;2	0	0	0	0	0	0	0	0	0	39	41	36	37	38	35	37	38	35	18	16	16	21	19	16	22	21	21	0	0	0	0	0	0	0	0	0	0	0
P13929-3;P13929-2;P13929;K7EPM1;K7EKN2;E5RGZ4;E5RI09;E5RG95;K7EP84;E5RJH5	P13929-3;P13929-2;P13929;K7EPM1;K7EKN2;E5RGZ4	Beta-enolase;Enolase	ENO3	sp|P13929-3|ENOB_HUMAN Isoform of P13929, Isoform 3 of Beta-enolase OS=Homo sapiens OX=9606 GN=ENO3;sp|P13929-2|ENOB_HUMAN Isoform of P13929, Isoform 2 of Beta-enolase OS=Homo sapiens OX=9606 GN=ENO3;sp|P13929|ENOB_HUMAN Beta-enolase OS=Homo sapiens OX=960	10	6	5	5	6;6;6;3;3;3;2;2;1;1	5;5;5;2;2;2;1;1;1;1	5;5;5;2;2;2;1;1;1;1	0	0	0	0	0	0	0	0	0	0	1	0	1	1	1	1	0	0	0	0	0	0	2	4	0	6	0	1	1	0	1	0	1	1	1	1	0	0
P14174	P14174	Macrophage migration inhibitory factor	MIF	sp|P14174|MIF_HUMAN Macrophage migration inhibitory factor OS=Homo sapiens OX=9606 GN=MIF PE=1 SV=4	1	1	1	1	1	1	1	0	0	0	0	0	0	0	0	0	1	1	1	1	1	1	1	1	0	1	1	1	1	1	1	1	1	1	1	1	1	1	1	1	1	1	1	0	0
P14543-2;P14543	P14543-2;P14543	Nidogen-1	NID1	sp|P14543-2|NID1_HUMAN Isoform of P14543, Isoform 2 of Nidogen-1 OS=Homo sapiens OX=9606 GN=NID1;sp|P14543|NID1_HUMAN Nidogen-1 OS=Homo sapiens OX=9606 GN=NID1 PE=1 SV=3	2	5	5	5	5;5	5;5	5;5	0	0	0	0	0	0	0	0	0	0	0	0	0	0	0	0	0	0	5	4	4	0	1	1	1	1	1	0	0	0	0	0	0	0	0	0	0	0
P14618;P14618-2;B4DNK4;P14618-3;H3BTN5;H3BQ34;H3BUW1;H3BTJ2;H3BT25;H3BR70;H3BU13;H3BN34;H3BQZ3;P30613-2;P30613	P14618;P14618-2;B4DNK4;P14618-3;H3BTN5;H3BQ34	Pyruvate kinase PKM;Pyruvate kinase	PKM	sp|P14618|KPYM_HUMAN Pyruvate kinase PKM OS=Homo sapiens OX=9606 GN=PKM PE=1 SV=4;sp|P14618-2|KPYM_HUMAN Isoform of P14618, Isoform M1 of Pyruvate kinase PKM OS=Homo sapiens OX=9606 GN=PKM;tr|B4DNK4|B4DNK4_HUMAN Isoform of P14618, Pyruvate kinase OS=Homo s	15	14	14	14	14;12;11;11;10;8;6;6;5;5;2;1;1;1;1	14;12;11;11;10;8;6;6;5;5;2;1;1;1;1	14;12;11;11;10;8;6;6;5;5;2;1;1;1;1	4	4	4	4	4	3	4	4	4	7	7	7	7	5	6	7	7	6	13	10	11	14	13	12	12	12	9	3	3	3	4	3	3	3	3	3	4	4
P14854	P14854	Cytochrome c oxidase subunit 6B1	COX6B1	sp|P14854|CX6B1_HUMAN Cytochrome c oxidase subunit 6B1 OS=Homo sapiens OX=9606 GN=COX6B1 PE=1 SV=2	1	2	2	2	2	2	2	0	0	0	0	0	0	0	0	0	1	1	1	1	1	1	1	1	1	1	0	0	2	2	2	2	1	2	0	0	0	0	0	0	0	0	0	0	0
P14866;M0QXS5;P14866-2;M0QYT0;M0R076;B4DVF8;M0R1W6;H7C464;M0QYL7;B7WPG3;C9IYN3;D6W592;Q8WVV9-5;Q8WVV9-4;Q8WVV9	P14866;M0QXS5;P14866-2;M0QYT0	Heterogeneous nuclear ribonucleoprotein L	HNRNPL	sp|P14866|HNRPL_HUMAN Heterogeneous nuclear ribonucleoprotein L OS=Homo sapiens OX=9606 GN=HNRNPL PE=1 SV=2;tr|M0QXS5|M0QXS5_HUMAN Isoform of P14866, Heterogeneous nuclear ribonucleoprotein L (Fragment) OS=Homo sapiens OX=9606 GN=HNRNPL PE=1 SV=1;sp|P14866	15	15	15	15	15;14;14;8;3;3;3;1;1;1;1;1;1;1;1	15;14;14;8;3;3;3;1;1;1;1;1;1;1;1	15;14;14;8;3;3;3;1;1;1;1;1;1;1;1	0	0	0	0	0	0	0	0	0	9	8	9	10	7	8	9	9	8	8	9	8	9	8	8	11	9	9	8	9	9	9	8	8	8	8	8	0	0
P14868;P14868-2;C9J7S3;C9JLC1;H7BZ35;H7C278;C9JQM9	P14868;P14868-2	Aspartate--tRNA ligase, cytoplasmic	DARS	sp|P14868|SYDC_HUMAN Aspartate--tRNA ligase, cytoplasmic OS=Homo sapiens OX=9606 GN=DARS PE=1 SV=2;sp|P14868-2|SYDC_HUMAN Isoform of P14868, Isoform 2 of Aspartate--tRNA ligase, cytoplasmic OS=Homo sapiens OX=9606 GN=DARS	7	27	27	27	27;21;11;11;10;8;7	27;21;11;11;10;8;7	27;21;11;11;10;8;7	0	0	0	0	0	0	0	0	0	16	17	19	19	18	19	17	19	18	22	22	19	24	23	23	23	21	23	22	21	20	25	23	24	20	18	13	0	0
P14923;C9JTX4;C9J826;C9JK18;C9JKY1;C9JPI2;K7ERP3;A0A2R8Y6G0;A0A2R8Y804;A0A2R8Y543;A0A2R8Y5C3;A0A2R8Y750;A0A2R8Y5Z1;B4DGU4;A0A2R8YCH5;A0A2R8Y7Z0;A0A2R8Y5A3;P35222	P14923	Junction plakoglobin	JUP	sp|P14923|PLAK_HUMAN Junction plakoglobin OS=Homo sapiens OX=9606 GN=JUP PE=1 SV=3	18	32	32	31	32;13;13;13;13;4;4;3;3;3;3;3;3;3;3;3;3;3	32;13;13;13;13;4;4;3;3;3;3;3;3;3;3;3;3;3	31;12;12;12;12;3;3;3;3;3;3;3;3;3;3;3;3;3	2	2	0	2	2	2	2	2	2	3	4	4	4	3	3	3	4	3	20	14	14	21	31	21	17	30	23	7	4	7	5	5	6	6	3	7	2	2
P15104	P15104	Glutamine synthetase	GLUL	sp|P15104|GLNA_HUMAN Glutamine synthetase OS=Homo sapiens OX=9606 GN=GLUL PE=1 SV=4	1	1	1	1	1	1	1	0	0	0	0	0	0	0	0	0	0	0	0	0	0	0	0	0	0	0	0	0	0	0	0	0	0	0	1	1	1	1	0	0	0	0	0	0	0
P15880;H0YEN5;I3L404;E9PM36;E9PMM9;E9PQD7;E9PPT0;H3BNG3;H0YE27	P15880;H0YEN5;I3L404;E9PM36;E9PMM9;E9PQD7;E9PPT0	40S ribosomal protein S2	RPS2	sp|P15880|RS2_HUMAN 40S ribosomal protein S2 OS=Homo sapiens OX=9606 GN=RPS2 PE=1 SV=2;tr|H0YEN5|H0YEN5_HUMAN Isoform of P15880, 40S ribosomal protein S2 (Fragment) OS=Homo sapiens OX=9606 GN=RPS2 PE=1 SV=1;tr|I3L404|I3L404_HUMAN Isoform of P15880, 40S rib	9	16	16	16	16;15;10;10;10;10;8;1;1	16;15;10;10;10;10;8;1;1	16;15;10;10;10;10;8;1;1	0	0	0	0	0	0	0	0	0	12	13	13	13	13	13	13	12	13	14	13	12	13	14	13	14	14	15	16	16	16	15	15	15	16	14	14	0	0
P15924;P15924-3;P15924-2	P15924;P15924-3;P15924-2	Desmoplakin	DSP	sp|P15924|DESP_HUMAN Desmoplakin OS=Homo sapiens OX=9606 GN=DSP PE=1 SV=3;sp|P15924-3|DESP_HUMAN Isoform of P15924, Isoform DSPIa of Desmoplakin OS=Homo sapiens OX=9606 GN=DSP;sp|P15924-2|DESP_HUMAN Isoform of P15924, Isoform DPII of Desmoplakin OS=Homo sa	3	208	208	208	208;154;134	208;154;134	208;154;134	12	13	4	16	16	10	16	17	8	25	26	26	25	26	26	23	25	24	125	90	104	128	198	124	95	188	108	35	28	35	32	34	24	34	27	38	12	13
P16402	P16402	Histone H1.3	HIST1H1D	sp|P16402|H13_HUMAN Histone H1.3 OS=Homo sapiens OX=9606 GN=HIST1H1D PE=1 SV=2	1	22	9	8	22	9	8	2	2	2	2	2	2	2	2	2	18	19	16	18	18	18	14	17	16	19	16	18	20	17	20	18	18	17	13	14	14	16	16	16	12	14	15	0	0
P16403	P16403	Histone H1.2	HIST1H1C	sp|P16403|H12_HUMAN Histone H1.2 OS=Homo sapiens OX=9606 GN=HIST1H1C PE=1 SV=2	1	24	24	11	24	24	11	2	2	2	2	2	2	2	2	2	21	21	19	21	20	20	18	19	17	22	20	22	23	19	24	22	22	20	18	19	20	21	21	21	17	17	19	2	2
P16615-5;P16615-2;P16615-3;P16615;H7C5W9;P16615-4;O14983-3;O14983-2;Q93084-4;Q93084-2;O14983;Q93084-3;Q93084-7;Q93084;Q93084-6;Q93084-5;H3BTW4	P16615-5;P16615-2;P16615-3;P16615;H7C5W9;P16615-4	Sarcoplasmic/endoplasmic reticulum calcium ATPase 2	ATP2A2	sp|P16615-5|AT2A2_HUMAN Isoform of P16615, Isoform 5 of Sarcoplasmic/endoplasmic reticulum calcium ATPase 2 OS=Homo sapiens OX=9606 GN=ATP2A2;sp|P16615-2|AT2A2_HUMAN Isoform of P16615, Isoform 2 of Sarcoplasmic/endoplasmic reticulum calcium ATPase 2 OS=Hom	17	9	9	9	9;9;9;9;8;8;2;2;2;2;2;2;2;2;2;2;1	9;9;9;9;8;8;2;2;2;2;2;2;2;2;2;2;1	9;9;9;9;8;8;2;2;2;2;2;2;2;2;2;2;1	0	0	0	0	0	0	0	0	0	0	0	0	0	0	0	0	0	0	5	6	6	4	8	4	8	8	9	2	2	1	2	1	1	2	1	1	0	0
P16989;P16989-3;P16989-2;A0A0D9SEI8	P16989;P16989-3;P16989-2	Y-box-binding protein 3	YBX3	sp|P16989|YBOX3_HUMAN Y-box-binding protein 3 OS=Homo sapiens OX=9606 GN=YBX3 PE=1 SV=4;sp|P16989-3|YBOX3_HUMAN Isoform of P16989, Isoform 3 of Y-box-binding protein 3 OS=Homo sapiens OX=9606 GN=YBX3;sp|P16989-2|YBOX3_HUMAN Isoform of P16989, Isoform 2 of	4	13	7	7	13;12;11;4	7;6;5;1	7;6;5;1	0	0	0	0	0	0	0	0	0	10	10	10	8	6	8	12	12	12	10	11	11	8	11	9	11	11	11	6	6	6	7	7	7	6	6	7	0	0
P17040-2;P17040-3;P17040;P17040-4	P17040-2;P17040-3;P17040	Zinc finger and SCAN domain-containing protein 20	ZSCAN20	sp|P17040-2|ZSC20_HUMAN Isoform of P17040, Isoform 2 of Zinc finger and SCAN domain-containing protein 20 OS=Homo sapiens OX=9606 GN=ZSCAN20;sp|P17040-3|ZSC20_HUMAN Isoform of P17040, Isoform 3 of Zinc finger and SCAN domain-containing protein 20 OS=Homo s	4	3	3	1	3;3;3;1	3;3;3;1	1;1;1;1	0	0	0	0	0	0	0	0	0	1	1	1	1	1	1	1	1	1	3	1	3	3	2	3	3	3	1	3	3	3	3	3	3	3	3	3	0	0
P17066;P48741	P17066;P48741	Heat shock 70 kDa protein 6;Putative heat shock 70 kDa protein 7	HSPA6;HSPA7	sp|P17066|HSP76_HUMAN Heat shock 70 kDa protein 6 OS=Homo sapiens OX=9606 GN=HSPA6 PE=1 SV=2;sp|P48741|HSP77_HUMAN Putative heat shock 70 kDa protein 7 OS=Homo sapiens OX=9606 GN=HSPA7 PE=5 SV=2	2	14	1	1	14;7	1;1	1;1	5	6	6	5	5	5	4	5	6	13	13	12	13	12	12	12	12	12	13	12	13	13	13	13	13	13	13	12	12	12	12	12	12	11	12	11	1	1
P17302	P17302	Gap junction alpha-1 protein	GJA1	sp|P17302|CXA1_HUMAN Gap junction alpha-1 protein OS=Homo sapiens OX=9606 GN=GJA1 PE=1 SV=2	1	13	13	13	13	13	13	0	0	0	0	0	0	0	0	0	12	12	12	11	10	13	13	13	13	1	1	1	1	1	1	1	1	1	0	0	0	0	0	0	0	0	0	0	0
P17544-2;P17544-6;P17544-4;P17544-3;P17544;K7ELQ4;K7ESA4;P17544-5	P17544-2;P17544-6;P17544-4;P17544-3;P17544;K7ELQ4	Cyclic AMP-dependent transcription factor ATF-7	ATF7	sp|P17544-2|ATF7_HUMAN Isoform of P17544, Isoform 1 of Cyclic AMP-dependent transcription factor ATF-7 OS=Homo sapiens OX=9606 GN=ATF7;sp|P17544-6|ATF7_HUMAN Isoform of P17544, Isoform 6 of Cyclic AMP-dependent transcription factor ATF-7 OS=Homo sapiens OX	8	20	20	18	20;20;19;18;18;15;5;5	20;20;19;18;18;15;5;5	18;18;17;16;16;13;3;3	0	0	0	0	0	0	0	0	0	19	20	19	20	19	20	19	18	19	0	0	0	0	0	0	0	0	0	0	0	0	0	0	0	0	0	0	0	0
P17612;K7ENJ5;A0A087WVC4;A0A0A0MS54;P22694-10;P22694-4;P22694-3;P17612-2;P22694;P22694-5;P22694-7;P22694-6;P22694-9;P22694-2	P17612;K7ENJ5;A0A087WVC4;A0A0A0MS54;P22694-10;P22694-4;P22694-3;P17612-2;P22694;P22694-5;P22694-7;P22694-6;P22694-9;P22694-2	cAMP-dependent protein kinase catalytic subunit alpha;cAMP-dependent protein kinase catalytic subunit beta	PRKACA;PRKACB	sp|P17612|KAPCA_HUMAN cAMP-dependent protein kinase catalytic subunit alpha OS=Homo sapiens OX=9606 GN=PRKACA PE=1 SV=2;tr|K7ENJ5|K7ENJ5_HUMAN Isoform of P17612, cAMP-dependent protein kinase catalytic subunit alpha OS=Homo sapiens OX=9606 GN=PRKACA PE=1 S	14	2	2	2	2;1;1;1;1;1;1;1;1;1;1;1;1;1	2;1;1;1;1;1;1;1;1;1;1;1;1;1	2;1;1;1;1;1;1;1;1;1;1;1;1;1	1	1	1	1	1	1	1	1	1	2	0	2	1	2	2	2	2	1	0	0	0	0	0	1	0	0	0	0	0	0	0	0	0	0	0	0	1	1
P17812;P17812-2;Q9NRF8	P17812;P17812-2	CTP synthase 1	CTPS1	sp|P17812|PYRG1_HUMAN CTP synthase 1 OS=Homo sapiens OX=9606 GN=CTPS1 PE=1 SV=2;sp|P17812-2|PYRG1_HUMAN Isoform of P17812, Isoform 2 of CTP synthase 1 OS=Homo sapiens OX=9606 GN=CTPS1	3	25	25	25	25;16;2	25;16;2	25;16;2	0	0	0	0	0	0	0	0	0	3	3	5	7	4	6	2	2	0	17	21	19	22	21	20	13	12	15	20	18	19	20	20	18	14	13	7	0	0
P17844;P17844-2;J3KTA4;J3QRQ7;J3QSF1;J3KRZ1;J3QR02;J3KRX8;J3KTQ4;X6RLV5;J3QKN9;J3QS79;J3QRN5	P17844;P17844-2;J3KTA4	Probable ATP-dependent RNA helicase DDX5	DDX5	sp|P17844|DDX5_HUMAN Probable ATP-dependent RNA helicase DDX5 OS=Homo sapiens OX=9606 GN=DDX5 PE=1 SV=1;sp|P17844-2|DDX5_HUMAN Isoform of P17844, Isoform 2 of Probable ATP-dependent RNA helicase DDX5 OS=Homo sapiens OX=9606 GN=DDX5;tr|J3KTA4|J3KTA4_HUMAN I	13	36	36	26	36;35;34;13;12;12;8;8;6;4;2;1;1	36;35;34;13;12;12;8;8;6;4;2;1;1	26;25;24;10;7;4;8;8;6;4;2;1;1	2	2	1	2	2	2	2	1	2	24	23	24	23	24	24	26	25	23	28	28	30	32	31	31	29	30	31	26	26	27	28	29	29	27	26	22	2	2
P17987;E7ERF2;F5H282;E7EQR6;F5GZ03;F5H136;F5GZI8;F5H676;F5H726;F5H7Y1;F5GYL4	P17987;E7ERF2;F5H282;E7EQR6	T-complex protein 1 subunit alpha	TCP1	sp|P17987|TCPA_HUMAN T-complex protein 1 subunit alpha OS=Homo sapiens OX=9606 GN=TCP1 PE=1 SV=1;tr|E7ERF2|E7ERF2_HUMAN Isoform of P17987, T-complex protein 1 subunit alpha OS=Homo sapiens OX=9606 GN=TCP1 PE=1 SV=1;tr|F5H282|F5H282_HUMAN Isoform of P17987,	11	27	27	27	27;18;17;17;9;8;6;5;4;3;3	27;18;17;17;9;8;6;5;4;3;3	27;18;17;17;9;8;6;5;4;3;3	0	0	0	0	0	0	0	0	0	16	16	19	15	16	17	16	15	16	21	21	20	20	23	23	20	20	22	21	22	22	20	21	21	22	20	20	0	0
P18077;C9K025;F8WBS5;F8WB72	P18077;C9K025	60S ribosomal protein L35a	RPL35A	sp|P18077|RL35A_HUMAN 60S ribosomal protein L35a OS=Homo sapiens OX=9606 GN=RPL35A PE=1 SV=2;tr|C9K025|C9K025_HUMAN Isoform of P18077, 60S ribosomal protein L35a (Fragment) OS=Homo sapiens OX=9606 GN=RPL35A PE=1 SV=1	4	14	14	14	14;9;5;5	14;9;5;5	14;9;5;5	0	0	0	0	0	0	0	0	0	13	13	13	13	13	11	11	12	12	13	12	12	13	12	13	12	13	12	11	11	11	11	11	11	11	11	11	0	0
P18124;A8MUD9;C9JIJ5;C9JZ88	P18124;A8MUD9	60S ribosomal protein L7	RPL7	sp|P18124|RL7_HUMAN 60S ribosomal protein L7 OS=Homo sapiens OX=9606 GN=RPL7 PE=1 SV=1;tr|A8MUD9|A8MUD9_HUMAN Isoform of P18124, 60S ribosomal protein L7 OS=Homo sapiens OX=9606 GN=RPL7 PE=1 SV=1	4	26	26	26	26;22;10;9	26;22;10;9	26;22;10;9	0	0	0	0	0	0	0	0	0	18	18	17	19	18	18	18	18	17	22	18	20	22	21	23	23	21	20	19	19	18	19	19	19	20	19	18	0	0
P18583-6;P18583-10;P18583-3;P18583-4;P18583-7;P18583;P18583-5;P18583-9;P18583-2;H7C1M2;J3QSZ5;P18583-8	P18583-6;P18583-10;P18583-3;P18583-4;P18583-7;P18583;P18583-5;P18583-9;P18583-2;H7C1M2	Protein SON	SON	sp|P18583-6|SON_HUMAN Isoform of P18583, Isoform E of Protein SON OS=Homo sapiens OX=9606 GN=SON;sp|P18583-10|SON_HUMAN Isoform of P18583, Isoform J of Protein SON OS=Homo sapiens OX=9606 GN=SON;sp|P18583-3|SON_HUMAN Isoform of P18583, Isoform B of Protein	12	4	4	4	4;4;4;4;4;4;4;4;3;2;1;1	4;4;4;4;4;4;4;4;3;2;1;1	4;4;4;4;4;4;4;4;3;2;1;1	0	0	0	0	0	0	0	0	0	3	3	3	3	3	3	3	3	3	1	2	1	1	1	1	1	2	2	0	0	0	0	0	0	0	0	0	0	0
P18615;P18615-3;A0A0A0MT02;A0A0A0MSN9;P18615-4;A2ABK4;A0A0G2JI50;E9PD43	P18615;P18615-3;A0A0A0MT02;A0A0A0MSN9;P18615-4;A2ABK4;A0A0G2JI50;E9PD43	Negative elongation factor E	NELFE	sp|P18615|NELFE_HUMAN Negative elongation factor E OS=Homo sapiens OX=9606 GN=NELFE PE=1 SV=3;sp|P18615-3|NELFE_HUMAN Isoform of P18615, Isoform 2 of Negative elongation factor E OS=Homo sapiens OX=9606 GN=NELFE;tr|A0A0A0MT02|A0A0A0MT02_HUMAN Isoform of P1	8	6	6	6	6;6;4;4;4;3;3;3	6;6;4;4;4;3;3;3	6;6;4;4;4;3;3;3	0	0	0	0	0	0	0	0	0	0	0	0	0	0	0	0	0	0	1	2	1	4	5	4	4	5	5	2	0	0	2	2	2	2	2	2	0	0
P19338;H7BY16;C9JYW2;C9JLB1;C9J1H7;C9JWL1	P19338;H7BY16	Nucleolin	NCL	sp|P19338|NUCL_HUMAN Nucleolin OS=Homo sapiens OX=9606 GN=NCL PE=1 SV=3;tr|H7BY16|H7BY16_HUMAN Isoform of P19338, Nucleolin (Fragment) OS=Homo sapiens OX=9606 GN=NCL PE=1 SV=8	6	21	21	21	21;14;1;1;1;1	21;14;1;1;1;1	21;14;1;1;1;1	1	1	1	1	1	1	1	1	1	15	17	17	17	17	17	17	17	17	15	12	14	16	17	15	14	16	14	13	13	8	15	15	15	15	13	8	1	1
P19387;H3BRR2	P19387	DNA-directed RNA polymerase II subunit RPB3	POLR2C	sp|P19387|RPB3_HUMAN DNA-directed RNA polymerase II subunit RPB3 OS=Homo sapiens OX=9606 GN=POLR2C PE=1 SV=2	2	25	25	25	25;6	25;6	25;6	9	8	9	10	8	10	8	10	8	17	20	18	19	17	17	16	15	16	19	18	18	20	19	20	19	20	19	23	22	24	25	24	20	22	20	19	9	8
P19388;A0A087WVZ9;A0A0A0MQR7;A0A087WWX0;A0A087WVN5;K7EQN2;K7EJ87	P19388;A0A087WVZ9;A0A0A0MQR7;A0A087WWX0	DNA-directed RNA polymerases I, II, and III subunit RPABC1	POLR2E	sp|P19388|RPAB1_HUMAN DNA-directed RNA polymerases I, II, and III subunit RPABC1 OS=Homo sapiens OX=9606 GN=POLR2E PE=1 SV=4;tr|A0A087WVZ9|A0A087WVZ9_HUMAN Isoform of P19388, DNA-directed RNA polymerases I, II, and III subunit RPABC1 OS=Homo sapiens OX=960	7	17	17	17	17;16;16;9;4;3;3	17;16;16;9;4;3;3	17;16;16;9;4;3;3	5	6	6	7	6	6	6	6	6	13	14	13	14	13	12	12	12	12	16	15	16	16	15	15	14	16	14	16	17	17	16	15	16	16	15	15	5	6
P19474;P19474-2;H0YDP8	P19474;P19474-2	E3 ubiquitin-protein ligase TRIM21	TRIM21	sp|P19474|RO52_HUMAN E3 ubiquitin-protein ligase TRIM21 OS=Homo sapiens OX=9606 GN=TRIM21 PE=1 SV=1;sp|P19474-2|RO52_HUMAN Isoform of P19474, Isoform 2 of E3 ubiquitin-protein ligase TRIM21 OS=Homo sapiens OX=9606 GN=TRIM21	3	28	28	28	28;21;4	28;21;4	28;21;4	0	0	0	0	0	0	0	0	0	9	7	8	6	8	8	7	8	7	0	0	0	0	0	0	0	0	0	28	27	28	28	27	24	25	23	24	0	0
P20042	P20042	Eukaryotic translation initiation factor 2 subunit 2	EIF2S2	sp|P20042|IF2B_HUMAN Eukaryotic translation initiation factor 2 subunit 2 OS=Homo sapiens OX=9606 GN=EIF2S2 PE=1 SV=2	1	2	2	2	2	2	2	0	0	0	0	0	0	0	0	0	0	0	0	0	0	0	0	0	0	2	2	2	2	2	2	2	2	1	0	0	0	0	0	0	0	0	0	0	0
P20340-4;P20340-2;P20340;C9JB90;F5H3K7;C9JU14;J3KR73;P20340-3;Q9NRW1-2;Q9NRW1;Q14964	P20340-4;P20340-2;P20340;C9JB90;F5H3K7;C9JU14;J3KR73;P20340-3;Q9NRW1-2;Q9NRW1;Q14964	Ras-related protein Rab-6A;Ras-related protein Rab-6B;Ras-related protein Rab-39A	RAB6A;RAB6B;RAB39A	sp|P20340-4|RAB6A_HUMAN Isoform of P20340, Isoform 4 of Ras-related protein Rab-6A OS=Homo sapiens OX=9606 GN=RAB6A;sp|P20340-2|RAB6A_HUMAN Isoform of P20340, Isoform 2 of Ras-related protein Rab-6A OS=Homo sapiens OX=9606 GN=RAB6A;sp|P20340|RAB6A_HUMAN Ra	11	2	2	2	2;2;2;1;1;1;1;1;1;1;1	2;2;2;1;1;1;1;1;1;1;1	2;2;2;1;1;1;1;1;1;1;1	0	0	0	0	0	0	0	0	0	0	0	0	0	0	0	1	0	1	1	2	1	1	1	1	2	1	2	0	0	0	0	0	0	0	0	0	0	0
P20618	P20618	Proteasome subunit beta type-1	PSMB1	sp|P20618|PSB1_HUMAN Proteasome subunit beta type-1 OS=Homo sapiens OX=9606 GN=PSMB1 PE=1 SV=2	1	2	2	2	2	2	2	1	1	1	1	1	1	1	1	1	0	0	0	0	1	1	0	1	0	0	1	1	1	1	0	1	1	1	0	0	0	0	0	0	0	0	0	1	1
P20700;E9PBF6;A0A0D9SFE5;A0A0D9SFY5;Q03252	P20700;E9PBF6;A0A0D9SFE5	Lamin-B1	LMNB1	sp|P20700|LMNB1_HUMAN Lamin-B1 OS=Homo sapiens OX=9606 GN=LMNB1 PE=1 SV=2;tr|E9PBF6|E9PBF6_HUMAN Isoform of P20700, Lamin-B1 OS=Homo sapiens OX=9606 GN=LMNB1 PE=1 SV=1;tr|A0A0D9SFE5|A0A0D9SFE5_HUMAN Isoform of P20700, Lamin B1, isoform CRA_a OS=Homo sapien	5	20	18	18	20;19;16;9;3	18;17;16;9;1	18;17;16;9;1	0	0	0	0	0	0	0	0	0	7	6	7	7	6	5	7	7	6	12	13	11	18	17	16	15	13	14	10	9	7	11	11	11	10	7	7	0	0
P21281;H0YC04;E5RGH6;C9JL73;P15313;H0YAT8;C9JNS9	P21281;H0YC04	V-type proton ATPase subunit B, brain isoform	ATP6V1B2	sp|P21281|VATB2_HUMAN V-type proton ATPase subunit B, brain isoform OS=Homo sapiens OX=9606 GN=ATP6V1B2 PE=1 SV=3;tr|H0YC04|H0YC04_HUMAN Isoform of P21281, V-type proton ATPase subunit B, brain isoform (Fragment) OS=Homo sapiens OX=9606 GN=ATP6V1B2 PE=1 SV	7	10	10	10	10;6;4;4;4;3;2	10;6;4;4;4;3;2	10;6;4;4;4;3;2	0	0	0	0	0	0	0	0	0	0	0	0	0	0	0	0	0	0	1	1	1	8	8	6	2	2	1	2	1	1	3	4	5	1	0	0	0	0
P21796;C9JI87	P21796;C9JI87	Voltage-dependent anion-selective channel protein 1	VDAC1	sp|P21796|VDAC1_HUMAN Voltage-dependent anion-selective channel protein 1 OS=Homo sapiens OX=9606 GN=VDAC1 PE=1 SV=2;tr|C9JI87|C9JI87_HUMAN Isoform of P21796, Voltage-dependent anion-selective channel protein 1 (Fragment) OS=Homo sapiens OX=9606 GN=VDAC1 P	2	10	10	10	10;6	10;6	10;6	0	0	0	0	0	0	0	0	0	6	3	6	8	8	7	6	7	8	8	7	7	8	10	8	9	9	10	7	6	6	6	7	6	8	6	8	0	0
P22087;M0QXL5;M0R299;M0R2Q4;M0R0P1;M0R2U2;M0R1H0;M0R2B0;M0QXC9	P22087;M0QXL5;M0R299;M0R2Q4;M0R0P1;M0R2U2;M0R1H0;M0R2B0	rRNA 2-O-methyltransferase fibrillarin	FBL	sp|P22087|FBRL_HUMAN rRNA 2-O-methyltransferase fibrillarin OS=Homo sapiens OX=9606 GN=FBL PE=1 SV=2;tr|M0QXL5|M0QXL5_HUMAN Isoform of P22087, rRNA 2-O-methyltransferase fibrillarin (Fragment) OS=Homo sapiens OX=9606 GN=FBL PE=1 SV=1;tr|M0R299|M0R299_HUM	9	19	19	18	19;18;16;16;14;12;12;12;1	19;18;16;16;14;12;12;12;1	18;17;15;15;13;12;12;12;1	0	0	0	0	0	0	0	0	0	12	12	11	13	13	12	12	11	11	16	15	14	19	18	16	15	17	15	18	17	17	17	18	17	16	18	16	0	0
P22314-2;P22314;Q5JRR6	P22314-2;P22314;Q5JRR6	Ubiquitin-like modifier-activating enzyme 1	UBA1	sp|P22314-2|UBA1_HUMAN Isoform of P22314, Isoform 2 of Ubiquitin-like modifier-activating enzyme 1 OS=Homo sapiens OX=9606 GN=UBA1;sp|P22314|UBA1_HUMAN Ubiquitin-like modifier-activating enzyme 1 OS=Homo sapiens OX=9606 GN=UBA1 PE=1 SV=3;tr|Q5JRR6|Q5JRR6_H	3	4	4	4	4;4;3	4;4;3	4;4;3	1	2	2	2	2	2	2	2	2	2	2	2	2	2	2	2	2	1	1	1	0	3	3	1	2	1	0	1	1	1	1	1	1	1	1	1	1	2
P22528	P22528	Cornifin-B	SPRR1B	sp|P22528|SPR1B_HUMAN Cornifin-B OS=Homo sapiens OX=9606 GN=SPRR1B PE=1 SV=2	1	4	4	1	4	4	1	0	0	0	0	0	0	1	1	0	2	2	2	2	2	2	2	2	2	4	3	4	4	4	4	4	4	4	1	1	2	2	2	1	2	2	2	0	0
P22532;P35326;P35325;P22531;Q9BYE4;Q96RM1	P22532;P35326;P35325;P22531;Q9BYE4	Small proline-rich protein 2D;Small proline-rich protein 2A;Small proline-rich protein 2B;Small proline-rich protein 2E;Small proline-rich protein 2G	SPRR2D;SPRR2A;SPRR2B;SPRR2E;SPRR2G	sp|P22532|SPR2D_HUMAN Small proline-rich protein 2D OS=Homo sapiens OX=9606 GN=SPRR2D PE=2 SV=2;sp|P35326|SPR2A_HUMAN Small proline-rich protein 2A OS=Homo sapiens OX=9606 GN=SPRR2A PE=1 SV=1;sp|P35325|SPR2B_HUMAN Small proline-rich protein 2B OS=Homo sapi	6	4	4	4	4;3;3;3;2;1	4;3;3;3;2;1	4;3;3;3;2;1	0	0	0	0	0	0	0	0	0	1	1	1	1	1	1	1	1	1	2	1	3	2	3	3	2	3	2	1	0	0	2	0	1	1	0	1	0	0
P22626;P22626-2;A0A087WUI2	P22626;P22626-2;A0A087WUI2	Heterogeneous nuclear ribonucleoproteins A2/B1	HNRNPA2B1	sp|P22626|ROA2_HUMAN Heterogeneous nuclear ribonucleoproteins A2/B1 OS=Homo sapiens OX=9606 GN=HNRNPA2B1 PE=1 SV=2;sp|P22626-2|ROA2_HUMAN Isoform of P22626, Isoform A2 of Heterogeneous nuclear ribonucleoproteins A2/B1 OS=Homo sapiens OX=9606 GN=HNRNPA2B1;t	3	14	14	13	14;13;10	14;13;10	13;12;9	0	0	0	0	0	0	0	0	0	12	12	13	10	11	11	13	14	13	8	8	8	8	8	7	8	8	8	11	11	11	10	10	9	11	11	10	0	0
P22735;P22735-2	P22735;P22735-2	Protein-glutamine gamma-glutamyltransferase K	TGM1	sp|P22735|TGM1_HUMAN Protein-glutamine gamma-glutamyltransferase K OS=Homo sapiens OX=9606 GN=TGM1 PE=1 SV=4;sp|P22735-2|TGM1_HUMAN Isoform of P22735, Isoform 2 of Protein-glutamine gamma-glutamyltransferase K OS=Homo sapiens OX=9606 GN=TGM1	2	3	3	3	3;2	3;2	3;2	0	0	0	0	0	0	0	0	0	0	0	0	0	0	0	0	0	0	2	0	1	3	3	3	2	3	2	0	0	0	0	0	0	0	0	0	0	0
P23246;P23246-2;H0Y9K7	P23246;P23246-2	Splicing factor, proline- and glutamine-rich	SFPQ	sp|P23246|SFPQ_HUMAN Splicing factor, proline- and glutamine-rich OS=Homo sapiens OX=9606 GN=SFPQ PE=1 SV=2;sp|P23246-2|SFPQ_HUMAN Isoform of P23246, Isoform Short of Splicing factor, proline- and glutamine-rich OS=Homo sapiens OX=9606 GN=SFPQ	3	5	4	4	5;4;1	4;3;1	4;3;1	0	0	0	0	0	0	0	0	0	0	0	0	0	0	0	0	0	0	1	2	2	1	1	1	1	1	1	5	4	5	4	3	4	4	5	2	0	0
P23258;Q9NRH3;K7EIS0;K7EKE5	P23258;Q9NRH3	Tubulin gamma-1 chain;Tubulin gamma-2 chain	TUBG1;TUBG2	sp|P23258|TBG1_HUMAN Tubulin gamma-1 chain OS=Homo sapiens OX=9606 GN=TUBG1 PE=1 SV=2;sp|Q9NRH3|TBG2_HUMAN Tubulin gamma-2 chain OS=Homo sapiens OX=9606 GN=TUBG2 PE=2 SV=1	4	25	25	25	25;18;11;7	25;18;11;7	25;18;11;7	0	0	0	0	0	0	0	0	0	6	9	10	9	7	8	6	6	5	14	13	12	19	20	13	14	14	16	20	19	21	21	19	15	20	13	12	0	0
P23396;P23396-2;E9PL09;E9PPU1;H0YEU2;F2Z2S8;H0YCJ7;H0YF32;E9PQ96;E9PJH4;E9PK82;E9PSF4;E9PQX2;H0YES8;E9PJN9	P23396;P23396-2;E9PL09;E9PPU1;H0YEU2;F2Z2S8;H0YCJ7	40S ribosomal protein S3	RPS3	sp|P23396|RS3_HUMAN 40S ribosomal protein S3 OS=Homo sapiens OX=9606 GN=RPS3 PE=1 SV=2;sp|P23396-2|RS3_HUMAN Isoform of P23396, Isoform 2 of 40S ribosomal protein S3 OS=Homo sapiens OX=9606 GN=RPS3;tr|E9PL09|E9PL09_HUMAN Isoform of P23396, 40S ribosomal pr	15	20	20	20	20;19;18;13;12;11;10;9;8;8;8;5;3;1;1	20;19;18;13;12;11;10;9;8;8;8;5;3;1;1	20;19;18;13;12;11;10;9;8;8;8;5;3;1;1	0	0	0	0	0	0	0	0	0	17	17	16	17	16	16	14	16	14	16	15	16	17	16	15	17	17	16	18	16	18	18	18	18	16	17	17	0	0
P23490	P23490	Loricrin	LOR	sp|P23490|LORI_HUMAN Loricrin OS=Homo sapiens OX=9606 GN=LOR PE=1 SV=2	1	3	3	3	3	3	3	0	0	0	0	0	0	0	0	0	0	0	0	0	0	0	0	0	0	3	3	2	3	3	3	3	3	3	1	1	1	1	1	1	1	1	1	0	0
P23528;G3V1A4;E9PK25;E9PP50;E9PQB7;E9PLJ3;E9PS23	P23528;G3V1A4;E9PK25;E9PP50;E9PQB7;E9PLJ3;E9PS23	Cofilin-1	CFL1	sp|P23528|COF1_HUMAN Cofilin-1 OS=Homo sapiens OX=9606 GN=CFL1 PE=1 SV=3;tr|G3V1A4|G3V1A4_HUMAN Isoform of P23528, Cofilin 1 (Non-muscle), isoform CRA_a OS=Homo sapiens OX=9606 GN=CFL1 PE=1 SV=1;tr|E9PK25|E9PK25_HUMAN Isoform of P23528, Cofilin-1 OS=Homo s	7	26	26	22	26;25;25;24;16;13;13	26;25;25;24;16;13;13	22;21;21;20;12;12;13	1	1	1	1	1	1	1	1	1	14	16	14	15	14	13	13	12	13	20	16	20	22	20	22	18	20	16	22	23	23	23	24	22	19	18	18	1	1
P23582	P23582	C-type natriuretic peptide;CNP-22;CNP-29;CNP-53	NPPC	sp|P23582|ANFC_HUMAN C-type natriuretic peptide OS=Homo sapiens OX=9606 GN=NPPC PE=1 SV=1	1	1	1	1	1	1	1	0	0	0	0	0	0	0	0	0	1	1	1	1	1	1	1	1	1	0	0	0	0	0	0	0	0	0	0	0	0	0	0	0	0	0	0	0	0
P24928;P24928-2	P24928	DNA-directed RNA polymerase II subunit RPB1	POLR2A	sp|P24928|RPB1_HUMAN DNA-directed RNA polymerase II subunit RPB1 OS=Homo sapiens OX=9606 GN=POLR2A PE=1 SV=2	2	189	189	189	189;73	189;73	189;73	66	61	62	69	63	66	65	67	61	154	165	156	162	159	158	148	155	156	169	151	165	175	165	171	171	171	169	177	178	181	181	177	170	174	170	168	66	61
P25054-2;P25054-3;P25054	P25054-2;P25054-3;P25054	Adenomatous polyposis coli protein	APC	sp|P25054-2|APC_HUMAN Isoform of P25054, Isoform 2 of Adenomatous polyposis coli protein OS=Homo sapiens OX=9606 GN=APC;sp|P25054-3|APC_HUMAN Isoform of P25054, Isoform 1B of Adenomatous polyposis coli protein OS=Homo sapiens OX=9606 GN=APC;sp|P25054|APC_H	3	8	8	8	8;8;8	8;8;8	8;8;8	0	0	0	0	0	0	0	0	0	8	8	7	7	7	7	6	7	7	0	0	0	0	0	0	0	0	0	0	0	0	0	0	0	0	0	0	0	0
P25205;P25205-2;J3KQ69;Q7Z6P5	P25205;P25205-2;J3KQ69	DNA replication licensing factor MCM3	MCM3	sp|P25205|MCM3_HUMAN DNA replication licensing factor MCM3 OS=Homo sapiens OX=9606 GN=MCM3 PE=1 SV=3;sp|P25205-2|MCM3_HUMAN Isoform of P25205, Isoform 2 of DNA replication licensing factor MCM3 OS=Homo sapiens OX=9606 GN=MCM3;tr|J3KQ69|J3KQ69_HUMAN Isoform	4	43	43	43	43;42;36;6	43;42;36;6	43;42;36;6	0	0	0	0	0	0	0	0	0	5	4	4	15	15	16	2	3	0	17	15	14	42	40	39	17	10	15	13	13	15	30	30	29	9	6	4	0	0
P25311;C9JEV0;H7BZJ8	P25311;C9JEV0	Zinc-alpha-2-glycoprotein	AZGP1	sp|P25311|ZA2G_HUMAN Zinc-alpha-2-glycoprotein OS=Homo sapiens OX=9606 GN=AZGP1 PE=1 SV=2;tr|C9JEV0|C9JEV0_HUMAN Isoform of P25311, Zinc-alpha-2-glycoprotein OS=Homo sapiens OX=9606 GN=AZGP1 PE=1 SV=1	3	11	11	11	11;7;1	11;7;1	11;7;1	1	1	1	2	1	2	1	1	1	5	6	3	1	5	3	1	2	4	7	3	5	9	8	8	8	10	8	1	1	2	3	1	1	1	1	1	1	1
P25391	P25391	Laminin subunit alpha-1	LAMA1	sp|P25391|LAMA1_HUMAN Laminin subunit alpha-1 OS=Homo sapiens OX=9606 GN=LAMA1 PE=1 SV=2	1	4	4	4	4	4	4	0	0	0	0	0	0	0	0	0	0	0	0	0	0	0	0	0	0	4	4	4	1	0	0	0	0	0	0	0	0	0	0	0	0	0	0	0	0
P25398	P25398	40S ribosomal protein S12	RPS12	sp|P25398|RS12_HUMAN 40S ribosomal protein S12 OS=Homo sapiens OX=9606 GN=RPS12 PE=1 SV=3	1	6	6	6	6	6	6	0	0	0	0	0	0	0	0	0	6	6	6	6	6	6	6	6	6	5	4	4	6	6	6	6	6	6	6	6	6	6	6	6	6	6	4	0	0
P25705;P25705-2;P25705-3;K7ERX7;K7EK77;K7EJP1;K7EQH4;K7ENJ4;K7ESA0	P25705;P25705-2;P25705-3;K7ERX7;K7EK77;K7EJP1	ATP synthase subunit alpha, mitochondrial	ATP5A1	sp|P25705|ATPA_HUMAN ATP synthase subunit alpha, mitochondrial OS=Homo sapiens OX=9606 GN=ATP5F1A PE=1 SV=1;sp|P25705-2|ATPA_HUMAN Isoform of P25705, Isoform 2 of ATP synthase subunit alpha, mitochondrial OS=Homo sapiens OX=9606 GN=ATP5F1A;sp|P25705-3|ATPA	9	13	13	13	13;12;10;9;9;7;6;4;2	13;12;10;9;9;7;6;4;2	13;12;10;9;9;7;6;4;2	0	0	0	0	0	0	0	0	0	10	9	10	10	9	11	9	11	11	13	12	11	12	13	12	12	12	13	11	10	10	8	10	10	10	7	9	0	0
[truncated: 843 more rows]
[truncated: 332 more columns]
