# Supplementary material for: The SPOC proteins DIDO3 and PHF3 co-regulate gene expression and neuronal differentiation
Source: Nat Commun. 2023 Nov 30;14:7912. doi: 10.1038/s41467-023-43724-y (PMC10689479; doi:10.1038/s41467-023-43724-y)
Supplement: Supplementary file 6 — Supplementary Data 3 [file 41467_2023_43724_MOESM6_ESM.xlsx]

## Sheet: Tabelle1
											MS/MS count						Log2(raw intensity)						Log2 (normalized intensity) imputed						Comparative analysis				Quality filter			log2 (iBAQ intensity)										log2 (normalized intensity)
Protein IDs	Protein names	Gene names	Fasta headers	Mol. weight [kDa]	Number of proteins	Score	Peptides	Razor + unique peptides	Unique peptides	Sequence coverage [%]	KO1	KO2	KO3	WT1	WT2	WT3	KO1	KO2	KO3	WT1	WT2	WT3	KO1	KO2	KO3	WT1	WT2	WT3	logFC_KO / WT	AveExpr_KO / WT	P.Value_KO / WT	adj.P.Val_KO / WT	Potential contaminant	Only identified by site	Valid Values Filter (removed)	Total	deltaSPOC1	deltaSPOC2	deltaSPOC3	KO1	KO2	KO3	WT1	WT2	WT3	deltaSPOC1	deltaSPOC2	deltaSPOC3	KO1
P24928	DNA-directed RNA polymerase II subunit RPB1	POLR2A	sp|P24928|RPB1_HUMAN DNA-directed RNA polymerase II subunit RPB1 OS=Homo sapiens OX=9606 GN=POLR2A PE=1 SV=2	217.17	1	323.31	113	113	113	48.1	132	152	164	121	158	172	31.9622	32.1313	32.0414	31.467	32.2474	32.0912	28.2343	27.9765	28.1057	27.8463	28.1744	28.2114	0.0281741	28.0914	0.875259	0.933482				28.1524	25.1632	24.7581	25.7443	24.806	24.9721	24.7807	24.2933	25.0528	24.8269	28.277	28.3919	28.7252	28.2343
O00267	Transcription elongation factor SPT5	SUPT5H	sp|O00267|SPT5H_HUMAN Transcription elongation factor SPT5 OS=Homo sapiens OX=9606 GN=SUPT5H PE=1 SV=1	121	1	120.85	26	26	26	25.2	11	18	20	9	16	17	26.3799	26.5052	26.6699	25.7727	26.6044	26.3663	24.811	24.8567	24.9675	24.6687	24.8692	24.7033	0.131282	24.8127	0.319395	0.532012				22.5832	19.1466	15.8594	19.9813	19.7078	19.4686	19.8492	18.8725	19.878	19.2852	24.525	23.2182	24.8666	24.811
CON__sp|P20760|IGG2A_RAT;CON__tr|A0A075B5P4|A0A075B5P4_MOUSE;CON__sp|P01868|IGHG1_MOUSE;CON__tr|A0A0A6YWR2|A0A0A6YWR2_MOUSE;CON__sp|P01869|IGH1M_MOUSE	Ig gamma-2A chain C region	Igg-2a	sp|P20760|IGG2A_RAT Ig gamma-2A chain C region OS=Rattus norvegicus GN=Igg-2a PE=1 SV=1	35.185	5	323.31	29	29	22	73	222	279	326	253	264	258	35.6743	36.178	36.0565	35.6835	35.7556	35.5827	NA	NA	NA	NA	NA	NA					+		+	34.5903	31.2307	31.344	31.4079	31.3585	31.8145	31.6248	31.3336	31.4237	31.1253	NA	NA	NA	NA
CON__sp|P15636|API_ACHLY	Protease 1	p|P15636|API_ACHLY	sp|P15636|API_ACHLY Protease 1 OS=Achromobacter lyticus PE=1 SV=1	68.124	1	323.31	21	21	21	25.1	218	262	268	264	263	284	36.9287	37.2984	37.1796	36.7141	37.2227	37.2761	NA	NA	NA	NA	NA	NA					+		+	33.0158	23.756	23.777	30.3479	30.0908	30.4494	30.1637	29.8449	30.2607	30.1917	NA	NA	NA	NA
CON__sp|P00761|TRYP_PIG	Trypsin	p|P00761|TRYP_PIG	sp|P00761|TRYP_PIG Trypsin OS=Sus scrofa PE=1 SV=1	24.409	1	323.31	9	9	8	46.8	125	122	103	160	135	147	33.6899	35.4378	35.5914	33.6043	33.7522	35.1725	NA	NA	NA	NA	NA	NA					+		+	33.908	29.7469	31.3407	29.6883	29.6071	31.3896	31.5049	29.8773	29.902	31.4654	NA	NA	NA	NA
CON__sp|P04264|K2C1_HUMAN;P04264	;Keratin, type II cytoskeletal 1	KRT1	;sp|P04264|K2C1_HUMAN Keratin, type II cytoskeletal 1 OS=Homo sapiens OX=9606 GN=KRT1 PE=1 SV=6	66.038	2	323.31	52	52	36	63	50	77	85	110	73	95	30.3777	32.0869	31.6404	33.1537	31.6438	32.7109	NA	NA	NA	NA	NA	NA					+		+	29.8427	27.0187	25.0083	27.2532	24.7108	26.579	26.079	27.6806	26.0866	27.1425	NA	NA	NA	NA
CON__sp|P02769|ALBU_BOVIN	Serum albumin	ALB	sp|P02769|ALBU_BOVIN Serum albumin OS=Bos taurus GN=ALB PE=1 SV=4	69.293	1	323.31	51	51	47	69.5	64	87	85	70	78	81	31.4242	31.8645	31.6806	31.1017	31.645	31.5246	NA	NA	NA	NA	NA	NA					+		+	28.4211	25.1749	24.4705	25.4368	25.2391	25.6593	25.3988	24.9574	25.3257	25.303	NA	NA	NA	NA
P30876	DNA-directed RNA polymerase II subunit RPB2	POLR2B	sp|P30876|RPB2_HUMAN DNA-directed RNA polymerase II subunit RPB2 OS=Homo sapiens OX=9606 GN=POLR2B PE=1 SV=1	133.9	1	323.31	70	70	70	54.7	76	71	82	53	78	89	30.8104	30.9038	30.976	29.7032	30.9285	30.9466	27.4517	27.2541	27.4005	26.5677	27.1613	27.3588	0.339464	27.199	0.16883	0.38366				27.2147	24.3849	22.2795	24.8493	24.1193	24.1556	24.1051	22.9746	24.0895	24.0599	27.5529	25.9173	27.8999	27.4517
CON__sp|Q7SIH1|A2MG_BOVIN;P01023;P20742	Alpha-2-macroglobulin	A2M	sp|Q7SIH1|A2MG_BOVIN Alpha-2-macroglobulin OS=Bos taurus GN=A2M PE=1 SV=2	167.57	3	323.31	53	53	53	40.5	65	90	80	73	70	72	30.132	30.3405	30.4131	29.7111	30.3047	30.3243	NA	NA	NA	NA	NA	NA					+		+	26.4316	23.1328	22.5571	23.4265	23.351	23.4897	23.4927	22.7893	23.4151	23.4113	NA	NA	NA	NA
CON__sp|P35527|K1C9_HUMAN;P35527	;Keratin, type I cytoskeletal 9	KRT9	;sp|P35527|K1C9_HUMAN Keratin, type I cytoskeletal 9 OS=Homo sapiens OX=9606 GN=KRT9 PE=1 SV=3	62.064	2	323.31	31	30	30	58.1	29	45	53	74	36	66	29.5798	30.6971	30.8069	31.6845	30.6462	31.4484	NA	NA	NA	NA	NA	NA					+		+	29.0832	26.232	23.946	26.2698	24.6734	25.6935	25.7971	26.7352	25.6137	26.4312	NA	NA	NA	NA
Q14204	Cytoplasmic dynein 1 heavy chain 1	DYNC1H1	sp|Q14204|DYHC1_HUMAN Cytoplasmic dynein 1 heavy chain 1 OS=Homo sapiens OX=9606 GN=DYNC1H1 PE=1 SV=5	532.4	1	308.34	87	87	87	20.2	33	31	28	25	59	69	27.0625	26.8843	26.7294	27.2031	28.1919	27.8388	24.7659	24.2268	24.1441	24.574	25.2962	25.2216	-0.651682	24.7048	0.0338549	0.152838				22.0493	19.275	19.1408	19.5882	18.2268	17.8546	17.6091	18.7528	19.3687	18.8638	25.4874	25.6508	25.3316	24.7659
CON__sp|P35908|K22E_HUMAN;P35908	;Keratin, type II cytoskeletal 2 epidermal	KRT2	;sp|P35908|K22E_HUMAN Keratin, type II cytoskeletal 2 epidermal OS=Homo sapiens OX=9606 GN=KRT2 PE=1 SV=2	65.432	2	323.31	47	42	28	63.5	16	48	32	77	57	46	27.0437	30.2301	29.1941	31.9462	31.8549	30.0878	NA	NA	NA	NA	NA	NA					+		+	28.1976	25.4023	24.1143	23.2254	21.3254	24.4915	23.5418	26.4086	26.3516	24.4162	NA	NA	NA	NA
Q8IXW5	Putative RNA polymerase II subunit B1 CTD phosphatase RPAP2	RPAP2	sp|Q8IXW5|RPAP2_HUMAN Putative RNA polymerase II subunit B1 CTD phosphatase RPAP2 OS=Homo sapiens OX=9606 GN=RPAP2 PE=1 SV=1	69.508	1	323.31	32	32	32	45.9	33	39	38	31	34	40	29.7699	29.9113	29.9393	28.8275	29.9129	29.6072	27.9017	27.4947	27.7889	27.0302	27.5901	27.5693	0.331893	27.5625	0.156655	0.360168				27.4161	24.2327	24.2597	24.9913	24.1917	24.336	24.2579	23.2401	24.2954	23.8424	27.7324	27.9229	28.3543	27.9017
CON__sp|P13645|K1C10_HUMAN;P13645;CON__sp|Q7Z3Y7|K1C28_HUMAN;Q7Z3Y7;CON__sp|Q148H6|K1C28_BOVIN	;Keratin, type I cytoskeletal 10	KRT10	;sp|P13645|K1C10_HUMAN Keratin, type I cytoskeletal 10 OS=Homo sapiens OX=9606 GN=KRT10 PE=1 SV=6	58.826	5	323.31	33	29	16	44	19	37	28	54	38	44	28.1014	31.3658	29.3848	32.4727	31.1014	30.964	NA	NA	NA	NA	NA	NA					+		+	28.9863	26.3637	24.7757	26.1237	22.4598	25.9212	23.7908	27.0845	25.9604	25.6364	NA	NA	NA	NA
O94762	ATP-dependent DNA helicase Q5	RECQL5	sp|O94762|RECQ5_HUMAN ATP-dependent DNA helicase Q5 OS=Homo sapiens OX=9606 GN=RECQL5 PE=1 SV=2	108.86	1	323.31	45	45	45	51.8	33	41	45	22	34	37	28.8467	28.8638	28.9713	27.7577	28.7433	28.4453	26.0268	25.559	25.7678	25.0408	25.5298	25.4751	0.435958	25.5665	0.0534592	0.191223				24.9861	21.9099	21.4597	22.7396	21.9117	21.8605	21.8612	20.6402	21.7357	21.3727	25.8556	25.8575	26.3951	26.0268
CON__sp|Q2UVX4|CO3_BOVIN;P01024	Complement C3	C3	sp|Q2UVX4|CO3_BOVIN Complement C3 OS=Bos taurus GN=C3 PE=1 SV=2	187.25	2	144.23	57	57	57	34.2	29	42	43	36	37	41	27.182	27.673	27.6145	27.0311	27.4585	27.4717	NA	NA	NA	NA	NA	NA					+		+	23.1444	20.0737	18.9508	20.057	19.9168	20.3239	20.294	19.7284	20.0417	19.9815	NA	NA	NA	NA
P02533;CON__sp|P02533|K1C14_HUMAN;CON__sp|Q6IFX2|K1C42_MOUSE;CON__sp|P19012|K1C15_HUMAN;P19012;CON__tr|Q61782|Q61782_MOUSE;P35900;CON__sp|Q9D312|K1C20_MOUSE;CON__sp|P35900|K1C20_HUMAN;CON__sp|Q99456|K1C12_HUMAN;CON__sp|P05784|K1C18_MOUSE;Q99456;Q14532;CON__sp|Q14532|K1H2_HUMAN;O76014;Q8N1A0;P05783;Q92764;CON__sp|O76014|KRT37_HUMAN;CON__sp|Q92764|KRT35_HUMAN;CON__sp|O76015|KRT38_HUMAN;O76015;CON__…	Keratin, type I cytoskeletal 14;	KRT14	sp|P02533|K1C14_HUMAN Keratin, type I cytoskeletal 14 OS=Homo sapiens OX=9606 GN=KRT14 PE=1 SV=4;;	51.561	25	301.43	36	36	11	61	15	30	22	50	23	54	27.2896	29.5468	28.4153	31.181	29.0476	30.5324	NA	NA	NA	NA	NA	NA					+		+	28.0645	25.3396	22.9988	25.45	22.3099	24.5546	23.4339	26.2304	23.9701	25.5072	NA	NA	NA	NA
Q9UQ35	Serine/arginine repetitive matrix protein 2	SRRM2	sp|Q9UQ35|SRRM2_HUMAN Serine/arginine repetitive matrix protein 2 OS=Homo sapiens OX=9606 GN=SRRM2 PE=1 SV=2	299.61	1	323.31	60	60	60	26.7	33	34	35	29	32	34	28.887	29.443	29.4091	28.2447	29.1091	29.1317	27.3279	27.1417	27.2302	26.7464	27.1704	27.5188	0.0881111	27.1892	0.690586	0.822991				23.1366	20.22	19.366	20.0815	20.1253	19.927	19.9765	19.3778	20.1164	20.2245	27.4233	27.6008	27.1592	27.3279
P0CAP2	DNA-directed RNA polymerase II subunit GRINL1A	POLR2M	sp|P0CAP2|GRL1A_HUMAN DNA-directed RNA polymerase II subunit GRINL1A OS=Homo sapiens OX=9606 GN=POLR2M PE=1 SV=1	41.739	1	323.31	25	25	25	66	31	30	36	31	32	29	28.8341	29.1246	29.2664	28.3703	29.0728	28.7429	26.6079	26.2029	26.4778	26.1046	26.197	26.0411	0.315298	26.2719	0.0722027	0.233415				27.0628	23.9158	23.6916	24.5322	23.7881	23.9607	24.0932	23.2291	23.9507	23.4918	26.2441	26.7349	26.6055	26.6079
CON__sp|P34955|A1AT_BOVIN	Alpha-1-antiproteinase	SERPINA1	sp|P34955|A1AT_BOVIN Alpha-1-antiproteinase OS=Bos taurus GN=SERPINA1 PE=1 SV=1	46.103	1	139.43	18	18	18	36.8	30	33	35	28	27	29	29.3947	29.4654	29.7008	29.0467	29.4877	29.4925	NA	NA	NA	NA	NA	NA					+		+	27.8492	24.5974	24.4482	24.8369	24.715	24.6904	24.9494	24.3491	24.7073	24.7274	NA	NA	NA	NA
Q7KZ85	Transcription elongation factor SPT6	SUPT6H	sp|Q7KZ85|SPT6H_HUMAN Transcription elongation factor SPT6 OS=Homo sapiens OX=9606 GN=SUPT6H PE=1 SV=2	199.07	1	323.31	49	49	49	32.3	20	36	30	24	32	31	27.169	27.7101	27.7382	26.9732	27.7449	27.6512	25.3324	25.5374	25.6161	25.4075	25.5541	25.6594	-0.0450199	25.5178	0.753927	0.86415				23.2942	20.3896	19.5037	20.5415	19.9438	20.1051	20.1272	19.5916	20.4158	20.1607	25.9092	25.1137	25.9035	25.3324
P62805	Histone H4	HIST1H4A	sp|P62805|H4_HUMAN Histone H4 OS=Homo sapiens OX=9606 GN=H4-16 PE=1 SV=2	11.367	1	104.48	16	16	16	65	26	26	27	29	35	32	30.4612	30.1676	30.4244	30.2932	31.1861	30.2143	28.5805	28.0686	28.4059	28.5975	29.1457	28.3416	-0.343232	28.5233	0.220349	0.436246				30.2973	26.5839	25.2257	26.8018	27.3718	27.0676	27.3508	27.1474	28.0919	27.0857	27.9177	26.8344	27.6675	28.5805
P78527	DNA-dependent protein kinase catalytic subunit	PRKDC	sp|P78527|PRKDC_HUMAN DNA-dependent protein kinase catalytic subunit OS=Homo sapiens OX=9606 GN=PRKDC PE=1 SV=3	469.08	1	141.09	65	65	65	17.1	39	29	40	10	45	18	26.4969	26.1524	26.1998	25.2793	26.8199	25.1296	22.5616	21.9433	22.0452	21.6468	22.4643	21.2555	0.3945	21.9861	0.276539	0.485025				20.8441	16.5403	17.2101	17.2509	18.3281	17.9638	17.9597	17.182	18.515	16.8287	21.2497	21.986	21.2665	22.5616
P46013	Proliferation marker protein Ki-67	MKI67	sp|P46013|KI67_HUMAN Proliferation marker protein Ki-67 OS=Homo sapiens OX=9606 GN=MKI67 PE=1 SV=2	358.69	1	165.49	50	50	50	21.9	13	19	17	23	33	23	25.5372	25.5018	25.4545	26.0678	26.5925	26.1598	22.536	22.1068	22.2246	23.091	22.821	22.8668	-0.637105	22.6077	0.00721929	0.0775332				20.815	17.8902	17.9999	17.9017	17.1675	17.0907	17.1015	17.4612	17.9885	17.7914	22.8721	23.4814	22.6831	22.536
P08670;P17661;P14136;P41219	Vimentin	VIM	sp|P08670|VIME_HUMAN Vimentin OS=Homo sapiens OX=9606 GN=VIM PE=1 SV=4	53.651	4	323.31	39	37	35	62	24	37	31	13	13	26	28.9041	29.9859	29.3959	27.1862	27.12	27.9488	26.5673	27.1495	26.7857	25.2158	24.6783	25.6875	1.64031	26.014	0.000518154	0.0312487				26.5396	24.8548	22.5263	19.1567	23.3727	24.4959	23.8287	21.5181	21.5046	22.3049	27.873	26.087	22.3641	26.5673
Q9Y2W1	Thyroid hormone receptor-associated protein 3	THRAP3	sp|Q9Y2W1|TR150_HUMAN Thyroid hormone receptor-associated protein 3 OS=Homo sapiens OX=9606 GN=THRAP3 PE=1 SV=2	108.66	1	145.42	31	30	30	30.6	26	25	27	21	23	21	27.3779	27.3617	27.3736	26.5544	27.2306	26.8628	24.9416	24.5194	24.5374	24.3242	24.3945	24.1455	0.377999	24.4771	0.0485674	0.183062				24.16	21.1042	21.0947	21.1746	21.2492	21.1822	21.1506	20.2092	20.8299	20.6172	24.5551	25.0413	24.7308	24.9416
O14974	Protein phosphatase 1 regulatory subunit 12A	PPP1R12A	sp|O14974|MYPT1_HUMAN Protein phosphatase 1 regulatory subunit 12A OS=Homo sapiens OX=9606 GN=PPP1R12A PE=1 SV=1	115.28	1	295.77	33	33	33	32.6	22	21	22	20	23	26	27.0695	27.1004	27.1122	26.5375	27.5565	27.0802	24.0406	23.6224	23.7735	23.6567	23.9939	23.8283	-0.0140914	23.8192	0.932767	0.953441				24.2189	21.0549	21.2	21.8958	20.6891	20.8467	20.8645	20.2852	21.194	20.8378	24.3606	24.7241	24.5215	24.0406
Q99590	Protein SCAF11	SCAF11	sp|Q99590|SCAFB_HUMAN Protein SCAF11 OS=Homo sapiens OX=9606 GN=SCAF11 PE=1 SV=2	164.65	1	275.44	31	31	31	23.1	17	25	23	21	26	28	26.904	27.1581	27.1363	26.159	27.34	27.2235	23.8543	23.5167	23.729	23.2156	23.6498	23.6898	0.18162	23.6092	0.336098	0.542184				23.5757	20.3557	20.3105	20.7739	20.3264	20.4867	20.4904	19.4359	20.6276	20.4975	23.6448	23.9972	23.6929	23.8543
P19474	E3 ubiquitin-protein ligase TRIM21	TRIM21	sp|P19474|RO52_HUMAN E3 ubiquitin-protein ligase TRIM21 OS=Homo sapiens OX=9606 GN=TRIM21 PE=1 SV=1	54.169	1	184.46	25	25	25	43.4	13	14	16	16	26	24	27.9503	28.1891	28.1423	27.4836	29.0535	28.9751	26.3906	26.0446	26.2434	26.0518	26.9075	27.1485	-0.476429	26.4644	0.136797	0.338324				27.2061	24.5753	24.135	25.4414	22.9734	23.2078	23.1386	22.4895	24.0181	23.9145	27.6389	27.7464	28.2286	26.3906
P11142;P54652	Heat shock cognate 71 kDa protein	HSPA8	sp|P11142|HSP7C_HUMAN Heat shock cognate 71 kDa protein OS=Homo sapiens OX=9606 GN=HSPA8 PE=1 SV=1	70.897	2	197.25	25	25	20	36.1	17	19	23	22	24	28	27.3543	27.5541	27.5328	27.5067	28.3282	28.0586	24.902	24.8855	24.8768	25.1516	25.4964	25.5095	-0.497726	25.137	0.00878071	0.0849886				24.8277	21.8245	21.1591	21.8628	21.22	21.3743	21.4048	21.436	22.2773	21.9492	25.2725	25.1854	25.2318	24.902
P23246	Splicing factor, proline- and glutamine-rich	SFPQ	sp|P23246|SFPQ_HUMAN Splicing factor, proline- and glutamine-rich OS=Homo sapiens OX=9606 GN=SFPQ PE=1 SV=2	76.149	1	222.09	26	26	25	40.2	21	20	27	20	22	22	27.6025	27.7298	27.8094	27.3839	27.5476	27.1819	26.1135	26.0173	26.1455	26.1031	25.7843	25.8609	0.175993	26.0041	0.239162	0.450728				25.1958	21.3852	22.0651	22.3698	22.3098	22.2327	22.3681	21.6871	21.8936	21.5506	25.8633	26.3903	25.9362	26.1135
Q9NYF8	Bcl-2-associated transcription factor 1	BCLAF1	sp|Q9NYF8|BCLF1_HUMAN Bcl-2-associated transcription factor 1 OS=Homo sapiens OX=9606 GN=BCLAF1 PE=1 SV=2	106.12	1	217.98	34	34	33	35.4	21	24	26	15	24	18	27.8116	27.9074	27.892	26.9704	27.6767	27.2348	25.4323	24.989	25.0578	24.7407	24.7836	24.6655	0.429798	24.9448	0.0245104	0.136285				25.0258	21.9295	21.6584	22.4292	22.0756	21.9404	22.0099	21.1794	21.823	21.2281	24.9542	25.2961	25.1296	25.4323
CON__tr|Q05B55|Q05B55_BOVIN	IGK protein	IGK	tr|Q05B55|Q05B55_BOVIN IGK protein OS=Bos taurus GN=IGK PE=2 SV=1	26.59	1	323.31	15	15	15	49.2	17	26	29	19	20	29	29.7099	30.2467	30.6564	29.7988	30.4053	30.0887	NA	NA	NA	NA	NA	NA					+		+	28.6369	25.4621	24.6547	25.3416	25.5272	25.3453	25.8123	25.3765	26.0045	25.3055	NA	NA	NA	NA
P22626	Heterogeneous nuclear ribonucleoproteins A2/B1	HNRNPA2B1	sp|P22626|ROA2_HUMAN Heterogeneous nuclear ribonucleoproteins A2/B1 OS=Homo sapiens OX=9606 GN=HNRNPA2B1 PE=1 SV=2	37.429	1	213.15	19	19	18	49	21	19	17	24	23	22	27.8419	28.2779	28.0032	28.1787	28.4998	28.2255	25.5519	25.5194	25.5255	25.9931	25.6859	25.7299	-0.270712	25.6676	0.0789549	0.246094				26.2839	23.1587	22.389	23.518	22.8406	23.2577	22.8436	23.1308	23.4504	23.1206	25.6066	25.6107	25.6856	25.5519
P15924	Desmoplakin	DSP	sp|P15924|DESP_HUMAN Desmoplakin OS=Homo sapiens OX=9606 GN=DSP PE=1 SV=3	331.77	1	107.73	54	54	54	18	2	19	9	41	16	41	23.0204	25.5087	24.4927	26.9134	25.8504	26.5199	20.9917	22.2185	21.881	23.8208	22.4056	23.156	-1.4304	22.4123	0.0122041	0.102882				21.0241	18.2719	16.547	17.7988	15.175	17.7398	16.6976	19.1127	17.3987	18.5744	22.7152	22.1143	22.4467	20.9917
Q96N67;Q96HP0	Dedicator of cytokinesis protein 7	DOCK7	sp|Q96N67|DOCK7_HUMAN Dedicator of cytokinesis protein 7 OS=Homo sapiens OX=9606 GN=DOCK7 PE=1 SV=4	242.56	2	205.57	36	36	36	17.4	20	19	18	7	21	29	26.5849	26.645	26.5597	25.3043	26.92	26.8265	24.0818	23.524	23.6549	22.9068	23.7772	23.8634	0.237749	23.6347	0.42892	0.622728				22.0992	19.0909	18.6562	19.29	18.8707	18.9556	18.8761	17.5984	19.2188	19.2017	23.8657	23.8684	24.0435	24.0818
Q14980	Nuclear mitotic apparatus protein 1	NUMA1	sp|Q14980|NUMA1_HUMAN Nuclear mitotic apparatus protein 1 OS=Homo sapiens OX=9606 GN=NUMA1 PE=1 SV=2	238.26	1	87.224	35	35	35	18.6	23	15	15	13	18	16	25.1214	25.3387	24.745	24.6291	25.2477	24.805	22.2219	21.6978	21.5163	21.8735	21.87	21.7544	-0.0206073	21.8223	0.928297	0.952598				20.8427	18.0312	18.1113	17.9649	17.5504	17.8042	17.2066	17.1044	17.7633	17.0756	22.0084	22.6932	21.8442	22.2219
P20700	Lamin-B1	LMNB1	sp|P20700|LMNB1_HUMAN Lamin-B1 OS=Homo sapiens OX=9606 GN=LMNB1 PE=1 SV=2	66.408	1	208.31	34	34	29	44.9	20	24	22	10	11	20	26.6966	27.7861	27.382	25.151	26.1787	26.4081	23.7401	24.2739	23.8085	22.5977	22.6635	23.2007	1.12021	23.3807	0.00137291	0.0375822				24.2766	22.0219	20.23	20.5423	21.0497	22.032	21.6369	19.3415	20.3245	20.6187	24.4448	23.21	22.9104	23.7401
Q9BU76	Multiple myeloma tumor-associated protein 2	MMTAG2	sp|Q9BU76|MMTA2_HUMAN Multiple myeloma tumor-associated protein 2 OS=Homo sapiens OX=9606 GN=MMTAG2 PE=1 SV=1	29.411	1	130.16	16	16	16	53.2	20	19	21	15	17	19	29.0654	29.2746	29.5549	28.2413	28.8329	28.5927	27.0261	26.7567	27.0059	26.2243	26.3044	26.268	0.664043	26.5976	0.00167624	0.0375822				27.6134	23.982	23.8042	24.4338	24.6748	24.894	25.2487	23.8334	24.314	24.0876	26.1433	26.5746	26.2275	27.0261
CON__sp|P01790|HVM21_MOUSE;CON__sp|P01789|HVM20_MOUSE;CON__sp|P01794|HVM25_MOUSE;CON__sp|P01793|HVM24_MOUSE;CON__sp|P01792|HVM23_MOUSE;CON__sp|P01791|HVM22_MOUSE;CON__sp|P01788|HVM19_MOUSE;CON__sp|P01787|HVM18_MOUSE	;;;;;;	;;;;;;	;;;;;;;	13.652	8	265.89	1	1	1	9	20	20	18	20	15	11	33.7212	34.2358	33.7152	33.6505	33.6468	28.1614	NA	NA	NA	NA	NA	NA					+		+	33.8685	30.6016	30.6914	30.7546	30.8861	31.3777	30.8686	30.8085	30.8142	22.1821	NA	NA	NA	NA
CON__sp|P12763|FETUA_BOVIN;P02765	Alpha-2-HS-glycoprotein	AHSG	sp|P12763|FETUA_BOVIN Alpha-2-HS-glycoprotein OS=Bos taurus GN=AHSG PE=1 SV=2	38.418	2	252.03	12	12	12	36.5	16	19	19	16	21	19	29.8225	29.8188	29.7952	29.2415	29.9682	29.7936	NA	NA	NA	NA	NA	NA					+		+	28.4158	25.1777	25.0383	25.3822	25.343	25.3718	25.2485	24.7157	25.4817	25.3138	NA	NA	NA	NA
Q9P2E9;Q8N4C6	Ribosome-binding protein 1	RRBP1	sp|Q9P2E9|RRBP1_HUMAN Ribosome-binding protein 1 OS=Homo sapiens OX=9606 GN=RRBP1 PE=1 SV=5	152.45	2	84.241	29	29	29	21.7	19	16	15	16	18	17	25.2409	25.42	24.8521	24.9723	25.5215	25.1352	23.1077	22.8218	22.7862	23.0595	22.995	22.9109	-0.0832547	22.9468	0.588739	0.749438				21.2873	18.1763	18.597	18.6748	18.0196	18.1737	17.5699	17.6723	17.9966	17.7585	22.803	23.3911	22.9349	23.1077
CON__tr|Q1RMN8|Q1RMN8_BOVIN;A0A075B6J9;P01700;P01699;P01709;P01703;P01706	Immunoglobulin light chain, lambda gene cluster	IGL@	tr|Q1RMN8|Q1RMN8_BOVIN Immunoglobulin light chain, lambda gene cluster OS=Bos taurus GN=IGL@ PE=2 SV=1	24.536	7	293.73	12	12	11	46.2	18	11	22	11	22	17	29.645	30.1074	30.4985	29.9271	30.0482	30.0965	NA	NA	NA	NA	NA	NA					+		+	29.4091	25.9446	25.9458	25.9186	25.9268	26.3054	26.7468	26.3607	26.3904	26.3707	NA	NA	NA	NA
P62280	40S ribosomal protein S11	RPS11	sp|P62280|RS11_HUMAN 40S ribosomal protein S11 OS=Homo sapiens OX=9606 GN=RPS11 PE=1 SV=3	18.431	1	69.328	15	15	15	58.2	16	17	19	15	17	20	27.5202	27.9609	27.6874	27.1372	27.6647	27.4821	25.7742	25.5191	25.51	25.4843	25.4693	25.4024	0.149103	25.5266	0.285434	0.493995				27.2064	24.0697	23.8214	24.1809	24.038	24.36	24.1054	23.6737	24.1258	23.8304	25.5196	25.7869	25.3384	25.7742
P16403;P16402;Q02539;P22492;P16401	Histone H1.2;Histone H1.3	HIST1H1C;HIST1H1D	sp|P16403|H12_HUMAN Histone H1.2 OS=Homo sapiens OX=9606 GN=H1-2 PE=1 SV=2;sp|P16402|H13_HUMAN Histone H1.3 OS=Homo sapiens OX=9606 GN=H1-3 PE=1 SV=2	21.364	5	48.752	13	13	2	39	16	19	15	19	16	16	29.4536	29.5073	29.1178	28.9886	29.6469	29.5493	28.1426	27.8958	27.5771	27.996	28.067	28.0812	-0.176238	27.9599	0.371004	0.575974				29.2248	26.0967	25.7766	25.8261	26.1894	26.2612	25.8383	25.6933	26.3521	26.2859	28.0035	28.1404	27.5341	28.1426
P36954	DNA-directed RNA polymerase II subunit RPB9	POLR2I	sp|P36954|RPB9_HUMAN DNA-directed RNA polymerase II subunit RPB9 OS=Homo sapiens OX=9606 GN=POLR2I PE=1 SV=1	14.523	1	211.16	11	11	11	86.4	15	20	20	13	15	14	29.6072	30.2786	30.0889	28.8436	29.7462	29.3397	27.3318	27.4923	27.5812	26.9113	27.1619	26.9621	0.456644	27.2401	0.017647	0.121362				28.8341	25.4408	25.5876	26.3205	25.4235	26.2593	25.9012	24.6393	25.4974	25.1526	27.2458	28.1381	27.9799	27.3318
P38646	Stress-70 protein, mitochondrial	HSPA9	sp|P38646|GRP75_HUMAN Stress-70 protein, mitochondrial OS=Homo sapiens OX=9606 GN=HSPA9 PE=1 SV=2	73.68	1	169.52	23	23	23	35.2	16	17	15	22	28	20	26.0452	25.679	26.3798	27.1741	27.5621	26.9437	23.9761	23.0778	23.6332	24.9506	24.8101	24.4048	-1.1595	24.1421	0.00246805	0.0449989				23.9927	20.2355	19.2696	20.5763	20.4621	20.0307	20.5367	21.4553	21.9357	21.1575	23.451	23.2092	23.5005	23.9761
P13647;CON__sp|P13647|K2C5_HUMAN;CON__sp|P07744|K2C4_MOUSE	Keratin, type II cytoskeletal 5	KRT5	sp|P13647|K2C5_HUMAN Keratin, type II cytoskeletal 5 OS=Homo sapiens OX=9606 GN=KRT5 PE=1 SV=3;	62.378	3	133.53	41	24	9	51.7	9	16	11	30	8	20	26.0929	27.4087	25.6096	28.9431	26.0362	27.6524	NA	NA	NA	NA	NA	NA					+		+	25.5909	23.3769	20.4732	22.7935	20.9945	22.3319	20.3948	23.743	21.0203	22.5185	NA	NA	NA	NA
P38159;Q96E39;Q8IZ40;Q8N7X1	RNA-binding motif protein, X chromosome;RNA binding motif protein, X-linked-like-1	RBMX;RBMXL1	sp|P38159|RBMX_HUMAN RNA-binding motif protein, X chromosome OS=Homo sapiens OX=9606 GN=RBMX PE=1 SV=3;sp|Q96E39|RMXL1_HUMAN RNA binding motif protein, X-linked-like-1 OS=Homo sapiens OX=9606 GN=RBMXL1 PE=1 SV=1	42.331	4	70.621	19	19	16	42.2	17	19	17	12	19	16	26.9402	27.1651	27.149	26.4637	26.9871	26.4754	24.319	24.0547	24.1282	24.0572	23.8562	23.5868	0.333856	24.0003	0.0758877	0.238939				24.9317	21.9231	20.7656	21.8033	21.9281	22.1369	22.1363	21.4569	21.858	21.3603	24.2437	23.2981	23.685	24.319
P08238;Q58FF8;Q58FF7	Heat shock protein HSP 90-beta	HSP90AB1	sp|P08238|HS90B_HUMAN Heat shock protein HSP 90-beta OS=Homo sapiens OX=9606 GN=HSP90AB1 PE=1 SV=4	83.263	3	95.144	22	22	11	31.8	14	16	17	16	24	16	25.7289	25.8567	25.9602	26.6528	27.1082	26.2379	23.9203	23.3598	23.6487	24.7442	24.6607	23.9345	-0.803548	24.0447	0.0147374	0.109662				23.9758	21.1628	20.1981	20.4529	20.3454	20.3977	20.4042	21.2326	21.6311	20.6959	24.285	23.84	23.4207	23.9203
Q15233	Non-POU domain-containing octamer-binding protein	NONO	sp|Q15233|NONO_HUMAN Non-POU domain-containing octamer-binding protein OS=Homo sapiens OX=9606 GN=NONO PE=1 SV=4	54.231	1	128.77	21	20	18	42	14	19	18	14	15	18	27.3195	27.4225	27.3627	27.2712	27.4934	27.5001	25.6372	25.4474	25.5955	26.052	25.5052	25.8541	-0.243749	25.6819	0.190275	0.397339				25.3785	21.986	22.0344	22.3657	22.3103	22.2586	22.1407	22.0469	22.4234	22.2439	25.5629	26.0948	25.7159	25.6372
P09874	Poly [ADP-ribose] polymerase 1	PARP1	sp|P09874|PARP1_HUMAN Poly [ADP-ribose] polymerase 1 OS=Homo sapiens OX=9606 GN=PARP1 PE=1 SV=4	113.08	1	106.83	28	28	28	27.4	16	15	16	14	18	22	26.5293	26.7161	26.5078	26.4481	26.8691	26.4981	24.1513	23.9355	23.9274	24.2879	24.3756	23.9978	-0.215701	24.1126	0.19056	0.397339				22.0483	18.6049	18.0192	18.4272	18.932	19.3099	18.6982	18.9607	19.4475	18.9877	23.5902	23.6234	23.2707	24.1513
Q5VT52	Regulation of nuclear pre-mRNA domain-containing protein 2	RPRD2	sp|Q5VT52|RPRD2_HUMAN Regulation of nuclear pre-mRNA domain-containing protein 2 OS=Homo sapiens OX=9606 GN=RPRD2 PE=1 SV=1	156.02	1	218.36	30	30	30	28.5	12	15	20	13	22	18	26.7239	27.0084	27.2276	26.5599	27.1199	26.7897	24.4613	24.2303	24.5552	24.302	24.3859	24.281	0.0926453	24.3693	0.506814	0.685073				23.3325	19.996	19.9202	20.4904	20.0304	20.1679	20.4203	19.7984	20.4318	20.0339	23.9624	24.7725	24.2907	24.4613
P62701;Q8TD47;P22090	40S ribosomal protein S4, X isoform;40S ribosomal protein S4, Y isoform 2;	RPS4X;RPS4Y2;RPS4Y1	sp|P62701|RS4X_HUMAN 40S ribosomal protein S4, X isoform OS=Homo sapiens OX=9606 GN=RPS4X PE=1 SV=2;sp|Q8TD47|RS4Y2_HUMAN 40S ribosomal protein S4, Y isoform 2 OS=Homo sapiens OX=9606 GN=RPS4Y2 PE=2 SV=3;sp|P22090|RS4Y1_HUMAN 40S ribosomal protein S4, Y is	29.597	3	57.954	16	16	16	47.1	16	21	16	14	21	15	27.7159	27.77	27.761	26.7766	27.8296	27.7204	25.221	24.8312	24.9362	24.3764	24.9126	24.9157	0.261215	24.8655	0.2164	0.430602				25.9826	22.8805	21.8671	23.1449	22.9771	23.0274	22.9935	21.9646	22.9766	22.9279	24.8874	24.2972	24.8096	25.221
P36578	60S ribosomal protein L4	RPL4	sp|P36578|RL4_HUMAN 60S ribosomal protein L4 OS=Homo sapiens OX=9606 GN=RPL4 PE=1 SV=5	47.697	1	88.218	23	23	23	46.6	13	23	15	8	15	22	27.2996	27.587	27.3659	26.513	27.4922	27.2328	25.731	25.6579	25.6251	25.0708	25.7553	25.7432	0.148231	25.5972	0.488573	0.670371				26.2189	23.288	22.7692	23.3145	23.0853	23.3055	23.0234	22.3027	23.1929	22.881	25.5744	25.5102	25.706	25.731
Q02878	60S ribosomal protein L6	RPL6	sp|Q02878|RL6_HUMAN 60S ribosomal protein L6 OS=Homo sapiens OX=9606 GN=RPL6 PE=1 SV=3	32.728	1	107.47	14	14	14	34.7	14	15	15	11	18	15	27.8989	28.0223	27.6561	26.6087	27.7814	27.142	25.9008	25.6595	25.363	25.1262	25.3304	25.1617	0.434954	25.4236	0.0339859	0.152838				26.2683	23.4382	21.9246	23.4425	23.3483	23.5348	23.1884	22.1015	23.2968	22.7143	25.6225	24.6044	25.4784	25.9008
Q00839	Heterogeneous nuclear ribonucleoprotein U	HNRNPU	sp|Q00839|HNRPU_HUMAN Heterogeneous nuclear ribonucleoprotein U OS=Homo sapiens OX=9606 GN=HNRNPU PE=1 SV=6	90.583	1	151.8	24	24	24	27.9	13	18	16	11	14	17	27.9864	28.1262	28.1376	27.7052	28.0064	27.7565	26.1265	25.8189	25.9899	25.8446	25.6588	25.8372	0.198269	25.8793	0.193404	0.400076				24.5993	21.3762	21.0871	21.5848	21.4984	21.6162	21.6826	21.1371	21.5564	21.188	25.6438	25.6957	25.7541	26.1265
P28799	Progranulin	GRN	sp|P28799|GRN_HUMAN Progranulin OS=Homo sapiens OX=9606 GN=GRN PE=1 SV=2	63.544	1	323.31	16	16	16	42.7	10	16	17	6	13	12	28.701	29.0942	29.2991	27.6705	28.3494	28.3492	28.1987	28.0025	28.3157	27.1965	27.2397	27.3819	0.899616	27.7225	0.000612659	0.0326184				24.4001	21.6818	21.8734	22.5388	20.5995	20.693	21.3387	19.0625	20.106	20.2272	28.6758	29.6284	29.2518	28.1987
P61247	40S ribosomal protein S3a	RPS3A	sp|P61247|RS3A_HUMAN 40S ribosomal protein S3a OS=Homo sapiens OX=9606 GN=RPS3A PE=1 SV=2	29.945	1	64.511	18	18	18	59.1	16	15	15	10	15	18	26.8654	27.025	26.881	26.0791	27.0031	26.8532	24.6048	24.3015	24.3279	24.132	24.277	24.3178	0.169091	24.3268	0.257059	0.469232				25.4844	22.7198	22.0464	22.7853	22.2631	22.3718	22.1937	21.4834	22.3857	22.1965	24.9451	24.8014	24.4253	24.6048
P19388	DNA-directed RNA polymerases I, II, and III subunit RPABC1	POLR2E	sp|P19388|RPAB1_HUMAN DNA-directed RNA polymerases I, II, and III subunit RPABC1 OS=Homo sapiens OX=9606 GN=POLR2E PE=1 SV=4	24.551	1	63.26	10	10	10	36.7	14	15	13	11	13	13	28.0676	28.0447	27.9448	27.0983	28.1262	28.2744	26.4322	26.068	26.3854	25.6259	26.2183	26.5296	0.170601	26.2099	0.506576	0.685073				27.5949	24.6469	24.1627	25.2816	24.3653	24.3251	24.1061	23.3688	24.3789	24.4892	26.538	26.7365	26.997	26.4322
P10809	60 kDa heat shock protein, mitochondrial	HSPD1	sp|P10809|CH60_HUMAN 60 kDa heat shock protein, mitochondrial OS=Homo sapiens OX=9606 GN=HSPD1 PE=1 SV=2	61.054	1	60.572	22	22	22	39.1	11	18	18	11	14	16	26.8624	27.5058	27.1999	26.3383	26.6782	26.6857	24.7734	24.7842	24.7865	24.2107	24.2192	24.2818	0.544135	24.5093	0.00152267	0.0375822				24.6834	21.2429	21.4371	21.5411	21.5693	22.1586	21.8007	20.9983	21.3031	21.2192	24.3013	24.9779	24.2931	24.7734
P68371;Q3ZCM7	Tubulin beta-4B chain	TUBB4B	sp|P68371|TBB4B_HUMAN Tubulin beta-4B chain OS=Homo sapiens OX=9606 GN=TUBB4B PE=1 SV=1	49.83	2	196.53	15	15	1	32.8	9	10	14	10	17	15	27.0032	27.3927	27.292	26.3088	28.0919	27.2243	25.8644	25.8148	25.8053	25.7019	26.3658	25.7207	-0.101293	25.8788	0.624774	0.778733				25.9406	22.9028	22.7848	23.6298	22.33	22.7679	22.0142	21.5056	23.4381	22.3535	25.8804	26.5411	26.3425	25.8644
CON__sp|Q86YZ3|HORN_HUMAN;Q86YZ3	;Hornerin	HRNR	;sp|Q86YZ3|HORN_HUMAN Hornerin OS=Homo sapiens OX=9606 GN=HRNR PE=1 SV=2	282.39	2	323.31	23	23	23	22.8	6	8	9	25	17	14	25.6101	25.7405	25.5538	27.7432	26.2926	26.7959	NA	NA	NA	NA	NA	NA					+		+	19.217	15.9153	13.7002	17.2993	14.8605	14.5892	14.9151	17.513	15.6861	15.5486	NA	NA	NA	NA
Q9NR30	Nucleolar RNA helicase 2	DDX21	sp|Q9NR30|DDX21_HUMAN Nucleolar RNA helicase 2 OS=Homo sapiens OX=9606 GN=DDX21 PE=1 SV=5	87.343	1	161.68	25	25	24	32.3	10	16	19	13	12	16	25.3486	25.8145	25.4806	25.274	25.6452	25.5472	22.8597	22.9703	22.9136	23.0935	22.8133	23.1701	-0.111123	22.9701	0.476292	0.657974				21.8927	19.1258	17.3539	18.7813	18.6994	19.3249	18.8154	18.1663	18.8645	18.5672	23.1576	23.2654	22.6649	22.8597
CON__tr|F1MJK3|F1MJK3_BOVIN	Uncharacterized protein	r|F1MJK3|F1MJK3_BOVIN	tr|F1MJK3|F1MJK3_BOVIN Uncharacterized protein OS=Bos taurus PE=4 SV=2	165.61	1	98.684	23	23	23	18.4	11	17	15	9	13	18	25.6226	25.493	25.6508	24.9159	25.3316	25.6847	NA	NA	NA	NA	NA	NA					+		+	20.7132	16.9305	16.3011	18.4674	18.0848	16.7027	17.4894	17.3252	17.0216	18.1209	NA	NA	NA	NA
CON__sp|P01966|HBA_BOVIN;P69905	Hemoglobin subunit alpha	HBA	sp|P01966|HBA_BOVIN Hemoglobin subunit alpha OS=Bos taurus GN=HBA PE=1 SV=2	15.184	2	126.13	7	7	7	66.2	10	13	12	14	15	15	27.0072	28.0109	27.9745	26.9968	27.6794	28.0067	NA	NA	NA	NA	NA	NA					+		+	26.4914	23.1972	23.111	23.5128	22.7955	23.8677	23.443	22.7529	23.4126	23.4515	NA	NA	NA	NA
P62424	60S ribosomal protein L7a	RPL7A	sp|P62424|RL7A_HUMAN 60S ribosomal protein L7a OS=Homo sapiens OX=9606 GN=RPL7A PE=1 SV=2	29.995	1	152.19	17	17	17	39.5	14	12	15	8	15	15	27.634	27.7696	27.391	26.4426	27.7018	27.1459	25.722	25.4344	25.3193	24.9794	25.2594	25.1643	0.357539	25.3131	0.0522513	0.191223				26.5356	23.471	22.888	23.6454	23.435	23.7727	23.4563	22.5947	23.4758	23.1921	25.2944	24.4925	25.3044	25.722
P02538;CON__sp|P02538|K2C6A_HUMAN;CON__sp|Q8VED5|K2C79_MOUSE	Keratin, type II cytoskeletal 6A	KRT6A	sp|P02538|K2C6A_HUMAN Keratin, type II cytoskeletal 6A OS=Homo sapiens OX=9606 GN=KRT6A PE=1 SV=3;	60.044	3	216.47	41	30	3	54.6	4	7	3	21	3	31	24.9119	26.3469	24.961	28.3562	24.3287	29.4112	NA	NA	NA	NA	NA	NA					+		+	25.829	21.7824	20.1673	24.0646	19.9931	21.3137	20.0542	23.3588	19.4218	24.3294	NA	NA	NA	NA
P19338;REV__P19338	Nucleolin	NCL	sp|P19338|NUCL_HUMAN Nucleolin OS=Homo sapiens OX=9606 GN=NCL PE=1 SV=3	76.613	2	95.051	23	23	23	26.5	12	18	13	12	13	14	26.1519	26.5501	26.1501	25.7691	26.0612	26.3929	23.8684	23.7093	23.518	23.6301	23.5586	23.7723	0.0448734	23.6761	0.763388	0.868269				23.9304	20.2992	20.1411	20.737	20.9119	21.2347	20.9288	20.4446	20.7421	21.0529	23.2633	23.2614	23.4319	23.8684
CON__sp|P02081|HBBF_BOVIN;CON__sp|P02070|HBB_BOVIN;P68871;P02042;P69892;P69891;P02100	Hemoglobin fetal subunit beta	p|P02081|HBBF_BOVIN	sp|P02081|HBBF_BOVIN Hemoglobin fetal subunit beta OS=Bos taurus PE=1 SV=1	15.859	7	48.641	11	11	11	69	13	13	13	12	11	17	27.9993	28.1198	28.1145	27.3851	28.0609	28.0402	NA	NA	NA	NA	NA	NA					+		+	26.8894	23.4696	23.3717	23.9608	23.7674	23.8243	23.881	23.2836	23.9226	23.8206	NA	NA	NA	NA
P63261;P60709;Q6S8J3;A5A3E0;P0CG38;Q562R1;P0CG39;Q9BYX7	Actin, cytoplasmic 2;Actin, cytoplasmic 1	ACTG1;ACTB	sp|P63261|ACTG_HUMAN Actin, cytoplasmic 2 OS=Homo sapiens OX=9606 GN=ACTG1 PE=1 SV=1;sp|P60709|ACTB_HUMAN Actin, cytoplasmic 1 OS=Homo sapiens OX=9606 GN=ACTB PE=1 SV=1	41.792	8	48.384	14	14	3	38.4	12	16	8	14	12	18	26.425	26.8586	26.7634	27.0815	27.0221	26.98	24.6034	24.5753	24.4167	25.3043	24.7906	24.7178	-0.405795	24.7347	0.0583087	0.200745				25.2166	22.2149	21.8368	21.9421	21.7219	22.0764	21.9501	22.2552	22.2529	22.0726	24.9292	24.8927	24.3289	24.6034
Q9NZJ4	Sacsin	SACS	sp|Q9NZJ4|SACS_HUMAN Sacsin OS=Homo sapiens OX=9606 GN=SACS PE=1 SV=2	521.12	1	77.282	33	33	33	8	12	10	10	2	12	8	25.2829	24.7828	25.1449	23.5262	24.7716	24.5136	22.4747	21.866	22.1831	21.301	21.7732	21.7407	0.569651	21.8898	0.0409011	0.167013				20.2258	17.5679	17.3736	17.924	17.1588	16.6858	16.9878	15.5089	16.6579	16.3167	22.441	22.9048	22.7142	22.4747
P51991	Heterogeneous nuclear ribonucleoprotein A3	HNRNPA3	sp|P51991|ROA3_HUMAN Heterogeneous nuclear ribonucleoprotein A3 OS=Homo sapiens OX=9606 GN=HNRNPA3 PE=1 SV=2	39.594	1	175.54	15	15	15	32.5	11	15	18	10	13	11	26.5712	26.8926	26.8193	26.2749	26.772	26.3451	25.0902	24.9184	24.9898	24.9503	24.7705	24.6253	0.217441	24.8908	0.148422	0.348392				24.5493	20.9957	20.5925	21.5341	21.4042	21.6842	21.6322	21.2279	21.6316	21.3864	24.356	23.9592	24.6566	25.0902
O43390	Heterogeneous nuclear ribonucleoprotein R	HNRNPR	sp|O43390|HNRPR_HUMAN Heterogeneous nuclear ribonucleoprotein R OS=Homo sapiens OX=9606 GN=HNRNPR PE=1 SV=1	70.942	1	130.51	21	21	15	31.6	10	18	17	9	14	12	26.0973	26.6305	26.4485	25.8341	26.0784	25.9883	23.9885	23.9638	24.1016	23.8932	23.6298	23.4835	0.349162	23.8434	0.0474216	0.180505				23.2601	19.971	18.5989	20.3816	20.1484	20.7589	20.4874	19.7535	19.7967	20.0074	23.5497	22.4727	23.7358	23.9885
Q08211	ATP-dependent RNA helicase A	DHX9	sp|Q08211|DHX9_HUMAN ATP-dependent RNA helicase A OS=Homo sapiens OX=9606 GN=DHX9 PE=1 SV=4	140.96	1	38.245	22	22	22	17.1	9	16	17	10	15	12	25.212	25.7581	25.621	25.2361	25.8165	24.9982	23.1015	23.0834	23.0396	22.9909	23.1402	22.6961	0.132418	23.0086	0.422724	0.617469				22.2725	19.1872	18.16	19.2777	18.9979	19.3567	19.3121	18.9825	19.5343	18.6723	23.0254	21.8317	22.9156	23.1015
P11021	Endoplasmic reticulum chaperone BiP	HSPA5	sp|P11021|BIP_HUMAN Endoplasmic reticulum chaperone BiP OS=Homo sapiens OX=9606 GN=HSPA5 PE=1 SV=2	72.332	1	63.416	20	19	19	31.5	9	13	12	11	13	14	25.4717	26.041	25.9953	25.6279	26.145	26.2938	23.3764	23.4347	23.5601	23.6271	23.6391	23.8805	-0.258538	23.5863	0.0964827	0.275568				23.6208	20.7386	19.2627	20.7911	20.1514	20.5051	20.4328	20.2536	20.6768	20.7071	23.714	22.8784	23.6286	23.3764
O60264	SWI/SNF-related matrix-associated actin-dependent regulator of chromatin subfamily A member 5	SMARCA5	sp|O60264|SMCA5_HUMAN SWI/SNF-related matrix-associated actin-dependent regulator of chromatin subfamily A member 5 OS=Homo sapiens OX=9606 GN=SMARCA5 PE=1 SV=1	121.9	1	88.719	19	19	13	19.5	9	11	13	7	11	13	24.9761	25.2076	25.0844	24.3375	25.2687	24.9374	23.3005	22.8114	22.9673	22.6769	22.9965	22.9489	0.152325	22.9503	0.42144	0.617469				21.9747	18.9517	18.7013	19.5842	18.5782	18.894	18.6895	17.9951	18.8657	18.4652	23.3112	23.7748	23.6449	23.3005
P62487	DNA-directed RNA polymerase II subunit RPB7	POLR2G	sp|P62487|RPB7_HUMAN DNA-directed RNA polymerase II subunit RPB7 OS=Homo sapiens OX=9606 GN=POLR2G PE=1 SV=1	19.294	1	153.23	10	10	10	60.5	7	12	22	8	13	11	27.9531	28.524	28.5326	27.2768	28.015	27.5019	26.2854	26.5235	27.0453	26.154	26.3574	26.1024	0.413451	26.4113	0.0913145	0.267129				27.5785	23.6533	22.6385	25.0245	24.5433	25.0246	24.9584	23.8073	24.5246	23.982	25.7433	25.2844	26.8443	26.2854
P46781	40S ribosomal protein S9	RPS9	sp|P46781|RS9_HUMAN 40S ribosomal protein S9 OS=Homo sapiens OX=9606 GN=RPS9 PE=1 SV=3	22.591	1	35.282	17	17	17	51	12	15	14	12	10	13	27.2741	27.1683	27.0651	26.3732	27.2982	26.7098	24.7426	24.2932	24.1886	23.9924	24.3225	23.9729	0.3122	24.252	0.138615	0.339534				26.5359	23.3467	21.8014	23.7986	23.7171	23.547	23.5336	22.7798	23.7168	23.1342	23.9355	23.0468	24.1622	24.7426
P52272	Heterogeneous nuclear ribonucleoprotein M	HNRNPM	sp|P52272|HNRPM_HUMAN Heterogeneous nuclear ribonucleoprotein M OS=Homo sapiens OX=9606 GN=HNRNPM PE=1 SV=3	77.515	1	61.065	22	22	22	32.1	12	15	13	8	13	10	26.1065	26.6022	26.1959	25.3344	26.1959	26.0754	24.832	24.746	24.6629	24.3074	24.7641	24.6957	0.15792	24.668	0.343961	0.550338				23.4442	20.7667	19.7272	19.977	20.4011	20.6927	20.4784	19.2488	20.4572	20.1034	25.5265	24.7684	23.8161	24.832
P05023;P13637;P50993;Q13733;P54707;P20648	Sodium/potassium-transporting ATPase subunit alpha-1	ATP1A1	sp|P05023|AT1A1_HUMAN Sodium/potassium-transporting ATPase subunit alpha-1 OS=Homo sapiens OX=9606 GN=ATP1A1 PE=1 SV=1	112.89	6	47.476	17	17	17	15.7	11	11	13	11	10	9	24.6976	24.7842	24.5206	24.4024	25.6098	24.2418	22.3074	21.9053	21.9417	22.1009	22.762	21.7915	-0.166652	22.1348	0.56074	0.728638				21.5271	18.3868	18.6716	18.2436	18.4084	18.383	17.8897	17.8637	19.1663	17.5499	22.3389	22.8029	22.0186	22.3074
P18124	60S ribosomal protein L7	RPL7	sp|P18124|RL7_HUMAN 60S ribosomal protein L7 OS=Homo sapiens OX=9606 GN=RPL7 PE=1 SV=1	29.225	1	178.92	14	14	14	35.5	10	11	12	8	13	11	27.1766	27.3455	27.1391	26.2105	27.1294	26.8899	26.2125	25.8744	25.5327	25.237	25.5983	25.4012	0.461055	25.6427	0.053119	0.191223				25.6371	22.3393	21.4233	22.7682	22.8045	22.8569	22.7023	21.7046	22.6363	22.3211	25.5698	24.9994	25.605	26.2125
P09651;A0A2R8Y4L2;Q32P51	Heterogeneous nuclear ribonucleoprotein A1;Heterogeneous nuclear ribonucleoprotein A1-like 3;	HNRNPA1;HNRNPA1L2	sp|P09651|ROA1_HUMAN Heterogeneous nuclear ribonucleoprotein A1 OS=Homo sapiens OX=9606 GN=HNRNPA1 PE=1 SV=5;sp|A0A2R8Y4L2|RA1L3_HUMAN Heterogeneous nuclear ribonucleoprotein A1-like 3 OS=Homo sapiens OX=9606 GN=HNRNPA1L3 PE=4 SV=1;sp|Q32P51|RA1L2_HUMAN He	38.746	3	169.09	13	12	12	35.2	9	15	12	12	10	10	27.1547	27.6747	27.325	27.0681	27.4219	26.9384	25.8918	25.9417	25.8463	25.9498	25.6841	25.4899	0.185319	25.8006	0.258625	0.469232				25.9048	22.6525	22.5471	22.8721	22.6519	23.1495	22.7698	22.5064	22.9026	22.4124	25.6061	26.0606	25.7474	25.8918
CON__sp|Q3T052|ITIH4_BOVIN;Q14624	Inter-alpha-trypsin inhibitor heavy chain H4	ITIH4	sp|Q3T052|ITIH4_BOVIN Inter-alpha-trypsin inhibitor heavy chain H4 OS=Bos taurus GN=ITIH4 PE=1 SV=1	101.51	2	47.397	15	15	15	15.4	8	12	14	12	10	9	26.0063	26.0148	25.974	25.467	25.9782	26.0408	NA	NA	NA	NA	NA	NA					+		+	23.0415	19.9446	19.3939	20.1351	20.0422	19.9059	19.9495	19.4347	19.9015	19.9618	NA	NA	NA	NA
CON__sp|Q29443|TRFE_BOVIN;CON__tr|Q2HJF0|Q2HJF0_BOVIN	Serotransferrin	TF	sp|Q29443|TRFE_BOVIN Serotransferrin OS=Bos taurus GN=TF PE=2 SV=1	77.752	2	48.039	19	19	17	29	12	11	11	10	12	12	25.0049	25.299	25.1928	24.8411	25.2501	25.0505	NA	NA	NA	NA	NA	NA					+		+	21.9998	18.2229	18.2894	19.1905	18.8156	19.0702	19.0395	18.5877	19.0203	18.9101	NA	NA	NA	NA
P26373	60S ribosomal protein L13	RPL13	sp|P26373|RL13_HUMAN 60S ribosomal protein L13 OS=Homo sapiens OX=9606 GN=RPL13 PE=1 SV=4	24.261	1	118	13	13	13	49.3	14	11	9	7	14	12	27.4388	27.3259	27.5684	26.7888	27.2437	27.0486	25.6652	25.3864	25.3549	25.0819	25.2099	25.1628	0.317308	25.3102	0.0497517	0.18574				27.0739	24.1064	23.8234	24.2225	24.0279	23.8344	24.1771	23.4127	23.7574	23.5647	25.4644	25.7685	25.3397	25.6652
P27635;Q96L21	60S ribosomal protein L10	RPL10	sp|P27635|RL10_HUMAN 60S ribosomal protein L10 OS=Homo sapiens OX=9606 GN=RPL10 PE=1 SV=5	24.577	2	56.147	9	9	9	33.6	12	12	9	9	13	13	26.4772	27.0146	27.0067	26.3522	27.0817	26.9291	25.8725	25.8955	26.19	25.5771	26.0386	26.1876	0.0515984	25.9602	0.797015	0.888898				26.8286	23.6603	23.1735	23.9779	23.313	23.8209	23.8281	23.2167	23.9192	23.7588	25.7258	25.452	25.7856	25.8725
P68363;Q71U36;Q9BQE3;P68366;P0DPH8;P0DPH7;Q6PEY2;Q9NY65;A6NHL2	Tubulin alpha-1B chain;Tubulin alpha-1A chain;Tubulin alpha-1C chain	TUBA1B;TUBA1A;TUBA1C;TUBA4A	sp|P68363|TBA1B_HUMAN Tubulin alpha-1B chain OS=Homo sapiens OX=9606 GN=TUBA1B PE=1 SV=1;sp|Q71U36|TBA1A_HUMAN Tubulin alpha-1A chain OS=Homo sapiens OX=9606 GN=TUBA1A PE=1 SV=1;sp|Q9BQE3|TBA1C_HUMAN Tubulin alpha-1C chain OS=Homo sapiens OX=9606 GN=TUBA1C	50.151	9	49.785	15	15	15	36.6	7	10	10	8	15	13	26.9338	27.1099	27.0342	27.0405	28.1533	27.1684	25.8445	25.6175	25.7424	25.8585	26.6737	25.9695	-0.432404	25.951	0.0970113	0.275568				26.0413	22.92	22.7376	23.546	22.4345	22.5978	22.4766	22.4925	23.5491	22.4804	25.9202	26.2768	26.7628	25.8445
P07910;A0A0G2JPF8;A0A0G2JNQ3;P0DMR1;O60812;B7ZW38;B2RXH8;Q86SE5	Heterogeneous nuclear ribonucleoproteins C1/C2	HNRNPC	sp|P07910|HNRPC_HUMAN Heterogeneous nuclear ribonucleoproteins C1/C2 OS=Homo sapiens OX=9606 GN=HNRNPC PE=1 SV=4	33.67	8	323.31	18	18	18	40.2	13	8	12	7	13	9	28.9479	28.8242	28.9638	28.2535	29.0701	28.6797	28.0892	27.6909	27.8734	27.6931	27.7638	27.4803	0.238732	27.7651	0.205401	0.417189				25.9259	22.7518	21.1979	22.844	22.9114	22.9335	23.0995	22.4852	23.21	22.5842	27.5245	27.0645	27.5813	28.0892
P62753	40S ribosomal protein S6	RPS6	sp|P62753|RS6_HUMAN 40S ribosomal protein S6 OS=Homo sapiens OX=9606 GN=RPS6 PE=1 SV=1	28.68	1	81.418	9	9	9	27.3	11	11	10	9	12	12	27.2418	27.3298	27.1716	26.5058	27.2743	27.0589	25.713	25.2784	25.2499	25.0385	25.3209	25.2654	0.205497	25.311	0.262746	0.469232				26.47	23.3964	22.9031	23.6015	23.3602	23.4291	23.3422	22.626	23.5036	23.2929	25.5309	25.5682	25.3659	25.713
P25705	ATP synthase subunit alpha, mitochondrial	ATP5A1	sp|P25705|ATPA_HUMAN ATP synthase subunit alpha, mitochondrial OS=Homo sapiens OX=9606 GN=ATP5F1A PE=1 SV=1	59.75	1	60.018	15	15	15	26.9	10	9	9	8	14	9	25.4495	25.5488	26.1481	25.0784	25.9995	25.1145	24.2284	24.0328	24.3523	23.7364	23.9675	23.8197	0.36328	24.0229	0.0345163	0.152838				23.7364	20.5585	20.5176	20.8411	20.363	20.464	21.09	19.9804	20.8993	19.9813	24.1106	24.6739	24.1079	24.2284
P19387	DNA-directed RNA polymerase II subunit RPB3	POLR2C	sp|P19387|RPB3_HUMAN DNA-directed RNA polymerase II subunit RPB3 OS=Homo sapiens OX=9606 GN=POLR2C PE=1 SV=2	31.441	1	165.69	9	9	9	37.8	8	8	12	9	11	11	28.3305	28.343	28.5102	27.1562	28.3536	28.4573	26.9769	26.3663	26.7036	25.7694	26.351	26.7078	0.406244	26.4792	0.174636	0.391177				27.2822	24.5505	21.7421	24.9782	24.285	23.961	24.2222	22.9951	24.1456	24.1655	26.8853	24.7685	27.1665	26.9769
Q13409;O14576	Cytoplasmic dynein 1 intermediate chain 2	DYNC1I2	sp|Q13409|DC1I2_HUMAN Cytoplasmic dynein 1 intermediate chain 2 OS=Homo sapiens OX=9606 GN=DYNC1I2 PE=1 SV=3	71.456	2	115.39	16	16	16	23.5	4	8	8	11	14	8	25.0145	25.5855	25.1577	25.3312	26.2238	25.74	24.8865	24.4758	24.5989	25.2063	25.3758	25.1958	-0.605556	24.9565	0.00435755	0.0595568				24.1172	21.2103	21.0884	21.5659	20.1646	20.8305	20.2268	20.5465	21.3841	20.8585	25.4302	25.5087	25.8131	24.8865
Q9Y6G9	Cytoplasmic dynein 1 light intermediate chain 1	DYNC1LI1	sp|Q9Y6G9|DC1L1_HUMAN Cytoplasmic dynein 1 light intermediate chain 1 OS=Homo sapiens OX=9606 GN=DYNC1LI1 PE=1 SV=3	56.578	1	33.571	15	15	15	28.3	10	7	6	9	10	12	24.7816	24.8166	24.9433	25.0687	26.0861	25.9591	23.6358	23.1968	23.3869	23.8725	24.3333	24.427	-0.804426	23.8087	0.00410547	0.0595568				22.9903	19.8467	20.3072	20.6667	18.7507	19.1598	19.1915	19.1538	20.3502	19.7503	24.6107	24.9167	24.5768	23.6358
P46777	60S ribosomal protein L5	RPL5	sp|P46777|RL5_HUMAN 60S ribosomal protein L5 OS=Homo sapiens OX=9606 GN=RPL5 PE=1 SV=3	34.362	1	65.26	10	10	10	28.6	9	10	11	6	10	9	25.7966	26.2763	25.4909	24.7817	25.7158	25.7075	24.1504	24.1224	23.7881	23.5852	23.8411	23.928	0.235534	23.9025	0.184341	0.391753				24.6637	22.123	20.8344	22.079	21.6129	22.1307	21.0921	20.1122	21.1947	21.0303	24.2676	24.2456	24.219	24.1504
CON__sp|P00978|AMBP_BOVIN;P02760	Protein AMBP	AMBP	sp|P00978|AMBP_BOVIN Protein AMBP OS=Bos taurus GN=AMBP PE=1 SV=2	39.234	2	75.283	10	10	10	25.3	7	9	14	9	13	7	26.8088	27.15	27.0776	26.6013	26.9626	26.3781	NA	NA	NA	NA	NA	NA					+		+	25.393	21.6647	21.6642	22.1419	22.3319	22.7552	22.6151	22.1288	22.4587	21.8003	NA	NA	NA	NA
P39023;Q92901	60S ribosomal protein L3	RPL3	sp|P39023|RL3_HUMAN 60S ribosomal protein L3 OS=Homo sapiens OX=9606 GN=RPL3 PE=1 SV=2	46.108	2	44.717	15	15	15	28.8	10	13	11	8	9	8	26.8271	27.1349	26.6786	25.9166	26.6999	26.3405	25.1268	24.6844	24.5145	24.2498	24.4846	24.4416	0.383251	24.5836	0.0723466	0.233415				25.2529	22.3851	21.8157	22.2465	22.1387	22.5595	22.0326	21.3561	22.1451	21.7088	24.9281	24.8221	24.7231	25.1268
P62241	40S ribosomal protein S8	RPS8	sp|P62241|RS8_HUMAN 40S ribosomal protein S8 OS=Homo sapiens OX=9606 GN=RPS8 PE=1 SV=2	24.205	1	178.14	12	12	12	55.8	11	10	9	9	10	11	26.8753	27.0427	26.8154	26.0343	26.9442	26.8076	25.1094	24.8494	24.7997	24.3919	24.841	24.9449	0.193569	24.8227	0.320293	0.532012				26.2546	22.9072	22.6174	23.6074	23.1971	23.3173	23.1555	22.3082	23.188	23.0724	25.2049	24.8279	25.1368	25.1094
Q13428	Treacle protein	TCOF1	sp|Q13428|TCOF_HUMAN Treacle protein OS=Homo sapiens OX=9606 GN=TCOF1 PE=1 SV=3	152.1	1	52.591	22	22	22	18.7	11	13	9	9	11	10	25.0865	25.6724	25.2218	24.9792	24.9551	24.7481	22.6794	22.8029	22.6486	22.7346	22.2778	22.2668	0.283895	22.5684	0.150995	0.352322				21.3114	17.3504	17.1849	18.0364	18.3234	18.8812	18.2822	18.136	18.2986	18.0811	21.8231	22.4807	21.9731	22.6794
Q16891	MICOS complex subunit MIC60	IMMT	sp|Q16891|MIC60_HUMAN MICOS complex subunit MIC60 OS=Homo sapiens OX=9606 GN=IMMT PE=1 SV=1	83.677	1	70.096	19	19	19	25.9	8	17	14	10	4	11	24.7897	26.2988	25.6717	24.0655	23.8834	24.6524	22.5782	23.4641	23.1072	22.0676	21.6293	22.1571	1.09853	22.5006	0.00385866	0.0593174				21.8229	19.42	17.0448	15.6627	18.527	19.9186	19.2693	17.8228	17.8269	18.4424	22.8591	22.0829	20.2674	22.5782
P07814	Bifunctional glutamate/proline--tRNA ligase	EPRS	sp|P07814|SYEP_HUMAN Bifunctional glutamate/proline--tRNA ligase OS=Homo sapiens OX=9606 GN=EPRS1 PE=1 SV=5	170.59	1	51.051	20	20	20	16.9	8	9	10	8	17	8	23.9939	24.3931	23.9709	24.5256	25.281	24.1053	22.1125	21.4878	21.5745	22.1919	22.3251	21.4934	-0.278526	21.8642	0.359251	0.568995				20.3795	17.3205	17.4723	17.0844	16.8907	17.2976	16.5436	17.1192	17.9185	16.7646	21.7292	22.3651	21.2691	22.1125
O15514	DNA-directed RNA polymerase II subunit RPB4	POLR2D	sp|O15514|RPB4_HUMAN DNA-directed RNA polymerase II subunit RPB4 OS=Homo sapiens OX=9606 GN=POLR2D PE=1 SV=1	16.311	1	213.9	10	10	10	69	6	13	12	8	9	10	28.1379	28.3995	28.5508	27.6355	28.227	27.7745	26.6506	26.8035	27.0108	26.4002	26.5114	26.3484	0.401665	26.6208	0.0282126	0.143628				27.8009	24.2406	22.9557	25.4098	24.8062	24.7927	25.0098	24.3415	24.7234	24.2643	26.1899	25.3222	27.0846	26.6506
P43243	Matrin-3	MATR3	sp|P43243|MATR3_HUMAN Matrin-3 OS=Homo sapiens OX=9606 GN=MATR3 PE=1 SV=2	94.622	1	34.393	16	16	16	17.6	13	15	8	8	11	8	25.1518	25.3014	25.2806	24.4916	25.3802	24.9778	23.201	22.8419	22.9051	22.8254	22.9514	22.5111	0.220019	22.8727	0.254207	0.468937				22.1083	19.0593	17.9638	19.0821	19.1641	19.3779	19.0959	18.2489	19.2495	18.6112	22.6863	22.3698	22.6095	23.201
Q15424	Scaffold attachment factor B1	SAFB	sp|Q15424|SAFB1_HUMAN Scaffold attachment factor B1 OS=Homo sapiens OX=9606 GN=SAFB PE=1 SV=4	102.64	1	118.44	18	18	11	23.1	9	13	13	6	9	11	25.2332	25.753	25.9165	24.7793	25.0898	25.316	23.3035	23.2877	23.4551	22.9213	22.9603	22.9879	0.392322	23.1526	0.016408	0.115891				22.3114	18.876	18.0905	19.2446	19.2273	19.392	19.7516	18.8455	19.1361	19.1746	22.7728	22.983	22.8959	23.3035
P23396	40S ribosomal protein S3	RPS3	sp|P23396|RS3_HUMAN 40S ribosomal protein S3 OS=Homo sapiens OX=9606 GN=RPS3 PE=1 SV=2	26.688	1	25.795	12	12	12	52.3	9	10	7	8	10	11	25.0051	25.2988	24.5951	24.2761	25.1294	25.197	23.2522	22.924	22.8766	22.4922	23.1971	23.0874	0.0920357	22.9716	0.690265	0.822991				23.4668	20.449	19.0178	20.617	20.3032	20.6172	20.2466	19.5795	20.6889	20.4199	23.0047	22.4872	23.0132	23.2522
P0DMV9;P0DMV8	Heat shock 70 kDa protein 1B;Heat shock 70 kDa protein 1A	HSPA1B;HSPA1A	sp|P0DMV9|HS71B_HUMAN Heat shock 70 kDa protein 1B OS=Homo sapiens OX=9606 GN=HSPA1B PE=1 SV=1;sp|P0DMV8|HS71A_HUMAN Heat shock 70 kDa protein 1A OS=Homo sapiens OX=9606 GN=HSPA1A PE=1 SV=1	70.051	2	71.1	17	14	10	24	6	6	6	13	16	11	25.5917	25.752	25.5645	26.3665	27.6692	26.5922	23.9993	23.6171	23.7059	24.9802	25.1636	24.8179	-1.21314	24.3806	0.000100719	0.019741				24.162	20.8314	20.4288	20.5323	20.3049	20.3923	20.197	21.0306	22.4134	21.1797	23.9314	24.2028	23.6699	23.9993
Q12906;Q96SI9	Interleukin enhancer-binding factor 3	ILF3	sp|Q12906|ILF3_HUMAN Interleukin enhancer-binding factor 3 OS=Homo sapiens OX=9606 GN=ILF3 PE=1 SV=3	95.337	2	34.362	17	17	17	25.4	8	12	14	8	10	9	25.3603	25.6194	25.5039	25.1545	25.544	25.106	22.9147	22.5643	22.7435	22.585	22.7223	22.5174	0.132587	22.6746	0.418522	0.616769				22.1269	19.0702	17.9213	19.0633	19.2086	19.2466	18.965	18.7911	19.3581	18.4902	22.5005	22.0596	22.3637	22.9147
CON__sp|Q3SZ57|FETA_BOVIN;P02771	Alpha-fetoprotein	AFP	sp|Q3SZ57|FETA_BOVIN Alpha-fetoprotein OS=Bos taurus GN=AFP PE=2 SV=1	68.587	2	34.445	13	13	13	24.4	6	11	10	8	9	9	24.961	25.0466	25.1016	24.388	25.0046	25.0082	NA	NA	NA	NA	NA	NA					+		+	22.3556	19.2703	18.5142	19.5058	19.3033	19.5098	19.2738	18.5898	19.2273	19.145	NA	NA	NA	NA
P52434	DNA-directed RNA polymerases I, II, and III subunit RPABC3	POLR2H	sp|P52434|RPAB3_HUMAN DNA-directed RNA polymerases I, II, and III subunit RPABC3 OS=Homo sapiens OX=9606 GN=POLR2H PE=1 SV=4	17.143	1	143.65	7	7	7	58	7	10	10	6	9	6	28.6934	28.9426	29.0447	28.2038	28.9463	28.3712	27.8971	27.5561	27.9884	27.5003	27.7923	27.436	0.237645	27.695	0.237489	0.450728				28.6681	25.0439	25.2518	26.1706	25.4511	25.6513	25.7288	24.9464	25.6946	25.0875	27.216	27.8287	28.1285	27.8971
P05141;Q9H0C2	ADP/ATP translocase 2	SLC25A5	sp|P05141|ADT2_HUMAN ADP/ATP translocase 2 OS=Homo sapiens OX=9606 GN=SLC25A5 PE=1 SV=7	32.852	2	29.036	13	13	5	36.6	11	11	12	7	10	8	26.9994	27.5886	27.4348	26.9132	27.2837	26.8651	25.6835	25.6504	25.5191	25.5471	25.3521	25.177	0.25895	25.4882	0.107823	0.294542				25.3358	22.4665	21.3982	19.9321	22.1402	22.7767	22.6013	22.0864	22.4726	22.0502	25.5179	25.1274	23.4952	25.6835
Q9ULH1	Arf-GAP with SH3 domain, ANK repeat and PH domain-containing protein 1	ASAP1	sp|Q9ULH1|ASAP1_HUMAN Arf-GAP with SH3 domain, ANK repeat and PH domain-containing protein 1 OS=Homo sapiens OX=9606 GN=ASAP1 PE=1 SV=4	125.5	1	34	21	21	21	23.1	7	6	11	5	9	10	24.4249	24.6824	24.7223	23.7683	24.7255	24.1984	22.5539	22.3598	22.5209	22.1772	22.2988	22.2411	0.239175	22.3586	0.140317	0.339534				21.0389	18.1725	17.6388	18.0664	17.8607	17.9949	18.1175	17.1898	18.1181	17.3129	22.6047	22.7872	22.8529	22.5539
P62263	40S ribosomal protein S14	RPS14	sp|P62263|RS14_HUMAN 40S ribosomal protein S14 OS=Homo sapiens OX=9606 GN=RPS14 PE=1 SV=3	16.273	1	61.567	8	8	8	41.7	10	9	10	8	11	8	25.9309	26.5352	26.1496	25.5455	26.2398	26.1002	25.0889	25.1704	25.2333	24.9572	25.2157	25.3308	-0.00372843	25.1661	0.97949	0.984613				26.775	23.5256	23.3753	23.6253	23.6113	24.1542	23.593	23.1309	23.68	23.5382	25.3566	25.1669	25.0692	25.0889
Q9Y230	RuvB-like 2	RUVBL2	sp|Q9Y230|RUVB2_HUMAN RuvB-like 2 OS=Homo sapiens OX=9606 GN=RUVBL2 PE=1 SV=3	51.156	1	58.462	18	18	18	31.7	7	7	7	6	12	14	23.8021	24.5841	24.4446	24.5811	25.5571	25.6903	23.1173	22.9605	22.8529	23.3786	23.7748	23.8322	-0.684988	23.3194	0.00440824	0.0595568				23.2364	20.5411	19.7608	20.6638	18.539	19.4961	19.4535	19.5941	20.6161	20.5824	23.741	23.6745	23.8531	23.1173
O75533	Splicing factor 3B subunit 1	SF3B1	sp|O75533|SF3B1_HUMAN Splicing factor 3B subunit 1 OS=Homo sapiens OX=9606 GN=SF3B1 PE=1 SV=3	145.83	1	65.21	14	14	14	14.8	7	7	9	8	11	11	25.1079	25.2293	25.1887	24.7099	25.6464	24.734	22.6853	22.3896	22.4507	22.4069	22.6934	22.1517	0.0911381	22.4629	0.643238	0.792922				20.8529	17.7531	17.7844	17.6916	17.6332	17.7153	17.6498	17.4706	18.0511	17.2711	22.353	23.0788	22.237	22.6853
CON__sp|P08779|K1C16_HUMAN;P08779;CON__sp|Q9Z2K1|K1C16_MOUSE;CON__tr|Q3ZAW8|Q3ZAW8_MOUSE	;Keratin, type I cytoskeletal 16	KRT16	;sp|P08779|K1C16_HUMAN Keratin, type I cytoskeletal 16 OS=Homo sapiens OX=9606 GN=KRT16 PE=1 SV=4	51.267	4	233.79	35	18	17	62.8	3	10	1	14	0	23	22.2506	25.5653	22.298	26.8532	20.9704	28.8906	NA	NA	NA	NA	NA	NA					+		+	24.0225	18.9065	16.2479	21.9232	16.7558	19.8605	16.5304	21.297	15.6377	23.0543	NA	NA	NA	NA
CON__sp|P56652|ITIH3_BOVIN;Q06033	Inter-alpha-trypsin inhibitor heavy chain H3	ITIH3	sp|P56652|ITIH3_BOVIN Inter-alpha-trypsin inhibitor heavy chain H3 OS=Bos taurus GN=ITIH3 PE=1 SV=2	99.55	2	39.281	14	14	14	16.9	10	9	11	5	9	9	25.3131	25.5961	25.0271	24.486	25.3119	25.3044	NA	NA	NA	NA	NA	NA					+		+	22.704	19.6768	18.9911	19.8786	19.3556	19.8233	19.7417	18.7595	19.43	19.7542	NA	NA	NA	NA
Q5T200	Zinc finger CCCH domain-containing protein 13	ZC3H13	sp|Q5T200|ZC3HD_HUMAN Zinc finger CCCH domain-containing protein 13 OS=Homo sapiens OX=9606 GN=ZC3H13 PE=1 SV=1	196.63	1	30.021	14	14	14	8.7	8	9	9	5	12	8	24.4632	24.4012	24.2837	23.951	24.5427	24.0585	22.0912	21.6372	22.0009	21.9107	21.9696	21.7846	0.0214722	21.899	0.911316	0.945068				20.5222	17.46	17.1392	17.8148	17.2791	17.3688	17.284	16.9333	17.5853	17.1048	22.0684	22.2115	22.2059	22.0912
Q9UPN9	E3 ubiquitin-protein ligase TRIM33	TRIM33	sp|Q9UPN9|TRI33_HUMAN E3 ubiquitin-protein ligase TRIM33 OS=Homo sapiens OX=9606 GN=TRIM33 PE=1 SV=3	122.53	1	24.593	16	16	15	14.9	8	10	9	4	10	10	24.6115	24.7097	24.6788	23.3181	24.8025	23.9169	22.3711	21.713	22.0298	21.4012	22.0156	21.565	0.377393	21.8493	0.171327	0.388208				21.7811	18.5804	18.5492	19.5506	18.5337	18.6659	18.7603	17.0933	18.7633	17.8493	21.9949	22.6348	22.693	22.3711
Q9H6T3	RNA polymerase II-associated protein 3	RPAP3	sp|Q9H6T3|RPAP3_HUMAN RNA polymerase II-associated protein 3 OS=Homo sapiens OX=9606 GN=RPAP3 PE=1 SV=2	75.718	1	53.732	13	13	13	22.3	6	6	4	10	11	9	23.5989	23.8145	23.5776	24.589	25.124	24.7538	21.5918	21.4612	21.32	22.43	22.54	22.1597	-0.918891	21.9171	0.00130569	0.0375822				22.2181	19.3339	19.2314	19.8167	18.0834	18.3607	18.1159	18.9807	19.3927	19.1328	22.3264	23.0641	22.5443	21.5918
CON__sp|P15497|APOA1_BOVIN	Apolipoprotein A-I	APOA1	sp|P15497|APOA1_BOVIN Apolipoprotein A-I OS=Bos taurus GN=APOA1 PE=1 SV=3	30.276	1	32.4	18	18	18	47.9	5	11	13	7	12	9	25.1999	26.0131	25.7562	24.8429	25.5788	25.7835	NA	NA	NA	NA	NA	NA					+		+	24.1205	20.3263	20.5721	21.3058	20.6253	21.5286	21.2073	20.3393	20.9711	21.1499	NA	NA	NA	NA
P02545	Prelamin-A/C	LMNA	sp|P02545|LMNA_HUMAN Prelamin-A/C OS=Homo sapiens OX=9606 GN=LMNA PE=1 SV=1	74.139	1	46.799	22	21	21	35.4	4	10	7	3	6	10	23.9861	24.726	24.2002	23.1933	24.0866	24.2541	21.9557	21.9019	21.5734	21.3694	21.5344	21.7906	0.245573	21.6876	0.264421	0.471151				22.18	20.1084	18.8357	19.7982	18.3816	19.0929	18.7051	17.6867	18.2674	18.5634	22.8078	22.5381	22.7085	21.9557
P61313	60S ribosomal protein L15	RPL15	sp|P61313|RL15_HUMAN 60S ribosomal protein L15 OS=Homo sapiens OX=9606 GN=RPL15 PE=1 SV=2	24.146	1	33.558	11	11	11	43.1	11	9	8	8	7	8	26.4645	26.599	26.2909	25.5428	26.4708	26.1184	24.784	24.4814	24.2469	23.8295	24.3507	24.1102	0.407284	24.3004	0.0738002	0.23616				25.2438	22.4778	19.9137	22.5432	22.2311	22.3685	22.0851	21.4049	22.3253	21.9212	24.5475	22.9603	24.2947	24.784
Q13435	Splicing factor 3B subunit 2	SF3B2	sp|Q13435|SF3B2_HUMAN Splicing factor 3B subunit 2 OS=Homo sapiens OX=9606 GN=SF3B2 PE=1 SV=2	100.23	1	182.93	13	13	13	19.4	10	9	9	9	9	10	24.8602	25.3645	25.1364	24.4677	25.0389	24.621	23.0495	23.1635	22.947	22.8553	22.7427	22.7516	0.270173	22.9183	0.0820126	0.251164				21.6456	18.2739	18.3763	18.5228	18.6048	18.9413	18.5948	17.9926	18.6732	18.0428	22.6523	23.3811	22.6501	23.0495
P06576	ATP synthase subunit beta, mitochondrial	ATP5B	sp|P06576|ATPB_HUMAN ATP synthase subunit beta, mitochondrial OS=Homo sapiens OX=9606 GN=ATP5F1B PE=1 SV=3	56.559	1	49.785	14	14	14	32.7	8	10	9	5	7	8	24.8747	25.501	25.4097	24.0545	24.3565	24.7042	23.0706	23.0489	22.9937	22.2293	22.3469	22.5155	0.67385	22.7008	0.00194185	0.0400633				22.8302	19.9279	19.5277	19.5807	19.6575	20.1921	20.0308	18.8331	19.4062	19.3363	23.0374	23.1211	22.6354	23.0706
P22087	rRNA 2-O-methyltransferase fibrillarin	FBL	sp|P22087|FBRL_HUMAN rRNA 2-O-methyltransferase fibrillarin OS=Homo sapiens OX=9606 GN=FBL PE=1 SV=2	33.784	1	80.571	10	10	9	35.5	10	11	11	6	7	8	25.9156	26.1313	25.67	24.458	25.5437	24.96	24.1588	24.5648	24.3292	23.5485	23.8012	23.9398	0.587728	24.0571	0.00870001	0.0849886				23.3762	20.0449	19.4871	19.9025	20.4164	21.2966	20.4416	19.5111	20.071	19.6858	23.9008	23.8863	23.4848	24.1588
Q9NZI8	Insulin-like growth factor 2 mRNA-binding protein 1	IGF2BP1	sp|Q9NZI8|IF2B1_HUMAN Insulin-like growth factor 2 mRNA-binding protein 1 OS=Homo sapiens OX=9606 GN=IGF2BP1 PE=1 SV=2	63.48	1	23.113	16	16	14	32.1	7	8	12	7	7	8	25.168	25.406	25.3352	24.2271	25.1868	24.8541	23.4312	23.2178	23.1493	22.7491	22.973	22.9037	0.390843	23.0707	0.0294781	0.145351				22.5891	19.3705	19.2352	19.2735	19.5271	19.9251	19.7522	18.699	19.4851	19.1635	23.1175	23.5287	22.6897	23.4312
P68104;Q5VTE0;Q05639	Elongation factor 1-alpha 1;Putative elongation factor 1-alpha-like 3;	EEF1A1;EEF1A1P5;EEF1A2	sp|P68104|EF1A1_HUMAN Elongation factor 1-alpha 1 OS=Homo sapiens OX=9606 GN=EEF1A1 PE=1 SV=1;sp|Q5VTE0|EF1A3_HUMAN Putative elongation factor 1-alpha-like 3 OS=Homo sapiens OX=9606 GN=EEF1A1P5 PE=5 SV=1;sp|Q05639|EF1A2_HUMAN Elongation factor 1-alpha 2 OS	50.14	3	25.163	9	9	9	22.9	7	8	7	9	9	7	26.7443	26.6907	26.4606	26.6134	26.775	26.6514	25.216	24.8384	24.8259	25.2666	24.8583	24.943	-0.0625359	24.9914	0.726262	0.847391				25.1854	22.0108	22.0116	22.0997	22.1112	22.1896	21.8049	21.9396	22.0763	21.8519	24.7893	25.5483	24.8456	25.216
O00567	Nucleolar protein 56	NOP56	sp|O00567|NOP56_HUMAN Nucleolar protein 56 OS=Homo sapiens OX=9606 GN=NOP56 PE=1 SV=4	66.049	1	46.266	14	14	14	22.1	10	13	11	4	9	9	24.5583	25.3556	24.7026	23.2157	24.5417	24.2207	22.3396	22.7106	22.1694	21.6065	21.8255	21.9678	0.60662	22.1032	0.0189864	0.123506				21.5672	18.4667	17.6026	17.9426	18.6481	19.3828	18.7228	17.1331	18.4588	18.0046	22.2607	21.7333	21.4203	22.3396
P52435;Q9H1A7;Q9GZM3	DNA-directed RNA polymerase II subunit RPB11-a;DNA-directed RNA polymerase II subunit RPB11-b2;	POLR2J;POLR2J3;POLR2J2	sp|P52435|RPB11_HUMAN DNA-directed RNA polymerase II subunit RPB11-a OS=Homo sapiens OX=9606 GN=POLR2J PE=1 SV=1;sp|Q9H1A7|RPB1C_HUMAN DNA-directed RNA polymerase II subunit RPB11-b2 OS=Homo sapiens OX=9606 GN=POLR2J3 PE=1 SV=1;sp|Q9GZM3|RPB1B_HUMAN DNA-di	13.293	3	73.727	9	9	9	54.7	7	9	11	6	7	10	26.573	26.6763	26.7353	25.5165	26.8254	26.8948	25.4022	24.9553	25.2718	24.4615	25.1116	25.3888	0.222479	25.0985	0.406268	0.60554				25.7969	22.3992	20.4743	23.56	22.7275	22.7701	22.7985	21.6328	22.7928	22.7453	24.6073	23.4625	25.884	25.4022
P67809;Q9Y2T7	Y-box-binding protein 1	YBX1	sp|P67809|YBOX1_HUMAN Y-box-binding protein 1 OS=Homo sapiens OX=9606 GN=YBX1 PE=1 SV=3	35.924	2	211.87	11	11	6	34.9	7	9	10	6	10	8	24.7359	24.5355	24.6902	24.1932	24.7612	24.6533	22.9007	22.5871	22.4574	22.259	22.5278	22.3887	0.256532	22.5201	0.181277	0.391753				22.5746	19.9859	17.2958	20.3467	19.1493	18.3864	19.6837	18.6709	19.1265	19.8694	22.4288	21.0342	22.7913	22.9007
P14923;P35222	Junction plakoglobin	JUP	sp|P14923|PLAK_HUMAN Junction plakoglobin OS=Homo sapiens OX=9606 GN=JUP PE=1 SV=3	81.744	2	59.943	19	19	19	30.1	1	10	3	17	6	11	22.2293	24.8242	23.6092	26.1599	24.0524	25.4142	20.5653	21.8939	21.4771	23.5716	21.1812	22.7165	-1.17766	21.901	0.0965318	0.275568				21.6326	18.9257	16.6747	18.0566	15.8178	18.5296	17.184	19.9092	17.843	19.124	22.482	20.9951	21.5207	20.5653
P27824	Calnexin	CANX	sp|P27824|CALX_HUMAN Calnexin OS=Homo sapiens OX=9606 GN=CANX PE=1 SV=2	67.567	1	112.02	16	16	16	24.8	8	10	9	7	6	7	25.974	25.9935	25.9466	25.3406	25.9992	25.7749	23.7172	23.3301	23.3761	23.2076	23.1622	23.1632	0.296782	23.3261	0.0841299	0.253959				22.9877	19.6698	18.8175	20.0804	20.0709	20.0328	19.9449	19.5436	20.0122	19.7915	23.135	22.9416	23.3935	23.7172
P18621	60S ribosomal protein L17	RPL17	sp|P18621|RL17_HUMAN 60S ribosomal protein L17 OS=Homo sapiens OX=9606 GN=RPL17 PE=1 SV=3	21.397	1	23.61	8	8	8	37.5	8	9	10	3	9	9	26.7056	27.0073	26.816	26.1528	26.7172	26.6838	25.3136	25.188	25.0266	24.8509	24.8761	24.9005	0.300287	25.026	0.0470206	0.180505				25.9078	22.7082	22.4608	23.102	22.7236	23.1093	22.722	22.189	22.7626	22.6398	24.9943	25.0269	24.9769	25.3136
Q9UJV9	Probable ATP-dependent RNA helicase DDX41	DDX41	sp|Q9UJV9|DDX41_HUMAN Probable ATP-dependent RNA helicase DDX41 OS=Homo sapiens OX=9606 GN=DDX41 PE=1 SV=2	69.837	1	24.612	12	12	12	23.6	7	6	9	4	9	10	24.5068	24.6941	24.8486	24.391	25.1012	24.953	23.5692	23.2572	23.5993	23.5503	23.6556	23.8262	-0.202088	23.5763	0.224652	0.437041				22.2309	19.1323	18.7459	19.2232	18.7778	19.157	19.0968	18.7264	19.3657	19.1756	23.5354	23.8051	23.6536	23.5692
Q16531	DNA damage-binding protein 1	DDB1	sp|Q16531|DDB1_HUMAN DNA damage-binding protein 1 OS=Homo sapiens OX=9606 GN=DDB1 PE=1 SV=1	126.97	1	32.794	15	15	15	16.1	6	10	9	4	10	8	23.4543	24.1829	23.385	23.0631	23.6479	23.2212	21.1848	21.5031	21.3687	21.0684	21.0676	21.1847	0.245328	21.2296	0.24794	0.460628				20.1249	16.9516	16.3475	17.7434	16.8133	17.8106	16.3159	16.6341	16.6291	16.3607	21.0044	21.1238	21.5225	21.1848
Q99880;Q99879;Q99877;Q93079;Q5QNW6;P62807;P58876;O60814;P57053;Q96A08;A0A2R8Y619	Histone H2B type 1-L;Histone H2B type 1-M;Histone H2B type 1-N	HIST1H2BL;HIST1H2BM;HIST1H2BN;HIST1H2BH;HIST2H2BF;HIST1H2BC;HIST1H2BD;HIST1H2BK;H2BFS	sp|Q99880|H2B1L_HUMAN Histone H2B type 1-L OS=Homo sapiens OX=9606 GN=H2BC13 PE=1 SV=3;sp|Q99879|H2B1M_HUMAN Histone H2B type 1-M OS=Homo sapiens OX=9606 GN=H2BC14 PE=1 SV=3;sp|Q99877|H2B1N_HUMAN Histone H2B type 1-N OS=Homo sapiens OX=9606 GN=H2BC15 PE=1	13.952	11	29.155	5	5	2	29.4	6	6	9	9	10	8	29.4001	28.9063	29.3682	29.1972	30.0164	29.3251	28.4863	27.657	27.8185	28.3296	28.5682	27.7869	-0.240969	28.1077	0.435236	0.623637				29.2356	25.7132	24.548	26.1742	26.1491	25.6956	26.25	26.0192	26.8442	26.2501	27.5643	26.8451	27.5607	28.4863
Q07020	60S ribosomal protein L18	RPL18	sp|Q07020|RL18_HUMAN 60S ribosomal protein L18 OS=Homo sapiens OX=9606 GN=RPL18 PE=1 SV=2	21.634	1	105.91	8	8	8	36.2	8	6	7	5	10	9	26.4682	26.4897	26.2487	25.5095	26.8751	26.3087	25.3995	24.9827	24.8217	24.5918	25.1093	24.9836	0.173079	24.9814	0.424357	0.618394				25.5886	21.9521	20.7824	23.2166	22.492	22.7066	22.1848	21.4069	23.1474	22.3287	25.0566	24.1308	25.175	25.3995
P17844	Probable ATP-dependent RNA helicase DDX5	DDX5	sp|P17844|DDX5_HUMAN Probable ATP-dependent RNA helicase DDX5 OS=Homo sapiens OX=9606 GN=DDX5 PE=1 SV=1	69.147	1	21.842	14	14	9	20.7	7	8	7	4	6	5	24.4021	24.0194	24.2812	23.4942	24.176	23.9532	22.9804	22.159	22.6202	22.5568	22.7298	22.2581	0.0716183	22.5507	0.776169	0.873726				21.7264	19.1309	18.4968	18.7202	18.6607	18.2842	18.2969	17.8819	18.9161	18.2044	22.9216	23.2176	22.7479	22.9804
Q8WWM7	Ataxin-2-like protein	ATXN2L	sp|Q8WWM7|ATX2L_HUMAN Ataxin-2-like protein OS=Homo sapiens OX=9606 GN=ATXN2L PE=1 SV=2	113.37	1	24.344	11	11	11	11.1	6	6	7	5	8	7	23.8856	24.3691	24.544	24.1624	25.0515	25.1066	22.8567	22.4038	22.3435	22.993	22.9461	22.8836	-0.406233	22.7378	0.0533644	0.191223				21.4713	18.308	18.1181	18.3001	17.4214	18.2321	18.2297	17.4488	18.8038	19.0648	22.6705	23.3403	22.8255	22.8567
P62249	40S ribosomal protein S16	RPS16	sp|P62249|RS16_HUMAN 40S ribosomal protein S16 OS=Homo sapiens OX=9606 GN=RPS16 PE=1 SV=2	16.445	1	19.295	13	13	13	70.5	9	8	7	4	7	8	25.9005	26.274	25.6308	25.3184	26.1968	25.7991	24.1101	23.7562	23.482	23.3207	23.966	23.6807	0.126964	23.7193	0.588844	0.749438				25.2621	22.3184	21.4756	22.3139	22.1071	22.5515	21.7268	21.584	22.3501	22.0206	23.7731	23.3712	23.7031	24.1101
CON__sp|Q58D62|FETUB_BOVIN	Fetuin-B	FETUB	sp|Q58D62|FETUB_BOVIN Fetuin-B OS=Bos taurus GN=FETUB PE=1 SV=1	42.663	1	37.326	8	8	8	25.8	6	7	10	4	6	7	26.0592	26.1432	26.5217	26.0427	26.4076	26.2979	NA	NA	NA	NA	NA	NA					+		+	25.0583	21.8703	21.4057	22.2106	21.7047	21.7682	22.1646	21.7293	22.0498	21.9179	NA	NA	NA	NA
O76021	Ribosomal L1 domain-containing protein 1	RSL1D1	sp|O76021|RL1D1_HUMAN Ribosomal L1 domain-containing protein 1 OS=Homo sapiens OX=9606 GN=RSL1D1 PE=1 SV=3	54.972	1	27.473	16	16	16	27.8	8	14	13	2	4	6	25.2865	26.0112	25.7874	23.903	24.481	24.4245	22.6947	22.935	22.9434	21.9165	21.6249	21.8582	1.05782	22.3288	0.00029766	0.0261384				22.6935	19.8825	18.7622	18.9411	19.7913	20.426	20.1791	18.5168	18.9973	18.8331	22.618	22.2271	21.5706	22.6947
P62910	60S ribosomal protein L32	RPL32	sp|P62910|RL32_HUMAN 60S ribosomal protein L32 OS=Homo sapiens OX=9606 GN=RPL32 PE=1 SV=2	15.86	1	42.882	8	8	8	41.5	5	8	9	4	6	7	24.2139	25.0552	24.8202	23.7997	24.6598	24.6376	22.7648	22.6509	22.6745	22.0359	22.5423	22.5978	0.304732	22.5444	0.147999	0.348392				24.279	21.341	20.5532	21.6552	20.75	21.6078	21.2963	20.2894	20.9746	20.9193	22.665	22.367	22.7362	22.7648
Q5BKZ1	DBIRD complex subunit ZNF326	ZNF326	sp|Q5BKZ1|ZN326_HUMAN DBIRD complex subunit ZNF326 OS=Homo sapiens OX=9606 GN=ZNF326 PE=1 SV=2	65.653	1	47.904	11	11	11	26.8	3	8	10	4	10	7	24.3994	25.0274	24.7169	23.8258	24.709	23.8001	22.6148	22.6652	22.6018	22.0794	22.3269	22.1052	0.456766	22.3989	0.0163823	0.115891				22.0641	18.7022	18.2998	19.086	19.1411	19.6371	18.9296	18.4641	19.2169	17.717	22.1534	22.3244	22.6875	22.6148
P15880	40S ribosomal protein S2	RPS2	sp|P15880|RS2_HUMAN 40S ribosomal protein S2 OS=Homo sapiens OX=9606 GN=RPS2 PE=1 SV=2	31.324	1	36.479	11	11	11	35.5	4	9	9	6	9	11	25.8498	25.9485	25.8856	25.1739	25.9541	25.8879	24.8274	24.9817	25.1287	24.5844	24.9653	25.2747	0.0377927	24.9604	0.85191	0.919991				23.4803	20.7429	18.5764	20.6944	20.7206	20.5886	20.1081	19.802	20.1966	20.3204	24.5275	24.2154	25.0268	24.8274
P14618;P30613	Pyruvate kinase PKM	PKM	sp|P14618|KPYM_HUMAN Pyruvate kinase PKM OS=Homo sapiens OX=9606 GN=PKM PE=1 SV=4	57.936	2	22.427	11	11	11	22.2	5	8	5	6	6	11	23.6393	23.493	23.5796	23.9487	23.9264	24.3135	22.4158	21.7645	21.9606	22.5213	21.8921	22.4078	-0.22675	22.1603	0.389274	0.59006				21.2819	18.3027	17.6337	18.3603	17.8793	17.522	17.6577	18.3638	18.1438	18.6918	21.9688	22.4256	21.888	22.4158
Q08554	Desmocollin-1	DSC1	sp|Q08554|DSC1_HUMAN Desmocollin-1 OS=Homo sapiens OX=9606 GN=DSC1 PE=1 SV=2	99.986	1	37.116	14	14	14	18.9	1	4	4	8	24	3	21.9857	23.6455	23.2173	26.393	29.0148	23.7588	21.3089	22.5377	21.8275	25.2337	27.1927	22.3769	-3.04305	23.4129	0.0253631	0.137785				20.5668	16.5794	15.9289	15.8493	14.2455	15.0757	17.6323	17.8559	19.9616	14.3977	23.3488	23.4568	22.4748	21.3089
Q9H307	Pinin	PNN	sp|Q9H307|PININ_HUMAN Pinin OS=Homo sapiens OX=9606 GN=PNN PE=1 SV=5	81.627	1	60.638	12	12	12	16.5	5	9	7	6	9	7	24.1192	24.6618	24.4375	23.7301	24.7752	24.3286	23.3905	23.1705	23.3152	23.0813	23.2741	23.5152	0.00183089	23.2911	0.991024	0.99229				20.9935	17.6026	17.333	18.0758	17.7786	18.3201	17.6938	17.3934	18.3098	17.5057	22.8091	23.1458	23.2094	23.3905
P06312	Immunoglobulin kappa variable 4-1	IGKV4-1	sp|P06312|KV401_HUMAN Immunoglobulin kappa variable 4-1 OS=Homo sapiens OX=9606 GN=IGKV4-1 PE=1 SV=1	13.38	1	5.0764	1	1	1	7.4	7	10	7	4	7	5	29.8549	30.0301	30.0519	29.9067	29.8772	29.5305	NA	NA	NA	NA	NA	NA							+	30.9586	26.8799	27.6024	28.0206	27.8549	28.0302	28.052	27.9068	27.8772	27.5305	NA	NA	NA	NA
O60832	H/ACA ribonucleoprotein complex subunit DKC1	DKC1	sp|O60832|DKC1_HUMAN H/ACA ribonucleoprotein complex subunit DKC1 OS=Homo sapiens OX=9606 GN=DKC1 PE=1 SV=3	57.673	1	63.106	8	8	8	19.1	8	9	8	5	7	5	23.7777	24.5085	23.7505	22.1583	23.5273	23.1223	21.8263	21.9969	21.5401	21.1958	21.1518	21.1089	0.635581	21.47	0.0136133	0.108906				20.8321	18.0763	16.3071	16.928	18.3494	18.7626	17.5422	16.8701	17.4365	16.8463	21.4297	21.3853	20.7375	21.8263
Q07065	Cytoskeleton-associated protein 4	CKAP4	sp|Q07065|CKAP4_HUMAN Cytoskeleton-associated protein 4 OS=Homo sapiens OX=9606 GN=CKAP4 PE=1 SV=2	66.022	1	54.309	12	12	12	23.6	7	5	7	3	6	4	24.1504	24.3369	23.923	23.507	24.5807	23.9935	22.211	21.8557	21.8577	21.9408	22.1834	21.889	-0.0295828	21.9896	0.87633	0.933482				21.3051	18.7	17.8738	18.3654	18.0785	18.0837	17.8775	17.3812	18.5458	17.8636	22.1995	22.61	22.0689	22.211
Q99878;Q96KK5;Q9BTM1;Q16777;Q6FI13;P20671;P0C0S8	Histone H2A type 1-J;Histone H2A type 1-H;Histone H2A.J;	HIST1H2AJ;HIST1H2AH;H2AFJ;HIST2H2AC;HIST2H2AA3;HIST1H2AD;HIST1H2AG	sp|Q99878|H2A1J_HUMAN Histone H2A type 1-J OS=Homo sapiens OX=9606 GN=H2AC14 PE=1 SV=3;sp|Q96KK5|H2A1H_HUMAN Histone H2A type 1-H OS=Homo sapiens OX=9606 GN=H2AC12 PE=1 SV=3;sp|Q9BTM1|H2AJ_HUMAN Histone H2A.J OS=Homo sapiens OX=9606 GN=H2AJ PE=1 SV=1;sp|Q1	13.936	7	49.662	5	5	1	35.9	5	7	5	8	10	7	28.4922	28.0444	28.1819	28.2727	29.0548	28.1008	27.9304	27.0904	27.1881	27.8277	28.0761	27.3173	-0.337383	27.5717	0.281783	0.490928				29.0509	25.9784	24.016	25.6669	26.1702	25.6534	25.86	25.9147	26.7329	25.7345	27.0889	26.1726	26.7683	27.9304
Q6P2Q9	Pre-mRNA-processing-splicing factor 8	PRPF8	sp|Q6P2Q9|PRP8_HUMAN Pre-mRNA-processing-splicing factor 8 OS=Homo sapiens OX=9606 GN=PRPF8 PE=1 SV=2	273.6	1	28.908	17	17	17	7.7	10	5	5	2	13	7	24.9495	24.7558	24.8157	23.1115	25.1436	24.7275	24.5351	23.4621	23.4895	23.561	24.2116	23.792	-0.0259743	23.8419	0.93738	0.956909				20.4277	16.9884	17.2241	17.4427	17.5121	17.4367	17.5536	15.0535	17.5477	17.3473	23.6672	23.1478	23.7726	24.5351
P53803	DNA-directed RNA polymerases I, II, and III subunit RPABC4	POLR2K	sp|P53803|RPAB4_HUMAN DNA-directed RNA polymerases I, II, and III subunit RPABC4 OS=Homo sapiens OX=9606 GN=POLR2K PE=1 SV=1	7.0041	1	27.806	3	3	3	44.8	5	7	8	5	6	6	28.8827	28.505	28.835	28.0441	28.6031	28.1247	28.7117	28.5496	28.6895	28.1575	28.1533	28.09	0.516698	28.3919	0.0104105	0.0949046				30.6187	27.3597	27.4922	27.5848	27.8268	27.3712	27.721	26.9619	27.5171	26.9619	27.9079	29.0111	28.6798	28.7117
Q9NQG5	Regulation of nuclear pre-mRNA domain-containing protein 1B	RPRD1B	sp|Q9NQG5|RPR1B_HUMAN Regulation of nuclear pre-mRNA domain-containing protein 1B OS=Homo sapiens OX=9606 GN=RPRD1B PE=1 SV=1	36.899	1	78.3	9	9	9	27.3	6	6	7	5	8	7	24.6466	24.8086	24.9879	23.7531	25.0901	24.8248	23.3484	22.7479	23.0105	22.7421	23.0597	22.9713	0.111245	22.98	0.578218	0.743153				23.466	20.1637	19.9051	20.7799	20.0798	20.3319	20.5143	19.0726	20.6752	20.496	22.7972	23.0515	23.1586	23.3484
CON__sp|Q95121|PEDF_BOVIN;P36955	;Pigment epithelium-derived factor	SERPINF1	;sp|P36955|PEDF_HUMAN Pigment epithelium-derived factor OS=Homo sapiens OX=9606 GN=SERPINF1 PE=1 SV=4	46.228	2	22.992	10	10	10	24.5	6	8	6	2	6	8	24.6325	24.8733	24.9089	23.9992	24.6589	24.8691	NA	NA	NA	NA	NA	NA					+		+	23.1519	20.1592	19.6309	19.956	19.9948	20.215	20.1905	19.3369	19.9831	20.1497	NA	NA	NA	NA
P31943;P55795	Heterogeneous nuclear ribonucleoprotein H	HNRNPH1	sp|P31943|HNRH1_HUMAN Heterogeneous nuclear ribonucleoprotein H OS=Homo sapiens OX=9606 GN=HNRNPH1 PE=1 SV=4	49.229	2	37.089	7	7	6	20.3	7	6	7	4	6	7	23.8309	23.2981	23.7921	23.2802	24.0305	24.0064	22.4147	21.9023	22.2205	22.1805	22.2509	22.3286	-0.0741901	22.2162	0.69341	0.824936				21.7303	18.9078	18.3607	18.9737	18.6803	17.5584	18.356	18.2973	18.637	18.8033	22.397	22.262	22.1431	22.4147
Q9HCN4	GPN-loop GTPase 1	GPN1	sp|Q9HCN4|GPN1_HUMAN GPN-loop GTPase 1 OS=Homo sapiens OX=9606 GN=GPN1 PE=1 SV=1	41.74	1	125.29	6	6	6	20.3	6	3	8	5	8	6	26.0885	24.7038	26.1148	25.3245	26.5433	25.8161	25.4765	25.1083	25.2907	25.1075	25.7114	25.1467	-0.0300249	25.3068	0.88395	0.93651				25.6221	22.7139	22.3471	23.3292	22.4335	20.8784	22.419	21.7219	22.8624	22.135	25.6783	26.2333	25.9562	25.4765
P11388	DNA topoisomerase 2-alpha	TOP2A	sp|P11388|TOP2A_HUMAN DNA topoisomerase 2-alpha OS=Homo sapiens OX=9606 GN=TOP2A PE=1 SV=3	174.38	1	61.391	12	12	10	9.9	5	5	4	5	7	7	23.7614	23.6092	23.5284	23.0811	24.0283	23.8899	21.8312	21.3234	21.2692	21.4389	21.674	21.9416	-0.21026	21.5797	0.402784	0.601491				19.0796	16.2212	15.6665	16.546	15.6601	15.6567	15.5662	14.4693	16.0706	16.4	21.8048	22.0381	21.8333	21.8312
Q5T9A4;Q5T2N8	ATPase family AAA domain-containing protein 3B	ATAD3B	sp|Q5T9A4|ATD3B_HUMAN ATPase family AAA domain-containing protein 3B OS=Homo sapiens OX=9606 GN=ATAD3B PE=1 SV=1	72.572	2	111.5	15	15	4	21.1	8	9	11	4	4	3	26.6364	27.093	26.8661	26.6679	26.6991	27.6482	26.2145	26.8034	26.5069	25.3728	25.3923	25.5044	1.0851	25.9657	0.000366738	0.0261384				24.8497	21.1836	21.3324	21.3581	21.4706	21.9016	21.6817	21.5433	21.5869	22.5476	25.9157	25.883	25.0955	26.2145
Q02543	60S ribosomal protein L18a	RPL18A	sp|Q02543|RL18A_HUMAN 60S ribosomal protein L18a OS=Homo sapiens OX=9606 GN=RPL18A PE=1 SV=2	20.762	1	75.413	6	6	6	30.7	6	6	6	6	6	7	25.9547	26.1469	25.7203	25.0338	26.1103	25.6509	24.9622	24.7824	24.5422	24.1915	24.6561	24.4948	0.314737	24.6049	0.112369	0.303784				24.8451	21.661	19.8117	22.3724	21.7356	22.0037	21.6329	20.9032	22.0567	21.6093	24.3663	23.578	24.928	24.9622
P46783;Q9NQ39	40S ribosomal protein S10;Putative 40S ribosomal protein S10-like	RPS10;RPS10P5	sp|P46783|RS10_HUMAN 40S ribosomal protein S10 OS=Homo sapiens OX=9606 GN=RPS10 PE=1 SV=1;sp|Q9NQ39|RS10L_HUMAN Putative 40S ribosomal protein S10-like OS=Homo sapiens OX=9606 GN=RPS10P5 PE=5 SV=1	18.898	2	75.288	7	7	7	30.3	5	7	5	5	6	7	25.9883	26.7174	26.0329	25.558	26.6765	26.2887	25.038	24.8374	24.6859	24.9059	24.7653	24.4964	0.131218	24.7882	0.437992	0.623637				25.3253	22.0466	22.3224	22.5636	22.1618	22.3527	22.0883	21.6847	22.1817	21.7919	24.9266	25.469	24.7772	25.038
Q02413	Desmoglein-1	DSG1	sp|Q02413|DSG1_HUMAN Desmoglein-1 OS=Homo sapiens OX=9606 GN=DSG1 PE=1 SV=2	113.75	1	99.622	18	18	18	17.7	1	3	3	10	22	4	21.1358	22.9622	22.1727	25.0763	27.2079	23.929	19.7684	20.9947	20.7715	23.4487	25.1359	21.8897	-2.97991	22.0015	0.00572203	0.0700949				21.1301	17.0168	14.0444	16.5849	14.4327	16.5806	15.9755	18.4906	20.3297	17.4305	21.9041	21.5131	21.5627	19.7684
P62750	60S ribosomal protein L23a	RPL23A	sp|P62750|RL23A_HUMAN 60S ribosomal protein L23a OS=Homo sapiens OX=9606 GN=RPL23A PE=1 SV=1	17.695	1	18.554	8	8	8	41	5	8	6	5	8	4	25.5293	25.8317	25.4884	25.0342	25.7033	25.6694	24.2267	24.0825	23.8438	23.833	24.1334	24.0777	0.0363105	24.0328	0.820489	0.900347				25.4889	22.6841	22.0593	22.5511	22.2439	22.5751	22.1748	21.698	22.273	22.3686	24.2592	24.2925	23.8793	24.2267
CON__sp|P28800|A2AP_BOVIN;P08697	Alpha-2-antiplasmin	SERPINF2	sp|P28800|A2AP_BOVIN Alpha-2-antiplasmin OS=Bos taurus GN=SERPINF2 PE=1 SV=2	54.71	2	12.01	9	9	9	17.3	8	5	7	4	4	6	24.1266	24.1235	24.2787	23.9207	24.2562	24.2092	NA	NA	NA	NA	NA	NA					+		+	22.2664	18.7804	18.6766	19.5423	19.2176	19.0636	19.2924	18.668	19.1689	19.2101	NA	NA	NA	NA
P62906	60S ribosomal protein L10a	RPL10A	sp|P62906|RL10A_HUMAN 60S ribosomal protein L10a OS=Homo sapiens OX=9606 GN=RPL10A PE=1 SV=2	24.831	1	50.893	7	7	7	38.2	7	7	7	4	7	3	26.3306	27.0076	26.5179	25.2179	26.6842	26.4309	24.6278	24.8031	24.3875	23.7093	24.4846	24.3547	0.423293	24.3945	0.104286	0.289041				25.2908	22.3556	21.3836	22.423	22.2459	22.5601	22.0914	21.0654	22.3141	22.0312	24.5551	24.2201	24.3751	24.6278
Q86UP2	Kinectin	KTN1	sp|Q86UP2|KTN1_HUMAN Kinectin OS=Homo sapiens OX=9606 GN=KTN1 PE=1 SV=1	156.27	1	30.011	13	13	13	11	5	5	5	2	8	4	23.2148	23.5917	23.3295	22.3076	23.9822	23.1271	21.6677	21.277	21.2491	21.0553	21.5692	21.1222	0.149053	21.3234	0.545815	0.716783				19.2514	16.6949	16.883	14.9427	15.8351	16.0822	15.7475	14.571	16.7308	15.6012	21.6639	22.1939	20.7923	21.6677
P84098	60S ribosomal protein L19	RPL19	sp|P84098|RL19_HUMAN 60S ribosomal protein L19 OS=Homo sapiens OX=9606 GN=RPL19 PE=1 SV=1	23.466	1	18.118	9	9	9	29.1	4	4	7	3	7	5	25.6438	26.4507	25.4382	25.7099	26.2782	25.9723	25.3413	25.0719	24.948	24.7921	25.1129	25.0024	0.151264	25.0448	0.36265	0.570919				25.8363	22.9333	22.2952	22.7344	22.8872	22.8923	22.6602	21.9566	22.8059	22.5647	25.1947	25.2608	24.9985	25.3413
Q9H7N4	Splicing factor, arginine/serine-rich 19	SCAF1	sp|Q9H7N4|SFR19_HUMAN Splicing factor, arginine/serine-rich 19 OS=Homo sapiens OX=9606 GN=SCAF1 PE=1 SV=3	139.27	1	31.767	9	9	8	7.2	6	6	5	3	7	7	23.6765	23.5101	23.7059	22.4411	23.8275	23.9965	22.1476	21.6847	22.0493	22.2043	22.4257	22.3244	-0.357597	22.1393	0.0894018	0.2635				20.9236	18.0781	17.227	18.4771	17.825	17.5875	17.718	15.9532	17.6902	18.0653	22.2199	22.5402	22.3003	22.1476
P83731	60S ribosomal protein L24	RPL24	sp|P83731|RL24_HUMAN 60S ribosomal protein L24 OS=Homo sapiens OX=9606 GN=RPL24 PE=1 SV=1	17.779	1	62.745	6	6	6	26.8	6	7	4	3	7	8	25.3508	25.701	25.7565	24.7922	25.7927	25.6291	25.0362	24.9221	25.1251	24.5846	25.1024	25.0969	0.0998039	24.9779	0.582581	0.747163				25.6384	22.4863	22.0433	22.8026	22.3106	22.6295	22.6653	21.7376	22.7273	22.5008	24.95	25.045	24.9535	25.0362
Q9C0C9;REV__Q99700	(E3-independent) E2 ubiquitin-conjugating enzyme	UBE2O	sp|Q9C0C9|UBE2O_HUMAN (E3-independent) E2 ubiquitin-conjugating enzyme OS=Homo sapiens OX=9606 GN=UBE2O PE=1 SV=3	141.29	2	38.88	17	17	17	15	3	3	3	1	8	7	23.6842	23.0974	23.0365	22.6046	24.3786	24.1548	22.0069	21.2399	21.6257	21.8238	22.3322	22.1208	-0.468098	21.8582	0.101309	0.282656				20.7539	17.953	17.186	19.0439	17.1805	16.4541	16.3397	16.3211	17.6278	17.7425	22.3564	22.2189	22.6004	22.0069
CON__tr|G3N2D7|G3N2D7_BOVIN	Uncharacterized protein	IGLL1	tr|G3N2D7|G3N2D7_BOVIN Uncharacterized protein OS=Bos taurus GN=IGLL1 PE=4 SV=1	12.112	1	60.532	5	4	4	31	5	9	6	5	5	5	27.6168	28.1531	28.0376	27.6411	27.9172	27.5712	NA	NA	NA	NA	NA	NA					+		+	26.8994	22.6299	23.3923	23.609	23.955	23.9301	24.333	23.8426	23.8455	23.4419	NA	NA	NA	NA
P35232	Prohibitin 1	PHB	sp|P35232|PHB1_HUMAN Prohibitin 1 OS=Homo sapiens OX=9606 GN=PHB1 PE=1 SV=1	29.804	1	32.995	9	9	9	32.4	7	5	6	5	6	4	23.9811	24.2031	24.3741	23.3589	24.5272	23.1369	22.2715	21.8597	22.0921	21.4461	21.8942	21.5681	0.438324	21.8553	0.065143	0.217328				22.6471	20.2565	18.7539	18.6191	19.6112	19.5123	19.9049	18.9637	19.9604	18.6421	22.3759	21.4905	21.2582	22.2715
P62826	GTP-binding nuclear protein Ran	RAN	sp|P62826|RAN_HUMAN GTP-binding nuclear protein Ran OS=Homo sapiens OX=9606 GN=RAN PE=1 SV=3	24.423	1	16.452	6	6	6	25	5	5	7	8	5	5	23.7376	22.957	23.9404	24.3106	24.4039	24.4678	22.7692	22.0226	22.326	22.9221	22.656	22.8604	-0.440212	22.5927	0.0791016	0.246094				23.7203	20.6469	20.3384	20.7074	20.2781	19.4975	20.3031	20.7035	20.9445	21.0083	22.847	22.7661	22.4447	22.7692
Q9H3P2	Negative elongation factor A	NELFA	sp|Q9H3P2|NELFA_HUMAN Negative elongation factor A OS=Homo sapiens OX=9606 GN=NELFA PE=1 SV=3	57.276	1	17.216	9	9	9	22.7	5	4	4	4	6	4	23.1555	23.7631	23.4218	22.7034	23.946	22.8129	21.8803	21.838	21.8713	21.5218	22.2503	21.3441	0.157814	21.7843	0.559281	0.728366				22.0105	18.714	18.9826	19.5224	18.4013	19.1147	18.8423	18.0629	19.2571	17.8693	21.5376	22.3309	22.2097	21.8803
Q5VUJ6	Leucine-rich repeat and calponin homology domain-containing protein 2	LRCH2	sp|Q5VUJ6|LRCH2_HUMAN Leucine-rich repeat and calponin homology domain-containing protein 2 OS=Homo sapiens OX=9606 GN=LRCH2 PE=1 SV=2	84.587	1	219.64	11	11	11	16.1	2	3	3	3	7	6	23.8271	23.9304	23.88	23.1996	24.9615	24.4361	22.873	22.6371	22.6739	22.6631	23.1223	23.1214	-0.240916	22.8485	0.214297	0.427902				21.9036	19.4968	19.0086	18.8568	18.0999	18.5274	18.3826	17.9901	19.117	18.4244	23.403	24.2026	23.7831	22.873
P07197	Neurofilament medium polypeptide	NEFM	sp|P07197|NFM_HUMAN Neurofilament medium polypeptide OS=Homo sapiens OX=9606 GN=NEFM PE=1 SV=3	102.47	1	61.275	18	17	15	25.2	1	10	6	6	3	5	22.599	24.0282	23.1523	23.7958	22.4408	23.5221	21.1939	21.778	21.6943	21.8607	20.8149	21.6962	0.0981397	21.5063	0.770202	0.870084				20.4272	19.4297	16.2211	NA	16.1775	16.9554	16.7742	17.1038	15.6875	16.8778	23.5782	21.5391	NA	21.1939
P49207	60S ribosomal protein L34	RPL34	sp|P49207|RL34_HUMAN 60S ribosomal protein L34 OS=Homo sapiens OX=9606 GN=RPL34 PE=1 SV=3	13.293	1	12.079	7	7	7	37.6	4	7	5	3	7	7	26.0043	26.1757	25.8055	25.04	26.076	25.6382	25.3423	25.0083	24.8796	24.7104	25.0163	24.7713	0.244074	24.9547	0.181337	0.391753				26.3337	23.3807	21.6429	23.4069	23.3987	23.5791	23.2051	22.455	23.473	23.0358	25.1242	23.8206	24.9297	25.3423
L0R819	ASNSD1 upstream open reading frame protein	ASNSD1	sp|L0R819|ASURF_HUMAN ASNSD1 upstream open reading frame protein OS=Homo sapiens OX=9606 GN=ASDURF PE=1 SV=1	11.25	1	17.261	8	8	8	79.2	2	2	6	7	7	6	23.3623	23.3481	23.8637	24.9612	25.7649	25.0123	22.3518	22.0751	22.4589	23.9042	23.731	23.8291	-1.52614	23.0583	1.73122e-05	0.00678637				24.9191	22.3773	21.0754	22.3243	20.6252	20.4991	20.8784	21.8567	22.6313	21.7361	23.4901	23.4814	23.8781	22.3518
P61254	60S ribosomal protein L26	RPL26	sp|P61254|RL26_HUMAN 60S ribosomal protein L26 OS=Homo sapiens OX=9606 GN=RPL26 PE=1 SV=1	17.258	1	18.746	7	7	3	34.5	4	6	5	4	5	6	25.7843	26.0167	25.6586	25.3171	25.9769	25.7332	24.9638	24.8087	24.6485	24.5371	24.6621	24.7647	0.1524	24.7308	0.301536	0.512808				26.1545	23.1779	22.9147	23.3681	22.9523	23.1252	22.7903	22.4529	23.081	22.8074	24.9223	24.7092	24.8439	24.9638
P04843	Dolichyl-diphosphooligosaccharide--protein glycosyltransferase subunit 1	RPN1	sp|P04843|RPN1_HUMAN Dolichyl-diphosphooligosaccharide--protein glycosyltransferase subunit 1 OS=Homo sapiens OX=9606 GN=RPN1 PE=1 SV=1	68.569	1	54.242	9	9	9	14.7	6	6	3	3	7	5	24.0267	23.5669	23.6754	23.4054	24.6562	23.6437	22.9876	22.2821	22.3913	22.372	22.7371	22.2753	0.0921327	22.5076	0.705492	0.834247				21.5925	18.3511	18.2265	18.579	18.5455	17.9917	18.1916	17.9926	19.2541	18.1986	22.4501	22.4918	22.4747	22.9876
CON__tr|G3MXG6|G3MXG6_BOVIN	Uncharacterized protein	r|G3MXG6|G3MXG6_BOVIN	tr|G3MXG6|G3MXG6_BOVIN Uncharacterized protein OS=Bos taurus PE=4 SV=1	14.759	1	124.96	7	7	5	46	1	9	8	5	5	6	26.7369	27.6482	27.7389	26.631	27.0111	26.9886	NA	NA	NA	NA	NA	NA					+		+	26.7679	22.5717	23.2241	23.4103	23.7526	24.2707	23.9514	23.5659	23.722	23.2876	NA	NA	NA	NA
Q92522	Histone H1.10	H1FX	sp|Q92522|H1X_HUMAN Histone H1.10 OS=Homo sapiens OX=9606 GN=H1-10 PE=1 SV=1	22.487	1	17.165	6	6	6	23	7	6	4	6	6	6	24.2041	24.4595	24.0491	23.5993	24.29	23.9263	22.9348	22.8205	22.4289	22.3872	22.5868	22.3863	0.274649	22.5908	0.16837	0.38366				22.1256	18.4123	17.7907	18.5389	19.3049	19.6109	19.1532	18.6446	19.2736	19.0544	22.0863	21.5641	21.5971	22.9348
P49411	Elongation factor Tu, mitochondrial	TUFM	sp|P49411|EFTU_HUMAN Elongation factor Tu, mitochondrial OS=Homo sapiens OX=9606 GN=TUFM PE=1 SV=2	49.541	1	33.663	10	10	10	28.5	7	6	6	4	6	6	24.3756	24.8756	24.4483	23.6348	24.5028	23.9291	23.1674	22.9018	23.035	22.7378	22.9514	22.5501	0.28827	22.8906	0.114927	0.307519				20.6853	17.2419	17.1668	17.7281	17.7388	17.8741	17.974	16.3163	17.7702	17.1483	22.5338	23.1069	22.7325	23.1674
Q14684	Ribosomal RNA processing protein 1 homolog B	RRP1B	sp|Q14684|RRP1B_HUMAN Ribosomal RNA processing protein 1 homolog B OS=Homo sapiens OX=9606 GN=RRP1B PE=1 SV=3	84.427	1	51.297	11	11	11	17.5	4	6	5	2	9	7	23.811	24.3654	23.8486	23.0591	23.6184	23.9203	22.3605	22.1965	22.0415	21.6653	21.8049	21.6647	0.487793	21.9556	0.0211766	0.129707				21.6237	18.4151	18.2005	18.6062	18.5245	19.0279	18.506	17.9055	18.1982	18.4226	21.7846	22.1574	21.6575	22.3605
P62917	60S ribosomal protein L8	RPL8	sp|P62917|RL8_HUMAN 60S ribosomal protein L8 OS=Homo sapiens OX=9606 GN=RPL8 PE=1 SV=2	28.024	1	35.873	7	7	7	23	6	8	4	4	7	4	26.1911	26.5843	26.2545	25.4629	26.5495	26.2743	24.8785	24.6277	24.3558	24.2239	24.7111	24.4628	0.154735	24.5433	0.437479	0.623637				24.7036	21.4872	20.5275	21.8155	21.7265	22.017	21.6116	20.7489	21.818	21.4181	24.7453	24.3331	24.6017	24.8785
Q96P16	Regulation of nuclear pre-mRNA domain-containing protein 1A	RPRD1A	sp|Q96P16|RPR1A_HUMAN Regulation of nuclear pre-mRNA domain-containing protein 1A OS=Homo sapiens OX=9606 GN=RPRD1A PE=1 SV=1	35.719	1	61.029	9	9	9	28.2	6	4	4	4	5	7	25.5789	25.5872	25.6734	25.1151	25.9937	25.8323	24.9458	24.3442	24.5733	24.4258	24.8576	25.0918	-0.170637	24.7064	0.469637	0.655152				24.2879	21.4856	21.0295	21.5877	20.9719	20.824	21.0213	20.5503	21.2693	21.035	25.4039	24.936	25.0801	24.9458
Q7Z417	Nuclear fragile X mental retardation-interacting protein 2	NUFIP2	sp|Q7Z417|NUFP2_HUMAN Nuclear fragile X mental retardation-interacting protein 2 OS=Homo sapiens OX=9606 GN=NUFIP2 PE=1 SV=1	76.12	1	26.758	12	12	12	24.6	3	1	3	4	8	4	23.0323	22.5382	23.1781	23.4214	24.0103	23.5567	21.458	20.9664	21.2375	21.8835	21.9292	21.5634	-0.571354	21.5063	0.031667	0.152838				21.7198	18.892	19.0739	19.0229	17.9745	17.2194	18.1317	18.3915	18.8039	18.5503	22.1631	22.7663	21.7655	21.458
Q8NC51	Plasminogen activator inhibitor 1 RNA-binding protein	SERBP1	sp|Q8NC51|PAIRB_HUMAN Plasminogen activator inhibitor 1 RNA-binding protein OS=Homo sapiens OX=9606 GN=SERBP1 PE=1 SV=2	44.965	1	188.2	10	10	10	28.4	5	5	5	6	6	5	23.7737	24.0833	23.8619	24.7854	24.3172	24.2418	22.931	22.6384	22.4291	23.8018	22.7817	23.0852	-0.556766	22.9446	0.0845671	0.253959				22.9762	19.6701	19.64	20.0015	19.5286	19.6624	19.3833	20.2437	20.0039	19.9134	22.755	23.3979	22.9496	22.931
P39019	40S ribosomal protein S19	RPS19	sp|P39019|RS19_HUMAN 40S ribosomal protein S19 OS=Homo sapiens OX=9606 GN=RPS19 PE=1 SV=2	16.06	1	13.008	8	8	8	49	4	6	7	3	5	4	25.9391	26.1323	25.7179	25.3622	26.0102	25.3308	24.9907	24.7408	24.6241	24.5987	24.7047	24.2142	0.279345	24.6455	0.153097	0.354066				25.632	22.5235	22.7199	22.5896	22.5339	22.7587	22.315	21.9726	22.6121	21.8713	24.6716	25.5483	24.852	24.9907
Q5T749	Keratinocyte proline-rich protein	KPRP	sp|Q5T749|KPRP_HUMAN Keratinocyte proline-rich protein OS=Homo sapiens OX=9606 GN=KPRP PE=1 SV=1	64.135	1	35.825	13	13	13	27.6	0	2	1	16	2	8	19.9802	24.3866	22.4758	25.8735	23.3723	24.876	19.838	22.1652	21.5576	24.7195	21.7909	23.1846	-2.04471	22.2093	0.0421692	0.168689				21.6584	18.9942	16.7415	18.6094	15.3363	17.7777	17.0955	20.202	17.9985	18.6245	23.6318	21.594	22.9098	19.838
P62269	40S ribosomal protein S18	RPS18	sp|P62269|RS18_HUMAN 40S ribosomal protein S18 OS=Homo sapiens OX=9606 GN=RPS18 PE=1 SV=3	17.718	1	26.719	8	8	8	38.8	5	4	5	5	7	6	25.3195	25.9157	25.1546	24.9044	25.7545	25.2581	24.1824	24.271	23.6788	23.8334	24.3169	23.9717	0.00344402	24.0424	0.98713	0.989863				25.0706	22.1857	21.3853	22.0269	21.6729	22.3777	21.6518	21.388	22.2574	21.7832	24.2471	24.0001	23.9173	24.1824
CON__sp|Q5D862|FILA2_HUMAN;Q5D862	;Filaggrin-2	FLG2	;sp|Q5D862|FILA2_HUMAN Filaggrin-2 OS=Homo sapiens OX=9606 GN=FLG2 PE=1 SV=1	248.07	2	270.76	16	16	16	14.1	1	4	2	15	6	4	20.7587	23.2055	22.0075	26.9029	24.5891	23.6988	NA	NA	NA	NA	NA	NA					+		+	20.2717	16.4449	15.7579	18.1664	14.2096	15.1076	14.3986	19.0555	17.1629	15.8645	NA	NA	NA	NA
Q96PK6	RNA-binding protein 14	RBM14	sp|Q96PK6|RBM14_HUMAN RNA-binding protein 14 OS=Homo sapiens OX=9606 GN=RBM14 PE=1 SV=2	69.491	1	12.944	7	7	7	8.8	6	6	6	6	5	3	23.5919	24.2513	23.4733	23.4584	23.5246	23.3215	22.2818	22.3501	21.9958	22.3509	21.8939	21.8033	0.193209	22.1126	0.379919	0.582878				21.8363	18.1437	18.655	17.9626	18.7954	19.497	18.6109	18.6675	18.652	18.4702	21.3974	22.3462	21.2158	22.2818
Q9Y265	RuvB-like 1	RUVBL1	sp|Q9Y265|RUVB1_HUMAN RuvB-like 1 OS=Homo sapiens OX=9606 GN=RUVBL1 PE=1 SV=1	50.227	1	25.027	10	10	10	25.9	4	5	2	3	6	8	24.4868	24.6002	23.8268	24.9121	25.6849	25.5581	23.4051	23.196	23.1122	23.7539	24.0511	24.1899	-0.760507	23.618	0.00206328	0.0404402				23.7037	20.7651	20.1505	21.2226	19.9536	20.0312	19.2958	20.3884	21.0665	20.9098	23.9959	23.7752	23.9362	23.4051
Q00610;P53675	Clathrin heavy chain 1	CLTC	sp|Q00610|CLH1_HUMAN Clathrin heavy chain 1 OS=Homo sapiens OX=9606 GN=CLTC PE=1 SV=5	191.61	2	35.801	18	18	18	13.3	12	0	0	8	16	0	23.9821	20.9687	21.4765	24.0868	25.3845	21.6067	22.0164	17.6033	19.2122	22.1581	22.7798	19.1698	-1.75864	20.4899	0.214497	0.427902				19.1114	16.2796	15.5761	11.4161	16.6135	11.4421	13.683	16.7064	17.6584	12.9589	20.9226	20.7512	15.8192	22.0164
Q8N5F7;Q5M9Q1	NF-kappa-B-activating protein	NKAP	sp|Q8N5F7|NKAP_HUMAN NF-kappa-B-activating protein OS=Homo sapiens OX=9606 GN=NKAP PE=1 SV=1	47.138	2	40.183	7	7	7	17.6	5	7	6	4	3	7	25.0246	25.1988	25.13	23.9733	24.7952	24.7019	23.5024	23.2121	23.2515	22.7695	22.839	23.0198	0.44594	23.0991	0.0190616	0.123506				23.3863	20.0224	20.0458	20.7961	20.4102	20.4092	20.3967	19.2636	20.1061	20.0307	22.9097	23.5347	23.1985	23.5024
Q9Y5B9	FACT complex subunit SPT16	SUPT16H	sp|Q9Y5B9|SP16H_HUMAN FACT complex subunit SPT16 OS=Homo sapiens OX=9606 GN=SUPT16H PE=1 SV=1	119.91	1	36.269	9	9	9	9.6	3	7	6	5	7	5	24.2524	24.6561	24.2534	23.9519	24.9171	24.587	23.534	24.0134	23.677	23.4931	23.9231	23.8864	-0.0260682	23.7545	0.891938	0.942955				21.6885	18.669	17.511	18.7884	18.4027	18.673	18.3277	18.0759	19.0355	18.6671	23.5732	22.5439	23.9088	23.534
P62875	DNA-directed RNA polymerases I, II, and III subunit RPABC5	POLR2L	sp|P62875|RPAB5_HUMAN DNA-directed RNA polymerases I, II, and III subunit RPABC5 OS=Homo sapiens OX=9606 GN=POLR2L PE=1 SV=1	7.645	1	4.9619	2	2	2	29.9	6	7	5	5	5	5	26.5896	26.4705	26.9555	25.3631	26.6227	26.9176	26.1569	25.9424	26.6499	25.3425	26.0286	26.5738	0.268108	26.1157	0.44085	0.62549				27.8826	24.8313	22.8064	25.7217	24.7914	24.5101	24.8881	23.45	24.7551	24.8942	26.2508	24.6958	27.0141	26.1569
CON__sp|Q3SX14|GELS_BOVIN;P06396	;Gelsolin	GSN	;sp|P06396|GELS_HUMAN Gelsolin OS=Homo sapiens OX=9606 GN=GSN PE=1 SV=1	80.73	2	37.123	11	11	11	16	6	4	7	4	6	8	24.8395	24.9709	24.9694	24.4691	24.8774	24.8879	NA	NA	NA	NA	NA	NA					+		+	21.7919	18.4617	18.1463	18.8265	18.8147	18.8529	18.6951	18.3749	18.5159	18.751	NA	NA	NA	NA
Q9NX63	MICOS complex subunit MIC19	CHCHD3	sp|Q9NX63|MIC19_HUMAN MICOS complex subunit MIC19 OS=Homo sapiens OX=9606 GN=CHCHD3 PE=1 SV=1	26.152	1	40.341	8	8	8	31.7	6	8	8	3	4	5	23.9679	25.5988	24.9728	23.1855	23.3335	23.9525	22.3876	23.1156	22.9192	21.5128	21.0437	21.8737	1.33075	22.1421	0.00192174	0.0400633				23.3193	20.7366	18.9958	15.5527	20.0739	21.5938	20.8053	19.1884	19.1483	19.7289	22.5493	21.2855	17.6458	22.3876
Q12857;O00712;Q14938	Nuclear factor 1 A-type	NFIA	sp|Q12857|NFIA_HUMAN Nuclear factor 1 A-type OS=Homo sapiens OX=9606 GN=NFIA PE=1 SV=2	55.944	3	17.341	9	8	8	24.8	5	8	4	4	4	3	24.9041	25.1168	25.3091	22.8373	24.0673	23.3927	23.8895	23.078	23.5543	21.8604	22.5761	22.1756	1.30321	22.8556	0.00157154	0.0375822				22.3068	19.6155	18.6869	19.7429	19.6224	19.6626	19.6133	17.3407	18.1112	17.5905	23.453	21.5374	23.2306	23.8895
P62829	60S ribosomal protein L23	RPL23	sp|P62829|RL23_HUMAN 60S ribosomal protein L23 OS=Homo sapiens OX=9606 GN=RPL23 PE=1 SV=1	14.865	1	18.158	4	4	4	37.9	4	4	6	5	6	6	26.6607	26.6521	26.7557	26.323	26.7618	26.338	26.469	25.8889	26.2255	26.1151	26.0058	25.9201	0.180778	26.1041	0.334353	0.540479				26.524	23.271	23.0523	23.4048	23.4908	23.465	23.5549	23.1407	23.5745	23.1246	25.9747	26.1101	25.8628	26.469
P62316	Small nuclear ribonucleoprotein Sm D2	SNRPD2	sp|P62316|SMD2_HUMAN Small nuclear ribonucleoprotein Sm D2 OS=Homo sapiens OX=9606 GN=SNRPD2 PE=1 SV=1	13.527	1	29.395	7	7	7	61.9	4	6	6	4	7	4	25.1404	25.0012	24.9917	24.6707	25.3375	24.8461	24.468	24.008	24.1435	24.1911	24.2492	24.0705	0.0362345	24.1884	0.821107	0.900347				25.2634	22.0635	21.1832	22.3227	22.3075	22.1373	22.1473	21.8227	22.495	22.0007	23.9659	23.2059	23.9889	24.468
CON__sp|P17697|CLUS_BOVIN	Clusterin	CLU	sp|P17697|CLUS_BOVIN Clusterin OS=Bos taurus GN=CLU PE=1 SV=1	51.113	1	28.867	7	7	7	12.1	6	4	4	6	4	5	24.9061	25.5806	25.5478	24.9953	25.2365	25.251	NA	NA	NA	NA	NA	NA					+		+	23.9262	21.0003	20.4966	20.7799	20.3475	21.0298	21.0664	20.4044	20.7461	20.7359	NA	NA	NA	NA
O94763	Unconventional prefoldin RPB5 interactor 1	URI1	sp|O94763|RMP_HUMAN Unconventional prefoldin RPB5 interactor 1 OS=Homo sapiens OX=9606 GN=URI1 PE=1 SV=3	59.832	1	37.314	11	11	11	20.9	2	4	2	5	7	6	23.3717	22.9591	22.8791	24.2811	24.8916	24.124	21.8061	21.6035	21.7814	23.1384	22.8865	22.3989	-1.07755	22.2691	0.00152185	0.0375822				22.3303	19.4889	19.0229	20.0787	18.261	17.7316	18.0208	19.1036	19.901	19.0889	22.7612	22.8896	22.9547	21.8061
P63173	60S ribosomal protein L38	RPL38	sp|P63173|RL38_HUMAN 60S ribosomal protein L38 OS=Homo sapiens OX=9606 GN=RPL38 PE=1 SV=2	8.2178	1	6.9451	5	5	5	48.6	5	6	5	4	6	5	24.6882	24.9993	24.5063	24.5022	24.5523	24.0103	23.1503	23.1028	23.2226	23.2163	22.96	22.6504	0.216332	23.0504	0.250886	0.465				25.9074	22.7435	22.182	22.9103	22.9468	23.257	22.6599	22.7342	22.7317	22.1315	22.333	22.8472	22.9264	23.1503
P05387	60S acidic ribosomal protein P2	RPLP2	sp|P05387|RLA2_HUMAN 60S acidic ribosomal protein P2 OS=Homo sapiens OX=9606 GN=RPLP2 PE=1 SV=1	11.665	1	87.022	6	6	6	73.9	3	8	4	1	7	5	25.2138	25.5367	25.2343	24.025	25.3709	25.5571	24.3884	24.4416	24.0752	23.5071	24.1796	24.4633	0.251731	24.1759	0.351862	0.55842				24.7671	22.3921	20.9331	21.7881	21.3655	22.1615	21.3063	20.3955	21.5095	21.5515	25.0842	24.1509	24.3178	24.3884
Q99623	Prohibitin-2	PHB2	sp|Q99623|PHB2_HUMAN Prohibitin-2 OS=Homo sapiens OX=9606 GN=PHB2 PE=1 SV=2	33.296	1	24.079	10	10	10	36.1	7	5	7	3	7	5	25.0307	25.1113	25.0467	23.6296	24.6359	23.7024	23.9294	23.3765	23.6536	22.8462	23.3819	23.0631	0.55608	23.3751	0.027943	0.143313				23.0327	20.5438	18.5927	18.8971	20.3875	20.4764	20.303	19.046	19.956	18.8922	23.6246	22.7825	22.4472	23.9294
P50402	Emerin	EMD	sp|P50402|EMD_HUMAN Emerin OS=Homo sapiens OX=9606 GN=EMD PE=1 SV=1	28.994	1	14.481	7	7	7	31.5	5	5	6	3	7	5	23.9374	24.5961	24.286	23.4147	24.0994	23.0042	22.4791	22.5039	22.2581	22.1954	22.4021	22.0254	0.206101	22.3107	0.260584	0.469232				22.609	19.2042	18.5827	19.4561	19.5511	20.0189	19.8747	18.9868	19.6964	18.9895	22.2696	21.9073	21.6729	22.4791
P51149	Ras-related protein Rab-7a	RAB7A	sp|P51149|RAB7A_HUMAN Ras-related protein Rab-7a OS=Homo sapiens OX=9606 GN=RAB7A PE=1 SV=1	23.489	1	16.603	7	7	7	33.8	3	8	4	5	2	4	23.4621	24.0123	23.9062	23.2876	23.4862	23.5931	22.3791	22.4576	22.4187	22.4208	22.2638	22.1424	0.142834	22.3471	0.368113	0.575974				23.0889	20.2993	20.3221	20.2035	19.5221	20.0239	19.987	19.2879	19.6083	19.6373	22.6606	23.4459	22.5016	22.3791
P18077	60S ribosomal protein L35a	RPL35A	sp|P18077|RL35A_HUMAN 60S ribosomal protein L35a OS=Homo sapiens OX=9606 GN=RPL35A PE=1 SV=2	12.538	1	36.164	7	7	7	40.9	6	6	5	4	6	4	25.586	26.0585	25.4303	24.7157	25.8058	25.0323	23.9895	23.6347	23.2736	23.1786	23.3811	23.0612	0.425577	23.4198	0.0750853	0.237366				25.3946	21.951	20.1098	22.8107	22.3951	22.8633	22.2903	21.4917	22.6619	21.8214	23.2745	22.3936	23.5368	23.9895
Q8TA86	Retinitis pigmentosa 9 protein	RP9	sp|Q8TA86|RP9_HUMAN Retinitis pigmentosa 9 protein OS=Homo sapiens OX=9606 GN=RP9 PE=1 SV=2	26.106	1	8.2254	5	5	5	22.2	4	5	5	4	4	6	23.5	23.7253	23.5195	23.0511	23.3177	23.224	22.2529	21.9406	21.994	21.9467	21.5922	21.7667	0.293966	21.9155	0.149033	0.348781				22.2594	18.9985	18.8784	19.1454	19.2948	19.5098	19.0975	18.7529	19.0519	18.9289	21.6591	22.4054	21.8503	22.2529
Q9UKV3	Apoptotic chromatin condensation inducer in the nucleus	ACIN1	sp|Q9UKV3|ACINU_HUMAN Apoptotic chromatin condensation inducer in the nucleus OS=Homo sapiens OX=9606 GN=ACIN1 PE=1 SV=2	151.86	1	25.364	13	13	13	12.6	3	7	3	4	8	5	23.5678	24.296	23.5953	22.6914	24.4173	23.5312	22.2809	22.0412	21.944	21.7583	22.1359	22.0135	0.119506	22.029	0.533415	0.705223				20.3628	15.2807	17.0637	17.3997	17.4597	17.9552	17.0582	16.5312	17.6867	16.8983	21.5519	22.4672	22.0809	22.2809
P46779	60S ribosomal protein L28	RPL28	sp|P46779|RL28_HUMAN 60S ribosomal protein L28 OS=Homo sapiens OX=9606 GN=RPL28 PE=1 SV=3	15.747	1	35.242	9	9	9	46	5	4	4	2	7	6	25.9082	25.7402	25.6803	24.7846	25.7362	25.4185	24.7901	24.1196	24.2302	23.9753	24.1658	24.0143	0.32815	24.2159	0.134093	0.332685				25.7762	22.8459	22.021	22.9072	22.9082	22.7402	22.6803	21.7846	22.7362	22.4185	24.4447	24.4746	24.219	24.7901
P46776	60S ribosomal protein L27a	RPL27A	sp|P46776|RL27A_HUMAN 60S ribosomal protein L27a OS=Homo sapiens OX=9606 GN=RPL27A PE=1 SV=2	16.561	1	30.435	5	5	5	24.3	5	5	6	3	6	4	26.2901	26.3361	26.4049	25.6738	26.4133	26.239	25.1633	24.73	24.8989	24.6419	24.8774	24.8779	0.131678	24.8649	0.422935	0.617469				26.6039	23.5284	23.1303	23.6368	23.47	23.5287	23.5889	22.8508	23.5833	23.4164	24.958	24.6005	24.7556	25.1633
Q9BY77	Polymerase delta-interacting protein 3	POLDIP3	sp|Q9BY77|PDIP3_HUMAN Polymerase delta-interacting protein 3 OS=Homo sapiens OX=9606 GN=POLDIP3 PE=1 SV=2	46.089	1	30.308	8	8	8	20.9	5	7	4	4	5	4	23.7833	23.854	24.0071	23.4601	23.8146	23.6958	23.0976	22.7477	22.9876	22.9299	22.6503	22.7499	0.167592	22.8605	0.322551	0.533502				21.7225	18.1375	18.3759	18.4065	18.6487	18.7969	18.9564	18.2866	18.7023	18.4696	22.2996	23.1782	22.4523	23.0976
P22061	Protein-L-isoaspartate(D-aspartate) O-methyltransferase	PCMT1	sp|P22061|PIMT_HUMAN Protein-L-isoaspartate(D-aspartate) O-methyltransferase OS=Homo sapiens OX=9606 GN=PCMT1 PE=1 SV=4	24.636	1	76.176	7	7	7	30.8	4	6	8	2	5	2	25.6611	25.6931	25.9425	23.9495	24.5769	23.6642	24.6894	24.0158	24.5601	23.2098	23.2349	22.9363	1.29478	23.7744	0.00033731	0.0261384				22.7474	18.6287	19.378	19.6453	20.1755	20.201	20.6583	18.5263	18.8984	17.7738	22.8657	23.9212	23.787	24.6894
Q96HS1	Serine/threonine-protein phosphatase PGAM5, mitochondrial	PGAM5	sp|Q96HS1|PGAM5_HUMAN Serine/threonine-protein phosphatase PGAM5, mitochondrial OS=Homo sapiens OX=9606 GN=PGAM5 PE=1 SV=2	32.004	1	19.643	9	9	9	27	8	4	8	4	3	4	23.8647	24.7153	24.6417	22.9819	23.4866	23.5187	22.7075	23.2644	22.9889	22.1277	22.2006	22.1742	0.819442	22.5772	0.00223719	0.0427794				22.2375	19.1117	17.3769	17.9585	19.2126	20.1215	19.9353	18.2402	18.649	18.878	22.2005	21.3323	21.1186	22.7075
P08651	Nuclear factor 1 C-type	NFIC	sp|P08651|NFIC_HUMAN Nuclear factor 1 C-type OS=Homo sapiens OX=9606 GN=NFIC PE=1 SV=2	55.674	1	21.668	12	12	11	22.2	6	4	8	4	5	4	25.4874	24.9707	24.9742	23.7425	25.5475	25.1287	23.9122	22.9884	23.5424	22.8505	23.4664	23.3502	0.25865	23.3517	0.370698	0.575974				22.3343	19.3898	17.7935	19.6467	19.8015	19.0994	19.3748	16.3235	19.5232	19.1014	23.5424	22.377	23.6504	23.9122
P40429;Q6NVV1	60S ribosomal protein L13a;Putative 60S ribosomal protein L13a protein RPL13AP3	RPL13A;RPL13AP3	sp|P40429|RL13A_HUMAN 60S ribosomal protein L13a OS=Homo sapiens OX=9606 GN=RPL13A PE=1 SV=2;sp|Q6NVV1|R13P3_HUMAN Putative 60S ribosomal protein L13a protein RPL13AP3 OS=Homo sapiens OX=9606 GN=RPL13AP3 PE=5 SV=1	23.577	2	21.399	5	5	5	20.2	4	7	3	4	5	8	25.11	25.9227	24.9359	24.451	25.3347	25.2503	25.0588	25.0781	24.6781	24.4615	24.814	24.7878	0.25058	24.8131	0.178974	0.391753				24.7815	21.544	21.1708	21.7605	21.6123	22.381	21.5625	20.7579	21.6574	21.5267	24.9622	24.6626	24.7792	25.0588
P62277	40S ribosomal protein S13	RPS13	sp|P62277|RS13_HUMAN 40S ribosomal protein S13 OS=Homo sapiens OX=9606 GN=RPS13 PE=1 SV=2	17.222	1	25.976	6	6	6	35.1	5	6	6	3	5	5	25.0782	26.182	25.0884	24.4335	25.3926	25.2797	24.0657	24.4243	23.6878	23.51	23.889	23.843	0.311952	23.9033	0.185383	0.391753				24.7785	21.4464	20.458	21.5688	21.4808	22.6957	21.4867	20.7888	21.6898	21.7461	23.6659	23.2587	23.5949	24.0657
P62888	60S ribosomal protein L30	RPL30	sp|P62888|RL30_HUMAN 60S ribosomal protein L30 OS=Homo sapiens OX=9606 GN=RPL30 PE=1 SV=2	12.784	1	25.703	7	7	7	53	5	6	6	3	5	5	25.0712	25.502	25.4226	24.3937	25.0835	25.0874	23.672	23.5484	23.6472	23.08	23.24	23.3681	0.393165	23.4259	0.0211368	0.129707				25.4355	22.0819	20.6061	22.9071	22.3358	22.6106	22.6585	21.6649	22.2932	22.162	22.9708	22.2097	23.7652	23.672
P50914	60S ribosomal protein L14	RPL14	sp|P50914|RL14_HUMAN 60S ribosomal protein L14 OS=Homo sapiens OX=9606 GN=RPL14 PE=1 SV=4	23.432	1	17.504	7	7	7	28.4	5	6	5	3	5	5	25.8499	25.9094	25.7188	25.0251	26.0725	25.5498	24.7185	24.2433	24.1696	23.8372	24.4392	24.0294	0.275178	24.2395	0.238892	0.450728				26.0623	23.1369	21.5816	23.2218	23.0501	23.1348	22.9478	22.1224	23.2686	22.7933	24.5796	23.2863	24.2382	24.7185
P61353	60S ribosomal protein L27	RPL27	sp|P61353|RL27_HUMAN 60S ribosomal protein L27 OS=Homo sapiens OX=9606 GN=RPL27 PE=1 SV=2	15.798	1	24.728	6	6	6	48.5	4	6	7	3	3	5	25.7495	26.5645	26.1656	24.9188	26.0774	25.7764	24.652	24.9746	24.7244	23.9734	24.474	24.6116	0.430651	24.5683	0.0617959	0.209732				25.4336	22.4753	20.4681	22.329	22.319	22.9668	22.6613	21.3043	22.4929	22.0068	24.5527	23.4908	24.6642	24.652
P21796	Voltage-dependent anion-selective channel protein 1	VDAC1	sp|P21796|VDAC1_HUMAN Voltage-dependent anion-selective channel protein 1 OS=Homo sapiens OX=9606 GN=VDAC1 PE=1 SV=2	30.772	1	36.778	10	10	10	40.3	2	7	8	3	3	4	24.3173	25.7195	25.0897	23.6543	23.9315	24.26	22.2142	23.2859	22.8215	22.0981	21.8576	22.1882	0.725861	22.4109	0.0335841	0.152838				22.9301	19.8248	18.835	16.9724	19.7208	21.1289	20.4969	18.8726	19.0712	19.6085	22.4302	21.7174	20.8776	22.2142
P60866	40S ribosomal protein S20	RPS20	sp|P60866|RS20_HUMAN 40S ribosomal protein S20 OS=Homo sapiens OX=9606 GN=RPS20 PE=1 SV=1	13.373	1	15.964	4	4	4	23.5	5	4	6	2	4	3	23.6006	23.2516	23.9552	22.8834	23.899	23.7739	22.5071	22.6219	22.6043	22.3862	23.0061	22.4787	-0.0459076	22.6007	0.820422	0.900347				24.5304	21.4929	21.5015	21.7596	21.1833	20.7754	21.5353	20.5615	21.5771	21.452	22.6287	23.1338	22.901	22.5071
P06748	Nucleophosmin	NPM1	sp|P06748|NPM_HUMAN Nucleophosmin OS=Homo sapiens OX=9606 GN=NPM1 PE=1 SV=2	32.575	1	103.81	9	9	9	36.7	3	5	5	3	7	7	27.6942	27.6575	27.4273	27.381	27.7813	27.6832	26.6224	26.4048	26.0855	26.4173	26.2243	26.523	-0.0173119	26.3796	0.924793	0.952598				26.5035	23.6043	23.1121	23.2046	23.5048	23.2151	23.1394	23.2424	23.4098	23.4805	25.7068	25.738	25.841	26.6224
Q86VP6;O75155	Cullin-associated NEDD8-dissociated protein 1	CAND1	sp|Q86VP6|CAND1_HUMAN Cullin-associated NEDD8-dissociated protein 1 OS=Homo sapiens OX=9606 GN=CAND1 PE=1 SV=2	136.37	2	16.947	14	14	14	12.5	5	3	6	3	9	2	23.3535	23.028	23.3105	22.4159	23.9769	22.2099	21.2284	20.5623	20.955	20.9106	21.8889	20.6801	-0.244655	21.0376	0.524585	0.699446				19.2844	15.6875	16.0315	15.5618	16.3525	16.1594	16.2784	15.7246	16.9641	15.6681	20.6193	21.3051	20.5181	21.2284
P45880	Voltage-dependent anion-selective channel protein 2	VDAC2	sp|P45880|VDAC2_HUMAN Voltage-dependent anion-selective channel protein 2 OS=Homo sapiens OX=9606 GN=VDAC2 PE=1 SV=2	31.566	1	31.919	8	8	8	27.6	5	7	6	3	4	6	23.6768	25.0535	24.9885	23.1492	23.2967	24.0217	21.6158	22.444	22.4789	21.3934	20.7096	21.4772	0.986148	21.6865	0.0170408	0.119286				22.6542	19.6225	18.1601	17.1525	19.3158	20.5401	20.5158	19.0306	18.5917	19.5124	21.5643	20.9333	19.764	21.6158
Q96AG4	Leucine-rich repeat-containing protein 59	LRRC59	sp|Q96AG4|LRC59_HUMAN Leucine-rich repeat-containing protein 59 OS=Homo sapiens OX=9606 GN=LRRC59 PE=1 SV=1	34.93	1	21.801	6	6	6	21.8	3	5	5	4	5	5	23.7905	24.1459	23.5509	22.8942	23.4044	23.4038	22.2906	22.1047	21.8335	21.5009	21.6952	21.8603	0.390835	21.8809	0.0848453	0.253959				22.6037	19.5471	19.3815	19.9189	19.7421	19.8753	19.162	18.7529	19.0648	18.9831	21.9091	22.1892	22.1414	22.2906
CON__sp|P00735|THRB_BOVIN;P00734	Prothrombin	F2	sp|P00735|THRB_BOVIN Prothrombin OS=Bos taurus GN=F2 PE=1 SV=2	70.505	2	24.286	11	11	11	20.2	4	6	5	2	4	6	23.2002	24.1718	23.9324	22.8286	23.6477	24.2139	NA	NA	NA	NA	NA	NA					+		+	19.9484	16.6066	15.8747	16.971	16.9558	17.0117	16.5726	16.1961	17.0035	17.2897	NA	NA	NA	NA
P31944	Caspase-14	CASP14	sp|P31944|CASPE_HUMAN Caspase-14 OS=Homo sapiens OX=9606 GN=CASP14 PE=1 SV=2	27.679	1	68.415	11	11	11	33.5	0	2	0	6	16	1	17.9098	22.1055	21.2564	23.9456	26.8653	21.3482	17.237	20.6058	19.5532	22.517	24.5899	20.1024	-3.2711	20.7675	0.0323998	0.152838				23.1639	18.7926	16.4771	20.6654	13.6366	17.4701	16.7649	19.5711	22.5135	16.8392	21.6163	19.8319	22.9269	17.237
O15042	U2 snRNP-associated SURP motif-containing protein	U2SURP	sp|O15042|SR140_HUMAN U2 snRNP-associated SURP motif-containing protein OS=Homo sapiens OX=9606 GN=U2SURP PE=1 SV=2	118.29	1	44.635	8	8	8	9.4	3	5	5	2	6	5	23.5652	23.6661	23.2681	22.231	24.091	23.0831	22.0275	21.9018	21.7866	21.7178	22.0848	21.6514	0.0873013	21.8616	0.656811	0.801456				18.6183	15.249	15.4424	15.4987	15.3974	15.7921	15.6099	14.5631	15.8529	15.2636	21.6216	22.3233	21.6466	22.0275
Q13573	SNW domain-containing protein 1	SNW1	sp|Q13573|SNW1_HUMAN SNW domain-containing protein 1 OS=Homo sapiens OX=9606 GN=SNW1 PE=1 SV=1	61.494	1	10.77	7	7	7	14.2	5	6	5	3	5	3	23.5381	24.278	23.4497	22.7467	23.7743	23.4583	22.5776	22.7729	22.4777	22.4923	22.4709	22.4525	0.137509	22.5406	0.375441	0.577148				20.8569	17.2814	17.9896	18.0641	18.3418	17.5184	17.273	17.0058	18.0751	16.8652	22.4358	22.8569	22.3459	22.5776
Q9BVP2	Guanine nucleotide-binding protein-like 3	GNL3	sp|Q9BVP2|GNL3_HUMAN Guanine nucleotide-binding protein-like 3 OS=Homo sapiens OX=9606 GN=GNL3 PE=1 SV=2	61.992	1	13.251	9	9	9	19.7	4	9	6	3	3	4	24.3668	24.9833	24.4959	23.4973	23.9514	23.9635	23.3807	23.3038	23.276	22.8111	22.7944	22.9424	0.470864	23.0847	0.0071722	0.0775332				22.1751	18.3243	18.1229	18.2209	19.3094	19.9247	19.6342	18.5251	18.964	18.8398	22.3225	22.5086	21.9738	23.3807
P14866	Heterogeneous nuclear ribonucleoprotein L	HNRNPL	sp|P14866|HNRPL_HUMAN Heterogeneous nuclear ribonucleoprotein L OS=Homo sapiens OX=9606 GN=HNRNPL PE=1 SV=2	64.132	1	13.139	10	10	10	20.9	2	6	4	3	4	5	23.9476	24.5105	24.3236	23.7804	24.46	23.8952	22.7778	22.5209	22.3439	22.5735	22.5566	22.2479	0.0882397	22.5034	0.637646	0.788508				22.7473	19.8167	19.391	19.7277	19.3295	19.8825	19.4839	19.16	19.855	19.3512	22.6536	22.6737	22.5395	22.7778
Q99700	Ataxin-2	ATXN2	sp|Q99700|ATX2_HUMAN Ataxin-2 OS=Homo sapiens OX=9606 GN=ATXN2 PE=1 SV=2	140.28	1	23.264	9	9	9	7.2	4	3	4	2	4	4	23.3712	23.4054	23.4686	23.4247	22.9966	23.8249	22.6586	22.268	22.3958	22.7153	22.7548	22.7025	-0.283397	22.5825	0.109983	0.299398				19.2993	16.4001	15.5131	16.8485	15.7663	15.855	15.4985	15.4751	16.7773	16.1894	23.1228	23.302	23.1475	22.6586
P08708	40S ribosomal protein S17	RPS17	sp|P08708|RS17_HUMAN 40S ribosomal protein S17 OS=Homo sapiens OX=9606 GN=RPS17 PE=1 SV=2	15.55	1	12.93	5	5	5	29.6	4	5	4	4	5	4	24.407	24.8914	24.4547	23.7181	24.852	24.7447	23.432	23.4726	23.1229	22.7655	23.3339	23.2894	0.21289	23.2361	0.316475	0.532012				21.9902	18.9522	18.0613	19.041	18.8331	18.5995	18.8067	18.2487	19.3427	19.06	22.7188	21.9368	23.0778	23.432
P55060	Exportin-2	CSE1L	sp|P55060|XPO2_HUMAN Exportin-2 OS=Homo sapiens OX=9606 GN=CSE1L PE=1 SV=3	110.42	1	19.047	11	11	11	13.4	5	5	2	4	9	2	23.22	22.9127	22.9827	21.3868	24.522	22.6669	24.6149	24.6019	24.4118	24.0291	25.0934	24.0897	0.138789	24.4735	0.639149	0.789122				22.3049	15.6188	14.9863	22.1114	16.8724	15.6858	15.8033	14.2744	18.031	15.6128	24.343	24.6217	24.7097	24.6149
P24539	ATP synthase F(0) complex subunit B1, mitochondrial	ATP5F1	sp|P24539|AT5F1_HUMAN ATP synthase F(0) complex subunit B1, mitochondrial OS=Homo sapiens OX=9606 GN=ATP5PB PE=1 SV=2	28.908	1	29.816	5	5	5	21.1	3	5	4	4	4	4	23.2247	23.4377	23.2249	22.7567	24.4158	22.6373	22.5656	22.1876	22.1089	22.2442	22.3517	21.6911	0.191734	22.1915	0.434982	0.623637				22.0478	18.3388	19.0412	18.964	19.0338	19.031	18.9368	18.5849	19.2921	18.3913	22.5638	22.8541	21.9949	22.5656
Q4G0J3	La-related protein 7	LARP7	sp|Q4G0J3|LARP7_HUMAN La-related protein 7 OS=Homo sapiens OX=9606 GN=LARP7 PE=1 SV=1	66.898	1	12.106	6	6	6	12	4	4	5	3	4	4	22.5577	23.3042	23.1656	21.576	23.0849	22.1562	21.5991	21.5239	21.4972	20.7448	21.2377	21.0167	0.54035	21.2699	0.035105	0.152838				20.8482	17.4719	17.1906	18.2075	17.7504	18.159	18.0188	16.7686	17.8911	16.8744	21.5073	21.294	21.3915	21.5991
Q96MX6	Dynein axonemal assembly factor 10	WDR92	sp|Q96MX6|DAA10_HUMAN Dynein axonemal assembly factor 10 OS=Homo sapiens OX=9606 GN=DNAAF10 PE=1 SV=1	39.74	1	17.164	7	7	7	24.4	1	3	3	4	6	4	22.2372	22.2932	22.5908	23.0341	24.215	23.6612	20.9429	20.3829	20.921	21.9984	22.0317	21.9101	-1.23114	21.3645	0.000788395	0.034339				21.3856	18.5954	18.4301	18.826	17.2859	16.9525	17.3268	17.9818	18.9226	18.283	21.8229	22.3871	22.2219	20.9429
Q8NFH5	Nucleoporin NUP35	NUP35	sp|Q8NFH5|NUP35_HUMAN Nucleoporin NUP35 OS=Homo sapiens OX=9606 GN=NUP35 PE=1 SV=1	34.773	1	37.076	5	5	5	20.9	3	4	4	3	3	3	24.2256	24.4726	24.5096	23.2568	24.6384	23.3008	22.9401	22.6238	22.7197	22.521	22.8179	22.2499	0.231598	22.6454	0.261692	0.469232				23.5284	21.0443	21.0793	21.2493	19.9071	20.0564	20.0712	18.6545	20.2142	18.6939	23.852	24.5167	23.9193	22.9401
CON__tr|A6QPP2|A6QPP2_BOVIN	SERPIND1 protein	SERPIND1	tr|A6QPP2|A6QPP2_BOVIN SERPIND1 protein OS=Bos taurus GN=SERPIND1 PE=2 SV=1	55.207	1	8.0754	5	5	5	11.3	6	5	5	4	3	3	22.8492	22.9584	23.2255	22.5301	22.989	23.5347	NA	NA	NA	NA	NA	NA					+		+	20.9212	17.8583	17.4362	17.8968	17.5749	17.5578	17.8721	17.426	17.5296	18.3467	NA	NA	NA	NA
A0A2R8Y422;P62979;P0CG47;P0CG48	Ubiquitin carboxyl extension protein 80;Ubiquitin-40S ribosomal protein S27a;	RPS27A;UBB;UBC	tr|A0A2R8Y422|A0A2R8Y422_HUMAN Ubiquitin carboxyl extension protein 80 OS=Homo sapiens OX=9606 GN=RPS27AP5 PE=3 SV=1;sp|P62979|RS27A_HUMAN Ubiquitin-40S ribosomal protein S27a OS=Homo sapiens OX=9606 GN=RPS27A PE=1 SV=2;sp|P0CG47|UBB_HUMAN Polyubiquitin-B	17.967	4	26.27	6	6	3	43.6	4	4	4	2	5	5	23.8852	24.2532	24.1213	23.944	25.2258	24.3415	23.2408	23.1745	22.6564	23.2481	23.7383	23.2396	-0.384799	23.2163	0.12119	0.316709				24.3203	21.4275	20.6799	21.4283	20.5679	20.7991	20.2625	20.9897	22.0164	21.3451	23.685	23.2248	23.1832	23.2408
CON__sp|Q04695|K1C17_HUMAN;Q04695;CON__sp|P19001|K1C19_MOUSE;CON__sp|Q99PS0|K1C23_MOUSE	;Keratin, type I cytoskeletal 17	KRT17	;sp|Q04695|K1C17_HUMAN Keratin, type I cytoskeletal 17 OS=Homo sapiens OX=9606 GN=KRT17 PE=1 SV=2	48.105	4	70.163	24	9	6	44.7	1	2	2	14	1	5	22.5274	22.8204	22.1577	26.2236	NA	24.4632	NA	NA	NA	NA	NA	NA					+		+	22.694	18.5178	15.8784	21.3374	17.6694	17.9624	17.2997	21.1817	NA	19.409	NA	NA	NA	NA
CON__tr|Q3SZH5|Q3SZH5_BOVIN	Angiotensinogen	AGT	tr|Q3SZH5|Q3SZH5_BOVIN Angiotensinogen OS=Bos taurus GN=AGT PE=1 SV=1	45.456	1	21.279	6	6	6	19.8	4	5	7	4	3	5	23.01	23.6261	23.6363	22.7393	23.6165	23.7727	NA	NA	NA	NA	NA	NA					+		+	19.6176	16.4527	18.0758	17.1721	16.7582	16.622	19.36	16.0138	17.0032	17.2676	NA	NA	NA	NA
Q86UE4	Protein LYRIC	MTDH	sp|Q86UE4|LYRIC_HUMAN Protein LYRIC OS=Homo sapiens OX=9606 GN=MTDH PE=1 SV=2	63.836	1	11.802	7	7	7	13.9	3	3	2	4	4	5	23.0251	23.3896	23.2258	23.6536	23.9398	23.6444	22.1064	21.4761	21.6457	22.0027	22.0649	21.8532	-0.230858	21.8582	0.309899	0.523622				22.4293	19.7851	19.8407	19.6394	18.4401	18.8045	18.6408	19.0686	19.3549	19.0595	22.4512	22.9439	22.1762	22.1064
P07900;Q14568;Q58FF6;Q58FG0	Heat shock protein HSP 90-alpha	HSP90AA1	sp|P07900|HS90A_HUMAN Heat shock protein HSP 90-alpha OS=Homo sapiens OX=9606 GN=HSP90AA1 PE=1 SV=5	84.659	4	16.607	17	8	8	23	3	2	2	6	6	5	23.1819	22.3289	22.1223	23.1981	24.1768	23.0523	21.6885	20.929	20.4943	22.0884	22.3686	21.641	-0.995417	21.535	0.0230943	0.134118				20.624	18.2698	15.5863	16.8937	17.6201	16.6633	16.1011	17.9091	18.4701	17.1375	21.9815	20.7564	21.1088	21.6885
P07996;CON__tr|Q28194|Q28194_BOVIN	Thrombospondin-1	THBS1	sp|P07996|TSP1_HUMAN Thrombospondin-1 OS=Homo sapiens OX=9606 GN=THBS1 PE=1 SV=2	129.38	2	9.6114	6	6	6	4.9	5	4	5	3	5	4	23.1736	23.3939	23.5268	22.923	22.8075	23.3298	21.4601	21.2379	21.3875	21.2101	20.9831	21.3236	0.189577	21.267	0.372287	0.576215				19.5106	15.7487	14.2827	16.6726	16.2809	16.6367	16.9272	16.0004	16.5736	16.5845	21.1862	20.8216	21.2607	21.4601
P42677	40S ribosomal protein S27	RPS27	sp|P42677|RS27_HUMAN 40S ribosomal protein S27 OS=Homo sapiens OX=9606 GN=RPS27 PE=1 SV=3	9.461	1	30.076	3	3	2	25	3	5	3	4	4	4	27.315	27.352	27.3536	26.8701	27.6144	27.1678	26.8165	26.3218	26.4666	26.5205	26.7882	26.3591	-0.0209538	26.5455	0.913483	0.946064				27.4975	24.1943	24.1966	24.5085	24.3446	24.4383	24.2988	23.9324	24.7858	24.0686	26.3654	27.0318	26.6385	26.8165
Q9Y3U8	60S ribosomal protein L36	RPL36	sp|Q9Y3U8|RL36_HUMAN 60S ribosomal protein L36 OS=Homo sapiens OX=9606 GN=RPL36 PE=1 SV=3	12.254	1	16.128	4	4	4	30.5	4	3	4	4	3	4	25.6829	26.6071	25.6819	24.9433	25.6992	25.5793	25.3018	25.8034	25.1928	24.6587	25.0579	25.1362	0.48177	25.1918	0.0536595	0.191223				27.1615	23.914	23.6966	24.1776	23.9423	24.8332	23.8888	23.223	23.9129	23.801	24.7285	24.9788	25.075	25.3018
CON__sp|P02768|ALBU_HUMAN;P02768	;Albumin	ALB	;sp|P02768|ALBU_HUMAN Albumin OS=Homo sapiens OX=9606 GN=ALB PE=1 SV=2	69.366	2	37.67	16	12	12	30.2	0	2	1	1	6	8	22.5498	22.5525	21.5516	22.8005	24.7948	24.8042	NA	NA	NA	NA	NA	NA					+		+	21.0624	19.3927	13.8598	18.1572	16.8485	16.4312	15.0207	16.9157	18.698	18.6304	NA	NA	NA	NA
P62266	40S ribosomal protein S23	RPS23	sp|P62266|RS23_HUMAN 40S ribosomal protein S23 OS=Homo sapiens OX=9606 GN=RPS23 PE=1 SV=3	15.807	1	8.8861	4	4	4	30.1	4	3	4	3	4	3	26.0437	26.3002	26.1213	25.5864	26.1218	25.8335	25.569	25.2094	25.1684	25.0378	25.1151	25.0774	0.23883	25.1962	0.14353	0.343196				25.5442	22.4132	22.1517	22.7359	22.1164	22.6785	22.5121	21.6817	22.5405	22.2513	25.3083	25.4276	25.2494	25.569
P05089	Arginase-1	ARG1	sp|P05089|ARGI1_HUMAN Arginase-1 OS=Homo sapiens OX=9606 GN=ARG1 PE=1 SV=2	34.735	1	15.816	9	9	9	24.2	0	3	0	8	14	1	NA	22.4615	19.5917	25.2586	26.2563	21.42	18.2167	20.0415	17.5372	23.7793	24.0409	19.4478	-3.82421	20.5106	0.018611	0.122614				22.4047	17.9011	16.9371	18.3104	NA	17.6435	14.489	20.6787	21.4599	16.0153	21.1005	20.3822	20.5429	NA
Q03252	Lamin-B2	LMNB2	sp|Q03252|LMNB2_HUMAN Lamin-B2 OS=Homo sapiens OX=9606 GN=LMNB2 PE=1 SV=4	69.948	1	18.73	18	13	13	24.8	5	11	5	1	0	2	22.4126	24.176	23.4958	21.0974	20.6364	21.8585	21.1603	21.8967	20.9107	19.4682	18.3297	19.5887	2.19373	20.2257	0.00167399	0.0375822				19.831	17.467	14.3105	13.452	16.3316	18.4019	17.6376	14.9152	14.1185	15.6032	21.5579	19.2188	16.5393	21.1603
Q99459	Cell division cycle 5-like protein	CDC5L	sp|Q99459|CDC5L_HUMAN Cell division cycle 5-like protein OS=Homo sapiens OX=9606 GN=CDC5L PE=1 SV=2	92.25	1	11.577	9	9	9	12.5	4	2	3	1	7	5	23.0382	22.657	23.1604	22.2802	23.5299	22.7198	21.5061	21.0471	21.4394	21.2062	21.4053	21.282	0.0330479	21.3143	0.87931	0.934118				20.6984	17.813	17.4857	17.4865	17.5342	17.3429	17.8691	16.9737	17.8406	17.1475	21.4415	21.7576	21.4624	21.5061
P46087	Probable 28S rRNA (cytosine(4447)-C(5))-methyltransferase	NOP2	sp|P46087|NOP2_HUMAN Probable 28S rRNA (cytosine(4447)-C(5))-methyltransferase OS=Homo sapiens OX=9606 GN=NOP2 PE=1 SV=2	89.301	1	30.888	12	12	12	16.3	3	8	4	0	2	3	22.5761	24.2243	23.695	22.2334	21.7636	22.7565	22.1016	22.111	22.2095	21.1752	21.0452	21.6659	0.845292	21.7181	0.00500644	0.0629719				20.904	18.7038	17.2012	17.1523	17.1777	18.9815	17.9992	16.8795	15.5896	17.1067	22.25	21.9617	21.137	22.1016
Q86V81	THO complex subunit 4	ALYREF	sp|Q86V81|THOC4_HUMAN THO complex subunit 4 OS=Homo sapiens OX=9606 GN=ALYREF PE=1 SV=3	26.888	1	25.746	6	6	6	23	3	5	5	2	5	2	24.7015	24.6266	24.3967	23.643	24.5722	24.1779	23.7605	23.2654	23.1082	22.8402	23.141	23.3689	0.261329	23.2474	0.272144	0.480542				22.07	19.3549	18.5201	18.8672	19.0581	19.2203	18.9375	18.1042	19.2388	18.2831	23.164	23.4362	23.2823	23.7605
P62899	60S ribosomal protein L31	RPL31	sp|P62899|RL31_HUMAN 60S ribosomal protein L31 OS=Homo sapiens OX=9606 GN=RPL31 PE=1 SV=1	14.463	1	6.3736	4	4	4	22.4	4	5	4	3	5	4	25.7183	25.7847	25.4331	24.9435	25.5453	24.9436	25.224	24.8837	24.6869	24.4248	24.7494	24.2505	0.456636	24.7032	0.0490913	0.184151				25.7445	22.8218	22.0837	22.877	22.8532	22.8976	22.5284	22.0733	22.6337	22.034	24.9549	24.7047	24.5273	25.224
P30050	60S ribosomal protein L12	RPL12	sp|P30050|RL12_HUMAN 60S ribosomal protein L12 OS=Homo sapiens OX=9606 GN=RPL12 PE=1 SV=1	17.818	1	50.753	6	6	6	54.5	3	6	2	2	4	4	25.1429	25.7394	25.1003	24.4791	25.2605	24.8376	24.5747	24.4512	24.2079	24.1295	24.2571	23.9311	0.305345	24.2586	0.0848689	0.253959				24.7544	21.6623	21.5767	21.7998	21.5371	22.1485	21.5531	20.8378	21.5744	21.2174	24.4125	24.9848	24.393	24.5747
Q9NXV6	CDKN2A-interacting protein	CDKN2AIP	sp|Q9NXV6|CARF_HUMAN CDKN2A-interacting protein OS=Homo sapiens OX=9606 GN=CDKN2AIP PE=1 SV=3	61.124	1	11.908	6	6	6	14	3	3	4	3	6	5	22.5495	22.7877	22.6099	21.8813	22.6135	22.3983	21.0903	20.5469	20.6499	20.9275	20.7237	20.422	0.0712899	20.7267	0.798821	0.888898				20.4977	16.8364	17.1433	17.3919	17.462	17.7002	17.5224	16.7937	17.526	17.3108	20.2803	20.796	20.3183	21.0903
P62140	Serine/threonine-protein phosphatase PP1-beta catalytic subunit	PPP1CB	sp|P62140|PP1B_HUMAN Serine/threonine-protein phosphatase PP1-beta catalytic subunit OS=Homo sapiens OX=9606 GN=PPP1CB PE=1 SV=3	37.186	1	39.343	8	8	3	20.8	4	4	6	2	1	6	23.2176	24.6977	24.4943	21.3761	24.6169	24.2316	23.773	23.4913	23.7464	23.1648	23.45	23.7532	0.214268	23.5631	0.278812	0.487921				21.0777	18.0451	15.7655	19.0998	18.3647	15.5893	18.1304	16.0156	18.4367	17.8134	23.7329	21.0241	24.063	23.773
Q96D71	RalBP1-associated Eps domain-containing protein 1	REPS1	sp|Q96D71|REPS1_HUMAN RalBP1-associated Eps domain-containing protein 1 OS=Homo sapiens OX=9606 GN=REPS1 PE=1 SV=3	86.661	1	98.153	10	10	9	12.7	2	4	3	4	5	3	24.2131	24.0759	23.8619	23.9015	24.5165	23.8726	23.3742	22.8366	22.9125	23.3221	23.4389	22.7008	-0.112814	23.0975	0.656466	0.801456				21.9025	19.1676	18.8515	18.9867	18.7601	18.5959	18.4179	18.2865	18.9841	18.2434	23.5283	24.0152	23.251	23.3742
Q7Z6E9	E3 ubiquitin-protein ligase RBBP6	RBBP6	sp|Q7Z6E9|RBBP6_HUMAN E3 ubiquitin-protein ligase RBBP6 OS=Homo sapiens OX=9606 GN=RBBP6 PE=1 SV=1	201.56	1	19.852	8	8	8	4.7	5	4	4	4	5	2	23.2671	24.4321	23.1092	23.8087	22.7212	22.7386	22.9498	22.4567	22.713	22.6056	22.4818	22.1578	0.291456	22.5608	0.177417	0.391177				19.1569	16.0806	16.3325	15.6359	16.5688	15.8418	16.4142	14.4533	15.1246	16.2942	22.4148	23.5476	22.4002	22.9498
P26641	Elongation factor 1-gamma	EEF1G	sp|P26641|EF1G_HUMAN Elongation factor 1-gamma OS=Homo sapiens OX=9606 GN=EEF1G PE=1 SV=3	50.118	1	13.305	9	9	9	17.8	4	1	1	3	5	3	24.2284	23.1784	23.5127	24.5097	25.2352	23.5834	23.0552	22.1034	22.1094	23.5594	23.4406	22.3707	-0.700912	22.7731	0.112882	0.304122				21.7308	19.2665	19.295	18.0393	18.3302	16.7075	17.4478	18.8451	19.351	17.4749	23.2275	24.0147	22.5216	23.0552
O75947	ATP synthase subunit d, mitochondrial	ATP5H	sp|O75947|ATP5H_HUMAN ATP synthase subunit d, mitochondrial OS=Homo sapiens OX=9606 GN=ATP5PD PE=1 SV=3	18.491	1	10.034	4	4	4	30.4	2	4	3	5	3	3	23.8712	24.4109	23.6111	23.3485	23.6017	23.5086	22.8547	22.9293	22.4428	22.3721	22.1324	22.219	0.501123	22.4917	0.0269027	0.142233				23.4039	20.5401	20.2555	20.3574	20.4164	20.759	19.9222	19.7401	19.8843	19.885	22.7398	23.1566	22.3838	22.8547
O43175	D-3-phosphoglycerate dehydrogenase	PHGDH	sp|O43175|SERA_HUMAN D-3-phosphoglycerate dehydrogenase OS=Homo sapiens OX=9606 GN=PHGDH PE=1 SV=4	56.65	1	22.139	4	4	4	8.4	4	3	4	4	5	3	23.3848	23.7029	23.4977	23.7844	23.6435	24.0505	22.6722	22.7486	22.7447	23.4283	22.9392	23.0234	-0.408476	22.9261	0.0437014	0.173918				22.2523	18.264	18.7926	19.6731	18.7998	19.118	18.9127	19.1994	19.0585	19.4656	22.9771	23.0745	22.9394	22.6722
Q9H0D6	5-3 exoribonuclease 2	XRN2	sp|Q9H0D6|XRN2_HUMAN 5-3 exoribonuclease 2 OS=Homo sapiens OX=9606 GN=XRN2 PE=1 SV=1	108.58	1	11.334	6	6	6	7.4	4	3	3	5	3	5	22.9194	22.7574	23.2212	22.8412	23.4987	23.1813	21.8639	21.1088	21.4336	21.478	21.4816	21.5759	-0.0430757	21.4903	0.85928	0.922891				19.6708	15.6516	13.7619	16.6713	16.8348	16.7008	16.8956	16.3473	17.061	16.6023	20.7814	19.6595	21.1565	21.8639
Q9UJZ1	Stomatin-like protein 2, mitochondrial	STOML2	sp|Q9UJZ1|STML2_HUMAN Stomatin-like protein 2, mitochondrial OS=Homo sapiens OX=9606 GN=STOML2 PE=1 SV=1	38.534	1	19.448	6	6	6	20.2	3	5	5	3	4	4	22.6316	23.4879	23.0744	22.4544	22.4605	22.7683	21.3468	21.7899	21.9002	21.3572	21.1959	21.3765	0.369084	21.4944	0.125846	0.320676				21.1773	18.5049	17.1474	16.836	18.0233	18.8528	18.0949	17.9864	17.8542	17.7526	21.6164	21.0145	20.1812	21.3468
P25398	40S ribosomal protein S12	RPS12	sp|P25398|RS12_HUMAN 40S ribosomal protein S12 OS=Homo sapiens OX=9606 GN=RPS12 PE=1 SV=3	14.515	1	9.656	6	6	6	53.8	3	4	4	3	3	4	24.1396	24.4404	24.3262	23.7651	24.0383	24.4743	23.3725	23.088	23.122	22.9783	22.8734	23.4664	0.0881278	23.1501	0.660903	0.802418				23.7846	19.1919	20.879	21.1071	20.6095	20.8273	20.675	20.4134	20.469	20.6816	23.1036	24.0033	23.4575	23.3725
P62244	40S ribosomal protein S15a	RPS15A	sp|P62244|RS15A_HUMAN 40S ribosomal protein S15a OS=Homo sapiens OX=9606 GN=RPS15A PE=1 SV=2	14.839	1	14.456	5	5	5	38.5	3	4	3	2	5	4	24.497	24.4934	24.5486	23.9193	24.8862	24.5368	23.7939	23.4255	23.5551	23.2584	23.8725	23.7351	-0.030503	23.6067	0.880836	0.934473				24.3089	21.1649	20.771	21.2303	21.2981	21.1597	21.168	20.6615	21.5121	21.1054	23.2548	22.9575	23.3695	23.7939
P83881	60S ribosomal protein L36a	RPL36A	sp|P83881|RL36A_HUMAN 60S ribosomal protein L36a OS=Homo sapiens OX=9606 GN=RPL36A PE=1 SV=2	12.441	1	18.168	5	5	2	38.7	3	4	4	4	3	3	24.5581	24.2705	24.1543	23.5114	24.3401	24.1647	22.9653	22.6195	22.6327	22.5739	22.7213	22.7112	0.0703889	22.704	0.665422	0.806323				25.1693	21.8654	21.8991	22.6375	22.3421	22.0831	21.9451	20.9873	21.9342	21.7766	22.7521	22.9353	22.8268	22.9653
Q9BZE4	GTP-binding protein 4	GTPBP4	sp|Q9BZE4|GTPB4_HUMAN GTP-binding protein 4 OS=Homo sapiens OX=9606 GN=GTPBP4 PE=1 SV=3	73.964	1	29.764	11	11	11	18.6	3	9	5	1	2	2	23.3769	24.4699	23.6458	20.737	22.251	21.7413	21.334	22.4605	22.0383	20.1214	20.2339	20.7698	1.56926	21.1596	0.00231001	0.0431202				19.449	16.5133	14.9312	14.5785	16.5563	17.6272	17.0562	14.1271	15.8284	15.7543	21.56	20.8093	20.5824	21.334
Q06787;P51114	Synaptic functional regulator FMR1	FMR1	sp|Q06787|FMR1_HUMAN Synaptic functional regulator FMR1 OS=Homo sapiens OX=9606 GN=FMR1 PE=1 SV=1	71.174	2	10.516	6	6	4	10.8	3	2	2	1	4	3	22.486	22.4593	21.9109	21.3371	23.0412	22.0677	21.4324	21.1049	21.3719	20.6222	21.5397	21.0987	0.216196	21.195	0.463217	0.652533				20.8573	18.5581	17.8827	18.4155	17.379	17.4149	16.8665	16.2927	17.8982	17.0232	21.8303	22.3317	21.981	21.4324
P06400	Retinoblastoma-associated protein	RB1	sp|P06400|RB_HUMAN Retinoblastoma-associated protein OS=Homo sapiens OX=9606 GN=RB1 PE=1 SV=2	106.16	1	21.991	8	8	8	9.2	4	2	3	0	4	1	22.7008	22.8024	22.9963	22.1901	23.1187	22.9788	21.9877	21.3721	21.4733	21.5217	21.64	21.5553	0.0387034	21.5917	0.863394	0.923467				20.428	18.1447	17.7248	18.1832	16.6471	16.6913	17.0121	15.7808	16.7059	16.6495	22.5817	23.1791	22.7575	21.9877
Q9UNY4	Transcription termination factor 2	TTF2	sp|Q9UNY4|TTF2_HUMAN Transcription termination factor 2 OS=Homo sapiens OX=9606 GN=TTF2 PE=1 SV=2	129.59	1	13.388	9	9	9	11.2	2	6	4	0	1	2	22.3288	23.6138	23.322	18.9724	22.5323	22.4968	21.1353	21.8206	21.3134	18.56	20.3205	20.7498	1.54631	20.6499	0.0285673	0.144495				17.8835	15.2242	14.2329	15.2931	14.7465	15.7108	14.8753	12.8431	13.863	14.1392	21.8409	22.0049	21.7149	21.1353
P62851	40S ribosomal protein S25	RPS25	sp|P62851|RS25_HUMAN 40S ribosomal protein S25 OS=Homo sapiens OX=9606 GN=RPS25 PE=1 SV=1	13.742	1	10.528	4	4	4	24	3	4	3	4	4	3	23.7306	24.0739	24.3038	23.1918	24.9697	23.9287	23.4696	23.4095	23.2897	23.1069	23.7326	23.7872	-0.152613	23.4659	0.476037	0.657974				25.1068	22.3333	22.126	21.9784	21.4086	21.752	21.9819	20.8699	22.6478	21.6068	23.5228	23.7397	23.5589	23.4696
O14654	Insulin receptor substrate 4	IRS4	sp|O14654|IRS4_HUMAN Insulin receptor substrate 4 OS=Homo sapiens OX=9606 GN=IRS4 PE=1 SV=1	133.77	1	11.687	8	8	8	10.5	2	1	1	3	7	7	22.1432	22.205	21.2981	22.0734	23.5048	22.1955	20.5268	20.034	19.7718	21.0364	21.4262	21.0612	-1.06378	20.6428	0.0075882	0.0782783				19.1314	16.2954	15.0854	16.3147	15.8157	15.6938	14.1698	15.8137	16.9932	15.8826	20.8678	20.8682	20.9941	20.5268
P51572	B-cell receptor-associated protein 31	BCAP31	sp|P51572|BAP31_HUMAN B-cell receptor-associated protein 31 OS=Homo sapiens OX=9606 GN=BCAP31 PE=1 SV=3	27.991	1	26.296	6	6	6	19.9	2	3	2	4	6	3	23.6707	23.8334	23.8929	24.2081	24.8946	23.7857	22.297	22.4016	22.2483	22.9732	23.1176	22.3903	-0.51139	22.5713	0.0464913	0.180505				21.8704	18.6183	19.0143	19.2681	18.4741	18.1006	18.2993	18.6984	19.2879	17.8571	23.0709	23.1924	22.536	22.297
Q14151	Scaffold attachment factor B2	SAFB2	sp|Q14151|SAFB2_HUMAN Scaffold attachment factor B2 OS=Homo sapiens OX=9606 GN=SAFB2 PE=1 SV=1	107.47	1	46.977	14	7	7	18.7	4	3	5	1	3	2	23.3817	22.5914	22.8838	22.2706	23.0582	21.795	21.8669	21.6444	22.0973	21.4421	21.6602	21.318	0.39608	21.6715	0.0875472	0.259989				20.102	17.7966	16.3644	16.8727	17.6031	16.8282	15.5202	17.0612	17.0431	15.8521	21.8271	22.0026	21.7077	21.8669
Q9ULA0	Aspartyl aminopeptidase	DNPEP	sp|Q9ULA0|DNPEP_HUMAN Aspartyl aminopeptidase OS=Homo sapiens OX=9606 GN=DNPEP PE=1 SV=2	53.41	1	18.249	8	8	8	21.4	3	2	6	2	3	3	23.0011	23.1544	24.9029	22.4591	24.2657	23.9705	22.5294	22.2401	23.4863	22.2631	22.9144	23.0302	0.0160252	22.7439	0.96527	0.973923				21.1703	18.8048	16.9474	17.3016	17.369	17.2087	19.2877	16.7373	17.8231	18.252	23.359	22.7828	22.1243	22.5294
P16615;Q93084;O14983	Sarcoplasmic/endoplasmic reticulum calcium ATPase 2	ATP2A2	sp|P16615|AT2A2_HUMAN Sarcoplasmic/endoplasmic reticulum calcium ATPase 2 OS=Homo sapiens OX=9606 GN=ATP2A2 PE=1 SV=1	114.76	3	14.031	6	6	6	7.4	4	3	5	2	6	2	23.4406	23.3847	23.0089	22.3386	23.5631	22.4939	21.9928	21.7345	21.7388	21.1621	22.095	21.2161	0.330982	21.6566	0.279776	0.488517				20.4071	16.9581	17.0192	17.0799	17.6706	17.8611	17.1809	16.42	17.6771	16.5972	21.4738	22.2784	21.4213	21.9928
P42166	Lamina-associated polypeptide 2, isoform alpha	TMPO	sp|P42166|LAP2A_HUMAN Lamina-associated polypeptide 2, isoform alpha OS=Homo sapiens OX=9606 GN=TMPO PE=1 SV=2	75.491	1	25.084	7	7	7	11.4	3	3	3	3	3	4	24.1031	24.8483	24.6357	24.0906	24.824	24.2006	23.4149	23.862	23.4387	23.3859	23.3907	23.1922	0.248968	23.4474	0.174542	0.391177				22.1084	18.8342	18.4976	18.698	18.7494	19.657	19.1453	18.6986	19.1977	18.5536	23.1949	23.5071	22.8543	23.4149
Q15029	116 kDa U5 small nuclear ribonucleoprotein component	EFTUD2	sp|Q15029|U5S1_HUMAN 116 kDa U5 small nuclear ribonucleoprotein component OS=Homo sapiens OX=9606 GN=EFTUD2 PE=1 SV=1	109.43	1	8.5562	7	7	6	8.4	2	4	3	2	3	6	23.0638	23.1474	22.636	22.3941	23.1716	23.0783	21.6707	21.3164	21.1749	20.9333	21.295	21.4602	0.157866	21.3084	0.527356	0.69994				19.189	16.622	15.0238	16.1712	16.2835	16.2621	14.7505	15.2462	16.3758	16.2857	21.3563	21.0311	21.1178	21.6707
CON__sp|P20930|FILA_HUMAN;P20930	;Filaggrin	FLG	;sp|P20930|FILA_HUMAN Filaggrin OS=Homo sapiens OX=9606 GN=FLG PE=1 SV=3	435.16	2	18.687	9	9	9	3	0	3	0	6	6	5	20.3967	23.8077	21.6454	25.1083	24.7273	23.3244	NA	NA	NA	NA	NA	NA					+		+	17.1291	13.9405	13.6954	13.0157	12.6824	13.8746	11.3059	15.3068	15.1227	13.587	NA	NA	NA	NA
P42766	60S ribosomal protein L35	RPL35	sp|P42766|RL35_HUMAN 60S ribosomal protein L35 OS=Homo sapiens OX=9606 GN=RPL35 PE=1 SV=2	14.551	1	39.059	5	5	5	30.1	3	4	3	2	4	2	24.8739	25.2601	25.0431	24.3057	25.1573	25.2554	24.0088	23.9767	23.779	23.564	23.7948	24.0754	0.1101	23.8664	0.526653	0.69994				24.863	21.242	20.9385	21.8787	21.8625	21.9006	21.9999	20.856	21.8025	22.1612	23.8228	23.6475	23.6206	24.0088
P49190	Parathyroid hormone 2 receptor	PTH2R	sp|P49190|PTH2R_HUMAN Parathyroid hormone 2 receptor OS=Homo sapiens OX=9606 GN=PTH2R PE=1 SV=1	62.235	1	1.5478	1	1	1	2.5	2	5	4	2	4	5	27.4731	28.5824	28.1594	28.0665	28.2172	26.9871	NA	NA	NA	NA	NA	NA							+	26.3845	22.1338	22.9281	23.3174	22.8292	23.9385	23.5156	23.4227	23.5733	22.3432	NA	NA	NA	NA
P53985	Monocarboxylate transporter 1	SLC16A1	sp|P53985|MOT1_HUMAN Monocarboxylate transporter 1 OS=Homo sapiens OX=9606 GN=SLC16A1 PE=1 SV=3	53.944	1	62.784	5	5	5	11.2	4	3	3	2	7	3	24.7293	24.7311	23.949	23.2754	25.3575	24.2014	23.4579	22.9724	22.8482	22.9786	23.3958	22.6477	0.0854567	23.0501	0.736667	0.855467				21.5141	17.9655	18.0564	17.9575	18.8209	18.3556	18.4149	18.2452	18.9817	17.8457	22.7205	22.8587	22.1757	23.4579
P41252	Isoleucine--tRNA ligase, cytoplasmic	IARS	sp|P41252|SYIC_HUMAN Isoleucine--tRNA ligase, cytoplasmic OS=Homo sapiens OX=9606 GN=IARS1 PE=1 SV=2	144.5	1	10.218	7	7	7	6.3	3	3	1	2	5	6	22.4137	22.5699	20.804	22.2309	23.8445	22.677	21.4511	21.0565	20.3871	21.1237	21.5304	21.318	-0.359113	21.1445	0.282538	0.491153				18.7884	15.2051	14.9087	14.9796	15.9453	14.9508	14.946	15.6852	17.2587	15.54	21.2622	21.0924	21.0593	21.4511
Q13523	Serine/threonine-protein kinase PRP4 homolog	PRPF4B	sp|Q13523|PRP4B_HUMAN Serine/threonine-protein kinase PRP4 homolog OS=Homo sapiens OX=9606 GN=PRPF4B PE=1 SV=3	116.99	1	14.919	8	8	8	8.5	4	5	2	4	3	4	24.7485	24.8623	24.1356	23.1836	24.2199	24.1769	23.3949	22.594	22.5935	22.7196	22.725	22.9464	0.0638005	22.8289	0.798772	0.888898				21.9307	18.5348	16.4878	18.9855	19.3909	19.472	18.7201	17.7542	18.8623	18.8193	22.7245	22.9038	22.6558	23.3949
O43290	U4/U6.U5 tri-snRNP-associated protein 1	SART1	sp|O43290|SNUT1_HUMAN U4/U6.U5 tri-snRNP-associated protein 1 OS=Homo sapiens OX=9606 GN=SART1 PE=1 SV=1	90.254	1	11.574	6	6	6	8.9	4	5	4	3	4	2	22.912	23.1472	22.7799	22.3813	22.7304	22.2936	21.403	21.0485	21.0435	20.7465	20.8219	20.3428	0.527911	20.901	0.0677126	0.223994				18.8272	15.2609	15.5534	14.9418	16.4045	16.6893	15.1445	15.5683	14.8664	15.2579	19.9522	20.9217	20.5213	21.403
Q9UKM9	RNA-binding protein Raly	RALY	sp|Q9UKM9|RALY_HUMAN RNA-binding protein Raly OS=Homo sapiens OX=9606 GN=RALY PE=1 SV=1	32.463	1	5.3567	4	4	4	11.4	3	3	4	4	4	2	23.6286	23.4016	23.6148	22.8669	23.5296	22.8905	22.5123	21.5756	21.9857	21.6497	21.8979	21.6554	0.290182	21.8794	0.298637	0.511204				22.167	18.3284	17.8886	19.0893	19.4587	19.2317	19.4449	18.697	19.3596	18.7206	21.3082	20.7081	21.3889	22.5123
O75151	Lysine-specific demethylase PHF2	PHF2	sp|O75151|PHF2_HUMAN Lysine-specific demethylase PHF2 OS=Homo sapiens OX=9606 GN=PHF2 PE=1 SV=4	120.77	1	19.5	7	7	6	6.8	5	4	5	0	2	1	22.9262	23.1097	22.9156	21.71	22.5037	22.1102	21.5291	21.2183	21.5945	20.9254	21.1827	20.8718	0.453995	21.2203	0.069312	0.227366				20.0393	17.3656	16.8722	17.7171	17.0413	17.115	16.7362	15.4199	16.3249	15.9033	21.5902	22.0518	21.98	21.5291
O14980	Exportin-1	XPO1	sp|O14980|XPO1_HUMAN Exportin-1 OS=Homo sapiens OX=9606 GN=XPO1 PE=1 SV=1	123.38	1	30.923	10	10	10	11.4	2	3	3	3	10	1	23.1448	23.4064	23.0205	22.2416	24.5732	22.0713	22.1075	21.8665	21.6726	21.6218	22.8444	21.0253	0.0516784	21.8563	0.909104	0.945068				19.4717	15.7709	15.8036	16.0465	16.1717	16.7177	16.0818	15.1369	17.7298	15.354	21.173	21.7956	21.2297	22.1075
O95292	Vesicle-associated membrane protein-associated protein B/C	VAPB	sp|O95292|VAPB_HUMAN Vesicle-associated membrane protein-associated protein B/C OS=Homo sapiens OX=9606 GN=VAPB PE=1 SV=3	27.228	1	12.099	6	6	5	27.6	3	4	5	1	4	4	23.1692	23.7598	23.5427	22.1796	22.9475	23.108	22.5499	22.8016	22.7253	22.2079	22.2386	22.8284	0.267328	22.5586	0.23519	0.449729				19.4445	15.9185	16.7979	16.005	16.6713	17.2484	16.6594	15.3794	18.8859	16.002	22.285	22.4862	22.168	22.5499
P46782	40S ribosomal protein S5	RPS5	sp|P46782|RS5_HUMAN 40S ribosomal protein S5 OS=Homo sapiens OX=9606 GN=RPS5 PE=1 SV=4	22.876	1	6.7989	6	6	6	22.5	2	3	3	2	5	3	24.0657	24.2132	23.7768	23.4229	24.5361	24.1441	22.9183	22.5627	22.3523	22.4405	23.088	22.7632	-0.152791	22.6875	0.518641	0.695067				23.6785	20.653	19.9244	20.8827	20.6105	20.7229	20.2071	19.8862	20.8245	20.4977	23.1066	22.455	22.8874	22.9183
Q07157	Tight junction protein ZO-1	TJP1	sp|Q07157|ZO1_HUMAN Tight junction protein ZO-1 OS=Homo sapiens OX=9606 GN=TJP1 PE=1 SV=3	195.46	1	12.506	6	6	6	4.4	4	4	4	2	4	3	22.7177	23.0871	22.8231	22.0661	22.5286	22.322	21.3171	21.2607	21.0958	21.1051	21.0264	20.9734	0.18955	21.1298	0.361685	0.570919				18.0957	15.1464	12.939	14.35	15.0669	15.7919	15.4871	14.712	14.5722	14.7173	21.1	20.5955	20.6679	21.3171
Q14978	Nucleolar and coiled-body phosphoprotein 1	NOLC1	sp|Q14978|NOLC1_HUMAN Nucleolar and coiled-body phosphoprotein 1 OS=Homo sapiens OX=9606 GN=NOLC1 PE=1 SV=2	73.602	1	8.6905	6	6	6	8.7	4	3	3	1	4	4	23.9701	24.3076	23.8949	23.4608	24.2718	23.9911	22.5757	22.3605	21.9298	22.171	22.2623	22.2813	0.050464	22.2635	0.806813	0.894684				21.1497	17.5568	17.7122	17.0436	18.2506	18.4936	18.0487	17.7207	18.4619	17.9583	21.6139	22.0866	21.3318	22.5757
Q8N9Q2	Protein SREK1IP1	SREK1IP1	sp|Q8N9Q2|SR1IP_HUMAN Protein SREK1IP1 OS=Homo sapiens OX=9606 GN=SREK1IP1 PE=1 SV=1	18.177	1	13.576	4	4	4	25.2	4	2	4	2	4	4	23.3834	23.6114	23.402	22.5008	23.223	23.2405	22.4419	22.4361	22.1955	21.8445	21.852	22.1418	0.411744	22.152	0.0447195	0.175434				23.3156	20.4517	19.8886	20.9061	20.1901	20.1046	19.994	19.3515	19.9307	19.9802	22.3491	21.9697	22.7392	22.4419
Q9H9B4	Sideroflexin-1	SFXN1	sp|Q9H9B4|SFXN1_HUMAN Sideroflexin-1 OS=Homo sapiens OX=9606 GN=SFXN1 PE=1 SV=4	35.619	1	21.409	8	8	8	20.5	4	4	7	1	5	0	23.9159	24.7173	24.5502	23.2296	24.0505	22.6481	22.5303	22.7606	22.5533	21.8143	22.1059	21.5222	0.800607	22.2144	0.0042869	0.0595568				22.0846	19.6268	17.4791	16.1019	18.5626	19.9608	19.77	18.2651	19.3263	16.7608	22.7621	21.7251	20.6614	22.5303
Q15772	Striated muscle preferentially expressed protein kinase	SPEG	sp|Q15772|SPEG_HUMAN Striated muscle preferentially expressed protein kinase OS=Homo sapiens OX=9606 GN=SPEG PE=1 SV=4	354.28	1	22.231	9	9	9	3.7	2	2	3	2	4	2	22.1574	22.9866	22.47	22.7032	23.0232	23.069	20.9723	21.3703	20.9971	21.2664	21.4154	21.2951	-0.212406	21.2194	0.339325	0.54403				17.5754	15.6845	12.8224	15.8034	12.7917	13.1958	13.7229	14.2739	13.3426	14.1375	22.1529	21.3812	22.3489	20.9723
P81605	Dermcidin	DCD	sp|P81605|DCD_HUMAN Dermcidin OS=Homo sapiens OX=9606 GN=DCD PE=1 SV=2	11.284	1	10.636	4	4	4	30	3	2	1	4	4	4	24.5086	25.2182	24.9511	24.7304	25.9873	25.3793	24.0301	24.5874	24.5346	24.8312	25.6854	25.0474	-0.803952	24.786	0.0159785	0.114928				26.0913	23.5072	22.3559	22.8456	22.1866	22.8963	22.6292	22.4084	23.6654	23.0573	25.0973	24.9527	24.1589	24.0301
Q9Y2X3	Nucleolar protein 58	NOP58	sp|Q9Y2X3|NOP58_HUMAN Nucleolar protein 58 OS=Homo sapiens OX=9606 GN=NOP58 PE=1 SV=1	59.578	1	30.346	9	9	9	19.3	3	8	4	1	3	3	22.9075	23.9164	22.8207	21.0497	22.567	22.4628	21.734	21.636	21.4382	20.5	21.0026	20.9022	0.801103	21.2022	0.00870954	0.0849886				19.0946	16.3841	13.1506	17.2738	16.6447	17.7596	15.1299	14.0297	15.6946	15.1031	21.2931	20.2689	20.5583	21.734
Q9BQG0	Myb-binding protein 1A	MYBBP1A	sp|Q9BQG0|MBB1A_HUMAN Myb-binding protein 1A OS=Homo sapiens OX=9606 GN=MYBBP1A PE=1 SV=2	148.85	1	11.32	10	10	10	9.1	2	4	2	1	7	5	21.2164	22.2299	21.8048	20.6879	23.4144	22.4892	20.3877	20.6641	20.2983	20.2141	21.4375	20.7867	-0.362714	20.6314	0.33729	0.542988				17.9261	14.2189	13.4357	15.3624	14.2963	15.087	14.7634	12.236	15.8081	14.9595	20.7907	20.3093	20.6399	20.3877
Q15459	Splicing factor 3A subunit 1	SF3A1	sp|Q15459|SF3A1_HUMAN Splicing factor 3A subunit 1 OS=Homo sapiens OX=9606 GN=SF3A1 PE=1 SV=1	88.885	1	12.403	5	5	5	7.4	3	4	4	3	3	3	23.2936	23.1913	23.6138	22.7881	23.6024	23.0458	22.5232	22.1432	22.3866	22.3609	22.327	22.2217	0.0478213	22.3271	0.7761	0.873726				17.8037	15.249	15.2569	17.3062	15.2911	17.8338	15.7659	17.4305	15.7443	17.6883	22.3808	22.5781	21.8801	22.5232
P55265	Double-stranded RNA-specific adenosine deaminase	ADAR	sp|P55265|DSRAD_HUMAN Double-stranded RNA-specific adenosine deaminase OS=Homo sapiens OX=9606 GN=ADAR PE=1 SV=4	136.06	1	6.3537	6	6	6	5.5	3	3	3	2	4	3	23.1235	23.4825	22.9985	22.2437	22.5936	22.4389	21.7804	21.5945	21.3584	21.2427	21.1652	20.8706	0.484885	21.3353	0.0570536	0.199687				19.0636	15.6902	16.0789	15.7171	16.2296	16.4169	15.9514	15.2257	15.8802	15.4776	21.2659	21.8326	20.964	21.7804
Q13148	TAR DNA-binding protein 43	TARDBP	sp|Q13148|TADBP_HUMAN TAR DNA-binding protein 43 OS=Homo sapiens OX=9606 GN=TARDBP PE=1 SV=1	44.739	1	11.735	5	5	5	10.1	3	4	2	4	5	2	23.4142	23.6076	23.5414	23.159	24.0969	23.0854	22.4335	21.8636	21.993	22.2338	22.3865	21.7243	-0.018141	22.1058	0.942521	0.960905				22.3391	18.445	19.2049	19.0113	19.3607	19.3848	19.3829	18.8465	19.6887	18.8054	22.2408	22.4899	21.5796	22.4335
Q14974	Importin subunit beta-1	KPNB1	sp|Q14974|IMB1_HUMAN Importin subunit beta-1 OS=Homo sapiens OX=9606 GN=KPNB1 PE=1 SV=2	97.169	1	31.618	6	6	6	7.8	4	2	2	4	7	2	22.622	21.7991	21.7885	22.3573	24.609	21.2426	22.1027	21.3094	21.1325	21.8684	23.0075	20.7999	-0.377074	21.7034	0.512847	0.689661				19.051	15.9477	14.0748	14.1808	15.8466	14.6846	13.9509	15.947	18.0213	13.7528	21.5793	21.6105	20.7386	22.1027
CON__sp|P00760|TRY1_BOVIN;Q9BYE2	Cationic trypsin	p|P00760|TRY1_BOVIN	sp|P00760|TRY1_BOVIN Cationic trypsin OS=Bos taurus PE=1 SV=3	25.785	2	40.368	3	2	2	19.5	1	2	3	5	2	3	23.9374	23.2335	23.1235	24.0391	23.7187	23.0171	NA	NA	NA	NA	NA	NA					+		+	23.2936	20.7089	19.9426	19.5705	20.4779	19.7741	19.6641	20.5797	20.2593	19.5577	NA	NA	NA	NA
P61513;A6NKH3	60S ribosomal protein L37a	RPL37A	sp|P61513|RL37A_HUMAN 60S ribosomal protein L37a OS=Homo sapiens OX=9606 GN=RPL37A PE=1 SV=2	10.275	2	11.511	3	3	3	38	3	6	3	2	3	3	24.5942	24.9767	24.8554	23.5256	24.9599	24.4258	23.7526	23.5132	23.4793	23.1443	23.4224	23.1886	0.329903	23.4167	0.0583799	0.200745				24.7689	21.3256	21.3958	21.8219	21.7574	21.7771	21.8867	20.4871	21.9259	21.5275	23.5852	23.5047	23.2372	23.7526
CON__sp|P41361|ANT3_BOVIN	Antithrombin-III	SERPINC1	sp|P41361|ANT3_BOVIN Antithrombin-III OS=Bos taurus GN=SERPINC1 PE=1 SV=2	52.347	1	12.037	5	5	4	12.9	3	2	5	3	3	4	23.1481	22.8435	23.076	22.6067	23.124	23.0669	NA	NA	NA	NA	NA	NA					+		+	18.8691	16.0414	15.0426	15.9048	15.8682	15.9557	16.0198	15.6817	15.5145	14.7248	NA	NA	NA	NA
Q06830	Peroxiredoxin-1	PRDX1	sp|Q06830|PRDX1_HUMAN Peroxiredoxin-1 OS=Homo sapiens OX=9606 GN=PRDX1 PE=1 SV=1	22.11	1	8.8223	5	5	4	25.1	1	2	1	4	5	3	20.74	21.9065	20.4227	23.7627	24.0591	22.0267	20.2778	20.3809	19.9363	22.6151	22.1582	20.9792	-1.71918	21.0579	0.00448195	0.0595568				21.9341	18.8748	16.8677	19.0301	16.8331	17.9995	16.5158	19.8558	20.1523	18.1198	21.1123	20.3949	21.0404	20.2778
Q09028;Q16576	Histone-binding protein RBBP4;Histone-binding protein RBBP7	RBBP4;RBBP7	sp|Q09028|RBBP4_HUMAN Histone-binding protein RBBP4 OS=Homo sapiens OX=9606 GN=RBBP4 PE=1 SV=3;sp|Q16576|RBBP7_HUMAN Histone-binding protein RBBP7 OS=Homo sapiens OX=9606 GN=RBBP7 PE=1 SV=1	47.655	2	15.44	6	6	6	12	2	4	4	2	4	3	23.2525	23.5709	23.221	23.0906	23.6766	23.1528	22.0054	21.7425	21.8091	21.9396	21.9658	21.7151	-0.0211677	21.8629	0.905563	0.944165				22.4159	19.3364	17.3659	19.4824	19.2432	19.6117	19.2269	19.0832	19.6766	19.2037	21.7079	20.9371	21.7632	22.0054
Q9Y5B0	RNA polymerase II subunit A C-terminal domain phosphatase	CTDP1	sp|Q9Y5B0|CTDP1_HUMAN RNA polymerase II subunit A C-terminal domain phosphatase OS=Homo sapiens OX=9606 GN=CTDP1 PE=1 SV=3	104.4	1	11.236	6	6	6	5.6	4	3	4	0	3	1	22.7461	22.5634	22.2233	21.6835	22.4608	21.6969	21.8581	21.2937	21.2635	21.0491	21.3056	20.5884	0.490715	21.2264	0.120873	0.316709				19.2874	15.9196	14.9693	17.0582	16.4959	16.3788	15.8643	15.6097	16.2401	15.4462	21.2994	21.717	21.7862	21.8581
P84090	Enhancer of rudimentary homolog	ERH	sp|P84090|ERH_HUMAN Enhancer of rudimentary homolog OS=Homo sapiens OX=9606 GN=ERH PE=1 SV=1	12.259	1	57.635	5	5	5	50	1	3	3	1	2	3	23.7825	23.8979	23.915	22.7929	23.8567	24.1458	23.0454	23.0415	23.2603	22.7515	23.1149	23.5677	-0.0289619	23.1302	0.89852	0.944165				24.7223	22.0507	21.9004	22.0347	21.3601	21.3619	21.3907	20.3415	21.2681	21.5798	24.0939	24.3233	23.5107	23.0454
CON__tr|A6QNW7|A6QNW7_BOVIN	CD5L protein	CD5L	tr|A6QNW7|A6QNW7_BOVIN CD5L protein OS=Bos taurus GN=CD5L PE=2 SV=1	50.211	1	13.466	5	5	5	16	3	4	4	2	3	1	22.6209	23.3956	23.5275	22.3383	23.2699	23.0661	NA	NA	NA	NA	NA	NA					+		+	21.3934	18.2453	17.8873	18.4205	18.036	18.4432	18.576	17.7534	18.2925	18.1586	NA	NA	NA	NA
P18583	Protein SON	SON	sp|P18583|SON_HUMAN Protein SON OS=Homo sapiens OX=9606 GN=SON PE=1 SV=4	263.83	1	11.434	9	9	9	4.9	2	2	4	2	3	3	22.9986	23.0096	22.9674	22.1575	22.7679	22.7023	22.0034	22.1586	21.7649	21.9219	21.6602	21.667	0.225987	21.8627	0.25966	0.469232				19.3155	16.4142	15.4984	16.0204	15.9159	16.3246	16.4912	15.9287	16.2623	16.2013	21.7615	21.6434	21.4324	22.0034
Q13151	Heterogeneous nuclear ribonucleoprotein A0	HNRNPA0	sp|Q13151|ROA0_HUMAN Heterogeneous nuclear ribonucleoprotein A0 OS=Homo sapiens OX=9606 GN=HNRNPA0 PE=1 SV=1	30.84	1	8.7203	4	4	4	16.7	4	3	4	2	4	2	23.6499	23.8803	24.1213	23.5993	23.9021	23.8608	22.3185	21.9715	22.444	22.0472	21.9874	22.2781	0.140457	22.1744	0.477064	0.657974				23.0657	19.5403	19.4729	20.1645	19.8668	19.8992	20.1624	19.781	20.0285	19.983	21.6241	22.2525	22.1414	22.3185
Q9NWB6	Arginine and glutamate-rich protein 1	ARGLU1	sp|Q9NWB6|ARGL1_HUMAN Arginine and glutamate-rich protein 1 OS=Homo sapiens OX=9606 GN=ARGLU1 PE=1 SV=1	33.216	1	16.565	5	5	5	15	2	3	5	2	3	3	23.0375	23.0411	23.3024	22.249	23.0684	22.8318	22.1924	21.6037	21.5758	21.1541	21.2812	21.1894	0.58242	21.4994	0.0355782	0.152838				22.4778	19.1311	19.1533	19.5923	19.5781	19.5816	19.5347	18.4394	19.4031	18.982	21.3097	21.812	21.5948	22.1924
P40939	Trifunctional enzyme subunit alpha, mitochondrial	HADHA	sp|P40939|ECHA_HUMAN Trifunctional enzyme subunit alpha, mitochondrial OS=Homo sapiens OX=9606 GN=HADHA PE=1 SV=2	82.999	1	9.3785	8	8	8	10.6	5	2	2	1	3	2	21.0046	21.9161	21.2713	20.2448	21.533	21.755	20.561	20.3267	20.3357	19.9811	20.3599	20.245	0.212487	20.3016	0.451521	0.637824				19.5212	17.135	15.2962	17.6908	15.4559	16.4652	15.6749	14.6473	16.0115	16.2373	21.0963	20.6379	21.3815	20.561
O60942	mRNA-capping enzyme	RNGTT	sp|O60942|MCE1_HUMAN mRNA-capping enzyme OS=Homo sapiens OX=9606 GN=RNGTT PE=1 SV=1	68.556	1	18.061	7	7	7	14.1	2	3	3	2	3	2	22.0281	22.1413	22.5094	21.8547	22.6988	22.8577	21.3243	21.1001	20.9501	21.2516	21.6327	21.5849	-0.364907	21.3073	0.129896	0.324325				20.2634	16.7239	17.3261	18.3365	16.3425	16.4627	17.185	16.0346	16.876	17.1477	21.7178	22.0004	22.2114	21.3243
O60506	Heterogeneous nuclear ribonucleoprotein Q	SYNCRIP	sp|O60506|HNRPQ_HUMAN Heterogeneous nuclear ribonucleoprotein Q OS=Homo sapiens OX=9606 GN=SYNCRIP PE=1 SV=2	69.602	1	26.897	12	6	6	18.5	2	4	4	2	4	3	22.969	23.3138	23.086	23.0056	23.4043	23.0048	21.6104	21.0508	21.1972	21.5192	21.3866	21.266	-0.104479	21.3384	0.650864	0.801063				19.9908	16.5382	15.9749	17.0834	16.4622	17.0959	16.5246	16.5779	17.7483	16.6208	20.9474	21.1185	21.614	21.6104
CON__sp|P01045|KNG2_BOVIN;CON__sp|P01044|KNG1_BOVIN			;	68.709	2	9.0881	4	4	4	6.3	2	3	3	2	2	3	23.0121	22.8025	22.9275	22.6483	22.9236	23.0395	NA	NA	NA	NA	NA	NA					+		+	20.8715	17.4705	17.5913	17.8984	17.77	17.715	17.84	17.3653	17.8361	17.7404	NA	NA	NA	NA
Q9UHW5	GPN-loop GTPase 3	GPN3	sp|Q9UHW5|GPN3_HUMAN GPN-loop GTPase 3 OS=Homo sapiens OX=9606 GN=GPN3 PE=1 SV=2	32.761	1	13.216	2	2	2	9.2	2	4	4	2	3	2	23.2681	24.0489	23.7907	22.8846	24.5301	24.0277	23.6121	23.7931	23.8127	23.0718	24.1033	24.0038	0.0130429	23.7328	0.96328	0.973211				23.9545	21.0942	20.1789	21.8294	19.9462	20.727	20.4688	19.5627	21.2082	20.7057	24.2802	23.5761	24.9073	23.6121
O75643	U5 small nuclear ribonucleoprotein 200 kDa helicase	SNRNP200	sp|O75643|U520_HUMAN U5 small nuclear ribonucleoprotein 200 kDa helicase OS=Homo sapiens OX=9606 GN=SNRNP200 PE=1 SV=2	244.5	1	33.246	8	8	8	4.1	3	2	2	1	6	1	23.3922	21.7624	22.5904	20.5545	23.4161	22.1394	22.525	21.0916	21.7064	21.024	22.2746	21.5457	0.15957	21.6946	0.727416	0.847391				18.7475	16.0177	15.4523	14.9907	16.365	14.8798	15.7077	13.3961	16.3603	15.0271	21.6841	22.0173	21.4474	22.525
CON__sp|Q7Z794|K2C1B_HUMAN;Q7Z794	;Keratin, type II cytoskeletal 1b	KRT77	;sp|Q7Z794|K2C1B_HUMAN Keratin, type II cytoskeletal 1b OS=Homo sapiens OX=9606 GN=KRT77 PE=1 SV=3	61.901	2	73.343	15	10	7	24.9	0	2	0	1	0	2	NA	22.251	17.2875	21.8503	20.4171	19.5703	NA	NA	NA	NA	NA	NA					+		+	20.1376	18.383	15.4741	18.7342	NA	17.017	12.3334	16.896	15.4629	14.6161	NA	NA	NA	NA
P49755	Transmembrane emp24 domain-containing protein 10	TMED10	sp|P49755|TMEDA_HUMAN Transmembrane emp24 domain-containing protein 10 OS=Homo sapiens OX=9606 GN=TMED10 PE=1 SV=2	24.976	1	9.1654	4	4	4	22.4	2	6	2	2	2	3	23.575	24.3342	23.7585	22.9064	24.0629	22.8814	23.3079	23.1616	23.0728	22.7658	23.2203	22.4392	0.372322	22.9946	0.124356	0.320676				21.1947	18.0004	17.6928	18.0285	18.0433	18.375	18.2739	17.4722	18.4129	17.6157	22.9005	22.9704	22.6914	23.3079
P61619;Q9H9S3	Protein transport protein Sec61 subunit alpha isoform 1;Protein transport protein Sec61 subunit alpha isoform 2	SEC61A1;SEC61A2	sp|P61619|S61A1_HUMAN Protein transport protein Sec61 subunit alpha isoform 1 OS=Homo sapiens OX=9606 GN=SEC61A1 PE=1 SV=2;sp|Q9H9S3|S61A2_HUMAN Protein transport protein Sec61 subunit alpha isoform 2 OS=Homo sapiens OX=9606 GN=SEC61A2 PE=2 SV=3	52.264	2	5.6851	4	4	4	6.7	4	5	3	2	3	2	23.4918	23.2795	23.3514	21.5588	22.9632	21.4449	22.5451	22.0064	22.0466	21.4093	21.8443	20.7435	0.866998	21.7659	0.0267257	0.142233				21.168	15.4884	15.5814	17.1372	19.3232	18.7779	18.764	17.1239	18.5284	16.4817	20.5228	20.8905	20.7317	22.5451
Q09472	Histone acetyltransferase p300	EP300	sp|Q09472|EP300_HUMAN Histone acetyltransferase p300 OS=Homo sapiens OX=9606 GN=EP300 PE=1 SV=2	264.16	1	7.8731	5	5	4	2.2	4	2	2	0	3	1	22.3814	21.0553	22.0001	19.5645	20.9564	20.294	21.2971	20.6718	20.4746	20.2325	20.7919	20.5708	0.282764	20.6731	0.390613	0.59006				18.3988	15.2924	15.3996	15.2082	16.2316	14.9056	15.8504	13.4148	14.8066	14.1443	20.7329	21.5324	21.3023	21.2971
Q15007	Pre-mRNA-splicing regulator WTAP	WTAP	sp|Q15007|FL2D_HUMAN Pre-mRNA-splicing regulator WTAP OS=Homo sapiens OX=9606 GN=WTAP PE=1 SV=2	44.243	1	33.679	6	6	6	19.4	4	2	2	1	2	2	22.0579	21.4304	20.5261	21.2785	22.4889	21.3705	21.4184	20.812	20.5587	20.9441	21.3962	21.0342	-0.195136	21.0273	0.521249	0.696183				20.5357	17.5211	17.1735	18.6023	17.3357	16.3633	16.1338	16.8862	17.7093	16.9781	21.4304	21.2818	21.556	21.4184
O43143	ATP-dependent RNA helicase DHX15	DHX15	sp|O43143|DHX15_HUMAN ATP-dependent RNA helicase DHX15 OS=Homo sapiens OX=9606 GN=DHX15 PE=1 SV=2	90.932	1	8.3856	6	6	6	6.9	2	2	2	2	4	4	22.1786	23.2318	22.6581	22.6807	23.6047	23.0637	21.7246	21.7627	21.5168	22.0181	22.064	22.0147	-0.364261	21.8502	0.0582586	0.200745				19.9405	16.5723	15.6137	16.6884	16.5329	17.4226	16.4138	16.5122	17.4793	16.8611	21.6745	21.5148	21.3091	21.7246
CON__sp|P06868|PLMN_BOVIN	Plasminogen	PLG	sp|P06868|PLMN_BOVIN Plasminogen OS=Bos taurus GN=PLG PE=1 SV=2	91.215	1	10.251	6	6	6	7.8	2	2	3	3	3	3	22.6392	22.7899	22.6676	22.1314	22.9469	22.7146	NA	NA	NA	NA	NA	NA					+		+	20.1978	16.8329	15.9317	17.7682	16.9953	17.1461	17.0238	16.4875	17.303	17.0707	NA	NA	NA	NA
P22695	Cytochrome b-c1 complex subunit 2, mitochondrial	UQCRC2	sp|P22695|QCR2_HUMAN Cytochrome b-c1 complex subunit 2, mitochondrial OS=Homo sapiens OX=9606 GN=UQCRC2 PE=1 SV=3	48.442	1	20.304	7	7	7	19.4	2	6	7	0	1	3	21.7888	23.4173	23.7976	19.2897	20.5883	21.0936	20.213	21.8677	22.1494	18.9322	19.9435	20.1032	1.75043	20.5348	0.0179771	0.1215				19.8015	16.5508	14.5444	14.4876	15.9805	17.9863	18.6325	15.0418	16.3404	15.2938	20.7449	20.2421	18.6926	20.213
Q8N1G2	Cap-specific mRNA (nucleoside-2-O-)-methyltransferase 1	CMTR1	sp|Q8N1G2|CMTR1_HUMAN Cap-specific mRNA (nucleoside-2-O-)-methyltransferase 1 OS=Homo sapiens OX=9606 GN=CMTR1 PE=1 SV=1	95.32	1	4.2333	4	4	4	4.9	3	2	3	4	2	4	21.968	21.4939	21.8512	22.1997	23.138	22.3816	21.0972	20.6447	20.622	21.2587	21.2068	20.971	-0.357488	20.9667	0.173981	0.391177				19.1509	15.8217	14.2067	15.3891	15.9777	15.2992	15.8574	16.0679	17.2539	16.4905	20.2414	20.8194	20.3325	21.0972
P07305	Histone H1.0	H1F0	sp|P07305|H10_HUMAN Histone H1.0 OS=Homo sapiens OX=9606 GN=H1-0 PE=1 SV=3	20.863	1	5.6166	4	4	4	23.2	2	2	3	3	3	3	22.7373	23.0883	22.8914	23.1431	23.5097	23.0781	22.4532	22.3611	22.2423	22.6069	22.2891	22.3344	-0.0579249	22.3812	0.727395	0.847391				23.7054	20.8778	20.3894	20.4538	20.3311	20.6571	20.4753	20.42	20.6667	20.4617	22.7149	22.8281	22.0646	22.4532
O15212	Prefoldin subunit 6	PFDN6	sp|O15212|PFD6_HUMAN Prefoldin subunit 6 OS=Homo sapiens OX=9606 GN=PFDN6 PE=1 SV=1	14.582	1	13.909	4	4	4	29.5	1	2	2	2	3	3	22.8438	23.1254	22.7715	23.6166	24.4686	24.0212	21.4361	21.3974	21.2521	22.5613	22.6905	22.5324	-1.23285	21.9783	8.71656e-05	0.019741				23.9984	21.1572	20.7885	21.5125	19.8437	20.1254	19.7715	20.6167	21.4686	21.0211	22.6916	22.8094	22.7176	21.4361
P07355;A6NMY6	Annexin A2;Putative annexin A2-like protein	ANXA2;ANXA2P2	sp|P07355|ANXA2_HUMAN Annexin A2 OS=Homo sapiens OX=9606 GN=ANXA2 PE=1 SV=2;sp|A6NMY6|AXA2L_HUMAN Putative annexin A2-like protein OS=Homo sapiens OX=9606 GN=ANXA2P2 PE=5 SV=2	38.604	2	48.95	10	10	10	27.7	0	3	1	5	6	1	18.1557	21.0285	19.8165	23.8988	23.9523	22.0929	17.439	20.2169	18.985	23.3875	22.292	20.2445	-3.09436	20.4275	0.0128743	0.106867				20.4647	16.5215	14.9402	16.8742	13.6321	15.3019	15.2929	19.0912	18.9266	17.0505	20.7093	19.2163	21.4757	17.439
P07195	L-lactate dehydrogenase B chain	LDHB	sp|P07195|LDHB_HUMAN L-lactate dehydrogenase B chain OS=Homo sapiens OX=9606 GN=LDHB PE=1 SV=2	36.638	1	13.874	5	5	4	12.6	2	2	2	4	4	2	23.0535	22.6143	22.2987	24.2321	24.3825	22.9888	22.4789	21.745	21.5774	23.5136	23.0831	22.0849	-0.96013	22.4138	0.046511	0.180505				22.1019	19.3001	17.9195	18.5793	18.6345	18.3395	18.0555	19.7198	19.8966	18.4801	22.8239	22.1904	21.916	22.4789
P04406	Glyceraldehyde-3-phosphate dehydrogenase	GAPDH	sp|P04406|G3P_HUMAN Glyceraldehyde-3-phosphate dehydrogenase OS=Homo sapiens OX=9606 GN=GAPDH PE=1 SV=3	36.053	1	9.0181	5	5	5	16.7	1	4	1	5	5	1	20.7655	22.4125	20.9993	24.349	24.15	22.7419	20.3426	21.023	20.4519	23.2284	22.705	21.1461	-1.75405	21.4828	0.0113786	0.101373				22.0521	19.2038	17.4789	19.5401	16.4999	18.07	16.9118	20.1517	19.5416	18.5377	22.1087	21.088	22.2959	20.3426
CON__sp|P35445|COMP_BOVIN;P49747;P35443	;Cartilage oligomeric matrix protein	COMP	;sp|P49747|COMP_HUMAN Cartilage oligomeric matrix protein OS=Homo sapiens OX=9606 GN=COMP PE=1 SV=2	82.362	3	12.986	7	7	7	14.7	3	3	4	2	3	1	22.7627	23.4904	23.2143	22.2427	23.0709	23.2693	NA	NA	NA	NA	NA	NA					+		+	19.9101	16.4908	15.5909	16.9741	16.9199	16.9786	16.5911	16.4909	17.0062	17.0898	NA	NA	NA	NA
Q96QC0	Serine/threonine-protein phosphatase 1 regulatory subunit 10	PPP1R10	sp|Q96QC0|PP1RA_HUMAN Serine/threonine-protein phosphatase 1 regulatory subunit 10 OS=Homo sapiens OX=9606 GN=PPP1R10 PE=1 SV=1	99.057	1	6.5331	6	6	6	7.6	2	5	3	1	2	1	23.1552	23.0791	22.9858	21.3619	22.48	21.8223	22.4479	21.8816	22.0521	21.1466	21.6004	21.6728	0.653916	21.8002	0.0254337	0.137785				17.9095	14.1107	12.0784	15.8455	15.5935	15.6641	15.2682	12.5252	13.1839	13.1794	21.7658	22.4327	21.8037	22.4479
Q99848	Probable rRNA-processing protein EBP2	EBNA1BP2	sp|Q99848|EBP2_HUMAN Probable rRNA-processing protein EBP2 OS=Homo sapiens OX=9606 GN=EBNA1BP2 PE=1 SV=2	34.852	1	9.0092	7	7	7	25.8	3	6	4	1	2	1	23.1444	24.4733	23.5145	21.3062	22.4029	22.5888	22.0299	22.756	22.4463	21.0612	21.0802	21.3588	1.24399	21.7888	0.000935562	0.036506				22.0626	19.4229	17.384	15.492	19.1957	20.4118	19.2738	17.2211	18.354	18.3879	22.5148	21.3851	19.8517	22.0299
CON__sp|Q3SZR3|A1AG_BOVIN	Alpha-1-acid glycoprotein	ORM1	sp|Q3SZR3|A1AG_BOVIN Alpha-1-acid glycoprotein OS=Bos taurus GN=ORM1 PE=2 SV=1	23.182	1	6.115	3	3	3	20.3	2	3	3	3	2	3	21.6424	22.5689	22.6605	21.5853	22.2238	22.4365	NA	NA	NA	NA	NA	NA					+		+	20.1632	16.7947	16.7784	17.4323	16.8017	17.2084	17.2509	16.5014	17.0474	16.8894	NA	NA	NA	NA
Q71UI9;P0C0S5	Histone H2A.V;Histone H2A.Z	H2AFV;H2AFZ	sp|Q71UI9|H2AV_HUMAN Histone H2A.V OS=Homo sapiens OX=9606 GN=H2AZ2 PE=1 SV=3;sp|P0C0S5|H2AZ_HUMAN Histone H2A.Z OS=Homo sapiens OX=9606 GN=H2AZ1 PE=1 SV=2	13.509	2	4.516	4	2	2	31.2	2	3	3	2	3	2	24.5561	24.0421	24.5262	24.0763	25.0302	24.0755	24.1726	23.1938	23.7805	23.7639	24.1698	23.4105	-0.0657846	23.7485	0.827065	0.90435				24.3095	21.0662	20.4556	21.4834	21.2301	20.9377	21.2184	21.0725	21.612	20.8633	23.6281	23.6614	23.5735	24.1726
P06733	Alpha-enolase	ENO1	sp|P06733|ENOA_HUMAN Alpha-enolase OS=Homo sapiens OX=9606 GN=ENO1 PE=1 SV=2	47.168	1	8.1921	5	5	5	11.5	2	2	2	3	3	1	22.3697	22.9773	22.3452	22.2784	22.4822	22.5231	22.2495	22.2054	22.1251	22.77	22.2914	22.394	-0.291818	22.3392	0.139135	0.339534				19.4494	17.3141	14.5668	16.8594	16.0567	16.9847	15.6915	15.6263	15.3233	16.0409	22.6607	22.2726	22.4073	22.2495
O96019	Actin-like protein 6A	ACTL6A	sp|O96019|ACL6A_HUMAN Actin-like protein 6A OS=Homo sapiens OX=9606 GN=ACTL6A PE=1 SV=1	47.46	1	7.7492	5	5	5	15.2	2	1	4	1	3	3	19.9606	20.6803	22.0703	20.1397	21.1937	20.5279	19.4198	20.1397	20.5491	19.9898	20.5543	20.1603	-0.198627	20.1355	0.617535	0.773398				19.0052	14.6979	14.7032	16.8598	15.2421	15.5625	17.4344	15.2028	16.0741	15.1463	19.7672	20.1755	20.7577	19.4198
P62913	60S ribosomal protein L11	RPL11	sp|P62913|RL11_HUMAN 60S ribosomal protein L11 OS=Homo sapiens OX=9606 GN=RPL11 PE=1 SV=2	20.252	1	10.823	5	5	5	27.5	1	3	3	2	2	3	24.9736	25.2458	25.0675	24.2782	25.2022	24.993	23.5814	23.6118	23.648	23.47	23.5926	23.8271	-0.0161589	23.6218	0.910143	0.945068				24.9099	21.8025	21.5955	22.1559	21.6517	21.9239	21.7455	20.9563	21.8803	21.6711	23.85	23.9106	23.8059	23.5814
P18859	ATP synthase-coupling factor 6, mitochondrial	ATP5J	sp|P18859|ATP5J_HUMAN ATP synthase-coupling factor 6, mitochondrial OS=Homo sapiens OX=9606 GN=ATP5PF PE=1 SV=1	12.587	1	43.749	4	4	4	38	3	2	2	2	2	2	22.947	23.6711	23.4463	22.5555	23.2915	23.4098	21.9019	22.3392	22.0143	21.6875	21.8198	22.1639	0.194757	21.9878	0.373364	0.576215				21.9828	18.8868	19.1225	18.7942	18.7342	19.2166	18.9207	18.317	18.5601	18.5356	22.3428	22.8698	22.0455	21.9019
Q15311	RalA-binding protein 1	RALBP1	sp|Q15311|RBP1_HUMAN RalA-binding protein 1 OS=Homo sapiens OX=9606 GN=RALBP1 PE=1 SV=3	76.063	1	6.6286	5	5	5	8.4	2	3	2	2	3	2	21.7268	21.9718	21.7869	21.4268	21.0602	21.7469	21.1763	21.1149	20.9187	20.6975	21.0201	21.0187	0.157855	20.991	0.492294	0.671163				19.6659	16.7329	16.1234	16.6495	16.5469	17.1645	16.5724	16.1798	15.1343	16.5864	21.2997	19.1326	20.6931	21.1763
Q92616	eIF-2-alpha kinase activator GCN1	GCN1L1	sp|Q92616|GCN1_HUMAN eIF-2-alpha kinase activator GCN1 OS=Homo sapiens OX=9606 GN=GCN1 PE=1 SV=7	292.71	1	16.144	7	7	7	3.1	4	2	2	0	6	0	22.5659	22.3849	22.555	20.9783	23.2659	19.4956	21.4695	21.0737	20.8709	20.712	21.585	20.0062	0.370274	20.9529	0.400815	0.600576				16.499	12.9613	13.1708	13.653	14.053	13.0636	13.8235	13.6208	14.4564	12.138	20.4789	21.1362	21.1032	21.4695
Q04637	Eukaryotic translation initiation factor 4 gamma 1	EIF4G1	sp|Q04637|IF4G1_HUMAN Eukaryotic translation initiation factor 4 gamma 1 OS=Homo sapiens OX=9606 GN=EIF4G1 PE=1 SV=4	175.49	1	20.547	9	9	9	7.7	4	2	1	4	4	1	22.6859	22.1674	22.2614	22.9012	23.606	21.2166	20.5733	20.061	20.1722	21.0533	20.9843	19.5219	-0.250988	20.3943	0.599816	0.758477				17.4877	13.8031	14.469	13.0837	14.7937	13.3188	14.232	14.7525	15.3992	13.2065	20.5217	21.5643	19.315	20.5733
CON__sp|Q8N1N4|K2C78_HUMAN;Q8N1N4	;Keratin, type II cytoskeletal 78	KRT78	;sp|Q8N1N4|K2C78_HUMAN Keratin, type II cytoskeletal 78 OS=Homo sapiens OX=9606 GN=KRT78 PE=1 SV=2	56.865	2	20.951	14	11	10	24.8	0	2	1	10	0	3	17.3949	22.5463	21.367	24.5873	21.5393	22.6428	NA	NA	NA	NA	NA	NA					+		+	20.7534	17.8584	13.9409	18.0433	12.537	17.3448	16.3663	19.4089	16.6814	17.5514	NA	NA	NA	NA
P50990	T-complex protein 1 subunit theta	CCT8	sp|P50990|TCPQ_HUMAN T-complex protein 1 subunit theta OS=Homo sapiens OX=9606 GN=CCT8 PE=1 SV=4	59.62	1	20.694	6	6	6	13.1	1	3	2	2	3	2	21.7337	22.3912	22.1332	20.8289	21.6982	21.4112	20.1552	20.6246	20.2461	20.0633	20.0451	20.3035	0.204669	20.2396	0.489883	0.670371				19.5849	16.7573	16.5918	16.4415	16.2724	16.9178	16.6609	15.6194	16.1497	15.8287	20.3674	20.6219	20.5445	20.1552
Q8WWQ0	PH-interacting protein	PHIP	sp|Q8WWQ0|PHIP_HUMAN PH-interacting protein OS=Homo sapiens OX=9606 GN=PHIP PE=1 SV=2	206.69	1	12.44	5	5	5	3.8	2	2	3	2	2	1	21.2145	21.4928	21.7117	18.6112	20.675	21.0423	20.4539	20.246	20.8599	19.6144	20.4976	20.15	0.432593	20.3036	0.242995	0.454621				18.0957	15.4194	14.2788	15.8972	14.8222	15.1005	15.3194	12.2189	14.2827	14.65	20.7859	21.1834	21.1702	20.4539
Q04726;Q04725;Q04724	Transducin-like enhancer protein 3	TLE3	sp|Q04726|TLE3_HUMAN Transducin-like enhancer protein 3 OS=Homo sapiens OX=9606 GN=TLE3 PE=1 SV=2	83.416	3	36.216	9	9	8	12.8	1	2	5	2	1	4	22.9913	23.1865	23.3723	21.7097	22.5769	22.9841	22.0182	21.9225	22.2582	21.0399	21.3239	21.9806	0.618201	21.7572	0.0545708	0.193445				20.7467	17.8085	17.1	17.559	17.7623	17.8739	18.0213	16.5397	17.2935	17.6927	21.4227	22.0485	21.2413	22.0182
Q15717;Q12926;P26378	ELAV-like protein 1	ELAVL1	sp|Q15717|ELAV1_HUMAN ELAV-like protein 1 OS=Homo sapiens OX=9606 GN=ELAVL1 PE=1 SV=2	36.091	3	8.8883	5	5	5	16.3	2	3	2	2	1	2	24.216	24.0902	24.2194	23.3644	23.848	23.7802	23.6506	23.604	24.0398	23.5141	23.4113	23.3215	0.349163	23.5902	0.0627898	0.212186				23.0227	19.6722	18.8282	20.2203	20.216	20.0903	20.2194	19.3644	19.8481	19.6545	23.6197	23.8309	23.6785	23.6506
P61978	Heterogeneous nuclear ribonucleoprotein K	HNRNPK	sp|P61978|HNRPK_HUMAN Heterogeneous nuclear ribonucleoprotein K OS=Homo sapiens OX=9606 GN=HNRNPK PE=1 SV=1	50.976	1	6.4185	4	4	4	9.9	2	3	3	3	2	2	21.6411	22.3477	21.9585	22.6787	21.7308	22.128	20.6842	21.1718	20.8134	22.2424	20.7814	21.3386	-0.564349	21.172	0.182501	0.391753				19.2257	15.578	15.734	16.1324	15.7118	16.6052	16.0278	16.3318	15.9013	16.1744	21.0103	21.4824	20.7905	20.6842
Q12874	Splicing factor 3A subunit 3	SF3A3	sp|Q12874|SF3A3_HUMAN Splicing factor 3A subunit 3 OS=Homo sapiens OX=9606 GN=SF3A3 PE=1 SV=1	58.848	1	13.201	4	4	4	10	3	3	2	1	3	3	21.9831	22.4661	22.2388	21.6359	22.5088	22.1863	21.8031	21.7774	21.5158	21.6006	21.7704	21.6238	0.0337737	21.6819	0.853665	0.920596				20.6498	17.3825	16.8228	17.2394	17.3982	17.8811	17.6538	17.0509	17.9238	17.6013	21.2373	21.5483	21.1931	21.8031
P19823	Inter-alpha-trypsin inhibitor heavy chain H2	ITIH2	sp|P19823|ITIH2_HUMAN Inter-alpha-trypsin inhibitor heavy chain H2 OS=Homo sapiens OX=9606 GN=ITIH2 PE=1 SV=2	106.46	1	12.287	4	4	4	4.7	1	2	3	2	3	3	22.7935	22.2252	23.003	22.1917	22.9727	22.9568	21.9833	21.3665	21.887	21.4385	21.7054	21.9401	0.0509004	21.7201	0.836423	0.90909				19.9491	16.4836	16.1276	17.1147	16.8814	16.6707	17.1774	16.1301	16.9992	17.0001	21.3957	21.4976	21.7731	21.9833
Q8N6T7	NAD-dependent protein deacetylase sirtuin-6	SIRT6	sp|Q8N6T7|SIR6_HUMAN NAD-dependent protein deacetylase sirtuin-6 OS=Homo sapiens OX=9606 GN=SIRT6 PE=1 SV=2	39.118	1	9.9513	5	5	5	19.4	2	3	3	1	3	2	21.3349	22.0625	22.1093	20.6594	22.316	22.3619	21.1724	21.2871	21.7565	21.1179	21.4969	21.9485	-0.115733	21.4632	0.690724	0.822991				16.7281	16.7281	NA	18.1683	17.013	17.5546	17.4476	16.3374	17.8253	17.789	21.0961	NA	21.7107	21.1724
P23526	Adenosylhomocysteinase	AHCY	sp|P23526|SAHH_HUMAN Adenosylhomocysteinase OS=Homo sapiens OX=9606 GN=AHCY PE=1 SV=4	47.716	1	6.3584	4	4	4	10	1	2	2	4	1	4	21.6688	21.0463	22.1578	21.0967	22.1364	21.991	21.1314	20.4231	20.9788	20.6417	20.4862	20.9275	0.159273	20.7648	0.588426	0.749438				19.2541	16.4544	14.3562	16.7047	14.9866	14.9207	16.3704	16.1488	16.3118	16.6863	20.795	20.3815	21.0737	21.1314
Q9NW13	RNA-binding protein 28	RBM28	sp|Q9NW13|RBM28_HUMAN RNA-binding protein 28 OS=Homo sapiens OX=9606 GN=RBM28 PE=1 SV=3	85.737	1	12	6	6	6	8.7	4	3	4	1	1	1	23.5197	24.1786	22.4676	20.8867	21.614	21.7758	22.3789	22.8184	22.1482	21.1256	21.4008	21.4167	1.13414	21.8814	0.0012504	0.0375822				20.1136	17.235	16.5634	16.1396	17.0799	18.4035	17.0074	15.2748	16.0873	16.3732	22.2756	22.1386	20.973	22.3789
P51970	NADH dehydrogenase [ubiquinone] 1 alpha subcomplex subunit 8	NDUFA8	sp|P51970|NDUA8_HUMAN NADH dehydrogenase [ubiquinone] 1 alpha subcomplex subunit 8 OS=Homo sapiens OX=9606 GN=NDUFA8 PE=1 SV=3	20.105	1	17.5	7	7	7	52.3	2	6	5	1	0	1	22.9436	24.2928	24.028	22.2387	22.334	22.9568	21.793	23.0387	22.4648	21.49	20.9532	21.6041	1.08307	21.8907	0.0151912	0.110822				19.662	17.2732	16.3268	15.366	16.7151	18.3475	17.5188	15.8782	16.2107	17.6066	22.0795	22.065	20.8603	21.793
O60563	Cyclin-T1	CCNT1	sp|O60563|CCNT1_HUMAN Cyclin-T1 OS=Homo sapiens OX=9606 GN=CCNT1 PE=1 SV=1	80.684	1	12.855	3	3	3	5.8	2	2	3	2	3	2	21.9803	21.7214	21.9345	21.4199	21.6953	21.7032	21.2113	20.8606	20.8925	20.6944	20.6049	20.791	0.291395	20.8424	0.23424	0.449008				17.4378	14.5762	14.7138	13.5191	14.9918	17.021	14.5494	14.7967	13.815	13.8785	20.6013	21.6368	20.9159	21.2113
Q15287	RNA-binding protein with serine-rich domain 1	RNPS1	sp|Q15287|RNPS1_HUMAN RNA-binding protein with serine-rich domain 1 OS=Homo sapiens OX=9606 GN=RNPS1 PE=1 SV=1	34.208	1	12.451	4	4	4	14.1	2	2	2	2	3	2	22.3754	23.8408	22.5896	21.5693	23.146	23.1252	21.478	22.1703	21.7874	21.169	21.9013	22.1089	0.0855101	21.7692	0.785156	0.879375				22.4261	19.436	17.0443	19.8306	18.6886	20.2005	18.8483	17.9843	19.4919	19.5403	21.7218	21.6499	22.0707	21.478
O00541	Pescadillo homolog	PES1	sp|O00541|PESC_HUMAN Pescadillo homolog OS=Homo sapiens OX=9606 GN=PES1 PE=1 SV=1	68.002	1	7.6165	6	6	6	12.2	2	6	4	1	2	1	21.6814	24.0859	22.8036	NA	20.0682	21.075	20.3705	22.3491	21.1026	18.254	19.5609	19.8841	2.04104	20.2536	0.0129495	0.106867				20.0834	17.6675	14.2924	14.0574	16.8234	18.6948	17.6891	NA	15.2102	16.217	21.0301	19.3625	18.3288	20.3705
P00558;P07205	Phosphoglycerate kinase 1;Phosphoglycerate kinase 2	PGK1;PGK2	sp|P00558|PGK1_HUMAN Phosphoglycerate kinase 1 OS=Homo sapiens OX=9606 GN=PGK1 PE=1 SV=3;sp|P07205|PGK2_HUMAN Phosphoglycerate kinase 2 OS=Homo sapiens OX=9606 GN=PGK2 PE=1 SV=3	44.614	2	7.6098	4	4	4	10.3	2	1	2	2	3	4	21.563	22.488	22.5082	21.7656	22.4072	22.454	20.6473	20.8238	20.7055	21.3138	20.5109	21.2442	-0.297497	20.8743	0.324362	0.534243				18.8097	15.6091	15.6445	15.8437	15.8213	15.6665	15.7148	15.3113	15.3238	15.7238	20.9216	21.362	20.948	20.6473
Q9UHV9	Prefoldin subunit 2	PFDN2	sp|Q9UHV9|PFD2_HUMAN Prefoldin subunit 2 OS=Homo sapiens OX=9606 GN=PFDN2 PE=1 SV=1	16.648	1	14.984	5	5	5	31.8	1	1	2	2	4	2	21.6594	20.7713	21.4881	21.8949	23.4505	22.0199	20.378	19.998	20.2675	21.5386	21.8884	21.1741	-1.31921	20.8741	0.00156964	0.0375822				21.4941	18.3655	18.0747	19.7466	17.9387	16.369	17.4557	16.9311	19.1707	17.8076	21.8185	21.5028	22.3239	20.378
Q14103	Heterogeneous nuclear ribonucleoprotein D0	HNRNPD	sp|Q14103|HNRPD_HUMAN Heterogeneous nuclear ribonucleoprotein D0 OS=Homo sapiens OX=9606 GN=HNRNPD PE=1 SV=1	38.434	1	8.62	5	5	5	15.8	3	1	2	3	1	2	22.2018	21.1406	21.6419	22.6658	22.5341	22.529	20.9197	20.6407	20.9357	21.2319	20.8557	21.3502	-0.313911	20.989	0.222906	0.437041				20.1695	17.7862	16.5324	17.0581	17.203	16.6315	16.8452	16.4008	16.7773	17.2233	21.6545	21.4188	21.3425	20.9197
Q6UWP8	Suprabasin	SBSN	sp|Q6UWP8|SBSN_HUMAN Suprabasin OS=Homo sapiens OX=9606 GN=SBSN PE=1 SV=2	60.54	1	195.77	13	13	13	40.5	0	0	0	6	13	0	17.9737	NA	NA	24.3372	26.4227	19.6037	15.4072	17.994	18.7811	21.8316	24.47	15.4439	-3.18773	18.988	0.185223	0.391753				20.013	13.7645	15.1598	13.374	12.9737	NA	NA	17.2492	19.7609	12.6118	14.9809	17.0278	15.3344	15.4072
CON__sp|Q03247|APOE_BOVIN	Apolipoprotein E	APOE	sp|Q03247|APOE_BOVIN Apolipoprotein E OS=Bos taurus GN=APOE PE=1 SV=1	35.979	1	6.0232	5	5	5	19.9	3	2	2	1	3	4	22.0469	22.2425	22.0139	21.3907	22.0837	23.2058	NA	NA	NA	NA	NA	NA					+		+	21.0219	17.3676	14.7878	17.7887	17.7451	18.2457	17.8484	17.3459	17.777	19.0631	NA	NA	NA	NA
P63104	14-3-3 protein zeta/delta	YWHAZ	sp|P63104|1433Z_HUMAN 14-3-3 protein zeta/delta OS=Homo sapiens OX=9606 GN=YWHAZ PE=1 SV=1	27.745	1	66.393	4	4	3	17.1	1	2	1	5	1	2	21.4947	21.6356	21.9126	23.1579	22.4799	22.6591	20.9349	20.7528	21.0879	22.4913	21.6635	21.8901	-1.08977	21.4701	0.00378893	0.0593174				21.6972	19.3312	17.9736	18.3523	17.6873	17.8282	18.1052	19.2532	18.5772	18.6345	21.8806	21.7364	21.3695	20.9349
B9A064	Immunoglobulin lambda-like polypeptide 5	IGLL5	sp|B9A064|IGLL5_HUMAN Immunoglobulin lambda-like polypeptide 5 OS=Homo sapiens OX=9606 GN=IGLL5 PE=2 SV=2	23.063	1	2.044	2	1	1	10.7	2	2	1	2	3	2	24.389	24.4546	24.6308	24.1359	24.4298	24.1483	NA	NA	NA	NA	NA	NA							+	23.7637	20.3613	19.9952	20.7855	20.6885	20.7542	20.9304	20.4355	20.7293	20.4478	NA	NA	NA	NA
P38919;P60842;Q14240	Eukaryotic initiation factor 4A-III	EIF4A3	sp|P38919|IF4A3_HUMAN Eukaryotic initiation factor 4A-III OS=Homo sapiens OX=9606 GN=EIF4A3 PE=1 SV=4	46.871	3	7.3738	4	4	4	13.9	4	3	3	0	3	2	22.2359	22.441	21.5966	21.1897	22.3951	21.8844	20.8796	21.0641	20.6516	19.9645	20.7594	20.3523	0.506393	20.6119	0.127003	0.320676				17.5531	15.0815	14.4016	14.961	15.0007	17.9175	14.7082	16.6661	15.266	14.7098	20.3844	19.7568	20.8287	20.8796
P61218	DNA-directed RNA polymerases I, II, and III subunit RPABC2	POLR2F	sp|P61218|RPAB2_HUMAN DNA-directed RNA polymerases I, II, and III subunit RPABC2 OS=Homo sapiens OX=9606 GN=POLR2F PE=1 SV=1	14.478	1	3.4884	3	3	3	12.6	2	1	3	1	3	3	27.2404	27.2645	27.6246	26.2319	27.2226	26.961	26.7464	26.3714	26.8326	26.0538	26.4782	26.3774	0.34696	26.4766	0.101078	0.282656				28.6877	25.4058	22.8007	26.3072	25.6554	25.6795	26.0396	24.6469	25.6376	25.3761	26.8775	24.3966	27.3172	26.7464
Q01780	Exosome component 10	EXOSC10	sp|Q01780|EXOSX_HUMAN Exosome component 10 OS=Homo sapiens OX=9606 GN=EXOSC10 PE=1 SV=2	100.83	1	13.619	3	3	3	3.2	3	3	2	2	2	1	21.6362	20.893	20.3789	NA	21.1573	19.5737	20.9825	20.7035	20.2354	18.3673	20.9021	19.8884	0.921203	20.1799	0.184932	0.391753				18.3769	15.3524	16.5172	14.804	15.8548	15.1117	14.5975	NA	15.376	13.7924	21.0438	21.7602	20.2378	20.9825
Q03701	CCAAT/enhancer-binding protein zeta	CEBPZ	sp|Q03701|CEBPZ_HUMAN CCAAT/enhancer-binding protein zeta OS=Homo sapiens OX=9606 GN=CEBPZ PE=1 SV=3	120.97	1	10.303	8	8	8	9.5	3	5	5	0	1	3	22.5144	23.2833	22.9884	20.8285	22.2629	21.8967	20.8924	21.3656	21.1746	19.7536	20.0917	20.7228	0.954821	20.6668	0.0198109	0.126274				17.9268	15.0428	16.4733	14.5664	15.1122	16.1963	15.1878	15.2435	15.1417	12.8114	21.0562	20.7916	19.9606	20.8924
P0DOY3;P0DOY2;P0CG04;P0CF74	Immunoglobulin lambda constant 3;Immunoglobulin lambda constant 2;Immunoglobulin lambda constant 1	IGLC1;IGLC6	sp|P0DOY3|IGLC3_HUMAN Immunoglobulin lambda constant 3 OS=Homo sapiens OX=9606 GN=IGLC3 PE=1 SV=1;sp|P0DOY2|IGLC2_HUMAN Immunoglobulin lambda constant 2 OS=Homo sapiens OX=9606 GN=IGLC2 PE=1 SV=1;sp|P0CG04|IGLC1_HUMAN Immunoglobulin lambda constant 1 OS=Ho	11.265	4	22.551	2	2	1	23.6	3	2	2	2	2	2	24.4394	24.4021	24.6443	24.0206	24.5579	24.4989	24.2313	23.7115	24.0799	23.9024	23.8413	24.0009	0.0926513	23.9612	0.587803	0.749438				23.619	20.3953	20.6483	20.9385	20.4146	20.1562	20.6742	19.8292	20.3238	20.3828	24.0256	24.7891	24.3305	24.2313
Q9UPT8	Zinc finger CCCH domain-containing protein 4	ZC3H4	sp|Q9UPT8|ZC3H4_HUMAN Zinc finger CCCH domain-containing protein 4 OS=Homo sapiens OX=9606 GN=ZC3H4 PE=1 SV=3	140.26	1	8.4445	7	7	7	8.9	3	2	3	1	3	0	22.4091	22.7939	22.5653	21.2183	22.89	22.1388	21.4446	21.0626	21.0511	20.8717	21.0915	20.6546	0.313498	21.0293	0.222279	0.437041				17.6428	14.5377	14.5766	15.871	14.755	14.8221	14.7153	14.4471	15.0336	14.0563	20.7931	21.398	21.0798	21.4446
Q9NZT1	Calmodulin-like protein 5	CALML5	sp|Q9NZT1|CALL5_HUMAN Calmodulin-like protein 5 OS=Homo sapiens OX=9606 GN=CALML5 PE=1 SV=2	15.892	1	14.258	5	5	5	31.5	0	3	1	1	6	2	21.419	23.6514	21.719	22.987	25.1359	23.0664	21.3904	22.9599	21.4929	22.3888	24.3929	22.585	-1.17454	22.535	0.0995566	0.280145				23.3367	20.466	19.4966	19.6957	18.2491	20.2073	18.549	19.8171	21.8389	19.8965	23.2893	22.8603	22.1096	21.3904
Q9ULX6	A-kinase anchor protein 8-like	AKAP8L	sp|Q9ULX6|AKP8L_HUMAN A-kinase anchor protein 8-like OS=Homo sapiens OX=9606 GN=AKAP8L PE=1 SV=4	71.639	1	6.3384	4	4	4	8.5	1	4	3	0	3	3	21.9694	22.2772	22.3029	21.4929	22.3357	21.2847	20.906	20.7917	20.7496	20.6184	20.8991	20.385	0.181616	20.725	0.477534	0.657974				19.3814	16.4528	15.8752	16.7608	16.2611	16.4043	16.2302	15.7303	16.6112	14.6369	20.6954	20.7984	20.9936	20.906
Q9UMS4	Pre-mRNA-processing factor 19	PRPF19	sp|Q9UMS4|PRP19_HUMAN Pre-mRNA-processing factor 19 OS=Homo sapiens OX=9606 GN=PRPF19 PE=1 SV=1	55.18	1	8.5083	5	5	5	11.1	2	3	2	0	2	3	21.8764	22.8797	22.2442	21.2684	23.1192	23.2807	21.507	21.2598	21.076	20.7934	21.3616	21.9306	-0.080924	21.3214	0.804553	0.893442				21.2806	19.175	17.3493	18.482	17.3386	17.9551	17.2252	16.5453	18.3035	18.7147	22.2578	21.4531	21.461	21.507
P48047	ATP synthase subunit O, mitochondrial	ATP5O	sp|P48047|ATPO_HUMAN ATP synthase subunit O, mitochondrial OS=Homo sapiens OX=9606 GN=ATP5PO PE=1 SV=1	23.277	1	5.1677	3	3	3	16	3	2	3	1	2	2	22.0696	22.6954	22.4931	20.6116	21.8814	21.6801	21.6576	21.378	21.3109	20.4822	20.603	20.6236	0.879252	21.0092	0.00401822	0.0594394				20.4498	17.302	17.0602	17.2757	17.5158	18.1066	17.4936	16.4154	16.9615	16.6951	21.0826	21.5428	21.0931	21.6576
P47914	60S ribosomal protein L29	RPL29	sp|P47914|RL29_HUMAN 60S ribosomal protein L29 OS=Homo sapiens OX=9606 GN=RPL29 PE=1 SV=2	17.752	1	15.854	1	1	1	9.4	2	2	2	2	2	2	24.7688	25.0554	25.088	24.478	24.9722	24.9669	NA	NA	NA	NA	NA	NA							+	26.239	23.4153	23.2521	23.3873	22.7688	23.0554	23.088	22.4781	22.9723	22.9669	NA	NA	NA	NA
P54136	Arginine--tRNA ligase, cytoplasmic	RARS	sp|P54136|SYRC_HUMAN Arginine--tRNA ligase, cytoplasmic OS=Homo sapiens OX=9606 GN=RARS1 PE=1 SV=2	75.378	1	9.368	6	6	6	9.4	0	2	1	1	5	3	21.1993	20.3516	21.445	20.9199	23.2524	21.0284	20.3087	19.9337	20.5142	20.5161	21.2052	20.3057	-0.423433	20.4639	0.244127	0.454621				18.5365	15.7656	14.6878	15.0116	14.8517	15.1421	14.5746	14.4027	17.3576	14.3944	20.3022	21.3345	19.997	20.3087
P00338;Q6ZMR3;P07864	L-lactate dehydrogenase A chain	LDHA	sp|P00338|LDHA_HUMAN L-lactate dehydrogenase A chain OS=Homo sapiens OX=9606 GN=LDHA PE=1 SV=2	36.688	3	5.2702	4	3	3	12.3	3	2	1	3	3	2	22.843	22.6851	22.2462	23.3926	23.8521	22.5682	22.453	21.903	21.6987	23.1455	23.1425	21.8229	-0.685415	22.361	0.123276	0.318972				21.9502	19.25	18.0536	18.1411	18.6731	18.5151	18.0763	19.2227	19.6821	18.3982	22.7599	21.9216	21.0408	22.453
Q9UIF9	Bromodomain adjacent to zinc finger domain protein 2A	BAZ2A	sp|Q9UIF9|BAZ2A_HUMAN Bromodomain adjacent to zinc finger domain protein 2A OS=Homo sapiens OX=9606 GN=BAZ2A PE=1 SV=4	211.2	1	28.092	7	7	7	3.5	1	2	0	0	2	0	22.3047	22.007	21.8233	18.5856	21.2714	22.0725	21.7858	21.0628	20.6906	19.5026	20.7578	20.9615	0.772464	20.7935	0.139642	0.339534				18.6479	15.5776	15.8868	17.2139	15.3518	15.0689	14.9999	12.5412	15.0663	16.0281	22.0031	22.1725	22.3271	21.7858
O75475	PC4 and SFRS1-interacting protein	PSIP1	sp|O75475|PSIP1_HUMAN PC4 and SFRS1-interacting protein OS=Homo sapiens OX=9606 GN=PSIP1 PE=1 SV=1	60.103	1	9.7051	5	5	5	10	2	1	2	1	3	2	22.2286	22.4564	22.2595	23.7089	23.6885	23.2641	21.3427	21.1684	21.2642	22.7441	22.182	22.0911	-1.08063	21.7988	0.00156732	0.0375822				21.2265	18.3167	17.8627	18.1147	17.1232	17.4112	17.4521	18.6706	18.6512	18.0934	21.9298	22.3418	21.8237	21.3427
Q08170;Q13247	Serine/arginine-rich splicing factor 4;Serine/arginine-rich splicing factor 6	SRSF4;SRSF6	sp|Q08170|SRSF4_HUMAN Serine/arginine-rich splicing factor 4 OS=Homo sapiens OX=9606 GN=SRSF4 PE=1 SV=2;sp|Q13247|SRSF6_HUMAN Serine/arginine-rich splicing factor 6 OS=Homo sapiens OX=9606 GN=SRSF6 PE=1 SV=2	56.678	2	5.8622	4	4	3	9.1	2	3	3	1	3	3	22.0611	22.911	22.0942	22.598	22.8361	23.5973	21.6628	21.4204	21.0969	21.7745	22.0603	22.2274	-0.627347	21.707	0.0248451	0.137173				20.3889	18.0997	16.4588	17.6212	15.1349	17.9596	17.5518	16.7989	16.747	18.5138	21.5559	20.9293	21.3835	21.6628
Q9BUJ2	Heterogeneous nuclear ribonucleoprotein U-like protein 1	HNRNPUL1	sp|Q9BUJ2|HNRL1_HUMAN Heterogeneous nuclear ribonucleoprotein U-like protein 1 OS=Homo sapiens OX=9606 GN=HNRNPUL1 PE=1 SV=2	95.737	1	7.1984	5	5	5	7.7	2	3	3	1	5	1	22.4558	22.6078	22.3938	21.7058	22.4228	22.244	20.9239	20.5931	20.7858	20.4557	20.5253	20.5653	0.252176	20.6415	0.311367	0.524971				18.258	14.6906	NA	16.2775	16.0375	15.7113	15.8734	14.769	15.5308	14.9123	19.9236	NA	20.282	20.9239
P63167	Dynein light chain 1, cytoplasmic	DYNLL1	sp|P63167|DYL1_HUMAN Dynein light chain 1, cytoplasmic OS=Homo sapiens OX=9606 GN=DYNLL1 PE=1 SV=1	10.366	1	45.465	3	3	3	39.3	2	2	2	1	4	1	21.435	22.6823	22.5934	22.0881	23.0069	22.5766	21.6806	22.3546	22.3725	22.3182	22.7747	22.5837	-0.422968	22.3474	0.118109	0.311189				20.8488	18.492	17.3153	18.3644	17.0938	16.8311	17.0682	17.0546	18.2867	17.3702	23.3416	23.264	23.3744	21.6806
O15226	NF-kappa-B-repressing factor	NKRF	sp|O15226|NKRF_HUMAN NF-kappa-B-repressing factor OS=Homo sapiens OX=9606 GN=NKRF PE=1 SV=2	77.672	1	5.7848	4	4	4	6.4	2	2	2	1	3	2	22.6934	22.8241	22.8342	21.2516	23.0449	22.4108	21.6139	21.6083	21.6026	21.3677	21.5528	21.3363	0.189363	21.5136	0.309174	0.523526				18.0522	14.4359	13.9269	14.2421	15.5875	14.3443	15.2397	14.3076	16.0612	14.0792	21.2453	21.3671	20.7469	21.6139
Q9BSF8	BTB/POZ domain-containing protein 10	BTBD10	sp|Q9BSF8|BTBDA_HUMAN BTB/POZ domain-containing protein 10 OS=Homo sapiens OX=9606 GN=BTBD10 PE=1 SV=2	53.779	1	6.3125	5	5	5	12.2	1	0	1	1	3	2	21.356	19.2716	21.1806	21.216	22.5437	21.8453	19.9936	18.5874	19.9642	20.4357	20.9131	20.4528	-1.08551	20.0578	0.0471746	0.180505				20.5285	17.9783	17.4262	18.3846	16.786	12.6943	16.4077	16.3978	17.958	17.5234	21.4429	20.9186	21.3198	19.9936
Q9NWH9	SAFB-like transcription modulator	SLTM	sp|Q9NWH9|SLTM_HUMAN SAFB-like transcription modulator OS=Homo sapiens OX=9606 GN=SLTM PE=1 SV=2	117.15	1	6.4739	5	5	5	4.7	4	3	4	2	1	0	22.6726	22.7393	22.8517	21.2074	22.0326	21.8191	21.5436	21.3873	21.4983	21.1652	21.1801	21.0364	0.349185	21.3018	0.0967134	0.275568				19.1466	16.5593	16.3122	15.8192	16.4223	16.102	16.3024	14.844	15.7339	15.6419	21.4035	21.5904	21.0851	21.5436
Q15365	Poly(rC)-binding protein 1	PCBP1	sp|Q15365|PCBP1_HUMAN Poly(rC)-binding protein 1 OS=Homo sapiens OX=9606 GN=PCBP1 PE=1 SV=2	37.497	1	8.3501	5	5	3	19.4	2	2	2	1	5	1	22.7787	21.7172	20.7134	22.3994	23.37	20.3011	21.8705	21.5149	21.2371	21.5156	21.8937	20.7542	0.152977	21.4643	0.657316	0.801456				21.0684	18.4343	16.7703	16.4388	18.5976	17.348	16.626	18.3119	19.1406	16.2136	21.1688	21.6875	20.7695	21.8705
P13073	Cytochrome c oxidase subunit 4 isoform 1, mitochondrial	COX4I1	sp|P13073|COX41_HUMAN Cytochrome c oxidase subunit 4 isoform 1, mitochondrial OS=Homo sapiens OX=9606 GN=COX4I1 PE=1 SV=1	19.576	1	6.9174	6	6	6	32.5	1	5	3	0	1	1	23.2362	25.0203	24.6778	20.6794	19.4102	20.2273	23.0852	24.5886	23.521	21.5728	21.145	22.0705	2.13546	22.6639	0.00111737	0.0375822				22.0918	20.3386	18.4996	18.5041	19.6531	19.517	19.3081	16.8039	15.9507	16.768	24.0802	22.3728	21.8517	23.0852
Q12830	Nucleosome-remodeling factor subunit BPTF	BPTF	sp|Q12830|BPTF_HUMAN Nucleosome-remodeling factor subunit BPTF OS=Homo sapiens OX=9606 GN=BPTF PE=1 SV=3	338.26	1	4.302	3	3	3	1.1	1	3	1	1	3	1	21.0747	21.277	21.2008	20.9758	21.8304	21.1727	20.3329	20.123	20.1225	20.4038	20.6177	20.1468	-0.196673	20.2911	0.493926	0.671163				15.1546	11.9401	12.2251	12.1567	11.6696	11.971	11.9913	11.293	12.4624	11.8513	20.2572	20.8301	20.25	20.3329
P62081	40S ribosomal protein S7	RPS7	sp|P62081|RS7_HUMAN 40S ribosomal protein S7 OS=Homo sapiens OX=9606 GN=RPS7 PE=1 SV=1	22.127	1	3.6867	3	3	3	9.8	2	2	2	2	3	2	22.2879	22.8464	21.3977	22.0574	22.4019	21.3401	21.3716	21.3622	20.5664	21.35	21.0162	20.8103	0.0412578	21.0794	0.893856	0.942955				20.6141	17.3715	17.2139	16.953	17.7391	18.7213	16.9787	17.4069	17.6282	18.0182	21.1113	21.4708	20.3933	21.3716
O75886;Q92783	Signal transducing adapter molecule 2;Signal transducing adapter molecule 1	STAM2;STAM	sp|O75886|STAM2_HUMAN Signal transducing adapter molecule 2 OS=Homo sapiens OX=9606 GN=STAM2 PE=1 SV=1;sp|Q92783|STAM1_HUMAN Signal transducing adapter molecule 1 OS=Homo sapiens OX=9606 GN=STAM PE=1 SV=3	58.164	2	1.7021	1	1	1	1.9	2	3	1	3	2	2	26.379	26.4198	26.4611	26.1066	26.3659	26.4221	NA	NA	NA	NA	NA	NA							+	24.9486	21.8721	21.6443	21.8098	21.7941	21.8348	21.8761	21.5216	21.781	21.8372	NA	NA	NA	NA
P07437;Q9BVA1;Q13885;A6NNZ2;CON__tr|E1BJK2|E1BJK2_BOVIN;Q9H4B7	Tubulin beta chain;Tubulin beta-2B chain;Tubulin beta-2A chain	TUBB;TUBB2B;TUBB2A	sp|P07437|TBB5_HUMAN Tubulin beta chain OS=Homo sapiens OX=9606 GN=TUBB PE=1 SV=2;sp|Q9BVA1|TBB2B_HUMAN Tubulin beta-2B chain OS=Homo sapiens OX=9606 GN=TUBB2B PE=1 SV=1;sp|Q13885|TBB2A_HUMAN Tubulin beta-2A chain OS=Homo sapiens OX=9606 GN=TUBB2A PE=1 SV=	49.67	6	39.469	14	3	2	32	1	1	2	1	3	3	24.9539	25.5088	24.886	24.4043	26.0357	25.2598	25.2029	25.1342	24.8804	24.6239	25.9597	25.6788	-0.348289	25.2467	0.326059	0.535913				24.2575	21.0802	20.8069	22.0066	20.6319	21.152	20.5118	20.0439	21.6684	20.8776	25.2514	25.947	26.181	25.2029
Q8NHW5;P05388	60S acidic ribosomal protein P0-like;60S acidic ribosomal protein P0	RPLP0P6;RPLP0	sp|Q8NHW5|RLA0L_HUMAN 60S acidic ribosomal protein P0-like OS=Homo sapiens OX=9606 GN=RPLP0P6 PE=5 SV=1;sp|P05388|RLA0_HUMAN 60S acidic ribosomal protein P0 OS=Homo sapiens OX=9606 GN=RPLP0 PE=1 SV=1	34.364	2	15.028	4	4	4	17.4	2	3	2	2	2	2	23.3024	23.8107	23.7243	22.1162	23.8941	24.1388	22.1915	22.0764	22.0058	20.9338	22.057	22.5911	0.230618	21.9759	0.576844	0.742637				22.883	20.4994	18.9651	19.9268	19.159	19.8485	19.7142	17.98	19.884	20.1064	22.9865	22.2907	22.5324	22.1915
Q66PJ3	ADP-ribosylation factor-like protein 6-interacting protein 4	ARL6IP4	sp|Q66PJ3|AR6P4_HUMAN ADP-ribosylation factor-like protein 6-interacting protein 4 OS=Homo sapiens OX=9606 GN=ARL6IP4 PE=1 SV=3	26.374	1	5.618	3	3	3	14.3	1	2	2	1	1	3	21.7828	22.6875	22.9464	21.4595	22.1065	22.8192	21.9438	21.767	22.2231	21.3556	21.457	22.2053	0.305367	21.8253	0.294241	0.507				21.5342	17.2517	18.2279	18.6355	18.3875	18.6125	18.8456	17.4871	18.2256	18.8163	20.8165	22.0431	21.9798	21.9438
P10599	Thioredoxin	TXN	sp|P10599|THIO_HUMAN Thioredoxin OS=Homo sapiens OX=9606 GN=TXN PE=1 SV=3	11.737	1	14.129	3	3	3	32.4	0	2	1	2	5	2	21.542	21.9766	NA	22.8519	25.6446	22.6241	20.996	21.4965	17.1525	23.0409	25.137	22.141	-3.55796	21.6606	0.0224812	0.131532				23.5932	19.3824	19.3792	20.4187	18.7347	19.1692	NA	20.0445	22.7092	19.8167	21.8423	22.0061	22.4846	20.996
Q9H0A0	RNA cytidine acetyltransferase	NAT10	sp|Q9H0A0|NAT10_HUMAN RNA cytidine acetyltransferase OS=Homo sapiens OX=9606 GN=NAT10 PE=1 SV=2	115.73	1	10.023	8	8	8	8.4	1	7	3	1	1	1	22.8116	24.3352	23.7693	21.3457	19.4787	21.8187	22.072	23.4007	22.5529	21.2387	19.9836	21.8097	1.66454	21.8429	0.0142913	0.109662				20.3638	18.1805	17.0669	13.6477	17.0837	18.4561	18.0414	15.6178	13.7508	16.0908	22.1396	22.394	20.3096	22.072
Q86VM9	Zinc finger CCCH domain-containing protein 18	ZC3H18	sp|Q86VM9|ZCH18_HUMAN Zinc finger CCCH domain-containing protein 18 OS=Homo sapiens OX=9606 GN=ZC3H18 PE=1 SV=2	106.38	1	5.0921	4	4	4	6	2	3	1	1	1	3	22.2648	22.982	22.6537	21.532	22.351	21.8755	21.4988	21.5252	21.0815	21.2912	21.1713	21.1092	0.177882	21.2795	0.426647	0.620578				19.8732	16.3481	16.5866	17.0647	16.8385	16.9485	16.7908	16.1057	16.9247	16.4492	20.9973	21.5894	21.2283	21.4988
Q7Z2W4	Zinc finger CCCH-type antiviral protein 1	ZC3HAV1	sp|Q7Z2W4|ZCCHV_HUMAN Zinc finger CCCH-type antiviral protein 1 OS=Homo sapiens OX=9606 GN=ZC3HAV1 PE=1 SV=3	101.43	1	14.46	3	3	3	4	2	3	2	1	3	2	20.8776	20.5476	20.8297	20.4138	21.1866	21.3408	20.7506	19.777	20.1927	20.3715	20.3043	20.1667	-0.0407264	20.2604	0.905246	0.944165				17.1873	14.3092	14.0631	13.2272	14.3635	13.3943	14.1266	13.8849	14.3369	14.0257	20.2829	20.7485	19.1833	20.7506
Q92793	CREB-binding protein	CREBBP	sp|Q92793|CBP_HUMAN CREB-binding protein OS=Homo sapiens OX=9606 GN=CREBBP PE=1 SV=3	265.35	1	24.371	5	4	4	3.2	2	1	1	0	3	2	22.2672	22.1712	22.2889	20.3842	22.2538	21.7444	21.6317	21.5496	21.1095	20.9093	21.2205	21.0407	0.373447	21.2435	0.142236	0.342066				18.0386	15.2999	15.1611	15.3451	14.9082	15.3993	15.0899	14.0804	14.5121	14.1717	21.5861	22.1141	21.89	21.6317
CON__tr|Q2KIF2|Q2KIF2_BOVIN	Leucine-rich alpha-2-glycoprotein 1	LRG1	tr|Q2KIF2|Q2KIF2_BOVIN Leucine-rich alpha-2-glycoprotein 1 OS=Bos taurus GN=LRG1 PE=1 SV=1	38.348	1	50.814	2	2	2	6.1	2	2	2	2	2	2	20.4732	21.0278	22.4611	22.7062	22.7212	23.0292	NA	NA	NA	NA	NA	NA					+		+	21.2961	15.1198	17.8599	18.7395	16.3857	16.9403	18.3736	18.6187	18.6337	18.9418	NA	NA	NA	NA
C9JLW8	Mapk-regulated corepressor-interacting protein 1	FAM195B	sp|C9JLW8|MCRI1_HUMAN Mapk-regulated corepressor-interacting protein 1 OS=Homo sapiens OX=9606 GN=MCRIP1 PE=1 SV=1	10.92	1	6.6504	3	3	3	39.2	1	3	2	2	1	3	21.7441	22.2389	22.0823	22.0905	21.9188	22.3441	20.8743	20.8856	20.8505	21.5198	21.4667	21.1868	-0.520981	21.1306	0.0353183	0.152838				21.0649	18.0625	17.9443	18.4122	17.8019	18.0118	18.0202	17.6521	19.1114	18.4339	20.9516	21.5691	21.1671	20.8743
P17987	T-complex protein 1 subunit alpha	TCP1	sp|P17987|TCPA_HUMAN T-complex protein 1 subunit alpha OS=Homo sapiens OX=9606 GN=TCP1 PE=1 SV=1	60.343	1	10.659	7	7	7	13.1	0	2	2	1	2	0	21.2213	21.8301	20.2958	21.3883	22.7154	21.9314	20.4051	21.1377	20.6589	20.9562	21.3301	20.9098	-0.331454	20.8996	0.266526	0.473824				20.0607	17.199	17.1037	18.0925	15.8972	16.6134	14.5669	15.5748	17.3982	16.8203	21.5636	21.6019	22.39	20.4051
CON__sp|P81644|APOA2_BOVIN	Apolipoprotein A-II	APOA2	sp|P81644|APOA2_BOVIN Apolipoprotein A-II OS=Bos taurus GN=APOA2 PE=1 SV=2	11.202	1	5.1731	2	2	2	21	2	2	2	1	2	2	23.577	24.0876	23.6511	23.2561	24.0233	24.0934	NA	NA	NA	NA	NA	NA					+		+	24.6701	21.4679	21.3114	21.7375	21.2551	21.7656	21.3291	20.9341	21.7013	21.7714	NA	NA	NA	NA
Q5T3I0	G patch domain-containing protein 4	GPATCH4	sp|Q5T3I0|GPTC4_HUMAN G patch domain-containing protein 4 OS=Homo sapiens OX=9606 GN=GPATCH4 PE=1 SV=2	50.381	1	10.349	6	6	6	17.5	3	2	3	1	3	2	22.3355	22.5955	22.2979	20.8062	21.6259	21.4125	20.6439	20.7821	20.6527	19.848	20.2723	20.3113	0.549069	20.4184	0.0746499	0.237366				18.7593	14.6082	14.3028	14.4165	15.8921	16.764	16.5533	14.4122	15.4063	15.3974	19.5222	19.7263	19.1131	20.6439
CON__sp|P01030|CO4_BOVIN	Complement C4 (Fragments)	C4	sp|P01030|CO4_BOVIN Complement C4 (Fragments) OS=Bos taurus GN=C4 PE=1 SV=2	101.55	1	3.1505	3	3	3	3.4	2	2	3	2	2	3	21.2717	21.8924	21.9123	21.4539	21.722	21.8806	NA	NA	NA	NA	NA	NA					+		+	19.3493	15.8163	15.4007	16.437	15.8455	16.4662	16.486	16.0276	16.2958	16.4543	NA	NA	NA	NA
Q96DI7	U5 small nuclear ribonucleoprotein 40 kDa protein	SNRNP40	sp|Q96DI7|SNR40_HUMAN U5 small nuclear ribonucleoprotein 40 kDa protein OS=Homo sapiens OX=9606 GN=SNRNP40 PE=1 SV=1	39.31	1	5.5893	4	4	4	13.7	2	3	2	0	1	3	22.191	21.8993	22.1365	20.9933	22.5287	21.6007	21.8119	21.3363	21.6371	21.0589	21.7409	21.1826	0.267646	21.4613	0.322403	0.533502				17.4699	14.3111	17.0542	14.9027	15.0363	15.2903	14.8909	16.9932	14.6953	17.6007	21.2586	21.2946	21.2507	21.8119
Q8IWX8	Calcium homeostasis endoplasmic reticulum protein	CHERP	sp|Q8IWX8|CHERP_HUMAN Calcium homeostasis endoplasmic reticulum protein OS=Homo sapiens OX=9606 GN=CHERP PE=1 SV=3	103.7	1	5.2237	3	3	3	4.9	2	1	1	2	2	2	21.7945	22.1034	22.1061	20.9383	22.3786	21.4347	20.6468	20.8419	20.6284	20.3361	20.629	20.7736	0.126096	20.6426	0.621352	0.776937				18.3601	15.06	15.259	15.0783	14.9178	15.7851	15.0699	14.7881	15.3594	15.1496	20.344	21.0447	20.3364	20.6468
Q13601	KRR1 small subunit processome component homolog	KRR1	sp|Q13601|KRR1_HUMAN KRR1 small subunit processome component homolog OS=Homo sapiens OX=9606 GN=KRR1 PE=1 SV=4	43.664	1	5.1762	4	4	4	8.7	2	3	3	1	1	1	22.2667	23.2057	23.011	21.7319	22.3315	21.8846	21.8318	22.2714	22.2691	21.4908	21.437	21.4188	0.675251	21.7865	0.00867196	0.0849886				21.3189	17.3643	17.9806	16.3296	18.1792	19.1183	18.9236	17.6445	18.244	17.7972	21.9889	21.9855	21.2418	21.8318
Q96ME7	Zinc finger protein 512	ZNF512	sp|Q96ME7|ZN512_HUMAN Zinc finger protein 512 OS=Homo sapiens OX=9606 GN=ZNF512 PE=1 SV=2	64.681	1	5.1451	3	3	3	7.6	2	2	2	1	1	3	21.8146	22.4467	21.3867	20.181	21.5061	21.4872	21.3284	21.3678	20.5786	20.9269	20.8679	20.7929	0.229031	20.9771	0.431979	0.623637				18.9241	16.6913	15.774	16.0904	16.4257	17.2954	15.9134	15.6574	16.9825	15.8968	20.851	21.3057	20.424	21.3284
P09661	U2 small nuclear ribonucleoprotein A	SNRPA1	sp|P09661|RU2A_HUMAN U2 small nuclear ribonucleoprotein A OS=Homo sapiens OX=9606 GN=SNRPA1 PE=1 SV=2	28.415	1	4.9888	3	3	3	14.5	3	2	2	1	1	2	21.4788	22.2783	20.9133	21.9344	21.0935	NA	21.4591	21.7606	21.0746	21.6132	21.1628	18.1674	1.11704	20.873	0.226465	0.439377				21.291	18.1371	18.2068	18.4256	18.1568	18.9564	17.5914	18.6125	17.7715	NA	21.0022	21.728	21.1696	21.4591
P45973	Chromobox protein homolog 5	CBX5	sp|P45973|CBX5_HUMAN Chromobox protein homolog 5 OS=Homo sapiens OX=9606 GN=CBX5 PE=1 SV=1	22.225	1	8.462	4	4	4	23.6	3	2	1	1	1	1	22.537	22.1391	21.73	22.0931	22.325	22.0393	22.7423	21.8791	21.8838	22.3275	21.9968	22.3076	-0.0422395	22.1895	0.878945	0.934118				21.8911	19.3214	18.6281	18.777	18.8294	18.4151	18.4081	18.4543	18.7021	18.7174	22.8168	22.6418	22.202	22.7423
P40227;Q92526	T-complex protein 1 subunit zeta	CCT6A	sp|P40227|TCPZ_HUMAN T-complex protein 1 subunit zeta OS=Homo sapiens OX=9606 GN=CCT6A PE=1 SV=3	58.024	2	7.2389	5	5	5	9.2	0	0	2	1	2	2	20.9041	20.547	20.8569	20.4385	21.5118	21.0828	19.9993	20.3532	20.1805	20.6806	20.3138	20.2984	-0.253297	20.3043	0.386084	0.586608				19.5389	14.9021	15.5328	18.4658	15.5085	15.8465	15.3552	14.1265	16.1131	16.3823	20.2248	20.918	21.4841	19.9993
Q9NWS0	PIH1 domain-containing protein 1	PIH1D1	sp|Q9NWS0|PIHD1_HUMAN PIH1 domain-containing protein 1 OS=Homo sapiens OX=9606 GN=PIH1D1 PE=1 SV=1	32.363	1	15.744	4	4	4	21.7	1	1	2	1	2	3	20.9831	21.3768	22.0721	21.7942	22.9744	23.1033	20.9334	20.5643	21.3704	22.1286	22.2398	22.495	-1.33176	21.6219	0.000999944	0.036506				20.8601	17.7666	17.9583	18.4639	16.4355	16.3165	16.7783	17.4703	18.17	18.2184	21.8762	22.6955	22.5844	20.9334
Q99496	E3 ubiquitin-protein ligase RING2	RNF2	sp|Q99496|RING2_HUMAN E3 ubiquitin-protein ligase RING2 OS=Homo sapiens OX=9606 GN=RNF2 PE=1 SV=1	37.655	1	5.8847	3	3	3	12.5	3	1	2	1	2	1	22.4565	21.9836	22.4217	21.5229	22.1537	21.6691	21.7398	21.4572	21.3142	21.1752	21.5928	21.3004	0.147605	21.43	0.512846	0.689661				20.8228	16.3311	17.7163	18.2446	17.9822	18.0767	18.1588	16.6144	16.5482	17.7621	21.4236	21.6005	21.5639	21.7398
Q53GQ0	Very-long-chain 3-oxoacyl-CoA reductase	HSD17B12	sp|Q53GQ0|DHB12_HUMAN Very-long-chain 3-oxoacyl-CoA reductase OS=Homo sapiens OX=9606 GN=HSD17B12 PE=1 SV=2	34.324	1	4.3034	3	3	3	9.9	3	1	2	0	4	0	22.6953	22.0968	22.9578	NA	23.3721	20.9883	21.8656	21.3748	21.6321	18.3153	22.0182	20.9227	1.20544	21.0214	0.197051	0.405479				21.8608	18.8969	18.8076	19.4256	18.7884	18.1899	19.0509	NA	19.4652	17.0814	21.6248	22.1573	21.8852	21.8656
P10606	Cytochrome c oxidase subunit 5B, mitochondrial	COX5B	sp|P10606|COX5B_HUMAN Cytochrome c oxidase subunit 5B, mitochondrial OS=Homo sapiens OX=9606 GN=COX5B PE=1 SV=2	13.696	1	5.3694	4	4	4	24.8	1	3	3	1	2	2	23.2708	24.6024	24.2632	22.0079	20.4241	22.5376	22.7276	23.6259	23.4704	21.821	21.5509	21.8296	1.54077	22.5042	0.000457924	0.0299177				23.3067	20.9436	19.5125	16.9622	20.2709	21.2852	21.0683	19.0079	17.4241	19.5376	23.408	22.3389	20.9794	22.7276
Q12905	Interleukin enhancer-binding factor 2	ILF2	sp|Q12905|ILF2_HUMAN Interleukin enhancer-binding factor 2 OS=Homo sapiens OX=9606 GN=ILF2 PE=1 SV=2	43.062	1	4.8192	5	5	5	14.4	2	1	2	3	1	2	22.851	23.0401	23.25	23.5423	23.0522	22.7138	22.4285	22.1722	22.292	21.6828	22.2002	21.4983	0.503758	22.0457	0.0547765	0.193445				21.1178	17.6547	15.3853	18.1556	18.2037	18.2901	18.5543	17.4678	18.3043	17.7603	21.9637	20.2285	21.7358	22.4285
Q9NP64	Nucleolar protein of 40 kDa	ZCCHC17	sp|Q9NP64|NO40_HUMAN Nucleolar protein of 40 kDa OS=Homo sapiens OX=9606 GN=ZCCHC17 PE=1 SV=1	27.569	1	5.4873	4	4	4	15.4	0	1	1	1	3	4	21.275	21.5336	21.4724	21.7846	21.948	22.9018	21.311	21.3002	21.7784	22.016	21.671	22.141	-0.479517	21.7029	0.0669929	0.222553				21.5851	18.4431	17.8923	19.4392	17.7678	17.8939	17.6364	18.275	18.3989	18.938	21.7066	22.0592	21.8612	21.311
O00410;O60518	Importin-5	IPO5	sp|O00410|IPO5_HUMAN Importin-5 OS=Homo sapiens OX=9606 GN=IPO5 PE=1 SV=4	123.63	2	7.6308	6	6	6	6.5	3	2	1	0	6	1	21.7431	21.5083	21.4374	21.4211	23.4984	18.6937	21.1178	20.3302	20.3602	20.5796	22.1969	19.4529	-0.140343	20.6729	0.837684	0.90909				19.0708	14.6793	15.7405	15.0395	15.9357	15.701	15.63	15.6137	17.691	12.8864	19.8098	20.6815	19.9448	21.1178
P46778	60S ribosomal protein L21	RPL21	sp|P46778|RL21_HUMAN 60S ribosomal protein L21 OS=Homo sapiens OX=9606 GN=RPL21 PE=1 SV=2	18.565	1	25.781	3	3	3	18.8	2	1	1	2	2	2	25.5848	26.1098	25.6353	24.937	25.6255	25.5487	25.315	25.1	24.6522	24.4145	24.4851	24.4228	0.581548	24.7316	0.0147067	0.109662				25.1474	22.0047	21.931	22.2547	22.2059	22.0504	21.9884	21.4848	21.9621	21.7768	24.6565	24.5751	24.611	25.315
O43665	Regulator of G-protein signaling 10	RGS10	sp|O43665|RGS10_HUMAN Regulator of G-protein signaling 10 OS=Homo sapiens OX=9606 GN=RGS10 PE=1 SV=3	21.21	1	1.5925	1	1	1	6.6	2	2	1	1	1	2	28.4011	28.5709	28.6363	28.1856	28.8335	28.4908	NA	NA	NA	NA	NA	NA							+	28.6443	24.1515	25.7994	25.6075	25.4011	25.5709	25.6363	25.1856	25.8335	25.4908	NA	NA	NA	NA
O43615	Mitochondrial import inner membrane translocase subunit TIM44	TIMM44	sp|O43615|TIM44_HUMAN Mitochondrial import inner membrane translocase subunit TIM44 OS=Homo sapiens OX=9606 GN=TIMM44 PE=1 SV=2	51.355	1	4.6256	3	3	3	7.3	3	2	2	2	2	1	21.4306	21.7107	21.8136	21.2098	21.7201	20.9517	20.6918	20.4917	20.7064	20.6849	20.4805	20.0163	0.23607	20.5119	0.422154	0.617469				17.7582	14.1225	14.3572	14.0713	14.6341	14.77	14.8886	14.256	15.2962	14.4356	20.0048	20.5495	19.6446	20.6918
Q71UM5	40S ribosomal protein S27-like	RPS27L	sp|Q71UM5|RS27L_HUMAN 40S ribosomal protein S27-like OS=Homo sapiens OX=9606 GN=RPS27L PE=1 SV=3	9.4771	1	8.0556	3	2	2	23.8	2	2	2	2	2	3	24.0188	24.4074	24.1919	23.5798	24.1353	23.5622	23.9047	24.0435	23.8485	23.4847	23.6446	23.6986	0.322962	23.7708	0.0400714	0.164481				25.0017	20.5077	21.4038	21.8905	22.0188	22.4074	22.1919	21.5798	22.1353	21.5622	24.1523	23.6039	23.0873	23.9047
Q5JTH9	RRP12-like protein	RRP12	sp|Q5JTH9|RRP12_HUMAN RRP12-like protein OS=Homo sapiens OX=9606 GN=RRP12 PE=1 SV=2	143.7	1	13.725	4	4	4	3.7	3	4	1	1	0	2	22.3303	22.4426	22.2902	19.902	20.8317	20.8473	21.2938	21.2325	20.9459	19.7147	20.045	20.2868	1.14191	20.5864	0.00347881	0.0568206				16.5395	13.7273	14.5165	14.6923	14.9301	14.3856	14.8273	13.8576	14.7873	14.8029	20.5547	20.5719	19.8359	21.2938
Q15393	Splicing factor 3B subunit 3	SF3B3	sp|Q15393|SF3B3_HUMAN Splicing factor 3B subunit 3 OS=Homo sapiens OX=9606 GN=SF3B3 PE=1 SV=4	135.58	1	5.6728	4	4	4	3.5	3	3	2	0	2	1	20.8426	21.659	21.5132	NA	21.45	20.5101	19.977	20.2381	20.4188	17.8581	20.2047	19.8948	0.892124	19.7652	0.200562	0.409481				18.5173	15.9311	11.7887	16.0528	15.1422	15.9586	15.8128	NA	15.7495	14.8097	20.3376	18.2182	20.5779	19.977
Q9BQ39	ATP-dependent RNA helicase DDX50	DDX50	sp|Q9BQ39|DDX50_HUMAN ATP-dependent RNA helicase DDX50 OS=Homo sapiens OX=9606 GN=DDX50 PE=1 SV=1	82.564	1	5.4522	6	5	5	9	1	1	1	1	3	2	21.5553	19.756	21.673	21.231	21.7531	21.7086	21.5572	21.0871	20.6868	21.3037	21.2642	21.1533	-0.130037	21.1754	0.63757	0.788508				17.9988	14.8565	14.1902	15.5007	14.1755	14.4706	15.4694	14.0526	14.8966	15.0162	21.4095	21.9311	21.2956	21.5572
O95831	Apoptosis-inducing factor 1, mitochondrial	AIFM1	sp|O95831|AIFM1_HUMAN Apoptosis-inducing factor 1, mitochondrial OS=Homo sapiens OX=9606 GN=AIFM1 PE=1 SV=1	66.9	1	3.9178	2	2	2	3.6	2	1	1	2	2	2	21.9035	21.602	19.8865	19.544	21.7832	21.3514	21.4251	20.8511	20.9746	21.1255	21.1777	20.8785	0.0230205	21.0721	0.926183	0.952598				19.4889	16.3209	16.3907	16.2897	16.9492	16.6478	14.9323	14.5898	16.829	16.3973	20.9739	21.4599	21.0642	21.4251
P14314	Glucosidase 2 subunit beta	PRKCSH	sp|P14314|GLU2B_HUMAN Glucosidase 2 subunit beta OS=Homo sapiens OX=9606 GN=PRKCSH PE=1 SV=2	59.425	1	8.1291	4	4	4	8.3	1	0	0	3	3	3	20.339	20.6519	20.3199	22.7386	22.1687	21.138	19.9993	19.5625	19.4211	21.8442	20.6375	20.6102	-1.36964	20.3458	0.0119134	0.102882				19.8522	17.4223	16.9339	15.505	14.9742	15.1526	14.9888	17.9022	17.4718	16.12	20.8933	20.6618	19.8579	19.9993
Q71DI3;Q16695;P84243;P68431;Q6NXT2	Histone H3.2;Histone H3.1t;Histone H3.3;	HIST2H3A;HIST3H3;H3F3A;HIST1H3A;H3F3C	sp|Q71DI3|H32_HUMAN Histone H3.2 OS=Homo sapiens OX=9606 GN=H3C13 PE=1 SV=3;sp|Q16695|H31T_HUMAN Histone H3.1t OS=Homo sapiens OX=9606 GN=H3-4 PE=1 SV=3;sp|P84243|H33_HUMAN Histone H3.3 OS=Homo sapiens OX=9606 GN=H3-3B PE=1 SV=2;sp|P68431|H31_HUMAN Histone	15.388	5	8.3859	5	5	3	22.8	1	2	1	2	4	3	26.1926	25.9416	26.3016	26.8258	27.5338	26.4883	26.897	26.3467	25.734	27.1124	26.7718	25.6357	-0.180709	26.4163	0.688434	0.822991				27.5231	24.7066	22.6089	23.9888	24.1757	23.9139	24.2877	24.6213	25.304	24.2523	25.992	24.3061	24.5161	26.897
Q9NVP1	ATP-dependent RNA helicase DDX18	DDX18	sp|Q9NVP1|DDX18_HUMAN ATP-dependent RNA helicase DDX18 OS=Homo sapiens OX=9606 GN=DDX18 PE=1 SV=2	75.406	1	5.351	4	4	4	4.6	2	3	2	1	1	2	19.798	22.2555	21.4735	20.1136	20.5988	21.3117	19.4237	20.568	20.3779	19.9721	19.9623	20.3188	0.0388199	20.1038	0.922319	0.952598				18.3054	15.5527	14.752	14.4735	13.8234	16.3895	15.3241	14.2672	14.9263	15.0236	20.7729	20.7401	19.4362	19.4237
Q5VZK9	F-actin-uncapping protein LRRC16A	LRRC16A	sp|Q5VZK9|CARL1_HUMAN F-actin-uncapping protein LRRC16A OS=Homo sapiens OX=9606 GN=CARMIL1 PE=1 SV=1	151.56	1	5.791	6	6	6	4.3	3	0	1	0	2	0	22.9759	23.0616	20.8334	20.3147	23.2137	23.6954	21.7676	20.9484	22.0272	21.624	22.4894	21.5856	-0.318613	21.7404	0.407793	0.605812				18.3224	15.7561	16.1154	16.6073	13.5589	12.6141	14.2986	14.1448	14.9467	13.7123	22.9871	23.8827	23.0095	21.7676
Q9UIG0	Tyrosine-protein kinase BAZ1B	BAZ1B	sp|Q9UIG0|BAZ1B_HUMAN Tyrosine-protein kinase BAZ1B OS=Homo sapiens OX=9606 GN=BAZ1B PE=1 SV=2	170.9	1	8.5584	8	8	8	5.6	0	1	1	0	2	0	20.9254	21.687	20.8245	20.1282	21.6595	20.9383	20.0356	20.1948	19.7743	19.3762	19.7238	19.8366	0.356059	19.8236	0.308563	0.523526				16.8683	14.6378	14.1863	14.6133	13.045	13.1371	13.1155	12.7623	12.9507	13.1744	20.8404	21.002	20.3563	20.0356
Q99729	Heterogeneous nuclear ribonucleoprotein A/B	HNRNPAB	sp|Q99729|ROAA_HUMAN Heterogeneous nuclear ribonucleoprotein A/B OS=Homo sapiens OX=9606 GN=HNRNPAB PE=1 SV=2	36.224	1	17.741	2	2	2	7.8	1	2	2	1	2	2	22.0621	22.0481	22.1274	21.7189	21.314	21.7355	22.043	21.7999	21.9296	21.7929	21.3927	21.7049	0.29399	21.7772	0.157148	0.360245				21.0116	18.2218	17.3644	18.132	18.0875	17.7625	17.9535	17.7398	17.6136	17.4435	21.8828	21.8739	22.003	22.043
O76094	Signal recognition particle subunit SRP72	SRP72	sp|O76094|SRP72_HUMAN Signal recognition particle subunit SRP72 OS=Homo sapiens OX=9606 GN=SRP72 PE=1 SV=3	74.605	1	13.948	5	5	5	8.5	1	2	1	1	3	1	21.678	21.3748	21.5924	20.9913	21.9331	20.996	20.7141	20.3501	20.753	20.3635	20.9866	20.581	-0.0379704	20.6247	0.894374	0.942955				19.796	17.1308	16.4613	17.1827	16.6337	16.3304	16.548	15.947	16.8887	15.9516	20.5557	21.3159	20.8893	20.7141
Q9Y5S9	RNA-binding protein 8A	RBM8A	sp|Q9Y5S9|RBM8A_HUMAN RNA-binding protein 8A OS=Homo sapiens OX=9606 GN=RBM8A PE=1 SV=1	19.889	1	8.0749	5	5	5	32.2	3	3	3	1	2	1	22.5208	23.0214	22.9278	21.7617	22.3983	22.0888	21.4894	21.2336	21.2451	20.7226	20.9687	20.8478	0.476346	21.0845	0.0527526	0.191223				21.7727	17.7116	16.1808	19.4119	18.8594	19.4572	19.0494	18.2265	18.3254	18.1835	20.433	20.0979	21.2775	21.4894
Q9H0U4;P62820;Q92928;P61026;P51153;Q92930;P61006;P59190	Ras-related protein Rab-1B;Ras-related protein Rab-1A;Putative Ras-related protein Rab-1C	RAB1B;RAB1A;RAB1C	sp|Q9H0U4|RAB1B_HUMAN Ras-related protein Rab-1B OS=Homo sapiens OX=9606 GN=RAB1B PE=1 SV=1;sp|P62820|RAB1A_HUMAN Ras-related protein Rab-1A OS=Homo sapiens OX=9606 GN=RAB1A PE=1 SV=3;sp|Q92928|RAB1C_HUMAN Putative Ras-related protein Rab-1C OS=Homo sapien	22.171	8	4.7133	4	4	4	20.9	3	1	1	3	1	1	22.5733	22.7622	22.8044	22.6262	23.2559	22.8095	22.0162	21.6036	21.7295	22.1409	22.1014	21.854	-0.248985	21.9076	0.223634	0.437041				21.6952	18.6972	18.6642	18.7695	18.3112	18.3339	18.3812	18.1112	18.8483	18.4414	22.185	22.8998	22.0153	22.0162
P12236	ADP/ATP translocase 3	SLC25A6	sp|P12236|ADT3_HUMAN ADP/ATP translocase 3 OS=Homo sapiens OX=9606 GN=SLC25A6 PE=1 SV=4	32.866	1	7.9616	12	5	2	37.2	1	2	5	1	3	1	22.159	22.9877	22.7783	22.9222	23.2822	22.9011	22.0061	22.3748	22.5902	22.9673	22.7618	22.5006	-0.419515	22.5335	0.0825228	0.251743				21.4699	18.5462	17.8138	16.7906	17.732	18.5468	18.2989	18.5473	18.8729	18.5792	22.5649	22.3837	20.8123	22.0061
P51532;P51531	Transcription activator BRG1	SMARCA4	sp|P51532|SMCA4_HUMAN Transcription activator BRG1 OS=Homo sapiens OX=9606 GN=SMARCA4 PE=1 SV=2	184.64	2	12.863	7	7	7	5.3	2	1	1	0	5	2	21.3555	21.258	21.4889	20.6853	22.0704	21.2741	21.0026	20.208	20.1898	20.1309	20.6379	19.9776	0.21797	20.3578	0.549734	0.718823				16.8225	13.9537	11.502	12.8327	13.5721	14.1583	13.9073	13.7293	14.1202	13.6237	20.3836	20.4098	19.6781	21.0026
Q9Y5M8	Signal recognition particle receptor subunit beta	SRPRB	sp|Q9Y5M8|SRPRB_HUMAN Signal recognition particle receptor subunit beta OS=Homo sapiens OX=9606 GN=SRPRB PE=1 SV=3	29.702	1	12.348	4	4	4	19.6	1	3	2	0	2	1	22.6342	22.7373	22.1699	18.44	22.2263	19.775	22.3373	22.3846	22.1099	21.0653	22.1619	21.1406	0.821292	21.8666	0.0322426	0.152838				20.9506	18.3101	18.075	18.1347	18.232	18.4774	17.8311	14.44	17.8216	15.775	22.0103	22.016	22.0732	22.3373
O75190;Q8WWF6;Q8NHS0;P25686	DnaJ homolog subfamily B member 6	DNAJB6	sp|O75190|DNJB6_HUMAN DnaJ homolog subfamily B member 6 OS=Homo sapiens OX=9606 GN=DNAJB6 PE=1 SV=2	36.087	4	3.6144	3	3	3	10.4	2	2	1	3	1	1	21.5572	21.7167	21.1521	21.0266	22.0443	20.9625	20.7099	20.4425	20.4429	20.4409	20.4654	20.4	0.0963584	20.4836	0.70114	0.830353				20.9704	17.7926	17.5666	18.1826	17.8568	18.0162	17.4517	17.3261	18.3438	17.2621	20.4264	20.8531	20.5725	20.7099
Q8WWK9	Cytoskeleton-associated protein 2	CKAP2	sp|Q8WWK9|CKAP2_HUMAN Cytoskeleton-associated protein 2 OS=Homo sapiens OX=9606 GN=CKAP2 PE=1 SV=1	76.986	1	33.578	5	5	5	8.9	2	1	1	1	1	1	21.5031	21.9116	21.8226	21.0601	22.2845	21.771	21.7822	21.1793	21.5716	21.315	21.4355	21.4556	0.109012	21.4565	0.629256	0.783074				19.7444	17.0278	17.2324	17.4429	16.07	15.7786	16.148	15.4398	16.75	15.8787	21.7804	22.5119	21.7459	21.7822
P55072	Transitional endoplasmic reticulum ATPase	VCP	sp|P55072|TERA_HUMAN Transitional endoplasmic reticulum ATPase OS=Homo sapiens OX=9606 GN=VCP PE=1 SV=4	89.321	1	7.7915	6	6	6	8.7	2	0	0	2	1	1	20.4335	22.1629	20.3671	20.0068	21.0686	22.2673	21.0527	20.4101	20.4685	20.9266	20.4632	20.9699	-0.142815	20.7152	0.636101	0.788508				18.1408	15.7951	15.5878	15.6448	12.2071	15.7722	14.8752	14.5149	12.5803	15.9849	21.5779	20.2725	21.2158	21.0527
P39656	Dolichyl-diphosphooligosaccharide--protein glycosyltransferase 48 kDa subunit	DDOST	sp|P39656|OST48_HUMAN Dolichyl-diphosphooligosaccharide--protein glycosyltransferase 48 kDa subunit OS=Homo sapiens OX=9606 GN=DDOST PE=1 SV=4	50.8	1	4.2566	3	3	3	6.8	2	2	2	1	2	2	21.9607	19.2319	21.5465	21.4903	21.6257	21.1501	21.0962	20.4144	20.93	20.5609	21.2762	20.5522	0.0171075	20.805	0.957972	0.971528				20.0447	17.4139	15.1545	17.3161	17.4371	14.7084	17.0229	16.9668	17.1022	16.6266	20.8039	20.3065	20.346	21.0962
P53999	Activated RNA polymerase II transcriptional coactivator p15	SUB1	sp|P53999|TCP4_HUMAN Activated RNA polymerase II transcriptional coactivator p15 OS=Homo sapiens OX=9606 GN=SUB1 PE=1 SV=3	14.395	1	4.7519	4	4	4	34.6	1	2	1	2	2	4	22.0131	22.4569	22.0265	23.4837	22.6121	24.4675	22.0476	21.988	21.5648	22.4662	22.1278	22.8924	-0.628641	22.1811	0.0359059	0.152838				23.1774	18.7569	18.6933	19.4614	18.9426	19.2008	18.6935	20.8532	19.2654	21.8737	21.6096	22.0252	22.0714	22.0476
Q12931	Heat shock protein 75 kDa, mitochondrial	TRAP1	sp|Q12931|TRAP1_HUMAN Heat shock protein 75 kDa, mitochondrial OS=Homo sapiens OX=9606 GN=TRAP1 PE=1 SV=3	80.109	1	9.472	3	3	3	4.7	2	2	1	3	3	1	21.683	21.1258	21.6525	21.5204	21.6683	20.9939	20.9025	20.0382	20.6007	20.9396	21.0781	19.9029	-0.12641	20.577	0.762607	0.868269				18.7359	15.3987	15.3095	15.1014	15.9643	15.5164	16.0545	15.6532	15.4883	15.3325	20.0613	20.5022	19.4205	20.9025
Q8IY81	pre-rRNA 2-O-ribose RNA methyltransferase FTSJ3	FTSJ3	sp|Q8IY81|SPB1_HUMAN pre-rRNA 2-O-ribose RNA methyltransferase FTSJ3 OS=Homo sapiens OX=9606 GN=FTSJ3 PE=1 SV=2	96.557	1	10.84	8	8	8	13.2	2	3	3	1	1	2	22.4794	23.7165	23.0014	21.3999	22.2551	23.2791	21.4213	21.6766	21.5871	20.5817	20.3568	21.0139	0.910827	21.1062	0.00680254	0.0761884				20.0367	17.6068	14.7735	15.3517	16.8123	17.7677	17.4277	15.7614	16.852	16.8461	21.2047	20.5902	20.1678	21.4213
P50991	T-complex protein 1 subunit delta	CCT4	sp|P50991|TCPD_HUMAN T-complex protein 1 subunit delta OS=Homo sapiens OX=9606 GN=CCT4 PE=1 SV=4	57.924	1	4.7242	4	4	4	8.9	1	1	1	1	1	2	20.9451	20.973	21.6621	20.3929	21.7264	21.438	20.7772	20.5784	20.8508	20.5054	20.9461	20.5978	0.0523547	20.7093	0.835953	0.90909				19.3869	15.3518	16.3253	17.5007	15.9007	15.9286	15.9746	15.3485	16.2866	16.0221	20.7122	21.304	21.5169	20.7772
Q7Z4V5	Hepatoma-derived growth factor-related protein 2	HDGFRP2	sp|Q7Z4V5|HDGR2_HUMAN Hepatoma-derived growth factor-related protein 2 OS=Homo sapiens OX=9606 GN=HDGFL2 PE=1 SV=1	74.316	1	22.386	2	2	2	4	2	2	2	1	2	2	21.9939	23.0984	22.4412	21.5882	22.85	22.478	22.2582	22.8202	22.1841	22.2019	22.6051	22.4589	-0.0010969	22.4214	0.996136	0.996136				20.1051	16.2551	15.3478	16.9561	16.5275	17.7818	17.1832	16.5439	17.4683	17.0452	21.4978	21.1696	21.9272	22.2582
P28749	Retinoblastoma-like protein 1	RBL1	sp|P28749|RBL1_HUMAN Retinoblastoma-like protein 1 OS=Homo sapiens OX=9606 GN=RBL1 PE=1 SV=3	120.85	1	5.0186	4	4	4	4.1	1	3	3	1	2	3	22.272	22.7027	22.4549	21.3735	22.3698	22.5326	21.796	21.2388	21.6438	20.8774	21.3678	21.0583	0.458324	21.3304	0.0960463	0.275568				17.8203	12.6056	11.8693	14.687	15.1691	15.1352	15.4236	15.5922	15.3034	15.2094	20.4243	20.2082	20.5573	21.796
CON__tr|Q3KUS7|Q3KUS7_BOVIN	Complement factor B (Fragment)	BF	tr|Q3KUS7|Q3KUS7_BOVIN Complement factor B (Fragment) OS=Bos taurus GN=BF PE=4 SV=1	9.057	1	3.3366	2	2	2	27.3	2	2	2	1	1	2	22.326	22.6504	22.3534	21.7236	22.1751	21.9066	NA	NA	NA	NA	NA	NA					+		+	23.0114	19.3099	19.3382	20.2841	20.004	20.3285	20.0315	19.4017	19.8531	19.5846	NA	NA	NA	NA
CON__sp|Q2KJF1|A1BG_BOVIN	Alpha-1B-glycoprotein	A1BG	sp|Q2KJF1|A1BG_BOVIN Alpha-1B-glycoprotein OS=Bos taurus GN=A1BG PE=1 SV=1	53.553	1	6.801	5	5	5	12.5	2	2	2	0	1	2	20.5066	22.1656	20.8315	20.1503	20.3147	20.9375	NA	NA	NA	NA	NA	NA					+		+	19.6738	16.1875	14.846	17.5638	16.3367	16.6584	16.6616	15.9804	16.1448	16.7676	NA	NA	NA	NA
P08621	U1 small nuclear ribonucleoprotein 70 kDa	SNRNP70	sp|P08621|RU17_HUMAN U1 small nuclear ribonucleoprotein 70 kDa OS=Homo sapiens OX=9606 GN=SNRNP70 PE=1 SV=2	51.556	1	8.4251	3	3	3	8.7	1	1	2	1	2	2	21.015	20.7044	21.7536	21.7653	22.612	22.2865	20.7328	20.854	20.6798	21.0212	21.4248	21.6817	-0.620375	21.0657	0.0359649	0.152838				20.5187	16.6105	16.5889	17.6525	16.6036	16.617	17.4227	17.4745	18.2779	17.7596	20.8638	21.5875	20.8436	20.7328
P62937;P0DN26;A0A0B4J2A2;A0A075B767;A0A075B759;Q9Y536;F5H284	Peptidyl-prolyl cis-trans isomerase A	PPIA	sp|P62937|PPIA_HUMAN Peptidyl-prolyl cis-trans isomerase A OS=Homo sapiens OX=9606 GN=PPIA PE=1 SV=2	18.012	7	6.6413	4	4	4	27.3	0	1	0	2	1	3	20.821	21.5367	20.8974	23.0711	22.3466	22.9527	20.6617	21.1057	20.4162	22.0562	21.0718	21.7171	-0.887176	21.1714	0.0270315	0.142233				22.1764	19.2282	19.117	19.3007	17.4991	18.2148	17.5755	19.7492	19.0246	19.6308	21.5202	21.9225	21.3239	20.6617
O00264;O15173	Membrane-associated progesterone receptor component 1	PGRMC1	sp|O00264|PGRC1_HUMAN Membrane-associated progesterone receptor component 1 OS=Homo sapiens OX=9606 GN=PGRMC1 PE=1 SV=3	21.671	2	9.888	5	5	5	30.3	1	1	2	1	2	2	22.1953	22.053	21.9834	21.2636	23.2809	21.814	21.6986	21.3409	21.4899	21.2229	21.7662	21.4012	0.0463615	21.4866	0.838357	0.90909				22.6368	20.3692	18.7674	19.9442	19.1953	19.0531	18.9834	18.2635	20.2809	18.814	21.8942	21.2292	21.4572	21.6986
Q9H3N1	Thioredoxin-related transmembrane protein 1	TMX1	sp|Q9H3N1|TMX1_HUMAN Thioredoxin-related transmembrane protein 1 OS=Homo sapiens OX=9606 GN=TMX1 PE=1 SV=1	31.791	1	17.708	5	5	5	19.6	1	1	3	2	3	1	22.1001	22.297	22.0287	21.4627	22.279	21.7898	20.9422	20.7203	20.8288	20.838	20.7658	20.3981	0.16312	20.7489	0.516338	0.693166				21.433	18.4172	16.1028	18.4949	18.4716	18.67	18.5693	17.6249	18.5773	18.0881	20.7854	20.681	20.7874	20.9422
P55769	NHP2-like protein 1	NHP2L1	sp|P55769|NH2L1_HUMAN NHP2-like protein 1 OS=Homo sapiens OX=9606 GN=SNU13 PE=1 SV=3	14.173	1	9.915	4	4	4	28.1	2	3	3	1	1	2	21.4742	23.6056	22.7832	NA	20.479	21.3275	21.4798	22.645	22.0775	17.3919	20.5264	21.0661	2.40595	20.8644	0.032876	0.152838				21.7125	19.0985	NA	16.9261	18.4742	20.2205	19.3168	NA	17.479	18.3275	21.7772	NA	19.8942	21.4798
P60468	Protein transport protein Sec61 subunit beta	SEC61B	sp|P60468|SC61B_HUMAN Protein transport protein Sec61 subunit beta OS=Homo sapiens OX=9606 GN=SEC61B PE=1 SV=2	9.9743	1	15.818	3	3	3	30.2	2	2	2	1	2	1	23.6059	23.6965	23.4848	22.3059	22.695	22.2346	23.8319	23.4405	23.1916	22.5863	22.4274	22.1642	1.09533	22.9403	0.0010244	0.036506				23.4955	19.5948	19.6628	19.9819	21.021	21.1115	20.8998	19.7209	20.1101	19.6496	22.0299	22.5936	22.2369	23.8319
Q07021	Complement component 1 Q subcomponent-binding protein, mitochondrial	C1QBP	sp|Q07021|C1QBP_HUMAN Complement component 1 Q subcomponent-binding protein, mitochondrial OS=Homo sapiens OX=9606 GN=C1QBP PE=1 SV=1	31.362	1	5.2092	2	2	2	9.6	1	2	3	0	2	2	21.0601	23.6065	23.3957	21.8761	22.6944	23.3965	21.8203	23.3616	23.2693	22.2433	22.6387	23.2511	0.10602	22.764	0.820112	0.900347				19.1775	16.1414	18.1042	16.3311	16.1875	16.7114	16.5571	18.1756	16.4166	16.143	21.9154	22.7446	22.6049	21.8203
CON__sp|E1BF81|CBG_BOVIN	Corticosteroid-binding globulin	SERPINA6	sp|E1BF81|CBG_BOVIN Corticosteroid-binding globulin OS=Bos taurus GN=SERPINA6 PE=3 SV=1	45.102	1	2.7051	3	3	3	6.7	2	1	2	0	3	1	21.6662	21.4587	21.7092	21.1378	21.6376	21.5497	NA	NA	NA	NA	NA	NA					+		+	20.272	16.6022	16.9072	17.403	17.2739	17.0663	17.3169	16.7454	17.2453	17.1574	NA	NA	NA	NA
P50454	Serpin H1	SERPINH1	sp|P50454|SERPH_HUMAN Serpin H1 OS=Homo sapiens OX=9606 GN=SERPINH1 PE=1 SV=2	46.44	1	10.951	2	2	2	5.7	2	1	2	0	2	1	20.8636	20.7819	20.8389	19.7245	20.5372	19.5242	20.5392	20.0063	20.1403	19.4116	19.7068	19.7662	0.600438	19.9284	0.0996944	0.280145				19.5113	16.429	16.8339	17.3122	16.34	16.2583	16.3154	15.201	16.0136	15.0007	20.2712	21.2864	20.9642	20.5392
O43237	Cytoplasmic dynein 1 light intermediate chain 2	DYNC1LI2	sp|O43237|DC1L2_HUMAN Cytoplasmic dynein 1 light intermediate chain 2 OS=Homo sapiens OX=9606 GN=DYNC1LI2 PE=1 SV=1	54.099	1	8.5612	4	4	4	11	0	2	1	1	1	1	20.6149	20.743	21.0823	21.0336	21.6598	21.2716	20.2877	20.4945	20.878	20.7273	21.0232	20.7768	-0.289055	20.6979	0.301385	0.512808				20.0481	17.0687	17.0711	18.1305	15.9144	16.0425	16.3818	16.3331	16.9595	16.5711	20.8988	21.9559	21.5994	20.2877
P56182	Ribosomal RNA processing protein 1 homolog A	RRP1	sp|P56182|RRP1_HUMAN Ribosomal RNA processing protein 1 homolog A OS=Homo sapiens OX=9606 GN=RRP1 PE=1 SV=1	52.839	1	26.671	4	4	4	9.3	2	4	3	0	1	0	21.9952	22.6428	21.0905	NA	20.1705	20.3551	20.4491	21.8258	20.2902	17.5409	19.3733	19.6328	2.00602	19.852	0.0203399	0.127572				19.5108	16.7478	12.4333	13.5628	17.3513	17.999	16.4466	NA	15.5267	15.7112	20.5356	18.4312	18.594	20.4491
CON__sp|P02662|CASA1_BOVIN	Alpha-S1-casein	CSN1S1	sp|P02662|CASA1_BOVIN Alpha-S1-casein OS=Bos taurus GN=CSN1S1 PE=1 SV=2	24.529	1	13.86	3	3	3	16.8	0	1	1	7	1	1	19.1631	19.6343	20.0952	24.3386	20.3378	20.378	NA	NA	NA	NA	NA	NA					+		+	17.2263	13.4163	15.9406	16.9775	15.8412	16.3124	16.7733	17.1196	17.0159	17.0561	NA	NA	NA	NA
Q9Y3Y2	Chromatin target of PRMT1 protein	CHTOP	sp|Q9Y3Y2|CHTOP_HUMAN Chromatin target of PRMT1 protein OS=Homo sapiens OX=9606 GN=CHTOP PE=1 SV=2	26.396	1	5.1971	2	2	2	10.5	1	2	3	1	2	1	21.1418	21.6833	22.1107	21.2412	21.6959	21.3612	21.3347	21.381	21.946	21.5341	21.4741	21.3031	0.116771	21.4955	0.623412	0.778272				21.4968	18.0313	17.8277	18.5056	17.9719	18.5134	18.9408	18.0713	18.526	18.1912	21.0701	21.7743	21.3085	21.3347
CON__sp|Q9TT36|THBG_BOVIN;P05543	Thyroxine-binding globulin	SERPINA7	sp|Q9TT36|THBG_BOVIN Thyroxine-binding globulin OS=Bos taurus GN=SERPINA7 PE=2 SV=1	46.017	2	4.9782	4	4	4	10.7	1	3	2	1	2	2	21.9878	22.0951	21.5646	21.2619	21.7147	22.3361	NA	NA	NA	NA	NA	NA					+		+	20.6016	17.4954	16.7161	17.6373	17.5954	17.7028	17.1722	16.8695	17.3224	17.9438	NA	NA	NA	NA
Q9NP97;Q8TF09	Dynein light chain roadblock-type 1;Dynein light chain roadblock-type 2	DYNLRB1;DYNLRB2	sp|Q9NP97|DLRB1_HUMAN Dynein light chain roadblock-type 1 OS=Homo sapiens OX=9606 GN=DYNLRB1 PE=1 SV=3;sp|Q8TF09|DLRB2_HUMAN Dynein light chain roadblock-type 2 OS=Homo sapiens OX=9606 GN=DYNLRB2 PE=1 SV=1	10.921	2	4.4084	3	3	3	21.9	0	2	2	2	1	1	21.45	23.0039	20.4811	20.975	21.3292	21.8467	21.6011	22.1348	20.9577	22.4247	21.7104	21.5857	-0.342422	21.7357	0.367158	0.575704				23.2288	20.6353	21.2665	21.0321	18.865	20.419	17.8961	18.39	18.7442	19.2617	22.0368	23.0759	22.2691	21.6011
P55081	Microfibrillar-associated protein 1	MFAP1	sp|P55081|MFAP1_HUMAN Microfibrillar-associated protein 1 OS=Homo sapiens OX=9606 GN=MFAP1 PE=1 SV=2	51.958	1	4.5301	3	3	3	8	1	2	2	0	2	2	20.313	21.6416	21.0665	20.5559	21.4692	21.2599	20.0904	20.2308	20.2477	19.7425	20.0278	20.0457	0.250985	20.0642	0.401405	0.600576				18.5128	15.42	14.7254	16.1164	15.379	15.9495	16.979	14.9069	15.7368	15.3173	19.7659	20.0581	20.2473	20.0904
P10412	Histone H1.4	HIST1H1E	sp|P10412|H14_HUMAN Histone H1.4 OS=Homo sapiens OX=9606 GN=H1-4 PE=1 SV=2	21.865	1	10.951	13	2	2	35.2	2	2	1	1	1	2	26.5779	27.631	20.5072	20.542	21.4221	27.0814	25.8646	26.255	25.4811	25.9795	26.304	26.5339	-0.405551	26.0697	0.126561	0.320676				26.1456	18.8502	23.4209	23.5023	23.408	24.461	17.3373	17.3721	18.2522	23.9115	27.0423	27.1465	26.2781	25.8646
Q8IX01	SURP and G-patch domain-containing protein 2	SUGP2	sp|Q8IX01|SUGP2_HUMAN SURP and G-patch domain-containing protein 2 OS=Homo sapiens OX=9606 GN=SUGP2 PE=1 SV=2	120.21	1	4.6591	5	5	5	5.3	3	4	1	0	2	1	22.1324	22.2153	21.4134	20.9631	21.4915	21.5166	21.0586	20.4999	20.1983	20.0281	20.3957	20.1328	0.400062	20.3856	0.244015	0.454621				17.5191	13.5106	15.0805	14.0241	15.2955	15.5801	15.8899	14.4346	15.968	13.7216	19.8579	20.4397	19.9455	21.0586
P14625;Q58FF3	Endoplasmin	HSP90B1	sp|P14625|ENPL_HUMAN Endoplasmin OS=Homo sapiens OX=9606 GN=HSP90B1 PE=1 SV=1	92.468	2	4.971	8	6	6	9	3	0	1	3	2	0	21.4646	21.5381	20.9954	21.9614	21.3707	21.0617	20.5787	20.0781	20.4294	20.9852	20.0362	20.4508	-0.128687	20.4264	0.709244	0.836161				17.2528	15.5292	13.9947	15.091	14.2287	14.7805	15.6735	16.1738	16.0488	15.7398	20.3292	20.4508	20.0877	20.5787
Q96SB4	SRSF protein kinase 1	SRPK1	sp|Q96SB4|SRPK1_HUMAN SRSF protein kinase 1 OS=Homo sapiens OX=9606 GN=SRPK1 PE=1 SV=2	74.324	1	6.9199	3	3	3	7.3	0	1	1	3	2	3	20.4281	19.9207	22.7395	22.1826	23.0078	22.5053	21.4405	21.0066	21.3613	21.8534	21.6762	22.0974	-0.606178	21.5726	0.0233941	0.13421				18.609	15.7614	15.2774	15.3065	15.0996	15.1133	15.2038	15.4601	15.67	15.8367	21.8439	21.7502	21.2349	21.4405
CON__tr|E1BNR0|E1BNR0_BOVIN	Uncharacterized protein	APOB	tr|E1BNR0|E1BNR0_BOVIN Uncharacterized protein OS=Bos taurus GN=APOB PE=1 SV=2	515.75	1	6.0155	7	7	7	1.8	2	2	5	0	0	0	21.3412	21.7771	22.0165	20.7435	21.5995	21.2188	NA	NA	NA	NA	NA	NA					+		+	16.3161	13.1158	12.8721	13.7628	12.8346	13.3277	13.3971	12.5954	13.2694	12.7478	NA	NA	NA	NA
Q5JNZ5;P62854	Putative 40S ribosomal protein S26-like 1;40S ribosomal protein S26	RPS26P11;RPS26	sp|Q5JNZ5|RS26L_HUMAN Putative 40S ribosomal protein S26-like 1 OS=Homo sapiens OX=9606 GN=RPS26P11 PE=5 SV=1;sp|P62854|RS26_HUMAN 40S ribosomal protein S26 OS=Homo sapiens OX=9606 GN=RPS26 PE=1 SV=3	13.002	2	3.136	2	2	2	16.5	2	2	3	1	2	1	22.4038	22.1048	22.5989	20.8958	21.8858	21.0577	21.7445	21.0899	21.2996	21.8027	21.2062	20.426	0.233032	21.2615	0.553934	0.722602				21.7124	19.1977	16.3023	16.9262	19.6474	18.743	18.6748	18.5739	18.7257	16.9597	21.4913	20.4444	20.3146	21.7445
Q14692	Ribosome biogenesis protein BMS1 homolog	BMS1	sp|Q14692|BMS1_HUMAN Ribosome biogenesis protein BMS1 homolog OS=Homo sapiens OX=9606 GN=BMS1 PE=1 SV=1	145.81	1	11.812	8	8	8	7.7	1	4	4	0	0	1	20.9875	22.6716	22.0894	17.5103	19.7482	22.8583	21.1331	22.2462	22.0725	19.2886	19.3785	20.5112	2.09116	20.7717	0.00200958	0.0403977				18.8416	16.6985	13.367	13.656	15.1524	16.0952	16.1997	11.8379	14.0758	17.0673	21.3356	20.301	19.6183	21.1331
Q14241	Elongin-A	TCEB3	sp|Q14241|ELOA1_HUMAN Elongin-A OS=Homo sapiens OX=9606 GN=ELOA PE=1 SV=2	89.908	1	6.2017	5	5	5	7.8	1	1	1	1	2	1	21.9151	21.4065	20.6224	21.1313	21.9739	21.2393	20.2578	20.0522	20.553	20.5536	20.4439	20.0706	-0.0684027	20.3218	0.819742	0.900347				18.5509	15.9854	14.7928	16.4169	15.7638	15.4351	15.4129	13.9217	15.9941	14.4611	20.4983	20.779	20.397	20.2578
Q8N9T8	Protein KRI1 homolog	KRI1	sp|Q8N9T8|KRI1_HUMAN Protein KRI1 homolog OS=Homo sapiens OX=9606 GN=KRI1 PE=1 SV=3	82.597	1	3.5729	3	3	3	5.4	1	2	3	0	3	2	21.7054	22.1213	21.9424	21.0213	21.661	21.0889	20.913	21.042	20.932	20.3919	20.5242	20.3208	0.55001	20.6873	0.0415538	0.168689				19.4072	16.1696	14.863	15.6841	16.4752	16.8662	16.8322	15.8744	16.4938	15.8605	20.3066	20.0277	19.7823	20.913
Q13123	Protein Red	IK	sp|Q13123|RED_HUMAN Protein Red OS=Homo sapiens OX=9606 GN=IK PE=1 SV=3	65.601	1	5.0723	6	6	6	11.1	0	1	3	3	4	1	21.3693	21.8221	21.4028	21.2367	21.3018	20.7462	20.7043	20.7681	20.2091	20.5535	20.5472	20.319	0.0872506	20.5169	0.755921	0.865171				19.9395	16.4993	16.4209	16.7958	16.9099	17.2175	16.9434	16.7773	16.8424	16.2868	20.4388	20.8547	20.0552	20.7043
Q9HCG8	Pre-mRNA-splicing factor CWC22 homolog	CWC22	sp|Q9HCG8|CWC22_HUMAN Pre-mRNA-splicing factor CWC22 homolog OS=Homo sapiens OX=9606 GN=CWC22 PE=1 SV=3	105.47	1	5.7436	3	3	3	4.7	3	2	1	1	2	1	21.6674	21.9276	21.3466	20.7253	21.6461	21.2179	20.7469	20.5892	20.1619	20.2092	20.3834	19.824	0.360455	20.3191	0.273428	0.481724				16.6895	15.9472	NA	15.0169	14.1752	14.3185	13.8871	14.2917	13.7744	14.0983	20.5819	NA	20.6137	20.7469
P31930	Cytochrome b-c1 complex subunit 1, mitochondrial	UQCRC1	sp|P31930|QCR1_HUMAN Cytochrome b-c1 complex subunit 1, mitochondrial OS=Homo sapiens OX=9606 GN=UQCRC1 PE=1 SV=3	52.645	1	7.526	4	4	4	10.6	1	4	4	0	2	1	22.1454	23.0462	23.1296	20.5402	21.6008	20.5752	20.7778	21.686	21.9301	20.2112	20.6585	20.126	1.1327	20.8983	0.0141317	0.109662				19.1498	17.0011	15.3755	15.0096	16.7179	17.1545	17.4381	15.9552	14.2321	15.9903	20.937	19.8904	19.0062	20.7778
P36542	ATP synthase subunit gamma, mitochondrial	ATP5C1	sp|P36542|ATPG_HUMAN ATP synthase subunit gamma, mitochondrial OS=Homo sapiens OX=9606 GN=ATP5F1C PE=1 SV=1	32.996	1	4.0841	3	3	3	10.7	2	3	2	1	2	0	22.2774	22.116	22.2987	21.2359	22.6791	19.2003	21.8243	21.4602	21.7002	21.1969	21.897	21.1126	0.259415	21.5319	0.351644	0.55842				21.4148	18.4246	18.0258	18.1279	18.577	18.4156	18.5983	17.5354	18.9787	15.4998	21.4904	21.661	20.7379	21.8243
P31151;Q86SG5	Protein S100-A7;Protein S100-A7A	S100A7;S100A7A	sp|P31151|S10A7_HUMAN Protein S100-A7 OS=Homo sapiens OX=9606 GN=S100A7 PE=1 SV=4;sp|Q86SG5|S1A7A_HUMAN Protein S100-A7A OS=Homo sapiens OX=9606 GN=S100A7A PE=1 SV=3	11.471	2	7.12	6	6	6	35.6	0	1	0	0	0	2	18.3156	22.0802	21.6472	21.9795	21.1413	21.8368	19.0926	20.9935	20.4986	21.1584	20.0933	21.1813	-0.616096	20.5029	0.300346	0.512808				21.9583	20.5036	19.5302	18.1859	15.5082	18.5505	18.2064	18.4748	17.0698	18.3941	23.4631	22.6494	20.6863	19.0926
Q13867	Bleomycin hydrolase	BLMH	sp|Q13867|BLMH_HUMAN Bleomycin hydrolase OS=Homo sapiens OX=9606 GN=BLMH PE=1 SV=1	52.562	1	14.224	7	7	7	16.5	0	1	0	3	4	0	NA	21.3535	18.5021	23.64	24.2402	19.6853	17.9014	20.8215	19.148	22.9679	22.4305	20.1395	-2.55566	20.5681	0.0279638	0.143313				19.3405	15.1126	14.4069	17.0404	NA	15.5971	13.8016	17.6698	17.3504	14.9848	20.4432	20.1616	22.8459	NA
Q99832	T-complex protein 1 subunit eta	CCT7	sp|Q99832|TCPH_HUMAN T-complex protein 1 subunit eta OS=Homo sapiens OX=9606 GN=CCT7 PE=1 SV=2	59.366	1	2.6715	2	2	2	4.1	1	1	1	1	2	1	21.6505	20.4231	21.4537	21.2888	22.1678	21.5663	21.4321	20.4574	20.9012	21.1035	21.4754	21.0465	-0.278213	21.0693	0.384247	0.58495				18.5626	15.6505	15.8783	16.2257	15.2328	15.4688	14.7971	15.0748	15.7947	15.3069	21.3137	21.943	21.6922	21.4321
O75955	Flotillin-1	FLOT1	sp|O75955|FLOT1_HUMAN Flotillin-1 OS=Homo sapiens OX=9606 GN=FLOT1 PE=1 SV=3	47.355	1	5.6452	2	2	2	4.9	2	2	1	0	1	1	20.2425	21.1271	19.8018	18.8935	19.3322	NA	19.8158	20.1056	19.8648	19.4498	19.264	16.8756	1.39894	19.2293	0.0930451	0.270175				18.859	16.7619	16.4937	15.9874	15.4876	16.3722	15.0469	14.1386	14.5773	NA	20.7961	21.1435	19.765	19.8158
Q5BKY9;Q8N9E0	Protein FAM133B;Protein FAM133A	FAM133B;FAM133A	sp|Q5BKY9|F133B_HUMAN Protein FAM133B OS=Homo sapiens OX=9606 GN=FAM133B PE=1 SV=1;sp|Q8N9E0|F133A_HUMAN Protein FAM133A OS=Homo sapiens OX=9606 GN=FAM133A PE=1 SV=1	28.385	2	4.2739	3	3	3	11.7	1	2	3	0	1	1	23.0163	23.0301	21.3185	NA	20.7866	22.7143	22.7237	22.4824	23.0684	17.5611	22.2224	22.216	2.09167	21.7124	0.117234	0.311189				22.5584	19.8362	19.6807	20.253	19.8464	19.8602	18.1486	NA	17.6167	19.5444	22.1769	22.8445	22.775	22.7237
P63162;P14678	Small nuclear ribonucleoprotein-associated protein N;Small nuclear ribonucleoprotein-associated proteins B and B	SNRPN;SNRPB	sp|P63162|RSMN_HUMAN Small nuclear ribonucleoprotein-associated protein N OS=Homo sapiens OX=9606 GN=SNRPN PE=1 SV=1;sp|P14678|RSMB_HUMAN Small nuclear ribonucleoprotein-associated proteins B and B OS=Homo sapiens OX=9606 GN=SNRPB PE=1 SV=2	24.614	2	2.3795	2	2	2	9.2	2	2	2	1	2	3	20.8953	21.1916	22.3057	21.234	22.371	21.8894	21.4146	21.2355	22.0748	21.8423	22.0392	21.7717	-0.309475	21.7297	0.260119	0.469232				20.8521	17.8023	NA	18.3439	16.8952	17.1916	18.3057	17.234	18.371	17.8893	21.5436	NA	21.8686	21.4146
O94906	Pre-mRNA-processing factor 6	PRPF6	sp|O94906|PRP6_HUMAN Pre-mRNA-processing factor 6 OS=Homo sapiens OX=9606 GN=PRPF6 PE=1 SV=1	106.92	1	19.349	5	5	5	6	3	3	1	1	2	1	22.1956	21.6246	21.3374	20.3127	21.483	21.0042	21.1292	20.2101	20.2442	20.8029	20.5834	20.5297	-0.110825	20.5833	0.74112	0.856991				17.1411	12.9054	14.2266	13.5298	15.5263	15.1387	14.0326	14.5054	14.4418	13.349	19.9018	20.7755	19.7679	21.1292
Q5SSJ5	Heterochromatin protein 1-binding protein 3	HP1BP3	sp|Q5SSJ5|HP1B3_HUMAN Heterochromatin protein 1-binding protein 3 OS=Homo sapiens OX=9606 GN=HP1BP3 PE=1 SV=1	61.206	1	4.1511	3	3	3	3.4	1	1	1	1	2	1	19.3251	21.1757	21.4773	20.4457	21.1124	21.3912	19.6447	20.2714	20.3554	20.155	20.1927	20.6452	-0.240434	20.2107	0.485378	0.667608				18.6908	16.4351	15.9154	15.8715	14.6813	15.3688	15.9702	14.5216	15.0987	15.5413	21.5683	21.1532	20.971	19.6447
Q3KQU3	MAP7 domain-containing protein 1	MAP7D1	sp|Q3KQU3|MA7D1_HUMAN MAP7 domain-containing protein 1 OS=Homo sapiens OX=9606 GN=MAP7D1 PE=1 SV=1	92.819	1	5.4803	4	4	4	5.5	2	0	0	0	1	1	21.7916	21.3177	21.4814	19.6811	21.3107	20.7316	20.8774	20.2725	20.3003	20.3017	20.6064	20.1656	0.125503	20.4207	0.68306	0.82237				19.5274	16.7303	16.2939	17.4466	16.5821	16.1083	16.272	14.4716	16.1013	15.5221	20.8945	21.5234	21.0616	20.8774
P07919;A0A096LP55	Cytochrome b-c1 complex subunit 6, mitochondrial	UQCRH	sp|P07919|QCR6_HUMAN Cytochrome b-c1 complex subunit 6, mitochondrial OS=Homo sapiens OX=9606 GN=UQCRH PE=1 SV=2	10.739	2	6.7184	3	3	3	36.3	1	2	2	1	1	2	21.8426	23.4901	23.0549	21.934	22.1383	22.4036	21.3782	21.9817	21.8169	21.0552	20.7136	21.1822	0.741889	21.3546	0.0178855	0.1215				22.0972	19.8288	16.0445	16.3885	19.058	19.7349	19.2436	18.8386	18.933	18.5863	21.6917	19.7365	19.9339	21.3782
P17812	CTP synthase 1	CTPS1	sp|P17812|PYRG1_HUMAN CTP synthase 1 OS=Homo sapiens OX=9606 GN=CTPS1 PE=1 SV=2	66.69	1	4.491	4	4	4	6.6	1	2	2	1	4	1	21.0358	22.0501	21.8217	21.36	22.9647	21.3533	21.0739	20.9538	20.7166	20.5971	21.5512	20.4676	0.0428043	20.8933	0.901485	0.944165				20.0037	15.7116	16.3271	16.9154	16.1289	17.1432	16.9147	16.4532	18.0579	16.4464	20.2886	20.6396	20.3496	21.0739
Q7Z5Y7	BTB/POZ domain-containing protein KCTD20	KCTD20	sp|Q7Z5Y7|KCD20_HUMAN BTB/POZ domain-containing protein KCTD20 OS=Homo sapiens OX=9606 GN=KCTD20 PE=1 SV=1	47.48	1	4.2842	3	3	3	11.5	1	0	1	0	2	2	20.1139	20.1203	21.4413	20.2829	21.0916	21.6256	19.4696	19.1654	20.1033	19.4189	20.1269	20.5495	-0.452363	19.8056	0.33383	0.540479				20.3982	17.7954	17.4982	18.3949	15.866	15.8724	17.1934	16.035	16.8438	17.3776	21.1382	21.1271	21.2787	19.4696
Q13423	NAD(P) transhydrogenase, mitochondrial	NNT	sp|Q13423|NNTM_HUMAN NAD(P) transhydrogenase, mitochondrial OS=Homo sapiens OX=9606 GN=NNT PE=1 SV=3	113.89	1	4.8511	4	4	4	4.3	1	3	2	2	2	0	20.5474	21.3333	21.605	19.7615	21.1877	19.5458	20.6189	20.2167	20.3363	20.2014	20.043	19.5049	0.474148	20.1535	0.177311	0.391177				18.1246	16.0544	14.8632	12.4428	14.6558	15.4641	15.6122	13.7569	15.3384	13.4976	20.8805	20.3438	NA	20.6189
P04637	Cellular tumor antigen p53	TP53	sp|P04637|P53_HUMAN Cellular tumor antigen p53 OS=Homo sapiens OX=9606 GN=TP53 PE=1 SV=4	43.653	1	7.9518	5	5	5	13.7	1	3	2	1	1	1	21.6089	22.4638	22.4717	20.8143	21.3535	20.2293	21.9249	22.0606	22.1519	21.2737	21.1884	20.2515	1.14128	21.4752	0.00636107	0.0733394				20.5695	17.5345	16.5238	16.9905	17.439	18.2939	18.3018	16.6443	17.1836	16.0594	21.7045	21.3216	20.903	21.9249
P60174	Triosephosphate isomerase	TPI1	sp|P60174|TPIS_HUMAN Triosephosphate isomerase OS=Homo sapiens OX=9606 GN=TPI1 PE=1 SV=4	26.669	1	11.435	4	4	4	19.7	1	1	0	2	3	1	20.8976	22.3558	NA	22.489	23.1617	20.9405	20.7283	21.105	17.7455	21.6358	22.3525	20.6925	-1.70068	20.7099	0.098278	0.278159				19.3754	17.5913	15.7247	NA	16.81	16.7192	NA	17.3318	16.2092	16.2856	21.1599	21.1885	NA	20.7283
Q9Y6C9	Mitochondrial carrier homolog 2	MTCH2	sp|Q9Y6C9|MTCH2_HUMAN Mitochondrial carrier homolog 2 OS=Homo sapiens OX=9606 GN=MTCH2 PE=1 SV=1	33.331	1	12.275	4	4	4	19.5	2	2	4	1	1	1	22.0308	23.1954	23.4275	20.529	21.8006	22.2747	21.6024	22.5997	22.4536	20.8583	20.5384	21.3045	1.31816	21.5595	0.00483334	0.0625132				18.9286	15.929	14.1602	NA	15.401	16.9411	16.999	14.7047	15.3436	15.6075	21.3847	19.9442	NA	21.6024
P13639	Elongation factor 2	EEF2	sp|P13639|EF2_HUMAN Elongation factor 2 OS=Homo sapiens OX=9606 GN=EEF2 PE=1 SV=4	95.337	1	3.616	4	3	3	5.4	0	1	1	2	2	1	20.5975	21.1463	20.7972	21.7068	21.3183	21.6236	20.176	20.3012	20.0347	21.4007	20.4192	20.9071	-0.738372	20.5398	0.0507758	0.187775				18.0084	15.1053	14.6684	15.0475	14.1356	14.6753	14.3103	15.0496	14.9972	15.1918	20.7104	20.9156	20.5163	20.176
Q13895	Bystin	BYSL	sp|Q13895|BYST_HUMAN Bystin OS=Homo sapiens OX=9606 GN=BYSL PE=1 SV=3	49.601	1	8.4402	3	3	3	11	1	3	3	1	1	2	21.7761	22.6936	22.1737	20.3858	21.5291	21.6279	21.6827	21.5367	21.7364	20.8225	20.9335	21.2261	0.65792	21.323	0.0133455	0.107865				16.4971	14.4964	NA	16.0415	14.9656	16.4971	15.8178	15.742	15.332	14.963	20.7425	NA	20.4052	21.6827
O43395	U4/U6 small nuclear ribonucleoprotein Prp3	PRPF3	sp|O43395|PRPF3_HUMAN U4/U6 small nuclear ribonucleoprotein Prp3 OS=Homo sapiens OX=9606 GN=PRPF3 PE=1 SV=2	77.528	1	2.8508	3	3	3	5.1	2	2	1	1	1	1	21.4181	21.5056	20.6213	18.401	20.522	19.9919	20.1941	20.9087	20.1202	19.2385	19.9047	20.1058	0.657999	20.0787	0.126562	0.320676				17.8618	14.0511	16.1028	14.3215	15.8353	15.0045	13.8774	13.3566	13.7191	14.9475	19.9717	21.0693	19.4696	20.1941
Q59GN2;P62891	Putative 60S ribosomal protein L39-like 5;60S ribosomal protein L39	RPL39P5;RPL39	sp|Q59GN2|R39L5_HUMAN Putative 60S ribosomal protein L39-like 5 OS=Homo sapiens OX=9606 GN=RPL39P5 PE=5 SV=2;sp|P62891|RL39_HUMAN 60S ribosomal protein L39 OS=Homo sapiens OX=9606 GN=RPL39 PE=1 SV=2	6.3225	2	4.5384	1	1	1	19.6	2	1	2	2	1	1	24.7632	25.2012	24.3983	24.3127	24.4517	23.3832	NA	NA	NA	NA	NA	NA							+	27.5931	23.5746	23.883	24.8675	24.7632	25.2012	24.3983	24.3127	24.4517	23.3832	NA	NA	NA	NA
Q07666;Q5VWX1	KH domain-containing, RNA-binding, signal transduction-associated protein 1	KHDRBS1	sp|Q07666|KHDR1_HUMAN KH domain-containing, RNA-binding, signal transduction-associated protein 1 OS=Homo sapiens OX=9606 GN=KHDRBS1 PE=1 SV=1	48.227	2	9.0186	3	3	3	7.4	1	2	2	2	1	1	22.7417	22.8243	23.0473	23.0926	22.8847	22.6919	21.9003	21.5499	21.8783	22.3598	21.5819	21.6248	-0.0793036	21.8158	0.766008	0.868269				22.031	18.7492	18.6627	18.8901	18.8111	18.8863	19.027	19.0117	18.9404	18.7266	21.5794	21.9346	21.6454	21.9003
P62841	40S ribosomal protein S15	RPS15	sp|P62841|RS15_HUMAN 40S ribosomal protein S15 OS=Homo sapiens OX=9606 GN=RPS15 PE=1 SV=2	17.04	1	2.7346	2	2	2	11.7	2	1	1	2	1	1	21.0024	21.0677	20.7933	20.4826	20.9733	21.408	21.1275	20.5923	20.3673	20.7173	20.5016	21.1797	-0.10387	20.7476	0.745861	0.858671				21.5606	18.4533	18.0284	19.4007	18.195	18.2604	17.9859	17.6752	18.1659	18.6006	20.9633	21.2157	21.4826	21.1275
Q15046	Lysine--tRNA ligase	KARS	sp|Q15046|SYK_HUMAN Lysine--tRNA ligase OS=Homo sapiens OX=9606 GN=KARS1 PE=1 SV=3	68.047	1	4.8835	3	3	3	5.9	2	3	1	1	0	2	21.8684	20.9847	NA	21.5217	NA	21.8764	21.1697	20.8557	16.5548	20.7866	17.6491	20.9103	-0.255274	19.6544	0.860502	0.922891				18.8406	14.6564	15.9993	16.6481	16.5556	14.9512	NA	16.1922	NA	16.1463	20.6129	21.4168	20.7109	21.1697
O15357	Phosphatidylinositol 3,4,5-trisphosphate 5-phosphatase 2	INPPL1	sp|O15357|SHIP2_HUMAN Phosphatidylinositol 3,4,5-trisphosphate 5-phosphatase 2 OS=Homo sapiens OX=9606 GN=INPPL1 PE=1 SV=2	138.6	1	13.7	6	6	6	5.8	1	0	1	0	1	1	19.8178	NA	18.8739	18.5572	21.6136	21.0322	19.7036	17.4206	19.1083	19.2496	19.9913	20.2897	-1.0994	19.2938	0.141205	0.340631				15.2749	12.6816	15.0159	14.0582	12.1981	NA	12.8078	12.4911	13.4665	14.9661	20.1255	20.5409	20.9174	19.7036
Q15061	WD repeat-containing protein 43	WDR43	sp|Q15061|WDR43_HUMAN WD repeat-containing protein 43 OS=Homo sapiens OX=9606 GN=WDR43 PE=1 SV=3	74.89	1	6.392	3	3	3	5.6	1	3	2	0	0	2	20.0397	22.8407	22.1737	18.9832	20.3263	20.9057	20.1321	21.6507	21.1985	19.319	19.9177	20.1459	1.19955	20.394	0.0317577	0.152838				18.1428	16.2346	14.2603	13.6804	14.8303	16.2732	15.7044	13.7738	15.1168	14.9175	21.8108	20.7988	18.6438	20.1321
Q15428	Splicing factor 3A subunit 2	SF3A2	sp|Q15428|SF3A2_HUMAN Splicing factor 3A subunit 2 OS=Homo sapiens OX=9606 GN=SF3A2 PE=1 SV=2	49.255	1	6.7594	2	2	2	5.2	2	1	2	2	1	1	21.6317	21.5231	21.6913	21.2315	21.937	21.2158	21.2339	20.7181	20.9836	21.108	21.2283	20.6202	-0.00698973	20.982	0.979589	0.984613				20.8326	15.8723	17.8138	17.9379	17.8244	17.7157	17.8839	17.4241	18.1297	17.4085	20.759	21.771	20.7416	21.2339
Q15369	Elongin-C	TCEB1	sp|Q15369|ELOC_HUMAN Elongin-C OS=Homo sapiens OX=9606 GN=ELOC PE=1 SV=1	12.473	1	3.6957	2	2	2	20.5	2	1	1	0	1	2	21.8736	21.9529	21.6354	20.5152	21.4686	21.8154	21.5647	21.9018	21.6498	21.023	21.3518	20.9625	0.59301	21.4089	0.023626	0.134223				22.0958	19.3512	19.0965	18.9401	19.0663	19.1455	18.828	17.7079	18.6612	19.0081	21.4099	21.9032	21.5385	21.5647
Q92576	PHD finger protein 3	PHF3	sp|Q92576|PHF3_HUMAN PHD finger protein 3 OS=Homo sapiens OX=9606 GN=PHF3 PE=1 SV=3	229.48	1	5.4122	7	7	7	3.7	2	2	2	0	2	2	21.5845	21.7248	21.0451	20.2552	21.6706	21.6072	19.9977	19.6821	19.6676	19.5158	19.8435	19.7045	0.0945468	19.7352	0.777613	0.873726				17.5537	13.4155	13.7226	14.0952	14.9698	15.1101	14.4304	13.6405	14.547	14.5631	19.7975	19.8215	19.2605	19.9977
Q14152	Eukaryotic translation initiation factor 3 subunit A	EIF3A	sp|Q14152|EIF3A_HUMAN Eukaryotic translation initiation factor 3 subunit A OS=Homo sapiens OX=9606 GN=EIF3A PE=1 SV=1	166.57	1	6.5217	7	7	7	7.6	0	1	1	4	5	0	22.4282	22.615	22.2728	23.2485	23.5653	22.0552	20.9766	21.8101	20.8066	22.2292	22.3904	20.8	-0.608787	21.5021	0.237387	0.450728				15.3295	12.6248	NA	11.3625	12.6618	16.7569	16.4149	12.4768	14.0396	11.6464	21.2138	NA	20.3037	20.9766
P62318	Small nuclear ribonucleoprotein Sm D3	SNRPD3	sp|P62318|SMD3_HUMAN Small nuclear ribonucleoprotein Sm D3 OS=Homo sapiens OX=9606 GN=SNRPD3 PE=1 SV=1	13.916	1	33.811	2	2	2	24.6	1	1	2	1	2	1	22.1636	21.5945	22.9042	21.42	23.167	21.5944	22.687	21.6424	22.135	22.0324	22.2269	21.8578	0.115763	22.0969	0.689148	0.822991				22.38	19.3206	17.6667	19.6256	19.5787	19.0096	19.4193	18.8351	19.5718	19.0094	22.1026	21.0278	22.1927	22.687
O95793;Q9NUL3	Double-stranded RNA-binding protein Staufen homolog 1	STAU1	sp|O95793|STAU1_HUMAN Double-stranded RNA-binding protein Staufen homolog 1 OS=Homo sapiens OX=9606 GN=STAU1 PE=1 SV=2	63.182	2	6.1158	4	4	4	7.5	2	1	2	0	4	1	21.1521	21.2342	21.0096	20.6674	21.9199	21.395	20.8341	20.8273	20.5462	20.9326	20.8454	20.7829	-0.117746	20.7948	0.611565	0.767148				18.1375	15.8721	15.2026	15.9568	14.803	14.246	14.0679	14.1298	16.0674	15.2468	20.9599	20.9189	20.8153	20.8341
Q9Y520	Protein PRRC2C	PRRC2C	sp|Q9Y520|PRC2C_HUMAN Protein PRRC2C OS=Homo sapiens OX=9606 GN=PRRC2C PE=1 SV=4	316.91	1	3.0164	3	3	2	1	1	1	1	2	2	2	21.5639	21.9968	21.0957	21.0678	21.9162	21.4384	21.691	21.0593	20.665	21.3101	20.4309	20.8617	0.270846	21.003	0.464664	0.652533				17.8476	13.8998	14.3981	14.3502	14.8635	15.2963	14.3953	14.3673	15.2157	14.738	20.3812	21.5449	20.6163	21.691
Q92804;P35637	TATA-binding protein-associated factor 2N;RNA-binding protein FUS	TAF15;FUS	sp|Q92804|RBP56_HUMAN TATA-binding protein-associated factor 2N OS=Homo sapiens OX=9606 GN=TAF15 PE=1 SV=1;sp|P35637|FUS_HUMAN RNA-binding protein FUS OS=Homo sapiens OX=9606 GN=FUS PE=1 SV=1	61.829	2	4.1326	3	3	3	5.7	2	2	2	0	0	1	21.6584	21.4763	21.4848	18.4924	20.3286	20.7339	21.6554	21.3601	21.1525	20.7003	20.1457	20.4764	0.948559	20.9151	0.00739387	0.0782783				19.2921	17.3655	15.5085	16.5359	16.489	16.1002	16.3022	13.5382	15.3745	15.4884	21.5626	20.889	20.6855	21.6554
P17480	Nucleolar transcription factor 1	UBTF	sp|P17480|UBF1_HUMAN Nucleolar transcription factor 1 OS=Homo sapiens OX=9606 GN=UBTF PE=1 SV=1	89.405	1	3.993	4	4	4	5.6	2	1	1	0	3	1	22.0381	22.144	21.1921	21.4759	22.1405	21.3124	21.0904	20.4286	20.8335	20.3994	20.7801	20.8644	0.102887	20.7327	0.721568	0.844342				19.2089	15.9389	16.0808	16.0955	16.1642	16.0616	16.1046	15.2933	16.19	16.2249	20.5989	21.3571	20.7152	21.0904
P82979	SAP domain-containing ribonucleoprotein	SARNP	sp|P82979|SARNP_HUMAN SAP domain-containing ribonucleoprotein OS=Homo sapiens OX=9606 GN=SARNP PE=1 SV=3	23.671	1	4.3695	2	2	2	9	2	1	1	2	0	2	21.7812	22.176	21.8341	22.4587	20.8018	22.1864	21.2777	21.2056	20.9749	22.0906	21.1347	21.4634	-0.410163	21.3578	0.185275	0.391753				21.4181	18.56	16.7744	18.0231	18.1963	18.591	18.2492	18.8737	17.2167	18.6014	21.3758	21.4499	21.2708	21.2777
P20248	Cyclin-A2	CCNA2	sp|P20248|CCNA2_HUMAN Cyclin-A2 OS=Homo sapiens OX=9606 GN=CCNA2 PE=1 SV=2	48.55	1	2.9344	3	3	3	7.2	2	1	2	1	2	2	21.8711	20.567	21.7143	21.0805	21.9767	20.496	21.4288	20.9351	21.1923	20.7735	20.9857	21.2748	0.174048	21.0984	0.493956	0.671163				19.634	16.6655	16.3188	14.8708	17.1056	15.1762	17.1294	16.4955	17.1637	15.1882	20.9558	20.9131	20.5618	21.4288
P25311	Zinc-alpha-2-glycoprotein	AZGP1	sp|P25311|ZA2G_HUMAN Zinc-alpha-2-glycoprotein OS=Homo sapiens OX=9606 GN=AZGP1 PE=1 SV=2	34.258	1	27.501	5	5	5	18.8	0	0	1	1	6	0	18.8603	NA	21.3903	21.2786	24.4957	20.0434	18.5637	18.8414	20.0908	21.4736	23.4471	19.0084	-2.14437	20.2375	0.0794773	0.246285				19.9227	17.9015	16.4495	16.2561	14.6904	NA	16.3316	15.9284	19.2046	15.8735	20.5566	19.5992	20.5525	18.5637
O95202	Mitochondrial proton/calcium exchanger protein	LETM1	sp|O95202|LETM1_HUMAN Mitochondrial proton/calcium exchanger protein OS=Homo sapiens OX=9606 GN=LETM1 PE=1 SV=1	83.353	1	9.7878	3	3	3	4.3	1	3	2	1	1	1	21.9684	21.8832	21.8889	21.3017	21.9129	21.3948	21.7793	21.1686	21.3361	21.1707	21.1508	20.9304	0.344046	21.256	0.180186	0.391753				19.6761	16.5999	16.4101	16.7354	16.683	16.5978	16.6035	16.0163	16.6276	16.1094	21.3182	21.7639	21.2733	21.7793
Q08188	Protein-glutamine gamma-glutamyltransferase E	TGM3	sp|Q08188|TGM3_HUMAN Protein-glutamine gamma-glutamyltransferase E OS=Homo sapiens OX=9606 GN=TGM3 PE=1 SV=4	76.631	1	10.438	8	8	8	12.3	0	0	0	5	5	0	NA	18.9245	17.0119	23.3717	23.865	NA	17.8245	16.0451	16.2157	22.758	22.2243	17.1145	-4.00381	18.697	0.0294667	0.145351				18.8819	15.675	13.2398	13.8875	NA	12.9357	11.69	17.5134	17.6642	NA	20.1498	15.9633	16.1381	NA
O43818	U3 small nucleolar RNA-interacting protein 2	RRP9	sp|O43818|U3IP2_HUMAN U3 small nucleolar RNA-interacting protein 2 OS=Homo sapiens OX=9606 GN=RRP9 PE=1 SV=1	51.84	1	9.7616	2	2	2	5.7	2	2	2	1	1	2	20.7227	22.5387	21.6986	20.388	20.4518	20.0478	20.5264	21.6728	21.1216	20.2278	19.812	20.3902	0.963597	20.6251	0.0292008	0.145351				18.9768	16.6765	14.5552	14.6746	15.7133	16.6636	16.392	14.9679	15.2234	15.5243	21.4773	19.7793	19.185	20.5264
P56192	Methionine--tRNA ligase, cytoplasmic	MARS	sp|P56192|SYMC_HUMAN Methionine--tRNA ligase, cytoplasmic OS=Homo sapiens OX=9606 GN=MARS1 PE=1 SV=2	101.11	1	3.5414	2	2	2	2.4	2	1	1	2	2	0	21.9963	21.8434	21.5332	20.8833	22.5202	21.0403	22.1508	21.4326	21.6901	21.5037	22.2189	21.3116	0.0797557	21.718	0.799328	0.888898				17.2282	14.7476	13.7327	14.3299	14.6708	14.6139	16.1757	15.5257	15.3112	15.6827	21.6706	22.2873	21.5543	22.1508
P04040	Catalase	CAT	sp|P04040|CATA_HUMAN Catalase OS=Homo sapiens OX=9606 GN=CAT PE=1 SV=3	59.755	1	33.286	9	9	9	20.1	0	0	0	5	7	0	NA	18.8208	20.2327	22.8337	23.9992	19.8991	17.8032	18.1629	18.7331	22.2434	23.1827	18.7558	-3.16096	19.8135	0.0203184	0.127572				19.2217	16.1129	15.4951	14.0787	NA	13.9629	15.3747	17.8425	17.6231	13.8665	19.6479	19.4672	18.1418	NA
CON__sp|Q29RQ1|CO7_BOVIN	Complement component C7	C7	sp|Q29RQ1|CO7_BOVIN Complement component C7 OS=Bos taurus GN=C7 PE=2 SV=1	93.089	1	2.3449	2	2	2	2.4	2	1	1	1	2	1	19.7978	19.7204	19.5666	19.0978	21.8008	19.9172	NA	NA	NA	NA	NA	NA					+		+	17.9814	15.4834	13.1663	15.8095	14.0699	13.9924	13.8387	13.3699	16.0729	14.1893	NA	NA	NA	NA
Q03164	Histone-lysine N-methyltransferase 2A	KMT2A	sp|Q03164|KMT2A_HUMAN Histone-lysine N-methyltransferase 2A OS=Homo sapiens OX=9606 GN=KMT2A PE=1 SV=5	431.76	1	8.8888	5	5	5	1.6	2	0	2	0	2	1	20.5389	21.061	21.1387	20.9686	22.2192	21.0173	20.7967	20.7613	20.3533	20.3256	20.6687	20.3408	0.192004	20.5411	0.489952	0.670371				16.5911	13.4268	13.7407	14.2779	13.2169	13.2893	13.8168	12.7244	14.1521	12.2107	20.6268	21.2381	20.7079	20.7967
P42704	Leucine-rich PPR motif-containing protein, mitochondrial	LRPPRC	sp|P42704|LPPRC_HUMAN Leucine-rich PPR motif-containing protein, mitochondrial OS=Homo sapiens OX=9606 GN=LRPPRC PE=1 SV=3	157.9	1	8.2665	6	6	6	4.5	3	0	1	2	6	0	21.8485	19.8705	20.6603	21.3079	22.617	19.4419	20.3837	19.1503	19.5876	19.6178	21.0774	18.6301	-0.0678785	19.7412	0.921784	0.952598				17.2602	12.3202	13.7469	11.3619	15.1046	12.2029	13.7071	14.5477	15.7015	12.2663	18.9184	19.4196	17.7573	20.3837
O00165	HCLS1-associated protein X-1	HAX1	sp|O00165|HAX1_HUMAN HCLS1-associated protein X-1 OS=Homo sapiens OX=9606 GN=HAX1 PE=1 SV=2	31.62	1	3.2294	3	3	3	12.2	0	2	2	0	3	0	20.6108	20.0024	20.4487	19.4717	21.2632	20.2507	19.5699	19.3541	19.933	19.2602	19.9934	19.2234	0.12665	19.5557	0.758116	0.866419				18.6178	15.8645	15.6233	15.9846	15.3216	15.2602	15.4813	14.7786	15.4186	14.8452	19.9073	20.4698	20.3198	19.5699
P62491;Q15907	Ras-related protein Rab-11A;Ras-related protein Rab-11B	RAB11A;RAB11B	sp|P62491|RB11A_HUMAN Ras-related protein Rab-11A OS=Homo sapiens OX=9606 GN=RAB11A PE=1 SV=3;sp|Q15907|RB11B_HUMAN Ras-related protein Rab-11B OS=Homo sapiens OX=9606 GN=RAB11B PE=1 SV=4	24.393	2	5.1967	4	4	4	19	1	2	2	0	2	1	23.5085	24.3738	23.3671	23.1684	23.7337	23.4377	22.6187	23.1506	22.1869	22.5134	22.5525	22.1734	0.239004	22.5326	0.38988	0.59006				23.0605	20.2722	19.9365	19.6429	19.7011	20.5664	19.5597	19.3611	19.9263	19.6303	22.6862	23.2946	22.0583	22.6187
Q8IXK0	Polyhomeotic-like protein 2	PHC2	sp|Q8IXK0|PHC2_HUMAN Polyhomeotic-like protein 2 OS=Homo sapiens OX=9606 GN=PHC2 PE=1 SV=1	90.712	1	2.4016	2	2	2	2.1	1	2	1	0	2	2	21.3674	22.0436	22.1204	18.951	21.7252	18.703	21.0175	21.4664	21.3721	20.3706	20.9564	19.6284	0.966862	20.8019	0.0332519	0.152838				18.0794	13.9244	14.3565	14.77	15.0263	15.8076	15.4681	13.9066	15.5559	13.6587	20.2144	21.0439	20.4602	21.0175
P62995	Transformer-2 protein homolog beta	TRA2B	sp|P62995|TRA2B_HUMAN Transformer-2 protein homolog beta OS=Homo sapiens OX=9606 GN=TRA2B PE=1 SV=1	33.665	1	3.2661	2	2	2	6.9	0	2	2	2	1	2	22.3069	22.8318	22.7123	21.6951	22.4837	22.3817	21.77	21.9468	21.89	21.3572	21.4744	21.5784	0.398949	21.6695	0.0503759	0.187179				22.0121	19.4261	16.3261	19.1676	18.722	19.2469	19.1273	18.1101	18.8987	18.7967	22.222	20.6055	21.4121	21.77
O76031	ATP-dependent Clp protease ATP-binding subunit clpX-like, mitochondrial	CLPX	sp|O76031|CLPX_HUMAN ATP-dependent Clp protease ATP-binding subunit clpX-like, mitochondrial OS=Homo sapiens OX=9606 GN=CLPX PE=1 SV=2	69.223	1	6.1182	6	6	6	12	0	1	0	0	0	0	20.8719	20.8684	20.7643	18.8512	20.9413	20.1705	19.7523	19.5388	19.2728	19.0144	19.4922	19.1149	0.314096	19.3642	0.435859	0.623637				18.1339	15.9672	15.5915	16.563	13.068	13.6304	13.8458	13.5658	13.4414	14.8851	20.4922	21.556	21.2679	19.7523
Q8N1F7	Nuclear pore complex protein Nup93	NUP93	sp|Q8N1F7|NUP93_HUMAN Nuclear pore complex protein Nup93 OS=Homo sapiens OX=9606 GN=NUP93 PE=1 SV=2	93.487	1	8.1631	5	5	5	6.3	2	0	2	0	5	0	21.9153	19.9237	21.1612	19.8652	23.0023	19.54	20.4497	19.9901	20.7073	20.5226	22.1109	19.5955	-0.360603	20.5627	0.57405	0.741442				18.2551	15.3525	15.6568	13.1788	14.4601	14.2513	14.3034	14.1928	17.0281	13.8676	20.1211	21.4656	20.4153	20.4497
P14868	Aspartate--tRNA ligase, cytoplasmic	DARS	sp|P14868|SYDC_HUMAN Aspartate--tRNA ligase, cytoplasmic OS=Homo sapiens OX=9606 GN=DARS1 PE=1 SV=2	57.136	1	3.0932	3	3	3	6.2	2	0	0	0	3	2	21.4108	19.534	NA	20.9087	21.9074	21.0066	20.5004	19.6664	16.5775	20.522	20.8295	20.2932	-1.63348	19.7315	0.12727	0.320676				17.4965	14.8187	14.2207	14.0932	14.5914	14.3245	NA	14.6882	15.1936	14.9148	20.3812	20.2856	19.3891	20.5004
Q96I25	Splicing factor 45	RBM17	sp|Q96I25|SPF45_HUMAN Splicing factor 45 OS=Homo sapiens OX=9606 GN=RBM17 PE=1 SV=1	44.961	1	3.9647	5	5	5	14.7	1	3	2	0	2	0	22.4655	23.262	22.3414	22.1393	23.1526	22.3082	21.6979	21.9391	21.2241	21.2454	21.4376	21.2381	0.313313	21.4637	0.222742	0.437041				20.6313	17.5393	17.5913	17.2396	17.413	17.7556	17.3083	16.9493	17.8175	17.3393	21.5249	22.1172	20.8826	21.6979
P51571	Translocon-associated protein subunit delta	SSR4	sp|P51571|SSRD_HUMAN Translocon-associated protein subunit delta OS=Homo sapiens OX=9606 GN=SSR4 PE=1 SV=1	18.998	1	4.6276	3	3	3	17.9	1	2	2	1	2	1	21.7205	22.0283	21.9534	21.3387	21.9387	20.6077	21.1636	21.002	21.1073	20.8188	20.938	20.2122	0.434634	20.8736	0.143928	0.343196				20.0655	16.3791	16.291	17.0711	16.3993	17.8488	17.6067	16.6079	17.3938	17.8004	20.3473	20.6266	20.5793	21.1636
P62314	Small nuclear ribonucleoprotein Sm D1	SNRPD1	sp|P62314|SMD1_HUMAN Small nuclear ribonucleoprotein Sm D1 OS=Homo sapiens OX=9606 GN=SNRPD1 PE=1 SV=1	13.281	1	7.7391	2	2	2	20.2	1	3	2	1	1	1	21.5185	21.8201	21.8377	21.0378	22.0908	21.5437	21.8343	21.7205	21.8037	21.4972	21.9256	21.5658	0.123324	21.7245	0.529401	0.701098				22.6513	19.141	NA	19.8975	19.5184	19.8201	19.8377	19.0379	20.0908	19.5437	21.141	NA	21.64	21.8343
Q3MHD2	Protein LSM12 homolog	LSM12	sp|Q3MHD2|LSM12_HUMAN Protein LSM12 homolog OS=Homo sapiens OX=9606 GN=LSM12 PE=1 SV=2	21.701	1	5.334	3	3	3	12.3	0	0	0	0	2	1	NA	19.7297	NA	19.7216	20.457	21.2989	17.3962	19.7888	17.721	20.2525	20.5795	20.5772	-2.16771	19.3859	0.0131558	0.107439				20.8095	18.5343	18.5004	18.773	NA	16.5598	NA	16.5517	17.2872	18.129	20.9861	21.7233	20.9717	NA
Q14254	Flotillin-2	FLOT2	sp|Q14254|FLOT2_HUMAN Flotillin-2 OS=Homo sapiens OX=9606 GN=FLOT2 PE=1 SV=2	47.064	1	5.8086	5	5	5	13.6	0	1	1	0	1	1	20.8073	21.7109	20.797	18.7288	20.6335	20.2014	20.5475	20.5584	20.446	18.6326	19.9314	19.7191	1.08959	19.9725	0.0318396	0.152838				19.6677	18.0685	16.4206	16.1335	16.1068	17.0104	16.0966	14.0284	15.9331	15.501	21.5747	20.6671	20.2672	20.5475
Q00325	Phosphate carrier protein, mitochondrial	SLC25A3	sp|Q00325|MPCP_HUMAN Phosphate carrier protein, mitochondrial OS=Homo sapiens OX=9606 GN=SLC25A3 PE=1 SV=2	40.094	1	6.3019	4	4	4	10.2	3	1	1	1	2	0	23.472	23.1897	23.7698	22.5131	23.7618	22.889	23.5545	22.77	23.4411	22.4871	23.1527	22.6655	0.486769	23.0118	0.10713	0.293672				22.1189	18.4926	18.4722	18.1724	19.302	19.0198	19.5999	18.3432	19.5919	18.7191	22.2346	23.0125	22.2933	23.5545
P49458	Signal recognition particle 9 kDa protein	SRP9	sp|P49458|SRP09_HUMAN Signal recognition particle 9 kDa protein OS=Homo sapiens OX=9606 GN=SRP9 PE=1 SV=2	10.112	1	2.8889	2	2	2	23.3	2	2	1	0	1	2	20.3178	20.694	19.2389	19.5275	20.1988	20.8646	19.8765	19.8694	19.5223	20.017	20.2534	20.216	-0.406021	19.9591	0.214373	0.427902				20.6574	17.9095	15.4844	18.1541	17.5104	17.8866	16.4316	16.7201	17.3915	18.0572	19.9826	19.0982	20.0738	19.8765
P62834;P61224	Ras-related protein Rap-1A;Ras-related protein Rap-1b	RAP1A;RAP1B	sp|P62834|RAP1A_HUMAN Ras-related protein Rap-1A OS=Homo sapiens OX=9606 GN=RAP1A PE=1 SV=1;sp|P61224|RAP1B_HUMAN Ras-related protein Rap-1b OS=Homo sapiens OX=9606 GN=RAP1B PE=1 SV=1	20.987	2	3.9106	2	2	2	12	1	2	1	1	1	0	20.0817	22.0924	20.2128	20.2814	NA	20.1575	20.6051	21.6037	20.3616	20.8939	17.9964	20.421	1.08636	20.3136	0.198651	0.407149				20.34	17.895	17.696	16.3917	16.7598	18.2337	16.8908	16.9595	NA	16.8355	21.4141	21.7942	19.6911	20.6051
O75380	NADH dehydrogenase [ubiquinone] iron-sulfur protein 6, mitochondrial	NDUFS6	sp|O75380|NDUS6_HUMAN NADH dehydrogenase [ubiquinone] iron-sulfur protein 6, mitochondrial OS=Homo sapiens OX=9606 GN=NDUFS6 PE=1 SV=1	13.711	1	16.421	5	5	5	41.1	1	4	3	0	0	1	21.884	22.7196	22.7495	NA	NA	18.6014	21.1779	22.015	21.3659	17.6064	17.8696	20.6909	2.79728	20.121	0.0098805	0.092218				18.202	18.56	17.262	NA	18.5215	18.202	19.424	NA	NA	15.6013	21.0063	19.8402	NA	21.1779
P61604	10 kDa heat shock protein, mitochondrial	HSPE1	sp|P61604|CH10_HUMAN 10 kDa heat shock protein, mitochondrial OS=Homo sapiens OX=9606 GN=HSPE1 PE=1 SV=2	10.932	1	3.7597	3	3	3	31.4	0	1	0	2	1	3	NA	22.034	NA	23.0258	20.379	23.0291	17.3834	21.133	17.7862	22.3627	19.7072	22.3764	-2.71458	20.1248	0.0474287	0.180505				21.4245	17.1878	18.0635	16.8561	NA	18.7837	NA	19.769	16.6751	19.6512	19.8442	20.9526	20.677	NA
Q8N8S7	Protein enabled homolog	ENAH	sp|Q8N8S7|ENAH_HUMAN Protein enabled homolog OS=Homo sapiens OX=9606 GN=ENAH PE=1 SV=2	66.509	1	4.0832	3	3	3	7.3	2	2	0	1	1	2	21.1923	21.8663	20.424	21.7039	22.0861	21.7672	20.9934	21.0989	20.4942	21.442	20.8734	21.2023	-0.310366	21.0174	0.283326	0.491433				17.3467	14.1822	15.9405	14.3369	16.6074	14.1385	15.839	14.6427	16.0863	13.7942	20.5725	20.5201	20.6532	20.9934
CON__sp|A2I7N3|SPA37_BOVIN	Serpin A3-7	SERPINA3-7	sp|A2I7N3|SPA37_BOVIN Serpin A3-7 OS=Bos taurus GN=SERPINA3-7 PE=3 SV=1	46.941	1	2.1654	3	3	2	6.5	1	1	2	1	2	1	22.5676	23.1903	22.8202	22.2963	19.5705	22.5907	NA	NA	NA	NA	NA	NA					+		+	21.3731	18.4259	17.8666	18.5997	18.2494	18.7826	18.3835	18.1264	15.4006	18.1642	NA	NA	NA	NA
P32969	60S ribosomal protein L9	RPL9	sp|P32969|RL9_HUMAN 60S ribosomal protein L9 OS=Homo sapiens OX=9606 GN=RPL9P9 PE=1 SV=1	21.863	1	2.395	1	1	1	5.2	1	2	1	1	1	2	23.8558	24.1783	23.7513	23.7221	24.0615	23.9089	NA	NA	NA	NA	NA	NA							+	24.0297	21.0998	21.0457	21.0126	20.6859	21.0083	20.5814	20.5522	20.8916	20.739	NA	NA	NA	NA
Q9P0L0	Vesicle-associated membrane protein-associated protein A	VAPA	sp|Q9P0L0|VAPA_HUMAN Vesicle-associated membrane protein-associated protein A OS=Homo sapiens OX=9606 GN=VAPA PE=1 SV=3	27.893	1	4.3592	4	3	3	18.5	2	1	2	0	1	1	21.2261	21.0611	21.3722	20.6473	21.6285	20.9995	20.9267	20.2807	20.8731	20.3506	20.8242	20.7386	0.0556732	20.6656	0.85193	0.919991				20.6633	17.5975	17.2782	18.0915	17.4187	17.2538	17.5649	16.84	17.8211	17.1921	20.6154	20.9804	21.215	20.9267
Q8NEY8	Periphilin-1	PPHLN1	sp|Q8NEY8|PPHLN_HUMAN Periphilin-1 OS=Homo sapiens OX=9606 GN=PPHLN1 PE=1 SV=2	52.736	1	2.8883	3	3	3	6.6	1	1	1	1	2	2	19.9184	20.9683	20.379	20.3513	20.9107	20.9543	20.4088	20.0437	20.5833	20.0469	20.0505	20.2397	0.23294	20.2288	0.438296	0.623637				19.5869	16.1434	17.1072	15.8955	15.6705	16.7204	16.1311	16.1034	16.6628	16.7063	20.6439	21.212	20.1521	20.4088
Q92841	Probable ATP-dependent RNA helicase DDX17	DDX17	sp|Q92841|DDX17_HUMAN Probable ATP-dependent RNA helicase DDX17 OS=Homo sapiens OX=9606 GN=DDX17 PE=1 SV=2	80.272	1	18.897	7	2	2	10.8	1	2	0	2	2	2	20.8446	22.4581	21.0699	21.9943	23.1831	20.5091	21.719	21.7529	21.6152	21.5468	21.6595	21.1134	0.255781	21.5678	0.255903	0.469232				18.4153	15.6811	14.869	NA	15.6352	16.278	15.8605	16.143	17.5934	15.2996	21.4727	21.3404	NA	21.719
P02452;CON__tr|Q862S4|Q862S4_BOVIN	Collagen alpha-1(I) chain	COL1A1	sp|P02452|CO1A1_HUMAN Collagen alpha-1(I) chain OS=Homo sapiens OX=9606 GN=COL1A1 PE=1 SV=6	138.91	2	3.509	4	4	4	4	3	2	1	1	1	1	23.3789	23.2346	23.0212	22.8009	23.7826	23.259	23.1936	23.2395	23.127	23.3703	23.7963	23.4793	-0.361914	23.3677	0.0478256	0.181137				16.7482	14.9683	16.5605	16.9284	16.2516	17.0252	16.8118	16.5914	17.5731	17.0494	23.2368	23.4408	23.0714	23.1936
Q96A49	Synapse-associated protein 1	SYAP1	sp|Q96A49|SYAP1_HUMAN Synapse-associated protein 1 OS=Homo sapiens OX=9606 GN=SYAP1 PE=1 SV=1	39.933	1	3.5321	3	3	3	9.7	1	3	1	1	1	1	20.2917	21.1615	20.7951	19.53	20.3734	19.8076	19.8307	20.2001	20.2627	20.1761	19.5768	20.0164	0.174724	20.0105	0.603222	0.761556				18.8269	16.0687	16.4378	15.3859	15.6148	16.8543	15.6223	15.945	15.4765	16.2226	19.8517	20.1179	19.7165	19.8307
O94905;O75477	Erlin-2	ERLIN2	sp|O94905|ERLN2_HUMAN Erlin-2 OS=Homo sapiens OX=9606 GN=ERLIN2 PE=1 SV=1	37.839	2	11.416	3	3	3	7.4	1	2	2	0	1	1	21.0971	22.3606	21.7974	NA	21.1557	17.7746	20.2739	21.5516	20.9822	18.3555	19.873	19.8241	1.58506	20.1434	0.019779	0.126274				19.5765	17.1388	14.3501	14.4724	16.5502	17.8737	17.2625	NA	16.6176	13.3822	21.0918	19.5807	19.187	20.2739
Q9NVI7	ATPase family AAA domain-containing protein 3A	ATAD3A	sp|Q9NVI7|ATD3A_HUMAN ATPase family AAA domain-containing protein 3A OS=Homo sapiens OX=9606 GN=ATAD3A PE=1 SV=2	71.368	1	5.4269	14	3	3	20.7	1	3	2	1	2	1	20.3121	20.7879	22.0535	19.2596	20.0873	NA	21.3087	20.7117	20.7309	20.3453	20.6174	17.374	1.47155	20.1813	0.118182	0.311189				17.6276	14.4585	14.2779	13.595	15.2247	15.7004	15.8298	14.1722	14.9998	NA	20.3822	20.4325	19.3213	21.3087
O00571;O15523;Q9NQI0	ATP-dependent RNA helicase DDX3X;ATP-dependent RNA helicase DDX3Y	DDX3X;DDX3Y	sp|O00571|DDX3X_HUMAN ATP-dependent RNA helicase DDX3X OS=Homo sapiens OX=9606 GN=DDX3X PE=1 SV=3;sp|O15523|DDX3Y_HUMAN ATP-dependent RNA helicase DDX3Y OS=Homo sapiens OX=9606 GN=DDX3Y PE=1 SV=2	73.243	3	4.5232	6	5	5	9.7	0	0	0	3	1	2	20.3498	20.8659	21.4519	21.1853	20.9547	20.3413	20.2254	19.6889	19.7824	20.3963	19.9852	20.4223	-0.369087	20.0834	0.275564	0.4844				17.9079	15.1851	14.1546	15.6419	13.9347	14.4872	15.1467	14.9846	14.059	13.8661	20.4105	20.1432	20.4753	20.2254
P29966	Myristoylated alanine-rich C-kinase substrate	MARCKS	sp|P29966|MARCS_HUMAN Myristoylated alanine-rich C-kinase substrate OS=Homo sapiens OX=9606 GN=MARCKS PE=1 SV=4	31.554	1	10.9	4	4	4	13.6	0	0	0	2	1	2	18.7117	21.1479	19.6162	22.7396	21.5292	21.035	21.2191	20.6189	19.6672	22.4359	20.804	20.7955	-0.843396	20.9234	0.177626	0.391177				19.2116	15.344	17.4838	15.2879	14.9043	15.3555	15.8089	17.3655	15.7679	15.4576	21.418	22.102	20.8092	21.2191
Q8WUD4	Coiled-coil domain-containing protein 12	CCDC12	sp|Q8WUD4|CCD12_HUMAN Coiled-coil domain-containing protein 12 OS=Homo sapiens OX=9606 GN=CCDC12 PE=1 SV=1	19.181	1	2.276	2	2	2	13.3	0	3	2	0	1	0	NA	21.2446	21.3115	19.1118	20.9361	20.3973	17.3155	20.426	20.5369	20.092	19.9811	20.4402	-0.744952	19.7986	0.407996	0.605812				20.8575	17.9919	17.9399	18.5478	NA	18.0746	18.1415	15.9419	17.7662	17.2273	20.3582	20.9577	20.6617	NA
O60763	General vesicular transport factor p115	USO1	sp|O60763|USO1_HUMAN General vesicular transport factor p115 OS=Homo sapiens OX=9606 GN=USO1 PE=1 SV=2	107.89	1	4.99	5	5	5	5.6	2	1	1	1	5	0	21.6841	21.2214	20.6985	21.9834	22.8913	NA	21.3597	20.3529	20.2125	20.714	21.5139	18.3976	0.433211	20.4251	0.597142	0.756316				18.2667	14.7379	15.5561	12.139	15.755	15.3647	14.6214	15.1231	16.2323	NA	20.1519	21.1953	19.5812	21.3597
O95478	Ribosome biogenesis protein NSA2 homolog	NSA2	sp|O95478|NSA2_HUMAN Ribosome biogenesis protein NSA2 homolog OS=Homo sapiens OX=9606 GN=NSA2 PE=1 SV=1	30.065	1	3.968	3	3	3	9.2	1	3	2	0	0	0	21.5031	22.4989	22.5938	18.5031	19.2545	19.2505	20.4256	21.4268	21.4665	19.5376	19.6433	19.796	1.44731	20.3826	0.00436827	0.0595568				19.509	16.6087	16.0837	15.7952	16.1172	17.11	17.2876	15.0437	15.7951	15.791	20.7711	21.0932	19.7534	20.4256
P28331	NADH-ubiquinone oxidoreductase 75 kDa subunit, mitochondrial	NDUFS1	sp|P28331|NDUS1_HUMAN NADH-ubiquinone oxidoreductase 75 kDa subunit, mitochondrial OS=Homo sapiens OX=9606 GN=NDUFS1 PE=1 SV=3	79.467	1	14.262	5	5	5	9.8	1	4	4	0	0	0	20.051	22.0668	22.3609	NA	NA	18.648	19.7653	21.4037	21.2602	18.1405	18.7161	18.7058	2.28895	19.6653	0.0029456	0.0515506				18.2511	16.0951	NA	NA	14.6934	16.4262	16.8411	NA	NA	13.2905	19.8865	NA	NA	19.7653
P78344	Eukaryotic translation initiation factor 4 gamma 2	EIF4G2	sp|P78344|IF4G2_HUMAN Eukaryotic translation initiation factor 4 gamma 2 OS=Homo sapiens OX=9606 GN=EIF4G2 PE=1 SV=1	102.36	1	6.6907	3	3	3	3.3	1	1	0	2	1	0	21.3184	21.2706	20.3242	20.9774	20.7663	21.3286	20.933	20.4078	20.5644	20.7539	20.9032	20.6764	-0.142769	20.7065	0.583244	0.747163				17.2755	15.2576	14.7747	14.8781	14.68	14.4293	14.6804	14.0216	15.1224	14.5758	20.6249	21.2748	20.369	20.933
P55084	Trifunctional enzyme subunit beta, mitochondrial	HADHB	sp|P55084|ECHB_HUMAN Trifunctional enzyme subunit beta, mitochondrial OS=Homo sapiens OX=9606 GN=HADHB PE=1 SV=3	51.294	1	3.8012	4	4	4	8.9	1	1	1	0	1	0	21.4831	21.8839	21.022	19.842	19.4155	18.8515	20.3309	20.3434	19.709	19.6864	19.3483	19.0972	0.750488	19.7525	0.0765459	0.240048				19.7292	17.7224	13.372	17.7312	16.7826	17.1835	16.3216	15.1415	14.7151	14.151	21.2503	18.9817	21.4216	20.3309
O15075	Serine/threonine-protein kinase DCLK1	DCLK1	sp|O15075|DCLK1_HUMAN Serine/threonine-protein kinase DCLK1 OS=Homo sapiens OX=9606 GN=DCLK1 PE=1 SV=2	82.223	1	3.0481	2	2	2	2.8	0	2	1	1	1	1	21.144	21.7314	21.2028	20.9965	21.7732	20.8104	20.8969	21.2265	20.6227	21.0435	21.1995	20.8315	-0.10949	20.9701	0.672184	0.810758				17.5748	15.1189	14.6229	15.1887	14.487	14.2142	14.4909	13.5546	14.291	15.766	21.4599	21.5851	21.2774	20.8969
P62273	40S ribosomal protein S29	RPS29	sp|P62273|RS29_HUMAN 40S ribosomal protein S29 OS=Homo sapiens OX=9606 GN=RPS29 PE=1 SV=2	6.6767	1	2.7121	1	1	1	19.6	2	1	1	1	1	1	21.2353	21.5798	21.0231	21.6889	21.2771	21.6315	NA	NA	NA	NA	NA	NA							+	22.9978	19.815	19.0914	19.8197	19.7117	20.1696	19.3217	20.3117	19.8616	19.9631	NA	NA	NA	NA
Q96T23	Remodeling and spacing factor 1	RSF1	sp|Q96T23|RSF1_HUMAN Remodeling and spacing factor 1 OS=Homo sapiens OX=9606 GN=RSF1 PE=1 SV=2	163.82	1	3.5635	2	2	2	1.9	1	1	1	1	1	1	20.2869	20.6703	19.834	19.6835	20.8408	20.5078	20.8166	20.0847	19.9891	20.3022	20.073	19.8856	0.209878	20.1919	0.550119	0.718823				17.4447	14.5263	14.478	13.1893	14.2426	14.6259	13.7896	13.6391	14.7963	14.4635	19.9966	20.4132	19.2175	20.8166
P62857	40S ribosomal protein S28	RPS28	sp|P62857|RS28_HUMAN 40S ribosomal protein S28 OS=Homo sapiens OX=9606 GN=RPS28 PE=1 SV=1	7.8409	1	4.3677	3	3	3	46.4	0	2	1	0	3	0	21.6657	22.5692	22.3815	21.4536	21.8766	21.9559	21.6958	22.2981	22.0083	21.7693	21.4025	21.6342	0.398734	21.8014	0.106145	0.293019				23.8303	20.6587	21.2319	21.0661	20.0808	20.9842	20.7965	19.8687	20.2917	20.3709	22.1972	22.8363	21.9979	21.6958
Q96T37	RNA-binding protein 15	RBM15	sp|Q96T37|RBM15_HUMAN RNA-binding protein 15 OS=Homo sapiens OX=9606 GN=RBM15 PE=1 SV=2	107.19	1	7.9537	2	2	2	3.3	1	2	1	0	2	2	20.9258	20.8944	20.8615	20.2938	20.8432	20.5421	20.7486	20.0885	20.2857	20.0949	20.8475	20.0393	0.0470263	20.3507	0.894845	0.942955				18.1358	15.239	13.8985	15.2475	15.1709	15.1395	15.1066	14.5389	15.0883	14.7872	20.4746	21.0042	20.217	20.7486
Q01650	Large neutral amino acids transporter small subunit 1	SLC7A5	sp|Q01650|LAT1_HUMAN Large neutral amino acids transporter small subunit 1 OS=Homo sapiens OX=9606 GN=SLC7A5 PE=1 SV=2	55.01	1	3.0597	2	2	2	2.8	1	1	1	1	1	1	22.8196	22.5491	22.6846	22.1451	22.7145	21.879	22.8804	22.241	22.4534	22.4079	22.5577	21.6421	0.322385	22.3638	0.297703	0.51072				18.2406	15.0848	14.7096	15.0932	16.0707	15.3035	15.2931	14.7138	18.5446	15.1723	21.7198	22.422	21.1165	22.8804
Q13185	Chromobox protein homolog 3	CBX3	sp|Q13185|CBX3_HUMAN Chromobox protein homolog 3 OS=Homo sapiens OX=9606 GN=CBX3 PE=1 SV=4	20.811	1	10.088	2	2	2	14.2	1	1	1	1	1	2	21.649	22.4241	21.578	21.6418	22.1621	22.1959	21.7567	22.0722	21.3299	22.1025	21.9983	21.9457	-0.295932	21.8675	0.224317	0.437041				19.291	15.9614	16.1029	17.1822	16.0006	17.1138	15.9755	18.8345	19.3547	16.4046	21.3898	22.39	21.8687	21.7567
Q96IX5	ATP synthase membrane subunit K, mitochondrial	USMG5	sp|Q96IX5|ATPMK_HUMAN ATP synthase membrane subunit K, mitochondrial OS=Homo sapiens OX=9606 GN=ATP5MK PE=1 SV=1	6.4575	1	5.0576	2	2	2	27.6	2	2	1	0	2	1	21.4466	22.079	21.8737	21.0741	22.1051	21.3464	21.0149	21.1405	20.9471	20.6594	21.1423	20.7852	0.171841	20.9483	0.476513	0.657974				21.9893	18.9227	18.6907	19.0809	18.6308	19.0437	18.8828	18.0735	19.0695	18.7243	20.9809	21.2285	20.9639	21.0149
Q53HL2	Borealin	CDCA8	sp|Q53HL2|BOREA_HUMAN Borealin OS=Homo sapiens OX=9606 GN=CDCA8 PE=1 SV=2	31.323	1	3.0763	2	2	2	11.1	1	1	2	0	0	2	20.0767	20.6865	21.2317	19.1521	20.1426	19.6206	19.9383	20.6781	20.245	19.6934	20.0136	19.7339	0.473514	20.0504	0.185198	0.391753				19.2765	15.9105	16.2663	16.4064	15.8561	16.7796	16.015	15.2453	16.2358	15.7137	19.8287	20.9376	20.1469	19.9383
Q5QJE6	Deoxynucleotidyltransferase terminal-interacting protein 2	DNTTIP2	sp|Q5QJE6|TDIF2_HUMAN Deoxynucleotidyltransferase terminal-interacting protein 2 OS=Homo sapiens OX=9606 GN=DNTTIP2 PE=1 SV=2	84.468	1	8.9005	4	4	4	7.1	1	2	2	0	0	1	20.701	22.3308	21.8442	NA	NA	19.712	20.2602	21.4128	20.9408	18.1615	18.8923	19.5335	2.00882	19.8668	0.00400989	0.0594394				18.9364	17.2663	NA	13.6079	15.5717	17.2015	16.7149	NA	NA	14.5827	21.509	NA	18.8893	20.2602
Q99460	26S proteasome non-ATPase regulatory subunit 1	PSMD1	sp|Q99460|PSMD1_HUMAN 26S proteasome non-ATPase regulatory subunit 1 OS=Homo sapiens OX=9606 GN=PSMD1 PE=1 SV=2	105.84	1	4.16	2	2	2	3.1	1	1	1	1	1	1	19.0923	21.8646	20.951	20.9637	20.5931	20.8245	19.7773	20.5676	20.4624	20.8072	20.8117	20.4304	-0.413987	20.4761	0.224111	0.437041				17.7034	14.5704	14.4017	14.456	13.5377	14.762	14.638	14.5001	15.0386	14.4883	20.542	20.8942	20.1497	19.7773
Q96L91	E1A-binding protein p400	EP400	sp|Q96L91|EP400_HUMAN E1A-binding protein p400 OS=Homo sapiens OX=9606 GN=EP400 PE=1 SV=4	343.48	1	2.6271	3	3	3	1.5	1	2	2	0	1	0	20.7435	21.4144	21.3681	21.0351	21.4623	20.5022	20.5578	20.2835	20.4026	20.3279	20.2675	19.9924	0.218669	20.3053	0.435937	0.623637				15.5046	12.9684	12.4072	12.7842	13.8366	12.6737	12.5963	12.4676	12.8914	13.5954	20.3565	21.1494	20.6742	20.5578
Q7RTV0	PHD finger-like domain-containing protein 5A	PHF5A	sp|Q7RTV0|PHF5A_HUMAN PHD finger-like domain-containing protein 5A OS=Homo sapiens OX=9606 GN=PHF5A PE=1 SV=1	12.405	1	2.2064	2	2	2	15.5	2	0	2	0	1	2	21.5394	20.8874	20.7984	20.1181	21.4078	21.5127	21.1123	20.7942	20.8196	20.6188	20.4846	20.6031	0.339864	20.7388	0.177259	0.391177				20.8577	17.9289	17.3898	17.9706	17.7806	17.8874	17.7985	17.1181	17.6457	17.451	20.9117	21.0728	20.7683	21.1123
Q8WXF1	Paraspeckle component 1	PSPC1	sp|Q8WXF1|PSPC1_HUMAN Paraspeckle component 1 OS=Homo sapiens OX=9606 GN=PSPC1 PE=1 SV=1	58.743	1	5.4669	7	5	5	11.1	0	0	1	1	2	1	22.1655	22.5455	22.6883	22.0665	21.8991	22.584	22.0162	21.8498	21.9966	22.1719	21.3984	21.8814	0.136988	21.8857	0.567436	0.735322				18.0191	17.7709	15.7717	18.3713	15.618	15.6866	15.8627	17.7446	17.5772	15.5229	21.9009	22.3053	21.8826	22.0162
Q9P2J5	Leucine--tRNA ligase, cytoplasmic	LARS	sp|Q9P2J5|SYLC_HUMAN Leucine--tRNA ligase, cytoplasmic OS=Homo sapiens OX=9606 GN=LARS1 PE=1 SV=2	134.46	1	1.5576	1	1	1	0.9	1	1	1	2	1	1	19.48	NA	20.5203	19.9434	20.0303	NA	NA	NA	NA	NA	NA	NA							+	17.0252	13.7993	14.6284	14.5632	13.5258	NA	14.5661	13.9891	14.0761	NA	NA	NA	NA	NA
Q6KB66;CON__sp|Q6KB66|K2C80_HUMAN;CON__sp|Q0VBK2|K2C80_MOUSE	Keratin, type II cytoskeletal 80	KRT80	sp|Q6KB66|K2C80_HUMAN Keratin, type II cytoskeletal 80 OS=Homo sapiens OX=9606 GN=KRT80 PE=1 SV=2;	50.525	3	4.0139	3	3	3	6.9	0	1	0	3	1	2	NA	20.1451	18.4626	21.8446	21.3267	21.1007	NA	NA	NA	NA	NA	NA					+		+	18.8756	16.7223	13.4049	15.7199	NA	15.1007	13.4182	16.8002	16.2823	16.0564	NA	NA	NA	NA
P13798	Acylamino-acid-releasing enzyme	APEH	sp|P13798|ACPH_HUMAN Acylamino-acid-releasing enzyme OS=Homo sapiens OX=9606 GN=APEH PE=1 SV=4	81.224	1	1.3796	2	2	2	2.3	2	2	1	1	1	1	21.035	21.61	21.1401	20.6033	21.2209	21.0737	20.4995	20.5961	20.14	20.3084	20.197	20.1704	0.18658	20.3185	0.50858	0.686277				19.4455	16.1113	16.029	16.5631	16.177	16.7521	16.2821	15.7453	16.3629	16.2157	20.1663	20.5795	20.4174	20.4995
P49821	NADH dehydrogenase [ubiquinone] flavoprotein 1, mitochondrial	NDUFV1	sp|P49821|NDUV1_HUMAN NADH dehydrogenase [ubiquinone] flavoprotein 1, mitochondrial OS=Homo sapiens OX=9606 GN=NDUFV1 PE=1 SV=4	50.817	1	5.0732	4	4	4	8.4	2	4	3	0	0	0	21.0519	23.1444	21.9566	19.3241	19.4084	18.9356	20.4245	21.9438	21.0159	18.578	18.6526	18.5748	2.52628	19.8649	0.000633694	0.0326184				18.5444	15.4768	12.3536	NA	15.6947	17.2327	16.5059	13.2256	14.8848	14.412	20.0044	17.4853	NA	20.4245
P17568	NADH dehydrogenase [ubiquinone] 1 beta subcomplex subunit 7	NDUFB7	sp|P17568|NDUB7_HUMAN NADH dehydrogenase [ubiquinone] 1 beta subcomplex subunit 7 OS=Homo sapiens OX=9606 GN=NDUFB7 PE=1 SV=4	16.402	1	3.4633	3	3	3	20.4	2	3	2	0	0	1	21.0922	22.7841	22.2719	19.1694	18.058	19.5469	20.3273	21.9016	21.0023	18.7763	18.5717	19.1688	2.23811	19.958	0.00167778	0.0375822				19.5601	16.8526	NA	NA	15.9895	18.3223	17.3158	14.1141	15.2507	15.3576	19.9756	NA	NA	20.3273
Q9Y2R0	Cytochrome c oxidase assembly factor 3 homolog, mitochondrial	COA3	sp|Q9Y2R0|COA3_HUMAN Cytochrome c oxidase assembly factor 3 homolog, mitochondrial OS=Homo sapiens OX=9606 GN=COA3 PE=1 SV=1	11.731	1	3.7243	3	3	3	30.2	0	2	1	1	1	1	19.4535	22.0476	20.5805	19.9967	20.9956	19.8335	19.5042	20.4784	19.8169	20.394	20.7862	20.1155	-0.498761	20.1825	0.21325	0.427902				19.9234	16.4183	17.5032	17.4596	15.2097	18.9962	17.9955	14.8587	15.7454	17.2485	20.8466	20.976	20.047	19.5042
Q8TF72	Protein Shroom3	SHROOM3	sp|Q8TF72|SHRM3_HUMAN Protein Shroom3 OS=Homo sapiens OX=9606 GN=SHROOM3 PE=1 SV=2	216.85	1	1.2609	1	1	1	0.5	2	1	1	2	1	2	26.3833	26.6487	26.1351	26.6295	26.3987	27.8254	NA	NA	NA	NA	NA	NA							+	23.0508	19.342	19.4295	19.2434	19.6829	19.9484	19.4346	19.9291	19.6983	21.125	NA	NA	NA	NA
Q9H7B2	Ribosome production factor 2 homolog	RPF2	sp|Q9H7B2|RPF2_HUMAN Ribosome production factor 2 homolog OS=Homo sapiens OX=9606 GN=RPF2 PE=1 SV=2	35.582	1	6.3463	4	4	4	13.7	1	4	3	0	0	0	21.4003	22.6919	22.029	17.3891	18.7325	17.8628	19.4521	21.6325	20.1521	18.0519	18.0701	18.1143	2.33347	19.2455	0.00584214	0.0704652				19.633	17.6073	NA	NA	16.8047	18.0846	17.5342	13.5818	14.9252	14.0555	20.2051	NA	NA	19.4521
Q9Y277	Voltage-dependent anion-selective channel protein 3	VDAC3	sp|Q9Y277|VDAC3_HUMAN Voltage-dependent anion-selective channel protein 3 OS=Homo sapiens OX=9606 GN=VDAC3 PE=1 SV=1	30.658	1	8.0487	3	3	3	8.8	1	2	3	1	0	1	21.1536	23.5766	23.041	18.2957	18.3307	20.9001	20.8568	22.5301	22.4637	20.1893	19.929	20.5535	1.72627	21.0871	0.00751053	0.0782783				20.5378	18.1978	15.0855	NA	14.4853	19.2903	18.7329	14.4883	14.5234	15.3066	21.9002	18.2025	NA	20.8568
O00425	Insulin-like growth factor 2 mRNA-binding protein 3	IGF2BP3	sp|O00425|IF2B3_HUMAN Insulin-like growth factor 2 mRNA-binding protein 3 OS=Homo sapiens OX=9606 GN=IGF2BP3 PE=1 SV=2	63.704	1	2.2212	4	2	2	7.1	1	1	1	1	1	1	19.9604	19.7541	19.4748	19.7151	19.7592	19.6845	20.4918	19.81	19.6316	19.825	19.824	19.9559	0.109523	19.9231	0.760554	0.867939				18.5698	15.4281	16.2432	16.4139	15.1025	14.8961	14.6168	14.8572	14.9011	14.8265	20.4912	20.837	20.1998	20.4918
P37108	Signal recognition particle 14 kDa protein	SRP14	sp|P37108|SRP14_HUMAN Signal recognition particle 14 kDa protein OS=Homo sapiens OX=9606 GN=SRP14 PE=1 SV=2	14.57	1	2.7946	1	1	1	9.6	2	1	1	1	2	1	21.8371	21.3644	21.522	19.5107	22.2541	21.9628	NA	NA	NA	NA	NA	NA							+	20.2564	17.524	16.5845	17.1887	17.5545	18.5571	16.9433	16.7033	17.5923	17.5623	NA	NA	NA	NA
P26196	Probable ATP-dependent RNA helicase DDX6	DDX6	sp|P26196|DDX6_HUMAN Probable ATP-dependent RNA helicase DDX6 OS=Homo sapiens OX=9606 GN=DDX6 PE=1 SV=2	54.416	1	16.673	2	2	2	8.5	0	1	1	0	1	2	22.1358	22.7917	22.5603	22.4831	23.1666	22.7898	21.9662	22.3846	22.0431	22.3693	23.0408	22.3749	-0.463745	22.3631	0.0872828	0.259989				21.2799	18.2025	18.2963	18.8522	17.3284	17.9843	17.753	17.6758	18.3592	17.9825	22.5758	23.1744	22.9613	21.9662
Q9UPP1	Histone lysine demethylase PHF8	PHF8	sp|Q9UPP1|PHF8_HUMAN Histone lysine demethylase PHF8 OS=Homo sapiens OX=9606 GN=PHF8 PE=1 SV=3	117.86	1	3.9559	3	2	2	4.2	1	1	1	1	1	2	20.9082	21.5167	21.2288	19.7991	20.9351	21.117	21.1899	21.2038	21.0729	20.4147	20.6572	21.2278	0.38898	20.961	0.18898	0.396151				18.5096	15.5378	15.164	15.5004	15.3636	15.7617	15.5579	14.3729	15.2226	15.1812	21.1642	21.302	20.8976	21.1899
P29692	Elongation factor 1-delta	EEF1D	sp|P29692|EF1D_HUMAN Elongation factor 1-delta OS=Homo sapiens OX=9606 GN=EEF1D PE=1 SV=5	31.121	1	2.2848	2	2	2	7.5	1	1	1	1	2	1	21.5802	21.6832	21.1365	22.1676	22.3604	21.4499	21.9376	21.5879	21.0361	22.6178	22.2359	21.5564	-0.616142	21.8286	0.110907	0.300869				20.7749	17.3333	17.7188	15.6882	17.5801	17.6831	17.1365	18.1676	18.3604	17.4499	21.3815	22.4974	19.6681	21.9376
P35268	60S ribosomal protein L22	RPL22	sp|P35268|RL22_HUMAN 60S ribosomal protein L22 OS=Homo sapiens OX=9606 GN=RPL22 PE=1 SV=2	14.787	1	3.3238	3	3	3	19.5	1	1	1	0	1	2	21.4986	24.8121	21.7389	20.9223	23.56	23.5293	23.2179	23.2613	23.2114	22.6993	22.9213	22.9868	0.361067	23.0497	0.0329332	0.152838				24.1648	20.7139	17.2842	21.4878	18.9331	22.7325	19.3304	18.4694	21.3868	21.3923	22.2375	21.87	23.0893	23.2179
P30153	Serine/threonine-protein phosphatase 2A 65 kDa regulatory subunit A alpha isoform	PPP2R1A	sp|P30153|2AAA_HUMAN Serine/threonine-protein phosphatase 2A 65 kDa regulatory subunit A alpha isoform OS=Homo sapiens OX=9606 GN=PPP2R1A PE=1 SV=4	65.308	1	3.3932	2	2	2	5.1	1	1	2	1	1	1	20.6252	20.7781	21.0435	20.6327	21.8237	20.0442	20.6963	19.6643	20.6486	20.7264	21.3047	20.1515	-0.39119	20.532	0.381758	0.582878				18.6172	15.5255	15.2376	15.4611	15.5022	14.685	14.9066	15.3086	16.5107	15.0441	20.6107	20.8239	20.1911	20.6963
P31689	DnaJ homolog subfamily A member 1	DNAJA1	sp|P31689|DNJA1_HUMAN DnaJ homolog subfamily A member 1 OS=Homo sapiens OX=9606 GN=DNAJA1 PE=1 SV=2	44.868	1	3.3316	3	3	3	8.6	0	1	0	1	2	0	20.1442	20.0858	20.2047	21.8607	22.2888	20.9124	20.596	20.1127	20.3644	21.245	21.3905	20.9755	-0.845964	20.7807	0.0112835	0.101373				19.1788	16.7728	16.8625	17.4049	15.7519	15.6935	15.8124	16.2687	16.745	16.5201	21.7246	21.7739	22.02	20.596
P52597	Heterogeneous nuclear ribonucleoprotein F	HNRNPF	sp|P52597|HNRPF_HUMAN Heterogeneous nuclear ribonucleoprotein F OS=Homo sapiens OX=9606 GN=HNRNPF PE=1 SV=3	45.671	1	5.6344	3	2	2	8.2	2	1	1	1	1	1	20.9767	20.3915	20.3075	20.1087	21.6964	20.4259	20.2879	20.4206	20.4021	20.6965	20.4534	20.5766	-0.205314	20.4729	0.420154	0.617469				18.4663	16.1531	16.4344	16.9784	16.1149	16.4847	16.4006	16.2017	16.9856	16.519	19.9822	20.7699	20.7564	20.2879
P17066;P48741	Heat shock 70 kDa protein 6;Putative heat shock 70 kDa protein 7	HSPA6;HSPA7	sp|P17066|HSP76_HUMAN Heat shock 70 kDa protein 6 OS=Homo sapiens OX=9606 GN=HSPA6 PE=1 SV=2;sp|P48741|HSP77_HUMAN Putative heat shock 70 kDa protein 7 OS=Homo sapiens OX=9606 GN=HSPA7 PE=5 SV=2	71.027	2	4.4254	6	1	1	7.8	2	1	1	1	1	1	24.2798	23.9929	23.7423	24.0535	24.7097	24.0944	NA	NA	NA	NA	NA	NA							+	22.1135	18.7614	18.4247	19.3408	19.0704	18.7834	18.5329	18.844	19.5002	18.8849	NA	NA	NA	NA
P35030	Trypsin-3	PRSS3	sp|P35030|TRY3_HUMAN Trypsin-3 OS=Homo sapiens OX=9606 GN=PRSS3 PE=1 SV=2	32.528	1	8.1944	1	1	1	4.3	1	1	1	1	1	2	21.3331	22.3138	22.7739	21.4956	22.5527	23.1772	NA	NA	NA	NA	NA	NA							+	22.1575	19.6752	18.7094	19.2193	17.7482	18.7289	19.1889	17.9106	18.9677	19.5922	NA	NA	NA	NA
Q9P2B2	Prostaglandin F2 receptor negative regulator	PTGFRN	sp|Q9P2B2|FPRP_HUMAN Prostaglandin F2 receptor negative regulator OS=Homo sapiens OX=9606 GN=PTGFRN PE=1 SV=2	98.555	1	5.9861	5	5	5	6.3	2	1	0	0	0	1	19.687	20.1565	18.828	NA	NA	20.9909	20.0785	19.8728	19.7156	17.6127	17.7215	20.111	1.40728	19.1853	0.0899169	0.264026				17.0401	15.5004	14.0248	14.6526	14.0146	13.7426	13.1556	NA	NA	13.9421	20.5127	20.21	20.1464	20.0785
P12235	ADP/ATP translocase 1	SLC25A4	sp|P12235|ADT1_HUMAN ADP/ATP translocase 1 OS=Homo sapiens OX=9606 GN=SLC25A4 PE=1 SV=4	33.064	1	4.0519	12	3	3	37.2	0	3	1	1	1	2	20.9852	21.7796	22.0105	19.9623	20.7849	20.4271	20.0574	20.7085	20.7141	19.8596	19.6661	19.7896	0.721582	20.1325	0.0528283	0.191223				19.7251	16.5747	15.4896	13.9764	16.6632	17.4576	17.6886	15.6403	16.463	16.1051	20.0429	20.4628	18.1109	20.0574
Q9P035	Very-long-chain (3R)-3-hydroxyacyl-CoA dehydratase 3	HACD3	sp|Q9P035|HACD3_HUMAN Very-long-chain (3R)-3-hydroxyacyl-CoA dehydratase 3 OS=Homo sapiens OX=9606 GN=HACD3 PE=1 SV=2	43.159	1	2.6369	2	2	2	6.4	1	1	1	1	2	1	20.4178	21.3682	21.0439	19.7036	21.6504	20.5206	20.9413	21.4162	21.1928	20.3161	21.0734	20.784	0.458914	20.954	0.139528	0.339534				16.2517	15.7369	15.578	15.6034	16.5109	17.4613	17.137	15.7967	16.2517	16.6137	19.841	20.2612	19.4878	20.9413
O95816	BAG family molecular chaperone regulator 2	BAG2	sp|O95816|BAG2_HUMAN BAG family molecular chaperone regulator 2 OS=Homo sapiens OX=9606 GN=BAG2 PE=1 SV=1	23.772	1	3.1045	3	3	3	16.6	1	0	2	1	1	2	21.0224	21.0383	21.3041	21.432	22.1269	20.8187	20.9381	20.4594	20.892	21.4347	21.3982	22.1594	-0.900925	21.2137	0.0148015	0.109662				20.521	17.2774	16.8267	17.3781	17.215	17.231	17.4967	17.6246	18.0919	16.4071	20.669	21.2741	20.5538	20.9381
Q8N257;Q16778;P33778;P23527;P06899;Q6DRA6;Q6DN03	Histone H2B type 3-B;Histone H2B type 2-E;Histone H2B type 1-B	HIST3H2BB;HIST2H2BE;HIST1H2BB;HIST1H2BO;HIST1H2BJ;HIST2H2BD;HIST2H2BC	sp|Q8N257|H2B3B_HUMAN Histone H2B type 3-B OS=Homo sapiens OX=9606 GN=H2BU1 PE=1 SV=3;sp|Q16778|H2B2E_HUMAN Histone H2B type 2-E OS=Homo sapiens OX=9606 GN=H2BC21 PE=1 SV=3;sp|P33778|H2B1B_HUMAN Histone H2B type 1-B OS=Homo sapiens OX=9606 GN=H2BC3 PE=1 SV	13.908	7	2.515	5	2	2	29.4	1	2	1	2	2	1	25.5139	25.5766	25.4107	25.3674	26.4236	25.0004	25.0934	24.8208	24.6951	25.1914	25.6251	24.3461	-0.18439	24.962	0.573665	0.741442				25.7091	22.1702	20.1083	22.1945	22.7066	22.7693	22.6034	22.56	23.6163	22.1931	24.1249	23.5863	23.8731	25.0934
Q9Y3T9	Nucleolar complex protein 2 homolog	NOC2L	sp|Q9Y3T9|NOC2L_HUMAN Nucleolar complex protein 2 homolog OS=Homo sapiens OX=9606 GN=NOC2L PE=1 SV=4	84.918	1	5.9698	5	5	5	6.9	1	5	2	0	1	1	20.5329	22.0784	21.3513	18.5616	20.5583	20.1269	19.6022	20.9378	20.3002	18.3421	19.068	19.6165	1.27119	19.6445	0.0398193	0.164307				17.9436	15.3374	NA	13.2177	15.3502	16.3933	15.5538	13.7543	14.4372	13.6179	19.0075	NA	17.9823	19.6022
P01591	Immunoglobulin J chain	IGJ	sp|P01591|IGJ_HUMAN Immunoglobulin J chain OS=Homo sapiens OX=9606 GN=JCHAIN PE=1 SV=4	18.098	1	2.4941	2	2	2	13.8	1	1	1	1	1	1	21.7705	22.1788	22.5196	21.3333	21.773	22.2799	22.2939	22.2268	22.6685	21.9457	21.8299	22.5434	0.290088	22.2514	0.261371	0.469232				22.1364	18.4261	18.5004	19.3753	18.7705	19.1788	19.5196	18.3332	18.773	19.2799	21.6233	22.2767	22.3528	22.2939
CON__sp|Q05443|LUM_BOVIN;P51884	Lumican	LUM	sp|Q05443|LUM_BOVIN Lumican OS=Bos taurus GN=LUM PE=1 SV=1	38.756	2	3.6993	3	3	3	8.8	2	1	1	1	1	2	21.8549	21.7748	21.9574	19.9718	21.0218	21.666	NA	NA	NA	NA	NA	NA					+		+	19.8526	17.0095	16.4496	16.5231	16.6852	16.7272	16.8269	15.8843	16.9343	16.8148	NA	NA	NA	NA
P61011	Signal recognition particle 54 kDa protein	SRP54	sp|P61011|SRP54_HUMAN Signal recognition particle 54 kDa protein OS=Homo sapiens OX=9606 GN=SRP54 PE=1 SV=1	55.704	1	5.725	3	3	3	6.2	1	1	1	1	1	1	20.779	21.5121	21.0139	20.4818	NA	20.454	21.1616	21.2254	21.0219	20.9534	17.5672	20.5765	1.43724	20.4177	0.127616	0.320676				19.1443	16.3497	14.417	17.1665	15.8721	16.6052	16.107	15.5749	NA	15.5471	21.1263	21.6298	21.5229	21.1616
Q9P1Y6	PHD and RING finger domain-containing protein 1	PHRF1	sp|Q9P1Y6|PHRF1_HUMAN PHD and RING finger domain-containing protein 1 OS=Homo sapiens OX=9606 GN=PHRF1 PE=1 SV=3	178.66	1	7.7572	8	7	7	5.3	0	0	0	0	0	1	21.546	22.2944	22.1035	20.4531	22.2068	21.8377	17.8834	21.3995	21.3156	17.4565	20.8204	21.4667	0.284913	20.057	0.832054	0.907275				18.9689	15.8473	15.6028	16.7582	15.6391	15.6422	15.8692	14.5462	16.0789	15.2275	21.7564	21.9264	22.822	NA
O43172	U4/U6 small nuclear ribonucleoprotein Prp4	PRPF4	sp|O43172|PRP4_HUMAN U4/U6 small nuclear ribonucleoprotein Prp4 OS=Homo sapiens OX=9606 GN=PRPF4 PE=1 SV=2	58.449	1	2.04	1	1	1	2.3	1	1	1	1	1	1	20.6757	20.4918	20.5676	20.4082	20.8451	20.3252	NA	NA	NA	NA	NA	NA							+	18.8451	15.6113	15.9483	15.5474	15.7688	15.5849	15.6606	15.5014	15.9382	15.4183	NA	NA	NA	NA
Q9BSD7	Cancer-related nucleoside-triphosphatase	NTPCR	sp|Q9BSD7|NTPCR_HUMAN Cancer-related nucleoside-triphosphatase OS=Homo sapiens OX=9606 GN=NTPCR PE=1 SV=1	20.713	1	3.4495	2	2	2	14.2	1	1	1	1	2	1	18.2788	19.4715	20.3708	19.6762	19.9345	19.9133	18.5947	19.372	20.3368	20.1355	19.7692	19.9355	-0.512211	19.6906	0.332499	0.539708				19.1061	NA	15.4132	15.47	14.8194	16.0121	16.9113	16.2167	16.475	16.4539	NA	19.5004	18.6719	18.5947
Q9BQ04;Q9BWF3	RNA-binding protein 4B;RNA-binding protein 4	RBM4B;RBM4	sp|Q9BQ04|RBM4B_HUMAN RNA-binding protein 4B OS=Homo sapiens OX=9606 GN=RBM4B PE=1 SV=1;sp|Q9BWF3|RBM4_HUMAN RNA-binding protein 4 OS=Homo sapiens OX=9606 GN=RBM4 PE=1 SV=1	40.149	2	2.6918	3	3	3	7.5	1	1	1	1	0	0	20.0873	19.6558	19.1426	19.1412	19.4513	19.1048	19.7852	19.5638	19.1161	19.6081	19.2378	19.0986	0.173579	19.4016	0.670679	0.810681				18.4328	15.4851	15.2289	15.8541	15.2361	15.4078	14.8947	14.8933	15.2033	14.8569	19.738	20.1121	19.8769	19.7852
P82650	28S ribosomal protein S22, mitochondrial	MRPS22	sp|P82650|RT22_HUMAN 28S ribosomal protein S22, mitochondrial OS=Homo sapiens OX=9606 GN=MRPS22 PE=1 SV=1	41.28	1	2.9137	1	1	1	3.3	1	1	1	1	1	1	19.9285	20.4186	NA	19.4465	20.5317	20.471	NA	NA	NA	NA	NA	NA							+	18.6064	15.5865	15.3825	15.7134	15.3435	15.8337	NA	14.8615	15.9467	15.8861	NA	NA	NA	NA
Q9UNX3	60S ribosomal protein L26-like 1	RPL26L1	sp|Q9UNX3|RL26L_HUMAN 60S ribosomal protein L26-like 1 OS=Homo sapiens OX=9606 GN=RPL26L1 PE=1 SV=1	17.256	1	3.4028	7	3	3	34.5	2	1	1	0	1	0	22.9241	22.9705	22.2696	21.8953	22.2129	21.7586	22.8482	22.2702	22.2733	21.6639	21.416	21.5238	0.929339	21.9992	0.0029589	0.0515506				22.5619	19.2249	19.1199	19.3123	19.835	19.9334	19.6846	18.9458	19.1242	18.9383	22.2082	22.0145	21.9828	22.8482
P23528;Q9Y281	Cofilin-1;Cofilin-2	CFL1;CFL2	sp|P23528|COF1_HUMAN Cofilin-1 OS=Homo sapiens OX=9606 GN=CFL1 PE=1 SV=3;sp|Q9Y281|COF2_HUMAN Cofilin-2 OS=Homo sapiens OX=9606 GN=CFL2 PE=1 SV=1	18.502	2	4.8574	2	2	2	13.3	0	1	0	2	1	1	19.9241	20.0006	NA	21.4065	20.5575	21.1457	20.4476	20.0486	18.5599	22.0191	20.6145	21.4093	-1.66226	20.5165	0.0222079	0.13091				20.5123	17.713	17.2805	17.9483	16.6022	16.6787	NA	18.0846	17.2356	17.8238	21.2019	21.3457	21.3112	20.4476
Q15427	Splicing factor 3B subunit 4	SF3B4	sp|Q15427|SF3B4_HUMAN Splicing factor 3B subunit 4 OS=Homo sapiens OX=9606 GN=SF3B4 PE=1 SV=1	44.385	1	2.0019	1	1	1	3.3	1	0	1	1	1	2	20.6975	21.1015	20.9535	20.1003	20.548	21.1307	NA	NA	NA	NA	NA	NA							+	19.984	16.9043	16.7275	16.9012	16.6975	17.1014	16.9536	16.1003	16.548	17.1307	NA	NA	NA	NA
Q15149	Plectin	PLEC	sp|Q15149|PLEC_HUMAN Plectin OS=Homo sapiens OX=9606 GN=PLEC PE=1 SV=3	531.78	1	5.0141	6	6	6	1.3	1	0	0	0	0	0	20.4309	20.5772	18.8608	20.1307	20.1016	18.4887	19.2991	18.9892	18.575	19.5346	18.8768	17.7883	0.221185	18.8439	0.720009	0.843778				15.1937	13.7881	12.4191	10.3433	11.7938	12.0566	10.6809	11.9507	10.8721	10.3088	21.0593	20.1403	17.6249	19.2991
P26599;O95758	Polypyrimidine tract-binding protein 1;Polypyrimidine tract-binding protein 3	PTBP1;PTBP3	sp|P26599|PTBP1_HUMAN Polypyrimidine tract-binding protein 1 OS=Homo sapiens OX=9606 GN=PTBP1 PE=1 SV=1;sp|O95758|PTBP3_HUMAN Polypyrimidine tract-binding protein 3 OS=Homo sapiens OX=9606 GN=PTBP3 PE=1 SV=2	57.221	2	2.9107	4	4	4	7.2	1	0	0	1	3	1	22.3485	21.5205	21.0558	22.5631	22.9603	22.1043	20.6805	19.8897	19.8438	21.3771	21.3004	20.6437	-0.96907	20.6226	0.0257877	0.138476				20.453	17.0655	16.0748	16.3702	17.774	16.7975	16.2427	17.7912	18.3409	17.376	20.2986	20.5582	19.2058	20.6805
O75489	NADH dehydrogenase [ubiquinone] iron-sulfur protein 3, mitochondrial	NDUFS3	sp|O75489|NDUS3_HUMAN NADH dehydrogenase [ubiquinone] iron-sulfur protein 3, mitochondrial OS=Homo sapiens OX=9606 GN=NDUFS3 PE=1 SV=1	30.241	1	7.4347	5	5	5	24.2	0	5	4	0	0	0	21.3342	22.8583	22.3465	19.3509	20.2749	19.2534	19.7643	21.8685	21.9064	19.665	18.9599	19.3345	1.85994	20.2498	0.0172659	0.119792				18.8087	15.8378	NA	NA	16.0279	17.5912	16.5379	15.2634	14.3173	14.3435	18.9737	NA	NA	19.7643
Q8TDY2	RB1-inducible coiled-coil protein 1	RB1CC1	sp|Q8TDY2|RBCC1_HUMAN RB1-inducible coiled-coil protein 1 OS=Homo sapiens OX=9606 GN=RB1CC1 PE=1 SV=3	183.09	1	1.3315	1	1	1	0.5	0	1	1	1	1	2	21.3459	21.5912	21.5388	21.6671	21.9472	22.1592	NA	NA	NA	NA	NA	NA							+	18.3572	15.075	14.8881	14.8912	14.903	15.1483	15.0959	15.2242	15.5043	15.7163	NA	NA	NA	NA
Q8TDN6	Ribosome biogenesis protein BRX1 homolog	BRIX1	sp|Q8TDN6|BRX1_HUMAN Ribosome biogenesis protein BRX1 homolog OS=Homo sapiens OX=9606 GN=BRIX1 PE=1 SV=2	41.401	1	4.3539	4	4	4	14.2	1	2	3	0	1	1	21.8835	22.7496	22.5827	20.0567	21.0161	21.7494	20.6856	21.4439	21.3866	19.7271	20.0964	21.0264	0.888744	20.7277	0.0615493	0.209732				19.6165	17.1267	15.7098	15.4921	16.7673	17.3261	16.7965	15.3271	16.0248	15.9551	20.8132	20.1957	19.623	20.6856
P20340;Q53S08;Q9NRW1;Q14964	Ras-related protein Rab-6A;Ras-related protein Rab-6D;Ras-related protein Rab-6B	RAB6A;RAB6C;RAB6B;RAB39A	sp|P20340|RAB6A_HUMAN Ras-related protein Rab-6A OS=Homo sapiens OX=9606 GN=RAB6A PE=1 SV=3;sp|Q53S08|RAB6D_HUMAN Ras-related protein Rab-6D OS=Homo sapiens OX=9606 GN=RAB6D PE=2 SV=1;sp|Q9NRW1|RAB6B_HUMAN Ras-related protein Rab-6B OS=Homo sapiens OX=9606	23.593	4	4.3185	2	2	2	10.6	0	1	1	1	1	1	21.3122	NA	20.8885	20.7987	21.7729	21.7376	21.8356	17.5556	21.0374	21.4112	21.8298	22.0011	-1.60447	20.9451	0.1544	0.356028				20.6418	17.5874	17.2533	17.9222	17.6118	NA	17.188	17.0983	18.0724	18.0372	21.485	21.73	21.6002	21.8356
O75223	Gamma-glutamylcyclotransferase	GGCT	sp|O75223|GGCT_HUMAN Gamma-glutamylcyclotransferase OS=Homo sapiens OX=9606 GN=GGCT PE=1 SV=1	21.007	1	13.293	3	3	3	17	0	0	0	3	3	0	NA	18.8476	18.9938	23.2438	25.5327	19.4128	17.216	18.8756	19.045	22.8095	24.1356	19.4251	-3.74451	20.2511	0.0139858	0.109662				22.2691	16.8736	15.7686	17.9347	NA	15.1471	15.2933	19.5434	21.8323	15.7124	21.33	19.9546	21.8641	NA
P08579	U2 small nuclear ribonucleoprotein B	SNRPB2	sp|P08579|RU2B_HUMAN U2 small nuclear ribonucleoprotein B OS=Homo sapiens OX=9606 GN=SNRPB2 PE=1 SV=1	25.486	1	2.274	1	1	1	4.9	1	1	1	1	1	1	21.5155	21.7489	21.3851	21.4027	21.2491	21.247	NA	NA	NA	NA	NA	NA							+	21.2298	17.6185	18.1979	17.9652	18.1936	18.427	18.0631	18.0807	17.9272	17.9251	NA	NA	NA	NA
O75964	ATP synthase subunit g, mitochondrial	ATP5L	sp|O75964|ATP5L_HUMAN ATP synthase subunit g, mitochondrial OS=Homo sapiens OX=9606 GN=ATP5MG PE=1 SV=3	11.428	1	2.953	2	2	2	19.4	1	2	1	0	2	0	20.2072	20.4825	20.5738	NA	20.9408	17.7925	19.9178	19.9259	20	17.6047	20.3428	19.2036	0.897551	19.4991	0.226974	0.439377				20.6149	17.7827	17.421	16.9377	17.6221	17.8975	17.9888	NA	18.3559	15.2075	19.7273	20.0742	19.1672	19.9178
Q01130;Q9BRL6	Serine/arginine-rich splicing factor 2;Serine/arginine-rich splicing factor 8	SRSF2;SRSF8	sp|Q01130|SRSF2_HUMAN Serine/arginine-rich splicing factor 2 OS=Homo sapiens OX=9606 GN=SRSF2 PE=1 SV=4;sp|Q9BRL6|SRSF8_HUMAN Serine/arginine-rich splicing factor 8 OS=Homo sapiens OX=9606 GN=SRSF8 PE=1 SV=1	25.476	2	2.0601	1	1	1	3.6	1	1	1	1	1	1	20.7756	22.4245	21.2941	20.8643	21.4689	22.2394	NA	NA	NA	NA	NA	NA							+	21.2542	17.3111	17.1272	NA	17.6056	19.2546	18.1242	17.6944	18.299	19.0694	NA	NA	NA	NA
Q9BVJ6	U3 small nucleolar RNA-associated protein 14 homolog A	UTP14A	sp|Q9BVJ6|UT14A_HUMAN U3 small nucleolar RNA-associated protein 14 homolog A OS=Homo sapiens OX=9606 GN=UTP14A PE=1 SV=1	87.977	1	16.419	2	2	2	3.2	2	2	2	0	0	1	20.5542	21.8434	21.4799	NA	NA	20.6018	20.2164	21.0171	20.7388	17.5515	17.7145	19.9023	2.268	19.5235	0.0117878	0.102882				18.2437	15.6423	13.7506	NA	15.2323	16.5214	16.1579	NA	NA	15.2798	20.2974	19.8091	NA	20.2164
Q9Y266	Nuclear migration protein nudC	NUDC	sp|Q9Y266|NUDC_HUMAN Nuclear migration protein nudC OS=Homo sapiens OX=9606 GN=NUDC PE=1 SV=1	38.242	1	2.8336	4	4	4	12.4	1	1	1	4	0	1	19.8674	20.1807	19.968	22.4303	19.1688	21.3375	19.4695	19.4307	19.2266	21.8552	18.457	20.3093	-0.831565	19.7914	0.328179	0.537145				17.8409	14.0581	13.7933	14.7332	14.8029	15.2839	14.9429	16.1421	14.7765	15.9313	18.1804	18.362	18.3893	19.4695
P15259;P18669	Phosphoglycerate mutase 2;Phosphoglycerate mutase 1	PGAM2;PGAM1	sp|P15259|PGAM2_HUMAN Phosphoglycerate mutase 2 OS=Homo sapiens OX=9606 GN=PGAM2 PE=1 SV=3;sp|P18669|PGAM1_HUMAN Phosphoglycerate mutase 1 OS=Homo sapiens OX=9606 GN=PGAM1 PE=1 SV=2	28.766	2	1.7021	1	1	1	4	0	1	1	2	1	1	NA	19.6668	19.8935	20.1587	20.2483	19.9845	NA	NA	NA	NA	NA	NA							+	19.1472	16.0192	16.007	16.1482	NA	15.8595	16.0861	16.3513	16.441	16.1772	NA	NA	NA	NA
P14854	Cytochrome c oxidase subunit 6B1	COX6B1	sp|P14854|CX6B1_HUMAN Cytochrome c oxidase subunit 6B1 OS=Homo sapiens OX=9606 GN=COX6B1 PE=1 SV=2	10.192	1	5.6172	3	3	3	36	1	3	2	0	0	0	20.7743	22.9613	22.9415	17.7046	NA	20.0647	20.0971	21.9986	22.0664	19.0766	18.1213	19.6781	2.4287	20.173	0.00655887	0.0745239				20.491	17.4386	16.0081	17.0324	17.0634	18.9874	18.9495	14.8972	NA	15.1636	20.5153	20.0375	19.5512	20.0971
P11387;Q969P6	DNA topoisomerase 1	TOP1	sp|P11387|TOP1_HUMAN DNA topoisomerase 1 OS=Homo sapiens OX=9606 GN=TOP1 PE=1 SV=2	90.725	2	5.122	4	4	4	4.8	1	0	0	1	2	2	22.2931	18.9205	NA	21.2979	22.1587	22.0293	21.5333	20.4671	17.9799	20.9312	21.1589	21.1169	-1.07557	20.5312	0.229496	0.443165				18.0787	15.5554	13.1422	14.8522	15.1039	13.6725	NA	14.9575	15.9297	15.5379	21.1374	21.0554	20.237	21.5333
P13984	General transcription factor IIF subunit 2	GTF2F2	sp|P13984|T2FB_HUMAN General transcription factor IIF subunit 2 OS=Homo sapiens OX=9606 GN=GTF2F2 PE=1 SV=2	28.38	1	6.5709	1	1	1	4.8	1	1	1	1	1	1	20.0327	NA	NA	19.4059	20.3911	20.3753	NA	NA	NA	NA	NA	NA							+	18.9293	16.034	16.3953	16.5474	15.8627	NA	NA	15.236	16.2212	16.2054	NA	NA	NA	NA
Q9NZB2;Q5T035	Constitutive coactivator of PPAR-gamma-like protein 1;Putative uncharacterized protein C9orf129	FAM120A;C9orf129	sp|Q9NZB2|F120A_HUMAN Constitutive coactivator of PPAR-gamma-like protein 1 OS=Homo sapiens OX=9606 GN=FAM120A PE=1 SV=2;sp|Q5T035|CI129_HUMAN Putative uncharacterized protein C9orf129 OS=Homo sapiens OX=9606 GN=C9orf129 PE=4 SV=1	121.89	2	9.4738	2	2	2	2.6	1	1	1	1	1	1	20.8155	21.0826	21.0514	20.5775	19.8193	20.6968	20.6671	21.0435	21.1132	21.1028	20.9644	20.8733	-0.0388735	20.9607	0.869055	0.928255				16.2028	13.8877	13.9981	13.9792	13.4929	15.2497	15.2185	14.7445	13.9864	14.864	21.143	21.4775	21.394	20.6671
Q9UJS0;O75746	Calcium-binding mitochondrial carrier protein Aralar2	SLC25A13	sp|Q9UJS0|CMC2_HUMAN Calcium-binding mitochondrial carrier protein Aralar2 OS=Homo sapiens OX=9606 GN=SLC25A13 PE=1 SV=2	74.175	2	11.269	6	6	6	11.4	0	4	5	0	0	0	21.0909	22.7658	22.5904	19.9545	20.5371	20.9052	19.9279	21.671	21.8539	19.2453	19.489	19.4793	1.74644	20.2777	0.012113	0.102882				19.13	16.0331	14.9352	13.0867	15.7032	17.3215	17.1091	14.4085	15.4496	15.3458	19.8692	19.6655	17.9254	19.9279
Q15366;P57721	Poly(rC)-binding protein 2;Poly(rC)-binding protein 3	PCBP2;PCBP3	sp|Q15366|PCBP2_HUMAN Poly(rC)-binding protein 2 OS=Homo sapiens OX=9606 GN=PCBP2 PE=1 SV=1;sp|P57721|PCBP3_HUMAN Poly(rC)-binding protein 3 OS=Homo sapiens OX=9606 GN=PCBP3 PE=1 SV=2	38.58	2	2.2546	4	2	2	15.9	0	1	3	1	1	1	21.3277	20.8435	20.4209	21.2537	22.139	20.9412	21.118	20.8878	20.5662	21.1887	21.5196	20.4752	-0.203826	20.9592	0.550118	0.718823				20.3632	17.7217	17.0236	16.8007	17.2402	16.756	16.3335	17.1662	18.0515	16.8538	21.3334	21.2455	20.2767	21.118
P55786;A6NEC2	Puromycin-sensitive aminopeptidase	NPEPPS	sp|P55786|PSA_HUMAN Puromycin-sensitive aminopeptidase OS=Homo sapiens OX=9606 GN=NPEPPS PE=1 SV=2	103.28	2	5.0461	4	4	4	5.4	2	0	0	0	5	0	20.8459	17.3501	19.1929	18.5825	23.2011	19.6932	20.5422	18.669	20.0253	19.8631	22.2947	19.1771	-0.699496	20.0952	0.442789	0.626619				14.6536	16.0728	15.2427	NA	12.0364	11.7652	12.5866	12.9975	13.9127	14.1082	20.7042	20.486	NA	20.5422
P56385	ATP synthase subunit e, mitochondrial	ATP5I	sp|P56385|ATP5I_HUMAN ATP synthase subunit e, mitochondrial OS=Homo sapiens OX=9606 GN=ATP5ME PE=1 SV=2	7.9331	1	1.7021	1	1	1	14.5	1	1	1	1	1	1	22.4005	22.4219	22.2895	22.1814	22.4497	21.9007	NA	NA	NA	NA	NA	NA							+	23.9511	20.9357	20.7828	21.0566	20.8156	20.8369	20.7046	20.5965	20.8647	20.3157	NA	NA	NA	NA
P35998	26S proteasome regulatory subunit 7	PSMC2	sp|P35998|PRS7_HUMAN 26S proteasome regulatory subunit 7 OS=Homo sapiens OX=9606 GN=PSMC2 PE=1 SV=3	48.633	1	2.1683	2	2	2	4.8	0	1	1	1	1	0	19.4797	19.2906	19.2822	20.2586	20.363	19.9651	19.8512	19.191	19.2481	19.815	20.1977	20.0155	-0.579332	19.7198	0.144378	0.343196				18.405	15.9113	15.4286	15.9069	14.6723	14.4832	14.4748	14.5164	15.5557	15.1577	20.6865	20.8637	20.4179	19.8512
O00483	Cytochrome c oxidase subunit NDUFA4	NDUFA4	sp|O00483|NDUA4_HUMAN Cytochrome c oxidase subunit NDUFA4 OS=Homo sapiens OX=9606 GN=NDUFA4 PE=1 SV=1	9.3697	1	3.123	2	2	2	22.2	2	1	1	0	1	0	22.76	22.956	22.9585	19.5672	19.4047	20.1078	22.8229	22.4628	22.6285	19.6135	18.9979	19.3446	3.31941	20.9784	2.46037e-06	0.00192893				23.0666	20.5021	20.1995	20.7506	20.1751	20.371	20.3736	16.9823	16.8197	17.5228	22.7858	23.0029	22.8418	22.8229
P62333	26S proteasome regulatory subunit 10B	PSMC6	sp|P62333|PRS10_HUMAN 26S proteasome regulatory subunit 10B OS=Homo sapiens OX=9606 GN=PSMC6 PE=1 SV=1	44.172	1	4.5836	3	3	3	9	0	0	1	1	1	2	23.8973	24.2574	24.1838	21.3635	23.1984	22.2631	24.6712	23.8846	23.1324	21.4537	23.0342	23.1066	1.36454	23.2138	0.0370324	0.154433				22.1164	17.6193	18.5414	19.3572	19.5049	19.8651	19.7272	16.7153	18.6595	17.6359	22.6909	23.8574	23.3886	24.6712
P62861	FAU ubiquitin-like and ribosomal protein S30	FAU	sp|P62861|RS30_HUMAN FAU ubiquitin-like and ribosomal protein S30 OS=Homo sapiens OX=9606 GN=FAU PE=1 SV=2	14.39	1	1.448	1	1	1	7.5	1	1	1	1	1	1	22.2117	22.9864	22.9975	22.1542	22.6446	22.2298	NA	NA	NA	NA	NA	NA							+	24.2141	21.0294	20.525	21.6324	20.6268	21.4015	21.4125	20.5692	21.0596	20.6448	NA	NA	NA	NA
P35613	Basigin	BSG	sp|P35613|BASI_HUMAN Basigin OS=Homo sapiens OX=9606 GN=BSG PE=1 SV=2	42.2	1	2.7795	2	2	2	6	1	2	1	0	1	0	22.0349	22.6102	21.1533	21.2017	22.5526	21.5183	22.4885	21.9689	21.9377	21.7221	21.9259	21.6942	0.350972	21.9562	0.130845	0.325659				19.2529	16.9328	15.7543	17.8738	18.128	17.1733	17.2465	17.2949	17.1061	17.6114	21.5223	21.8667	21.6884	22.4885
CON__sp|P61626|LYSC_HUMAN;P61626	;Lysozyme C	LYZ	;sp|P61626|LYSC_HUMAN Lysozyme C OS=Homo sapiens OX=9606 GN=LYZ PE=1 SV=1	16.537	2	16.573	2	2	2	14.2	2	1	1	1	0	0	21.4593	20.688	21.9852	20.1024	NA	20.1694	NA	NA	NA	NA	NA	NA					+		+	22.0024	18.7503	NA	21.2734	18.2894	17.5181	18.8153	16.9325	NA	16.9994	NA	NA	NA	NA
P35606	Coatomer subunit beta	COPB2	sp|P35606|COPB2_HUMAN Coatomer subunit beta OS=Homo sapiens OX=9606 GN=COPB2 PE=1 SV=2	102.49	1	2.7146	2	2	2	2.1	1	1	1	1	2	0	21.1519	20.3116	21.0717	20.3375	21.8439	19.9567	21.2799	20.3591	20.7193	20.9493	21.4006	20.2197	-0.0704966	20.8213	0.859726	0.922891				18.5491	15.6089	15.7566	14.8448	15.5669	14.7266	15.4867	14.7525	16.2589	14.3718	20.8047	21.602	20.4067	21.2799
CON__sp|Q3SZV7|HEMO_BOVIN	Hemopexin	HPX	sp|Q3SZV7|HEMO_BOVIN Hemopexin OS=Bos taurus GN=HPX PE=2 SV=1	52.209	1	2.0209	2	2	2	3.9	2	1	1	2	1	1	20.437	19.4175	19.8477	NA	20.7213	19.8945	NA	NA	NA	NA	NA	NA					+		+	18.4965	14.6094	13.7706	16.4667	15.852	14.8325	15.2628	NA	16.1364	15.3095	NA	NA	NA	NA
Q16629	Serine/arginine-rich splicing factor 7	SRSF7	sp|Q16629|SRSF7_HUMAN Serine/arginine-rich splicing factor 7 OS=Homo sapiens OX=9606 GN=SRSF7 PE=1 SV=1	27.366	1	2.6665	2	2	2	7.6	1	1	1	2	1	1	21.1727	21.393	21.4206	21.3127	21.635	21.8396	21.0294	20.6484	20.7925	21.1458	20.7974	21.2988	-0.257228	20.9521	0.319814	0.532012				19.4359	16.8465	15.5654	17.7263	15.9089	16.6207	16.5415	16.4188	16.9246	16.8927	20.6894	19.5172	20.7928	21.0294
P49368	T-complex protein 1 subunit gamma	CCT3	sp|P49368|TCPG_HUMAN T-complex protein 1 subunit gamma OS=Homo sapiens OX=9606 GN=CCT3 PE=1 SV=4	60.533	1	4.8799	6	6	6	11.9	1	1	1	0	2	0	19.9756	19.8508	20.414	20.0807	20.4635	20.0646	18.6443	19.2455	19.2383	18.787	19.2747	18.7708	0.0985209	18.9934	0.831894	0.907275				18.2046	15.114	15.268	15.5993	14.6195	14.8966	14.8528	14.6429	15.5093	14.2903	19.1378	19.4167	19.8132	18.6443
Q8IYB3	Serine/arginine repetitive matrix protein 1	SRRM1	sp|Q8IYB3|SRRM1_HUMAN Serine/arginine repetitive matrix protein 1 OS=Homo sapiens OX=9606 GN=SRRM1 PE=1 SV=2	102.33	1	36.562	10	10	10	11.6	1	1	1	1	1	1	22.1329	21.6703	22.0572	22.2617	23.0039	22.3934	22.6563	21.7183	22.2061	22.8742	23.0608	22.6569	-0.670409	22.5288	0.0335079	0.152838				20.1494	16.9567	14.1628	17.9619	16.7753	16.3128	16.6997	16.9042	17.6464	17.0359	22.5115	20.2966	23.297	22.6563
P52298	Nuclear cap-binding protein subunit 2	NCBP2	sp|P52298|NCBP2_HUMAN Nuclear cap-binding protein subunit 2 OS=Homo sapiens OX=9606 GN=NCBP2 PE=1 SV=1	18.001	1	5.3076	2	2	2	17.9	1	1	1	1	1	1	21.8278	21.6559	21.5833	20.9613	21.8568	21.8514	21.8757	21.5715	21.5999	21.071	21.2949	21.5616	0.373199	21.4957	0.117683	0.311189				21.1865	16.7047	17.6738	18.287	18.4185	18.486	18.4134	17.4632	18.1642	18.2724	21.8222	21.4876	21.2216	21.8757
Q9NPF5	DNA methyltransferase 1-associated protein 1	DMAP1	sp|Q9NPF5|DMAP1_HUMAN DNA methyltransferase 1-associated protein 1 OS=Homo sapiens OX=9606 GN=DMAP1 PE=1 SV=1	52.992	1	3.4777	1	1	1	2.6	1	1	1	0	1	1	NA	20.3462	NA	NA	20.5704	NA	NA	NA	NA	NA	NA	NA							+	18.3251	16.1428	15.7135	16.404	NA	15.7023	NA	NA	15.9266	NA	NA	NA	NA	NA
Q15758	Neutral amino acid transporter B(0)	SLC1A5	sp|Q15758|AAAT_HUMAN Neutral amino acid transporter B(0) OS=Homo sapiens OX=9606 GN=SLC1A5 PE=1 SV=2	56.598	1	7.5209	2	2	2	4.1	1	1	1	1	1	1	21.744	21.577	21.8359	21.6392	22.8101	21.1934	22.0599	21.4774	21.8019	22.0985	21.9734	21.2155	0.0172786	21.7711	0.953501	0.969578				20.7792	16.6372	16.9694	16.7021	17.7441	17.577	17.8359	17.6392	18.8101	17.1934	20.6372	21.5972	20.4447	22.0599
CON__sp|O82803|SRPP_HEVBR	Small rubber particle protein	SRPP	sp|O82803|SRPP_HEVBR Small rubber particle protein OS=Hevea brasiliensis GN=SRPP PE=1 SV=1	22.344	1	5.6982	3	3	3	9.8	0	1	0	3	1	1	NA	NA	NA	23.1265	21.0911	20.9361	NA	NA	NA	NA	NA	NA					+		+	20.3409	16.4099	16.5421	17.5254	NA	NA	NA	19.3192	17.2837	17.1288	NA	NA	NA	NA
P62306	Small nuclear ribonucleoprotein F	SNRPF	sp|P62306|RUXF_HUMAN Small nuclear ribonucleoprotein F OS=Homo sapiens OX=9606 GN=SNRPF PE=1 SV=1	9.7251	1	11.244	1	1	1	15.1	1	1	1	1	1	1	20.6614	20.5425	21.0463	19.7359	21.1689	20.5001	NA	NA	NA	NA	NA	NA							+	21.6725	18.4077	NA	18.8681	18.6613	18.5425	19.0463	17.7358	19.1689	18.5	NA	NA	NA	NA
Q14676	Mediator of DNA damage checkpoint protein 1	MDC1	sp|Q14676|MDC1_HUMAN Mediator of DNA damage checkpoint protein 1 OS=Homo sapiens OX=9606 GN=MDC1 PE=1 SV=3	226.66	1	3.1904	2	2	2	1.6	1	1	1	0	1	2	20.0182	20.8599	18.8413	19.069	20.4121	21.0758	19.6235	19.9999	19.8191	20.2998	20.0193	20.601	-0.492557	20.0605	0.152803	0.354066				16.2613	12.1389	11.2151	14.0979	13.2936	14.0664	12.415	12.6427	13.9859	14.1027	19.6577	19.4604	20.1503	19.6235
Q14739	Delta(14)-sterol reductase LBR	LBR	sp|Q14739|LBR_HUMAN Delta(14)-sterol reductase LBR OS=Homo sapiens OX=9606 GN=LBR PE=1 SV=2	70.702	1	27.725	2	2	2	3.1	1	2	1	1	1	1	21.443	22.126	21.5079	20.6745	21.6141	19.6113	21.3935	21.5015	21.2137	20.4528	20.106	20.0057	1.18144	20.7789	0.00159277	0.0375822				19.6393	14.6155	13.7903	13.4172	17.0507	17.7337	17.1156	16.2822	17.2218	15.219	19.2832	18.7637	17.7592	21.3935
P51148;P61020;P20339	Ras-related protein Rab-5C;Ras-related protein Rab-5B;Ras-related protein Rab-5A	RAB5C;RAB5B;RAB5A	sp|P51148|RAB5C_HUMAN Ras-related protein Rab-5C OS=Homo sapiens OX=9606 GN=RAB5C PE=1 SV=2;sp|P61020|RAB5B_HUMAN Ras-related protein Rab-5B OS=Homo sapiens OX=9606 GN=RAB5B PE=1 SV=1;sp|P20339|RAB5A_HUMAN Ras-related protein Rab-5A OS=Homo sapiens OX=9606	23.482	3	9.5111	2	2	2	11.1	0	1	1	1	1	1	NA	NA	20.4177	20.0311	19.3875	20.5946	17.4948	18.6639	19.9873	20.4796	21.097	20.2492	-1.89327	19.662	0.0218137	0.130549				19.6141	17.6153	17.1339	17.1815	NA	NA	16.6467	16.5716	15.9281	16.7371	20.9469	21.2057	20.4833	NA
Q9P013	Spliceosome-associated protein CWC15 homolog	CWC15	sp|Q9P013|CWC15_HUMAN Spliceosome-associated protein CWC15 homolog OS=Homo sapiens OX=9606 GN=CWC15 PE=1 SV=2	26.624	1	2.3157	2	2	2	10	1	2	2	0	1	1	21.1755	21.4815	20.9964	19.2061	19.5435	20.7575	21.192	20.5412	20.34	20.5891	20.3066	20.1722	0.335066	20.5235	0.317325	0.532012				20.9808	16.8444	18.2142	18.338	18.1756	18.4814	17.9963	16.2061	16.5435	17.7575	20.7803	20.9015	20.4072	21.192
Q14677	Clathrin interactor 1	CLINT1	sp|Q14677|EPN4_HUMAN Clathrin interactor 1 OS=Homo sapiens OX=9606 GN=CLINT1 PE=1 SV=1	68.259	1	3.7876	2	2	2	2.9	0	1	1	1	2	1	NA	20.457	NA	20.4338	20.6521	20.1908	17.1376	20.505	18.0075	21.0463	20.709	20.4542	-2.18645	19.6433	0.0322574	0.152838				18.5419	15.5497	16.1861	NA	NA	15.9976	NA	15.9743	16.1927	15.7313	20.2063	21.4218	NA	NA
Q96II8;Q9Y2L9	DISP complex protein LRCH3	LRCH3	sp|Q96II8|LRCH3_HUMAN DISP complex protein LRCH3 OS=Homo sapiens OX=9606 GN=LRCH3 PE=1 SV=2	86.082	2	7.1486	7	7	7	7.9	1	0	0	0	0	0	21.8164	20.5861	21.9462	NA	20.3064	21.1039	20.1103	19.7161	19.5682	17.8208	19.1857	19.8341	0.851342	19.3725	0.181977	0.391753				15.853	16.2438	13.7943	17.072	13.7629	13.6472	14.1555	NA	13.8264	15.5432	20.818	20.3201	20.8935	20.1103
P09669	Cytochrome c oxidase subunit 6C	COX6C	sp|P09669|COX6C_HUMAN Cytochrome c oxidase subunit 6C OS=Homo sapiens OX=9606 GN=COX6C PE=1 SV=2	8.7813	1	4.0014	3	3	3	37.3	2	2	1	0	1	0	22.8508	24.5266	23.7135	21.4254	21.7808	21.9577	22.8114	23.9987	22.9226	21.1443	21.0951	21.2871	2.06871	22.2099	0.000294044	0.0261384				23.9971	21.5845	18.0279	17.6498	20.8508	22.3878	21.5748	19.4254	19.7808	19.9577	23.2684	21.3298	20.3822	22.8114
P32322	Pyrroline-5-carboxylate reductase 1, mitochondrial	PYCR1	sp|P32322|P5CR1_HUMAN Pyrroline-5-carboxylate reductase 1, mitochondrial OS=Homo sapiens OX=9606 GN=PYCR1 PE=1 SV=2	33.36	1	4.812	3	3	3	14.7	2	0	2	1	3	0	21.2601	21.4658	21.4608	21.1839	22.0985	20.7331	21.5956	20.6587	21.3031	21.2197	21.7518	20.524	0.0206044	21.1755	0.958534	0.971528				17.677	13.4946	14.0612	13.649	14.7217	14.2603	14.9454	14.256	15.622	14.2792	20.2247	20.9925	19.8511	21.5956
O95373	Importin-7	IPO7	sp|O95373|IPO7_HUMAN Importin-7 OS=Homo sapiens OX=9606 GN=IPO7 PE=1 SV=1	119.52	1	11.382	3	3	3	3.6	2	0	1	1	3	0	20.5574	19.7602	NA	19.9987	23.4196	20.9277	21.4967	19.743	18.8982	21.0813	22.2002	19.8359	-0.9932	20.5425	0.25218	0.466295				17.8135	13.9415	14.2304	14.1815	15.1651	14.3679	NA	14.6063	17.608	14.9002	19.4978	20.1853	19.4847	21.4967
Q5T750	Skin-specific protein 32	XP32	sp|Q5T750|XP32_HUMAN Skin-specific protein 32 OS=Homo sapiens OX=9606 GN=XP32 PE=1 SV=1	26.238	1	2.871	3	3	3	12	0	1	0	4	1	0	NA	22.1271	20.922	23.1398	21.157	21.0845	18.4366	22.1832	20.5854	23.3191	21.1474	20.7494	-1.33689	21.0702	0.231386	0.445716				21.1757	18.2142	NA	17.6983	NA	18.6677	17.4625	19.6804	17.6976	17.6251	20.7973	NA	20.0074	NA
Q9Y3C6	Peptidyl-prolyl cis-trans isomerase-like 1	PPIL1	sp|Q9Y3C6|PPIL1_HUMAN Peptidyl-prolyl cis-trans isomerase-like 1 OS=Homo sapiens OX=9606 GN=PPIL1 PE=1 SV=1	18.237	1	3.0872	4	4	4	25.9	2	1	1	0	1	0	21.0169	21.7738	21.1989	21.0762	21.3211	20.8688	21.3917	21.7331	21.1035	20.9418	21.0968	20.8981	0.430512	21.1942	0.104335	0.289041				17.8698	17.2504	18.0033	18.2353	18.0169	18.7738	18.1988	16.3512	18.3211	17.8688	20.9229	21.4532	21.0367	21.3917
Q09161	Nuclear cap-binding protein subunit 1	NCBP1	sp|Q09161|NCBP1_HUMAN Nuclear cap-binding protein subunit 1 OS=Homo sapiens OX=9606 GN=NCBP1 PE=1 SV=1	91.838	1	3.1509	3	3	3	3.9	2	2	1	0	1	1	22.7119	22.5105	22.6634	20.9682	22.8679	22.4514	21.5089	21.0797	21.1406	20.5509	21.1145	21.0209	0.347618	21.0693	0.207135	0.418541				20.319	16.7671	15.6248	16.8573	17.6245	17.423	17.5759	15.8807	17.7804	17.3639	20.6565	20.5261	20.3315	21.5089
Q14966	Zinc finger protein 638	ZNF638	sp|Q14966|ZN638_HUMAN Zinc finger protein 638 OS=Homo sapiens OX=9606 GN=ZNF638 PE=1 SV=2	220.62	1	4.8269	3	3	3	2.3	2	3	1	0	0	0	20.4551	21.4839	20.7797	19.3853	20.4458	19.8564	20.1113	20.5073	20.0344	19.5656	19.4524	19.0849	0.850025	19.7927	0.0379652	0.157485				12.7477	12.7872	14.1439	13.7222	13.916	12.7477	14.2406	12.8462	13.9066	13.3173	19.1769	20.8884	19.685	20.1113
P53701	Holocytochrome c-type synthase	HCCS	sp|P53701|CCHL_HUMAN Holocytochrome c-type synthase OS=Homo sapiens OX=9606 GN=HCCS PE=1 SV=1	30.601	1	2.942	2	2	2	9.3	0	1	1	0	2	0	NA	19.3603	19.5571	NA	20.9207	NA	17.2636	20.1328	20.2816	16.6185	19.9239	17.4603	1.22509	18.6135	0.317881	0.532012				19.0525	16.8965	17.1334	15.9569	NA	15.3603	15.5571	NA	16.9207	NA	20.6539	20.7559	20.4816	NA
Q9GZL7	Ribosome biogenesis protein WDR12	WDR12	sp|Q9GZL7|WDR12_HUMAN Ribosome biogenesis protein WDR12 OS=Homo sapiens OX=9606 GN=WDR12 PE=1 SV=2	47.707	1	7.9164	2	2	2	6.9	0	2	1	0	1	1	20.5523	22.6548	21.6329	19.4225	20.2572	20.9332	20.6999	22.37	20.8569	19.9193	20.5288	20.282	1.06558	20.7761	0.0558351	0.196299				19.661	16.231	14.3807	15.0083	16.0929	18.1953	17.1735	14.9631	15.7978	16.4737	21.1023	19.6053	19.477	20.6999
O96000	NADH dehydrogenase [ubiquinone] 1 beta subcomplex subunit 10	NDUFB10	sp|O96000|NDUBA_HUMAN NADH dehydrogenase [ubiquinone] 1 beta subcomplex subunit 10 OS=Homo sapiens OX=9606 GN=NDUFB10 PE=1 SV=3	20.776	1	5.0905	3	3	3	20.3	1	3	3	0	0	0	21.86	23.4007	22.9806	20.7285	20.8639	20.8914	21.38	22.612	22.361	20.3343	20.024	20.1962	1.93281	21.1512	0.000707286	0.0326184				21.1479	17.0667	14.8328	16.8086	18.322	19.6066	19.0711	17.0853	17.1605	16.7362	20.5299	19.3382	19.7497	21.38
Q14008	Cytoskeleton-associated protein 5	CKAP5	sp|Q14008|CKAP5_HUMAN Cytoskeleton-associated protein 5 OS=Homo sapiens OX=9606 GN=CKAP5 PE=1 SV=3	225.49	1	5.0965	5	5	5	3.3	0	1	0	0	3	0	20.4258	19.759	18.4321	19.4955	22.144	18.2363	19.8996	19.9923	19.0773	19.7747	20.5945	19.0367	-0.145568	19.7292	0.780228	0.875105				16.3357	14.0952	13.3419	12.033	13.6978	13.031	11.7042	12.7676	13.943	11.5084	20.7402	20.3679	19.6289	19.8996
CON__sp|P48668|K2C6C_HUMAN;P48668	;Keratin, type II cytoskeletal 6C	KRT6C	;sp|P48668|K2C6C_HUMAN Keratin, type II cytoskeletal 6C OS=Homo sapiens OX=9606 GN=KRT6C PE=1 SV=3	60.024	2	3.77	40	2	0	54.6	0	1	0	1	0	3	19.305	22.7199	20.484	24.3786	NA	26.0949	NA	NA	NA	NA	NA	NA					+		+	22.2217	14.3556	13.676	20.4578	14.3981	17.813	15.5772	19.4717	NA	21.188	NA	NA	NA	NA
CON__sp|P15241|K2M2_SHEEP;CON__sp|P25691|K2M3_SHEEP;CON__tr|Q61726|Q61726_MOUSE;CON__sp|Q14533|KRT81_HUMAN;Q14533;CON__sp|Q9NSB4|KRT82_HUMAN;Q9NSB4	;;;;Keratin, type II cuticular Hb1	KRT81	;;;;sp|Q14533|KRT81_HUMAN Keratin, type II cuticular Hb1 OS=Homo sapiens OX=9606 GN=KRT81 PE=1 SV=3	53.681	7	9.0961	7	5	2	11.8	0	3	0	0	0	0	NA	22.9918	NA	18.7429	NA	NA	NA	NA	NA	NA	NA	NA					+		+	19.5309	18.9978	NA	NA	NA	17.7432	NA	13.8361	NA	NA	NA	NA	NA	NA
Q9UI42	Carboxypeptidase A4	CPA4	sp|Q9UI42|CBPA4_HUMAN Carboxypeptidase A4 OS=Homo sapiens OX=9606 GN=CPA4 PE=1 SV=2	47.351	1	29.154	6	6	6	19.2	0	0	0	0	8	0	NA	18.0706	NA	20.2417	25.0899	NA	17.2945	15.1456	18.0279	16.5105	23.3653	17.2547	-2.22086	17.9331	0.267617	0.474687				19.5193	14.9269	NA	14.6492	NA	13.6784	NA	15.8494	19.2476	NA	15.8197	NA	15.6695	NA
Q13595	Transformer-2 protein homolog alpha	TRA2A	sp|Q13595|TRA2A_HUMAN Transformer-2 protein homolog alpha OS=Homo sapiens OX=9606 GN=TRA2A PE=1 SV=1	32.688	1	2.734	2	2	2	7.4	0	1	1	1	1	1	20.1996	21.3449	18.9966	20.801	21.4959	21.4981	19.8545	20.6872	20.3085	20.659	20.6541	20.8069	-0.423259	20.495	0.19278	0.39984				20.1783	17.5512	NA	17.4993	16.2927	17.4379	15.0897	16.8942	17.589	17.5912	20.9312	NA	20.6547	19.8545
A0A7P0TAN4;Q9H963;Q96IR2;Q8N4W9;Q8NB50;Q9UJW7;Q9P0L1;Q86XN6;P0CJ79;P17035;Q0VGE8;A6NHJ4;Q8NCK3;Q6ZN06;Q96N58;Q96NL3;Q9NV72;Q7L2R6;Q5VIY5;A2RRD8;Q8N782;Q9Y5A6;Q05481	Uncharacterized protein;Putative zinc finger protein 702;Zinc finger protein 845	ZNF702P;ZNF845;ZNF808;ZFP62;ZNF229;ZKSCAN7;ZNF761;ZNF888;ZNF28;ZNF816;ZNF860;ZNF485;ZNF813;ZNF578;ZNF599;ZNF701;ZNF765;ZNF468;ZNF320;ZNF525;ZSCAN21;ZNF91	tr|A0A7P0TAN4|A0A7P0TAN4_HUMAN Uncharacterized protein OS=Homo sapiens OX=9606 PE=1 SV=1;sp|Q9H963|ZN702_HUMAN Putative zinc finger protein 702 OS=Homo sapiens OX=9606 GN=ZNF702P PE=5 SV=2;sp|Q96IR2|ZN845_HUMAN Zinc finger protein 845 OS=Homo sapiens OX=96	74.142	23	1.511	1	1	1	2.8	1	1	1	1	1	1	21.4696	21.363	21.7704	20.6216	21.3234	21.1302	NA	NA	NA	NA	NA	NA							+	19.2329	15.8527	14.0187	16.481	16.3403	16.2337	16.641	15.4923	16.1942	16.0009	NA	NA	NA	NA
P01857	Immunoglobulin heavy constant gamma 1	IGHG1	sp|P01857|IGHG1_HUMAN Immunoglobulin heavy constant gamma 1 OS=Homo sapiens OX=9606 GN=IGHG1 PE=1 SV=1	36.105	1	1.7357	1	1	1	3.6	0	1	1	1	1	1	19.4529	20.2091	20.1889	20.1689	20.2942	20.4826	NA	NA	NA	NA	NA	NA							+	19.489	16.0278	16.3271	16.8295	15.5461	16.3022	16.282	16.262	16.3874	16.5757	NA	NA	NA	NA
P14209	CD99 antigen	CD99	sp|P14209|CD99_HUMAN CD99 antigen OS=Homo sapiens OX=9606 GN=CD99 PE=1 SV=1	18.848	1	6.547	2	2	2	13	0	0	0	1	1	2	19.1181	19.2071	20.0231	20.471	19.4816	20.588	19.794	19.5491	19.0686	19.8734	19.7057	19.5583	-0.241915	19.5915	0.527633	0.69994				20.3543	17.8132	17.5886	19.1606	17.1182	17.2071	16.7424	17.6287	17.4816	16.9217	20.3215	20.6558	20.7105	19.794
Q53H12	Acylglycerol kinase, mitochondrial	AGK	sp|Q53H12|AGK_HUMAN Acylglycerol kinase, mitochondrial OS=Homo sapiens OX=9606 GN=AGK PE=1 SV=2	47.137	1	5.2021	5	5	5	13.3	1	2	3	0	1	0	22.0185	23.8952	23.2467	20.6661	22.165	21.5829	20.9279	22.3959	21.9977	19.9456	20.4473	20.17	1.58619	20.9807	0.00486391	0.0625132				20.3168	17.3533	15.1437	14.6553	17.015	18.8012	17.9565	15.1049	17.2018	16.153	21.0407	19.9046	18.9317	20.9279
Q15648	Mediator of RNA polymerase II transcription subunit 1	MED1	sp|Q15648|MED1_HUMAN Mediator of RNA polymerase II transcription subunit 1 OS=Homo sapiens OX=9606 GN=MED1 PE=1 SV=4	168.48	1	2.8616	3	3	3	3.1	1	1	0	0	1	1	20.9428	20.8181	20.2104	NA	21.415	20.3345	20.4797	19.9868	20.4249	18.2654	20.357	20.0542	0.738258	19.928	0.238927	0.450728				15.6221	12.6258	14.3269	13.4035	12.9105	12.5798	13.1723	NA	13.32	14.0491	19.9111	20.8372	20.6339	20.4797
O60841	Eukaryotic translation initiation factor 5B	EIF5B	sp|O60841|IF2P_HUMAN Eukaryotic translation initiation factor 5B OS=Homo sapiens OX=9606 GN=EIF5B PE=1 SV=4	138.83	1	4.9195	2	2	2	1.6	1	1	0	2	0	1	20.4602	21.3276	20.5484	20.5184	19.4422	19.6458	20.0122	20.4018	19.862	21.5048	19.4245	19.9186	-0.190635	20.1873	0.737622	0.855467				18.1404	15.1172	15.529	15.0221	14.8164	15.6837	14.9045	14.8745	13.7984	14.0019	20.072	21.1259	19.4696	20.0122
O14979	Heterogeneous nuclear ribonucleoprotein D-like	HNRNPDL	sp|O14979|HNRDL_HUMAN Heterogeneous nuclear ribonucleoprotein D-like OS=Homo sapiens OX=9606 GN=HNRNPDL PE=1 SV=3	46.437	1	1.8366	2	2	2	5.7	1	1	1	1	0	1	20.6958	20.4942	21.3916	20.9894	21.062	21.0409	20.7145	20.4049	20.7947	21.1206	20.3349	20.3445	0.0380073	20.619	0.904863	0.944165				19.8666	16.2677	16.7333	17.1981	16.3739	16.1723	17.0697	16.6675	16.74	16.7191	20.1767	21.1032	21.0033	20.7145
O15027	Protein transport protein Sec16A	SEC16A	sp|O15027|SC16A_HUMAN Protein transport protein Sec16A OS=Homo sapiens OX=9606 GN=SEC16A PE=1 SV=4	251.89	1	4.4365	4	4	4	2.3	1	1	0	0	0	0	19.9875	20.2601	NA	NA	20.2622	NA	20.5263	20.3236	18.4667	18.351	20.4797	18.099	0.795626	19.3744	0.36512	0.573655				17.0925	14.7046	14.9282	15.3077	13.5612	13.8338	NA	NA	13.836	NA	20.5301	21.3876	21.7269	20.5263
P30414	NK-tumor recognition protein	NKTR	sp|P30414|NKTR_HUMAN NK-tumor recognition protein OS=Homo sapiens OX=9606 GN=NKTR PE=1 SV=2	165.67	1	5.3018	1	1	1	1.2	1	1	1	0	1	1	19.9369	21.2087	21.0394	NA	20.9608	20.7545	NA	NA	NA	NA	NA	NA							+	17.7297	14.1404	14.4974	14.5911	13.9827	15.2545	15.0852	NA	15.0066	14.8003	NA	NA	NA	NA
Q96KR1	Zinc finger RNA-binding protein	ZFR	sp|Q96KR1|ZFR_HUMAN Zinc finger RNA-binding protein OS=Homo sapiens OX=9606 GN=ZFR PE=1 SV=2	117.01	1	2.4038	2	2	2	2	1	1	1	1	1	0	20.7278	21.12	20.3787	19.1818	21.0011	19.845	20.6892	20.5309	20.5036	19.7702	20.5029	20.0843	0.455399	20.3469	0.163173	0.372968				16.6148	14.2287	14.4011	14.2797	13.3786	13.9964	14.8552	13.6582	13.6259	14.3214	20.4384	20.8406	20.9048	20.6892
P02786	Transferrin receptor protein 1	TFRC	sp|P02786|TFR1_HUMAN Transferrin receptor protein 1 OS=Homo sapiens OX=9606 GN=TFRC PE=1 SV=2	84.87	1	35.455	1	1	1	1.8	1	1	1	1	0	1	21.1674	20.9584	21.8075	20.8425	NA	20.8765	NA	NA	NA	NA	NA	NA							+	18.9873	15.8827	16.1918	16.2894	15.882	15.673	16.5221	15.5572	NA	15.5911	NA	NA	NA	NA
Q15293	Reticulocalbin-1	RCN1	sp|Q15293|RCN1_HUMAN Reticulocalbin-1 OS=Homo sapiens OX=9606 GN=RCN1 PE=1 SV=1	38.89	1	4.2679	2	2	2	6.6	1	0	0	1	2	1	NA	20.5058	NA	21.3785	NA	20.7689	17.3041	20.4411	16.9663	21.8823	17.6237	20.8355	-1.87671	19.1755	0.196172	0.404733				18.8992	NA	16.438	NA	NA	16.5989	NA	17.4715	NA	16.8621	NA	20.8187	NA	NA
Q7L2J0	7SK snRNA methylphosphate capping enzyme	MEPCE	sp|Q7L2J0|MEPCE_HUMAN 7SK snRNA methylphosphate capping enzyme OS=Homo sapiens OX=9606 GN=MEPCE PE=1 SV=1	74.354	1	6.0635	4	4	4	7.1	1	1	2	0	0	0	21.5145	21.4978	21.4584	20.6299	19.1468	20.5775	21.1536	21.1017	20.8073	20.3658	20.2664	20.3138	0.705527	20.6681	0.0183418	0.121864				19.1127	14.6015	15.4434	16.6594	16.5145	16.4978	16.4584	15.6299	14.1467	15.5776	20.2704	20.5926	20.7404	21.1536
O14617	AP-3 complex subunit delta-1	AP3D1	sp|O14617|AP3D1_HUMAN AP-3 complex subunit delta-1 OS=Homo sapiens OX=9606 GN=AP3D1 PE=1 SV=1	130.16	1	6.4646	4	4	4	4.3	2	1	0	1	3	0	21.2301	19.9559	20.3993	19.0043	20.6388	19.9528	20.3472	19.6092	19.8194	19.7866	20.3685	19.5632	0.0191776	19.9157	0.960475	0.971629				16.7581	14.8383	NA	13.5406	15.3238	13.1212	13.3235	13.3319	13.7641	12.8637	19.4988	NA	19.5735	20.3472
O43920	NADH dehydrogenase [ubiquinone] iron-sulfur protein 5	NDUFS5	sp|O43920|NDUS5_HUMAN NADH dehydrogenase [ubiquinone] iron-sulfur protein 5 OS=Homo sapiens OX=9606 GN=NDUFS5 PE=1 SV=3	12.517	1	4.4241	3	3	3	33	1	3	3	0	0	0	20.5685	21.7962	21.7126	NA	18.2856	18.1499	19.9515	20.318	20.8196	17.3244	18.3939	18.3096	2.35375	19.1862	0.00184034	0.0400633				18.9823	17.1109	15.8647	15.6941	16.2692	17.7228	17.7641	NA	15.7007	15.5649	19.4276	18.9828	18.3366	19.9515
P62847	40S ribosomal protein S24	RPS24	sp|P62847|RS24_HUMAN 40S ribosomal protein S24 OS=Homo sapiens OX=9606 GN=RPS24 PE=1 SV=1	15.423	1	3.5642	1	1	1	9	1	1	1	1	1	1	NA	21.574	21.155	20.3648	20.9961	21.0526	NA	NA	NA	NA	NA	NA							+	21.2799	18.6811	NA	18.0962	NA	18.9891	18.57	17.7799	18.4111	18.4676	NA	NA	NA	NA
O75396	Vesicle-trafficking protein SEC22b	SEC22B	sp|O75396|SC22B_HUMAN Vesicle-trafficking protein SEC22b OS=Homo sapiens OX=9606 GN=SEC22B PE=1 SV=5	24.74	1	2.4108	3	3	3	14.9	0	0	0	0	1	0	17.1151	18.6204	NA	NA	20.739	18.6806	19.1232	19.6381	18.9793	19.2821	20.2019	19.776	-0.506451	19.5001	0.260485	0.469232				19.5081	17.0318	NA	18.556	13.5302	15.0354	NA	NA	17.154	15.0956	20.0676	NA	21.1697	19.1232
P42357	Histidine ammonia-lyase	HAL	sp|P42357|HUTH_HUMAN Histidine ammonia-lyase OS=Homo sapiens OX=9606 GN=HAL PE=1 SV=1	72.697	1	12.414	6	6	6	11.9	0	0	0	2	1	0	NA	19.7815	NA	22.8707	20.9229	NA	17.587	18.2338	18.5103	21.7782	20.4886	18.0793	-2.005	19.1129	0.0643558	0.215619				17.6777	13.5379	13.0394	16.635	NA	14.694	NA	15.9499	14.5671	NA	17.8162	19.8363	23.3232	NA
Q13200	26S proteasome non-ATPase regulatory subunit 2	PSMD2	sp|Q13200|PSMD2_HUMAN 26S proteasome non-ATPase regulatory subunit 2 OS=Homo sapiens OX=9606 GN=PSMD2 PE=1 SV=3	100.2	1	6.2748	2	2	2	3.9	1	1	1	0	0	1	20.1951	20.1368	19.6057	NA	20.0032	20.055	20.7186	20.1848	19.7546	17.1408	20.06	20.3185	1.04624	19.6962	0.255103	0.469232				13.8075	13.8075	14.9475	15.2843	14.5804	14.5221	13.991	NA	14.3884	14.4403	20.0193	21.3384	20.8766	20.7186
O75306	NADH dehydrogenase [ubiquinone] iron-sulfur protein 2, mitochondrial	NDUFS2	sp|O75306|NDUS2_HUMAN NADH dehydrogenase [ubiquinone] iron-sulfur protein 2, mitochondrial OS=Homo sapiens OX=9606 GN=NDUFS2 PE=1 SV=2	52.545	1	4.2535	3	3	3	6.7	1	2	3	0	0	1	20.89	22.3745	22.3539	19.3911	NA	20.2803	20.3646	21.1945	21.4929	19.7076	17.2549	20.1596	1.97667	20.029	0.0360652	0.152838				18.1216	15.2527	NA	NA	15.1579	16.53	16.8109	14.7472	NA	15.6364	19.7788	NA	NA	20.3646
Q9NX58	Cell growth-regulating nucleolar protein	LYAR	sp|Q9NX58|LYAR_HUMAN Cell growth-regulating nucleolar protein OS=Homo sapiens OX=9606 GN=LYAR PE=1 SV=3	43.633	1	4.0481	2	2	2	8.4	1	2	1	1	1	1	21.1417	21.231	20.5552	20.5618	19.9865	20.2122	20.7171	20.6485	20.7175	21.1877	20.0568	20.4891	0.116513	20.6361	0.734037	0.853835				17.2075	15.1896	15.6109	15.741	16.0793	15.4493	16.4677	16.4743	15.899	16.1246	19.7349	20.4881	19.7347	20.7171
P48634;Q5JSZ5	Protein PRRC2A	PRRC2A	sp|P48634|PRC2A_HUMAN Protein PRRC2A OS=Homo sapiens OX=9606 GN=PRRC2A PE=1 SV=3	228.86	2	3.28	3	2	2	1.9	1	1	1	0	1	1	19.6652	19.8669	20.1375	19.1345	18.8323	19.1379	20.2007	19.927	20.2985	19.6371	18.8866	19.4134	0.829681	19.7272	0.0521167	0.191223				16.104	12.4854	13.0393	13.695	12.9372	13.1389	13.4095	12.4066	12.1043	12.4099	19.4226	20.5555	20.4126	20.2007
Q15059;O60885	Bromodomain-containing protein 3;Bromodomain-containing protein 4	BRD3;BRD4	sp|Q15059|BRD3_HUMAN Bromodomain-containing protein 3 OS=Homo sapiens OX=9606 GN=BRD3 PE=1 SV=1;sp|O60885|BRD4_HUMAN Bromodomain-containing protein 4 OS=Homo sapiens OX=9606 GN=BRD4 PE=1 SV=2	79.541	2	1.5949	1	1	1	1.2	1	1	1	1	1	1	20.1407	20.8411	NA	20.161	20.2271	19.8075	NA	NA	NA	NA	NA	NA							+	17.991	14.7357	NA	15.0841	15.1407	15.841	NA	15.1611	15.227	14.8075	NA	NA	NA	NA
P49327	Fatty acid synthase	FASN	sp|P49327|FAS_HUMAN Fatty acid synthase OS=Homo sapiens OX=9606 GN=FASN PE=1 SV=3	273.42	1	3.9008	5	5	5	2.3	1	0	0	1	2	0	20.2242	18.7595	NA	21.2144	21.8601	18.6535	20.1528	18.5896	16.9814	20.7273	20.8848	19.9458	-1.94471	19.5469	0.0419171	0.168689				15.9974	13.5519	13.1014	11.6432	12.9015	11.7937	NA	13.664	14.319	11.6877	20.4028	20.6164	19.7805	20.1528
CON__sp|Q95M17|CHIA_BOVIN;Q9BZP6	;Acidic mammalian chitinase	CHIA	;sp|Q9BZP6|CHIA_HUMAN Acidic mammalian chitinase OS=Homo sapiens OX=9606 GN=CHIA PE=1 SV=1	52.129	2	1.8437	2	2	2	4	1	0	2	1	1	1	21.1348	21.5463	20.9564	20.5842	20.9053	21.0897	NA	NA	NA	NA	NA	NA					+		+	19.8227	16.7667	16.1056	16.852	16.7424	17.154	16.564	16.1919	16.513	16.6974	NA	NA	NA	NA
Q01469	Fatty acid-binding protein 5	FABP5	sp|Q01469|FABP5_HUMAN Fatty acid-binding protein 5 OS=Homo sapiens OX=9606 GN=FABP5 PE=1 SV=3	15.164	1	1.7583	1	1	1	6.7	1	1	1	1	1	0	20.0621	20.9511	19.5493	21.0285	20.0439	20.5286	NA	NA	NA	NA	NA	NA							+	20.7805	18.7271	16.5665	17.5546	17.062	17.9511	16.5493	18.0285	17.0439	17.5286	NA	NA	NA	NA
O14683	Tumor protein p53-inducible protein 11	TP53I11	sp|O14683|P5I11_HUMAN Tumor protein p53-inducible protein 11 OS=Homo sapiens OX=9606 GN=TP53I11 PE=1 SV=2	21.054	1	3.5013	1	1	1	7.9	1	0	0	1	1	1	19.5391	NA	NA	20.0604	20.9558	20.324	NA	NA	NA	NA	NA	NA							+	20.6819	18.232	17.4052	18.3488	16.9541	NA	NA	17.4754	18.3709	17.7391	NA	NA	NA	NA
Q15738	Sterol-4-alpha-carboxylate 3-dehydrogenase, decarboxylating	NSDHL	sp|Q15738|NSDHL_HUMAN Sterol-4-alpha-carboxylate 3-dehydrogenase, decarboxylating OS=Homo sapiens OX=9606 GN=NSDHL PE=1 SV=2	41.9	1	1.6577	1	1	1	2.4	1	1	0	1	1	1	19.97	20.0713	19.7756	20.414	21.2773	20.0077	NA	NA	NA	NA	NA	NA							+	18.8385	15.4858	15.7933	15.468	15.3262	15.4275	15.1318	15.7701	16.6334	15.3639	NA	NA	NA	NA
CON__sp|Q3Y5Z3|ADIPO_BOVIN	Adiponectin	ADIPOQ	sp|Q3Y5Z3|ADIPO_BOVIN Adiponectin OS=Bos taurus GN=ADIPOQ PE=1 SV=1	26.133	1	9.129	2	2	2	10	0	1	1	1	0	2	22.5191	22.073	22.7953	22.2088	22.696	22.5538	NA	NA	NA	NA	NA	NA					+		+	20.2437	16.8656	16.0309	17.5224	17.3447	18.3726	17.5905	17.2143	17.5803	17.2417	NA	NA	NA	NA
Q68D10	Protein SPT2 homolog	SPTY2D1	sp|Q68D10|SPT2_HUMAN Protein SPT2 homolog OS=Homo sapiens OX=9606 GN=SPTY2D1 PE=1 SV=3	75.598	1	1.346	1	1	1	1.2	1	1	1	0	1	1	20.3804	20.3625	20.1886	20.3671	20.6141	21.6843	NA	NA	NA	NA	NA	NA							+	18.2246	14.8054	14.7749	NA	15.0228	15.0049	14.831	15.0095	15.2565	16.3268	NA	NA	NA	NA
O43159	Ribosomal RNA-processing protein 8	RRP8	sp|O43159|RRP8_HUMAN Ribosomal RNA-processing protein 8 OS=Homo sapiens OX=9606 GN=RRP8 PE=1 SV=2	50.714	1	3.7283	2	2	2	7	1	1	2	0	0	1	20.5043	19.9399	20.743	NA	NA	20.3662	19.9233	20.5652	19.8255	17.7527	18.0851	19.5072	1.65635	19.2765	0.0217025	0.130549				17.3985	15.5056	13.5331	13.5601	14.6366	15.2961	14.2377	NA	NA	14.078	20.639	19.278	18.6992	19.9233
P00441	Superoxide dismutase [Cu-Zn]	SOD1	sp|P00441|SODC_HUMAN Superoxide dismutase [Cu-Zn] OS=Homo sapiens OX=9606 GN=SOD1 PE=1 SV=2	15.936	1	29.028	3	3	3	26	0	1	0	1	3	1	19.5928	20.0076	20.0072	20.9448	23.5821	19.6622	20.8044	20.7985	20.8375	20.7132	21.5833	20.6686	-0.174876	20.9009	0.57687	0.742637				21.2895	16.4974	16.7399	16.1593	16.5927	17.0077	17.0071	17.9448	20.5821	16.6622	20.4374	21.1376	19.9882	20.8044
O75821	Eukaryotic translation initiation factor 3 subunit G	EIF3G	sp|O75821|EIF3G_HUMAN Eukaryotic translation initiation factor 3 subunit G OS=Homo sapiens OX=9606 GN=EIF3G PE=1 SV=2	35.611	1	2.1919	1	1	1	4.1	0	1	1	1	1	1	18.9903	19.7363	19.658	19.6683	19.2275	NA	NA	NA	NA	NA	NA	NA							+	18.115	NA	15.7968	15.0484	14.7424	15.4884	15.4101	15.4204	14.9796	NA	NA	NA	NA	NA
O43242	26S proteasome non-ATPase regulatory subunit 3	PSMD3	sp|O43242|PSMD3_HUMAN 26S proteasome non-ATPase regulatory subunit 3 OS=Homo sapiens OX=9606 GN=PSMD3 PE=1 SV=2	60.977	1	3.5248	3	3	3	5.4	1	0	0	1	2	0	19.6458	NA	19.1963	20.4254	21.1492	17.3712	19.4832	17.5911	18.2781	19.6481	20.1283	18.7688	-1.0643	18.9829	0.144458	0.343196				18.0505	15.8423	15.5623	12.9192	14.5583	NA	14.1089	15.338	16.0618	12.2837	20.168	20.3761	17.8061	19.4832
O75822	Eukaryotic translation initiation factor 3 subunit J	EIF3J	sp|O75822|EIF3J_HUMAN Eukaryotic translation initiation factor 3 subunit J OS=Homo sapiens OX=9606 GN=EIF3J PE=1 SV=2	29.062	1	2.6648	1	1	1	4.3	0	1	1	1	0	1	NA	21.4286	21.5587	21.1226	NA	21.1452	NA	NA	NA	NA	NA	NA							+	20.0442	NA	17.4948	17.1509	NA	17.6212	17.7513	17.3152	NA	17.3379	NA	NA	NA	NA
Q9ULR0	Pre-mRNA-splicing factor ISY1 homolog	ISY1	sp|Q9ULR0|ISY1_HUMAN Pre-mRNA-splicing factor ISY1 homolog OS=Homo sapiens OX=9606 GN=ISY1 PE=1 SV=3	32.992	1	8.8701	1	1	1	4.9	1	1	1	0	0	1	19.2785	NA	NA	NA	19.2728	18.9013	NA	NA	NA	NA	NA	NA							+	17.8905	15.5894	16.0542	NA	15.4712	NA	NA	NA	15.4654	15.094	NA	NA	NA	NA
O75683	Surfeit locus protein 6	SURF6	sp|O75683|SURF6_HUMAN Surfeit locus protein 6 OS=Homo sapiens OX=9606 GN=SURF6 PE=1 SV=3	41.45	1	2.1788	3	3	3	12.2	0	2	1	0	0	2	19.7617	21.4525	20.2414	18.6839	19.4052	19.3683	19.8259	20.6626	20.2773	19.0473	19.1279	19.4603	1.04341	19.7336	0.0239768	0.13427				19.1856	15.9354	15.4612	15.1267	15.8548	17.5456	16.3346	14.777	15.4983	15.4614	19.9122	20.0658	18.7414	19.8259
Q1ED39	Lysine-rich nucleolar protein 1	KNOP1	sp|Q1ED39|KNOP1_HUMAN Lysine-rich nucleolar protein 1 OS=Homo sapiens OX=9606 GN=KNOP1 PE=1 SV=1	51.588	1	2.7906	3	3	3	9	0	4	0	0	0	1	18.3005	21.5893	20.1304	19.2716	18.5327	21.176	19.7159	20.3656	19.6274	19.3773	19.5988	20.4377	0.0983743	19.8538	0.819514	0.900347				17.4062	14.7242	NA	14.504	13.6566	15.9928	15.0199	14.6278	13.8888	14.4823	19.6354	NA	19.1094	19.7159
O95298;E9PQ53	NADH dehydrogenase [ubiquinone] 1 subunit C2;NADH dehydrogenase [ubiquinone] 1 subunit C2, isoform 2	NDUFC2;NDUFC2-KCTD14	sp|O95298|NDUC2_HUMAN NADH dehydrogenase [ubiquinone] 1 subunit C2 OS=Homo sapiens OX=9606 GN=NDUFC2 PE=1 SV=1;sp|E9PQ53|NDUCR_HUMAN NADH dehydrogenase [ubiquinone] 1 subunit C2, isoform 2 OS=Homo sapiens OX=9606 GN=NDUFC2-KCTD14 PE=1 SV=1	14.187	2	3.5607	2	2	2	18.5	2	2	1	1	0	1	19.9319	21.8132	21.7978	18.4634	19.784	20.2301	20.2618	21.426	21.4886	18.9367	19.6026	20.2661	1.45698	20.3303	0.0183235	0.121864				20.5114	17.1112	NA	NA	16.9319	18.8132	18.7979	15.4634	16.7839	17.23	20.0129	NA	NA	20.2618
O95218	Zinc finger Ran-binding domain-containing protein 2	ZRANB2	sp|O95218|ZRAB2_HUMAN Zinc finger Ran-binding domain-containing protein 2 OS=Homo sapiens OX=9606 GN=ZRANB2 PE=1 SV=2	37.404	1	2.3042	3	3	3	9.1	1	2	0	1	1	1	21.5959	21.7291	20.0212	19.121	21.7683	22.573	20.5257	20.5634	20.169	20.6614	20.8066	21.1695	-0.459824	20.6493	0.122753	0.318972				19.6475	14.2903	NA	15.8323	17.2178	17.1433	15.8513	14.9511	17.0804	18.0323	19.7665	NA	20.3346	20.5257
O95182	NADH dehydrogenase [ubiquinone] 1 alpha subcomplex subunit 7	NDUFA7	sp|O95182|NDUA7_HUMAN NADH dehydrogenase [ubiquinone] 1 alpha subcomplex subunit 7 OS=Homo sapiens OX=9606 GN=NDUFA7 PE=1 SV=3	12.551	1	8.1365	2	2	2	23.9	1	2	2	0	0	0	20.2685	22.1618	21.0617	NA	19.6472	NA	20.8784	21.2416	21.2971	18.1719	19.6586	17.008	2.85957	19.7093	0.00312734	0.0533008				18.9913	17.2416	16.3803	NA	17.4612	18.4821	18.2544	NA	16.8398	NA	21.0039	19.8664	NA	20.8784
Q9UNF1	Melanoma-associated antigen D2	MAGED2	sp|Q9UNF1|MAGD2_HUMAN Melanoma-associated antigen D2 OS=Homo sapiens OX=9606 GN=MAGED2 PE=1 SV=2	64.953	1	1.3016	1	1	1	1.5	0	1	0	1	1	1	20.0239	19.9891	20.0742	20.6071	21.3656	20.8532	NA	NA	NA	NA	NA	NA							+	19.0488	15.8346	16.079	16.2659	15.2166	15.1817	15.2669	15.7998	16.5583	16.0459	NA	NA	NA	NA
O43435	T-box transcription factor TBX1	TBX1	sp|O43435|TBX1_HUMAN T-box transcription factor TBX1 OS=Homo sapiens OX=9606 GN=TBX1 PE=1 SV=1	43.132	1	1.8591	2	2	2	6.8	1	1	1	0	1	0	20.6871	20.9399	20.714	19.809	20.6479	18.4387	20.2126	19.9458	19.803	19.3677	19.6516	18.9613	0.660272	19.657	0.106803	0.293672				19.4329	15.454	16.4841	17.2361	16.3652	16.618	16.3921	15.4871	16.326	14.1168	19.6189	20.7615	20.3776	20.2126
Q6PJT7	Zinc finger CCCH domain-containing protein 14	ZC3H14	sp|Q6PJT7|ZC3HE_HUMAN Zinc finger CCCH domain-containing protein 14 OS=Homo sapiens OX=9606 GN=ZC3H14 PE=1 SV=1	82.875	1	1.9283	1	1	1	1.5	1	1	1	0	1	0	20.1634	19.8237	19.7253	19.6491	20.7822	19.7826	NA	NA	NA	NA	NA	NA							+	17.6864	14.234	14.4359	14.1691	14.7371	14.3974	14.2991	14.2228	15.3559	14.3563	NA	NA	NA	NA
P25786	Proteasome subunit alpha type-1	PSMA1	sp|P25786|PSA1_HUMAN Proteasome subunit alpha type-1 OS=Homo sapiens OX=9606 GN=PSMA1 PE=1 SV=1	29.555	1	3.5682	2	2	2	11.8	0	0	0	1	2	1	18.2	19.736	18.9974	20.8693	21.084	19.664	19.0033	19.8438	19.3389	20.1656	20.2897	20.2622	-0.843855	19.8173	0.0447535	0.175434				19.5717	16.8679	16.0457	17.6084	14.1125	15.6485	14.9099	16.7819	16.9966	15.5766	19.9214	19.6509	20.7146	19.0033
Q96CS3	FAS-associated factor 2	FAF2	sp|Q96CS3|FAF2_HUMAN FAS-associated factor 2 OS=Homo sapiens OX=9606 GN=FAF2 PE=1 SV=2	52.623	1	1.9467	2	2	2	4.7	1	1	0	0	1	0	19.542	20.4535	19.356	18.3046	20.6822	18.3624	20.1053	19.4577	19.3563	18.8664	19.731	18.6237	0.566029	19.3568	0.262304	0.469232				18.2375	15.893	NA	14.3938	15.0185	15.93	14.8324	13.7811	16.1586	13.8388	19.6177	NA	18.9347	20.1053
Q02880	DNA topoisomerase 2-beta	TOP2B	sp|Q02880|TOP2B_HUMAN DNA topoisomerase 2-beta OS=Homo sapiens OX=9606 GN=TOP2B PE=1 SV=3	183.26	1	3.7099	5	3	3	3.8	0	2	0	0	3	1	19.4853	19.1052	19.5002	17.6491	19.8333	20.4822	19.3716	18.4066	19.0519	19.1466	18.8919	19.2165	-0.141632	19.0142	0.76638	0.868269				15.6882	12.2284	NA	13.7654	12.3732	11.834	12.0864	11.2061	12.9645	13.6411	19.1648	NA	19.0337	19.3716
Q08945	FACT complex subunit SSRP1	SSRP1	sp|Q08945|SSRP1_HUMAN FACT complex subunit SSRP1 OS=Homo sapiens OX=9606 GN=SSRP1 PE=1 SV=1	81.074	1	4.7732	6	6	6	8.9	0	0	0	0	2	3	20.7985	21.8646	21.7851	21.6144	22.3407	22.3479	19.8216	20.2309	20.0811	20.2486	21.3301	21.7716	-1.07227	20.5807	0.0352841	0.152838				19.8626	17.1089	14.8781	16.9606	15.5167	16.7867	16.718	16.4499	17.11	17.2473	20.7592	19.557	20.7663	19.8216
P46977	Dolichyl-diphosphooligosaccharide--protein glycosyltransferase subunit STT3A	STT3A	sp|P46977|STT3A_HUMAN Dolichyl-diphosphooligosaccharide--protein glycosyltransferase subunit STT3A OS=Homo sapiens OX=9606 GN=STT3A PE=1 SV=2	80.529	1	4.2149	2	2	2	3	1	1	1	0	2	1	19.7334	19.2271	19.9784	19.5913	21.917	19.9024	20.0274	19.5365	19.9627	20.0009	21.2887	19.9819	-0.581614	20.133	0.218543	0.433767				18.3301	NA	14.5028	14.4198	14.8754	14.3691	15.1204	14.7333	17.0591	15.0444	NA	19.9675	19.5266	20.0274
P35580;P35749;Q7Z406	Myosin-10	MYH10	sp|P35580|MYH10_HUMAN Myosin-10 OS=Homo sapiens OX=9606 GN=MYH10 PE=1 SV=3	229	3	4.4889	3	3	2	1.9	0	0	0	2	3	0	19.8384	NA	NA	21.6033	22.6515	NA	20.2115	17.5798	18.7891	21.2068	21.5768	17.4813	-1.2282	19.4742	0.330578	0.538239				16.1173	13.9177	12.6596	NA	13.166	NA	NA	13.8333	14.63	NA	20.8097	20.0213	NA	20.2115
Q9BYG3	MKI67 FHA domain-interacting nucleolar phosphoprotein	NIFK	sp|Q9BYG3|MK67I_HUMAN MKI67 FHA domain-interacting nucleolar phosphoprotein OS=Homo sapiens OX=9606 GN=NIFK PE=1 SV=1	34.222	1	4.4992	3	3	3	12.6	1	3	2	0	0	0	19.859	22.2223	21.7695	NA	19.8905	19.3514	19.7596	21.3477	20.8387	18.911	18.8994	19.1585	1.65899	19.8191	0.00838624	0.0849886				18.4312	15.2564	15.516	NA	15.9521	17.4251	16.9443	NA	13.5779	15.4445	20.8779	19.6664	NA	19.7596
P62258	14-3-3 protein epsilon	YWHAE	sp|P62258|1433E_HUMAN 14-3-3 protein epsilon OS=Homo sapiens OX=9606 GN=YWHAE PE=1 SV=1	29.174	1	3.5356	3	2	2	11.8	0	0	0	3	1	2	NA	NA	NA	22.9263	20.1567	21.258	18.7709	17.6586	17.0713	22.6587	21.0301	22.3379	-4.17537	19.9213	0.000188068	0.0245742				20.497	18.4985	16.19	18.4151	NA	NA	NA	18.8389	16.0692	17.1706	21.8671	21.7284	21.3306	NA
P32119	Peroxiredoxin-2	PRDX2	sp|P32119|PRDX2_HUMAN Peroxiredoxin-2 OS=Homo sapiens OX=9606 GN=PRDX2 PE=1 SV=5	21.892	1	2.9139	4	3	3	18.2	0	0	0	1	3	0	19.2944	20.8319	NA	22.5292	23.2818	20.2293	19.4817	20.2298	18.2026	21.7151	22.1321	19.2995	-1.74424	20.1768	0.0736981	0.23616				21.0138	17.4943	NA	18.5915	15.594	17.1314	NA	18.8288	19.5813	16.5289	19.6004	NA	20.8231	19.4817
Q9NRP0	Oligosaccharyltransferase complex subunit OSTC	OSTC	sp|Q9NRP0|OSTC_HUMAN Oligosaccharyltransferase complex subunit OSTC OS=Homo sapiens OX=9606 GN=OSTC PE=1 SV=1	16.829	1	1.8301	1	1	1	8.1	1	1	1	1	1	1	19.5376	19.6586	20.1243	19.1647	20.5454	19.5416	NA	NA	NA	NA	NA	NA							+	20.1945	16.7172	15.5561	16.7277	16.9527	17.0736	17.5393	16.5797	17.9605	16.9566	NA	NA	NA	NA
P0DP25;P0DP24;P0DP23	Calmodulin-3;Calmodulin-2;Calmodulin-1	CALM3;CALM2;CALM1	sp|P0DP25|CALM3_HUMAN Calmodulin-3 OS=Homo sapiens OX=9606 GN=CALM3 PE=1 SV=1;sp|P0DP24|CALM2_HUMAN Calmodulin-2 OS=Homo sapiens OX=9606 GN=CALM2 PE=1 SV=1;sp|P0DP23|CALM1_HUMAN Calmodulin-1 OS=Homo sapiens OX=9606 GN=CALM1 PE=1 SV=1	16.837	3	3.1025	1	1	1	10.1	0	1	0	1	2	1	20.1948	22.3938	20.4358	21.3542	22.4091	21.6515	NA	NA	NA	NA	NA	NA							+	20.9447	18.1847	NA	17.9865	17.025	18.4818	17.2659	17.6542	18.4861	17.8122	NA	NA	NA	NA
Q9P0J0	NADH dehydrogenase [ubiquinone] 1 alpha subcomplex subunit 13	NDUFA13	sp|Q9P0J0|NDUAD_HUMAN NADH dehydrogenase [ubiquinone] 1 alpha subcomplex subunit 13 OS=Homo sapiens OX=9606 GN=NDUFA13 PE=1 SV=3	16.698	1	2.8646	3	3	3	24.3	1	2	3	0	0	0	21.2446	22.9168	22.622	20.6252	21.6179	20.4025	21.778	23.0308	22.6757	19.961	19.9749	20.2571	2.43051	21.2796	0.000156024	0.0244645				21.7233	18.622	16.7446	15.9688	18.2446	19.9168	19.622	17.6252	18.6179	17.4025	21.4484	19.3716	18.9673	21.778
P07477;Q8NHM4;P07478	Serine protease 1;Putative trypsin-6;Trypsin-2	PRSS1;PRSS3P2;PRSS2	sp|P07477|TRY1_HUMAN Serine protease 1 OS=Homo sapiens OX=9606 GN=PRSS1 PE=1 SV=1;sp|Q8NHM4|TRY6_HUMAN Putative trypsin-6 OS=Homo sapiens OX=9606 GN=PRSS3P2 PE=5 SV=2;sp|P07478|TRY2_HUMAN Trypsin-2 OS=Homo sapiens OX=9606 GN=PRSS2 PE=1 SV=1	26.558	3	8.3346	2	1	1	11.3	0	1	2	0	0	1	20.2689	23.8016	22.7237	22.1083	22.1818	22.9783	NA	NA	NA	NA	NA	NA							+	21.9805	15.8814	19.0015	18.7916	17.2688	18.6558	19.4586	18.7328	19.1818	19.5681	NA	NA	NA	NA
P07196	Neurofilament light polypeptide	NEFL	sp|P07196|NFL_HUMAN Neurofilament light polypeptide OS=Homo sapiens OX=9606 GN=NEFL PE=1 SV=3	61.516	1	8.105	7	5	5	12.9	0	2	0	0	0	1	19.3889	22.5699	22.7852	20.073	18.2595	23.1678	20.4678	21.8055	20.7032	20.9508	19.8392	21.0154	0.390376	20.797	0.430714	0.623637				19.6783	17.1553	13.885	11.4286	14.1794	17.3604	17.5757	14.8636	13.05	17.9584	23.2898	20.3416	18.7053	20.4678
Q8N302	Angiogenic factor with G patch and FHA domains 1	AGGF1	sp|Q8N302|AGGF1_HUMAN Angiogenic factor with G patch and FHA domains 1 OS=Homo sapiens OX=9606 GN=AGGF1 PE=1 SV=2	80.976	1	1.8339	2	2	2	2.8	1	1	1	0	0	0	19.2705	19.0338	19.5772	18.1603	19.1014	19.0449	19.7454	19.0932	19.7022	18.6938	18.9651	19.0774	0.601502	19.2129	0.186205	0.392431				17.9387	14.4544	14.7446	16.3195	14.4632	14.2264	14.7698	13.3529	14.294	14.2376	19.4207	20.3388	19.7155	19.7454
P05109	Protein S100-A8	S100A8	sp|P05109|S10A8_HUMAN Protein S100-A8 OS=Homo sapiens OX=9606 GN=S100A8 PE=1 SV=1	10.834	1	3.5146	2	2	2	23.7	0	0	0	1	0	2	NA	NA	NA	NA	NA	22.8961	17.4423	17.8299	17.3542	17.895	18.2539	22.6849	-2.06913	18.5767	0.140157	0.339534				18.9223	18.0777	17.7443	NA	NA	NA	NA	NA	NA	17.7481	22.4845	21.5308	NA	NA
Q9P032	NADH dehydrogenase [ubiquinone] 1 alpha subcomplex assembly factor 4	NDUFAF4	sp|Q9P032|NDUF4_HUMAN NADH dehydrogenase [ubiquinone] 1 alpha subcomplex assembly factor 4 OS=Homo sapiens OX=9606 GN=NDUFAF4 PE=1 SV=1	20.266	1	2.7475	2	2	2	14.9	1	0	2	1	1	1	20.4481	19.961	21.0104	20.199	20.4358	20.5289	20.1435	20.0405	20.4831	19.8224	19.6041	20.1025	0.379312	20.0327	0.258749	0.469232				19.7448	16.3351	16.718	14.2132	16.7477	16.2606	17.31	16.4986	16.7354	16.8285	19.5032	20.278	18.9378	20.1435
P04844	Dolichyl-diphosphooligosaccharide--protein glycosyltransferase subunit 2	RPN2	sp|P04844|RPN2_HUMAN Dolichyl-diphosphooligosaccharide--protein glycosyltransferase subunit 2 OS=Homo sapiens OX=9606 GN=RPN2 PE=1 SV=3	69.283	1	6.6303	5	5	5	10.3	2	0	0	0	3	0	22.0593	20.1484	21.4823	18.2372	22.0686	20.1252	19.8387	19.9655	20.301	19.8494	21.4757	20.2151	-0.478346	20.2742	0.327927	0.537145				17.2511	16.2093	14.0381	14.9867	13.7815	15.6249	14.3949	13.7136	15.9965	14.459	20.3353	20.096	20.6728	19.8387
P61019	Ras-related protein Rab-2A	RAB2A	sp|P61019|RAB2A_HUMAN Ras-related protein Rab-2A OS=Homo sapiens OX=9606 GN=RAB2A PE=1 SV=1	23.545	1	5.2694	1	1	1	6.6	0	1	1	0	1	1	19.9596	19.8098	20.8147	19.9703	20.3647	20.2017	NA	NA	NA	NA	NA	NA							+	19.9034	17.3685	17.126	17.118	16.1522	16.0024	17.0073	16.1629	16.5574	16.3944	NA	NA	NA	NA
P78371	T-complex protein 1 subunit beta	CCT2	sp|P78371|TCPB_HUMAN T-complex protein 1 subunit beta OS=Homo sapiens OX=9606 GN=CCT2 PE=1 SV=4	57.488	1	3.7001	2	2	2	5.2	0	1	0	1	1	1	20.0011	20.2667	20.5822	19.3782	19.4563	20.0823	20.3844	20.1308	20.5825	19.8011	19.2547	20.068	0.657981	20.0369	0.0927552	0.270175				18.2345	14.975	14.7594	15.5727	15.0011	15.2667	15.5822	14.3782	14.4562	15.0823	19.9386	20.4446	20.2788	20.3844
P57740	Nuclear pore complex protein Nup107	NUP107	sp|P57740|NU107_HUMAN Nuclear pore complex protein Nup107 OS=Homo sapiens OX=9606 GN=NUP107 PE=1 SV=1	106.37	1	3.4708	3	3	3	3.6	3	0	1	0	2	0	20.9561	20.1007	20.4379	19.7177	20.5222	18.5548	20.0058	18.9455	18.9378	19.2823	19.5544	18.5325	0.17331	19.2097	0.743561	0.857782				17.6589	14.5767	14.2298	14.2524	15.2837	14.4283	14.7655	14.0452	14.8497	12.8823	18.6514	19.7833	18.7033	20.0058
P27816	Microtubule-associated protein 4	MAP4	sp|P27816|MAP4_HUMAN Microtubule-associated protein 4 OS=Homo sapiens OX=9606 GN=MAP4 PE=1 SV=3	121	1	2.8764	4	4	4	4.1	0	3	0	0	0	1	19.5231	19.4181	18.8568	20.8479	20.2605	19.2195	19.0575	19.512	19.1815	19.7406	19.5429	19.3217	-0.284723	19.3927	0.46815	0.654242				17.4311	14.805	15.3354	14.1325	13.5231	13.4181	12.8568	14.8479	14.2605	13.2195	19.7124	20.5499	19.883	19.0575
Q13263	Transcription intermediary factor 1-beta	TRIM28	sp|Q13263|TIF1B_HUMAN Transcription intermediary factor 1-beta OS=Homo sapiens OX=9606 GN=TRIM28 PE=1 SV=5	88.549	1	2.2927	2	2	2	2.8	1	1	1	1	2	0	19.472	19.6741	18.5903	19.7829	19.9655	17.6555	19.226	18.9417	18.765	19.1678	19.0304	17.9566	0.259295	18.8479	0.635269	0.788508				15.948	13.2118	13.158	13.3451	13.1281	13.4429	13.5902	14.0289	14.0759	12.6555	18.4205	19.5732	18.308	19.226
P60900	Proteasome subunit alpha type-6	PSMA6	sp|P60900|PSA6_HUMAN Proteasome subunit alpha type-6 OS=Homo sapiens OX=9606 GN=PSMA6 PE=1 SV=1	27.399	1	5.0544	3	3	3	13.8	0	0	0	0	2	1	17.2566	21.711	NA	18.151	20.996	19.9434	20.1002	20.7398	18.5805	20.6192	20.2295	20.45	-0.626065	20.1199	0.293144	0.506221				19.1097	17.4716	NA	14.994	13.1692	17.6236	NA	14.0635	16.9087	15.8558	20.9353	NA	21.1704	20.1002
P12956	X-ray repair cross-complementing protein 6	XRCC6	sp|P12956|XRCC6_HUMAN X-ray repair cross-complementing protein 6 OS=Homo sapiens OX=9606 GN=XRCC6 PE=1 SV=2	69.842	1	2.9569	3	3	3	5.1	0	0	0	3	1	1	20.672	18.9078	19.1962	21.7243	21.6158	19.8771	19.6928	19.581	19.873	21.1402	20.623	19.399	-0.671793	20.0515	0.198901	0.407149				18.2727	15.8964	14.7767	13.5733	14.9715	13.9078	14.1962	16.2322	15.9324	13.237	20.4794	19.9815	19.2772	19.6928
O14561	Acyl carrier protein, mitochondrial	NDUFAB1	sp|O14561|ACPM_HUMAN Acyl carrier protein, mitochondrial OS=Homo sapiens OX=9606 GN=NDUFAB1 PE=1 SV=3	17.417	1	2.6237	2	2	2	11.5	2	2	2	0	0	0	20.1168	21.944	21.7887	20.0461	18.9376	NA	19.8796	21.2237	21.2227	19.5155	19.181	17.9758	1.88461	19.833	0.0120025	0.102882				20.6052	16.7773	NA	NA	17.3095	19.1367	18.9813	17.2386	16.1302	NA	18.8327	NA	NA	19.8796
O00566	U3 small nucleolar ribonucleoprotein protein MPP10	MPHOSPH10	sp|O00566|MPP10_HUMAN U3 small nucleolar ribonucleoprotein protein MPP10 OS=Homo sapiens OX=9606 GN=MPHOSPH10 PE=1 SV=2	78.863	1	3.9085	4	4	4	6.8	1	3	0	0	0	0	21.3506	22.6075	21.7196	NA	21.5355	20.9401	21.3239	22.2302	20.9366	18.0343	20.6231	20.3322	1.83371	20.5801	0.0355726	0.152838				19.7007	17.3773	15.5142	12.8964	16.5433	17.8001	16.9123	NA	16.7281	16.1327	21.8347	20.4148	19.9687	21.3239
Q96GD4	Aurora kinase B	AURKB	sp|Q96GD4|AURKB_HUMAN Aurora kinase B OS=Homo sapiens OX=9606 GN=AURKB PE=1 SV=3	39.31	1	1.956	1	1	1	3.5	0	1	0	1	0	1	19.7156	19.8426	19.6598	19.319	NA	19.0885	NA	NA	NA	NA	NA	NA							+	18.4665	15.794	15.7897	16.0067	15.3233	15.4503	15.2675	14.9267	NA	14.6962	NA	NA	NA	NA
Q15843	NEDD8	NEDD8	sp|Q15843|NEDD8_HUMAN NEDD8 OS=Homo sapiens OX=9606 GN=NEDD8 PE=1 SV=1	9.0714	1	2.1516	1	1	1	17.3	0	1	0	0	1	1	19.8587	20.1071	NA	19.8688	NA	20.8071	NA	NA	NA	NA	NA	NA							+	21.7582	19.2776	19.1305	19.4447	18.2738	18.5221	NA	18.2838	NA	19.2222	NA	NA	NA	NA
P35658	Nuclear pore complex protein Nup214	NUP214	sp|P35658|NU214_HUMAN Nuclear pore complex protein Nup214 OS=Homo sapiens OX=9606 GN=NUP214 PE=1 SV=2	213.62	1	2.9038	3	3	3	1.5	0	1	0	0	1	0	20.0777	20.585	19.3611	20.7467	26.5754	19.0517	23.83	23.059	23.2967	23.7203	23.3624	23.17	-0.0223503	23.4064	0.927759	0.952598				20.4085	13.2696	14.1407	13.5216	13.8682	13.6589	13.1517	13.8458	20.3497	12.8423	23.399	24.2865	23.37	23.83
Q9NUG6	p53 and DNA damage-regulated protein 1	PDRG1	sp|Q9NUG6|PDRG1_HUMAN p53 and DNA damage-regulated protein 1 OS=Homo sapiens OX=9606 GN=PDRG1 PE=1 SV=2	15.511	1	4.9868	3	3	3	18.8	0	0	0	2	2	1	22.0802	21.7112	18.3339	22.0223	22.6865	22.4062	21.9553	21.7485	21.0431	21.8813	21.8813	21.6974	-0.237664	21.7012	0.395477	0.595114				19.3231	17.2006	16.6787	16.328	15.7856	18.7112	15.334	15.6215	16.603	16.1028	22.7806	22.293	21.8814	21.9553
Q16637	Survival motor neuron protein	SMN1	sp|Q16637|SMN_HUMAN Survival motor neuron protein OS=Homo sapiens OX=9606 GN=SMN2 PE=1 SV=1	31.848	1	2.129	1	1	1	3.4	1	0	0	0	2	1	21.0605	NA	NA	NA	20.839	NA	NA	NA	NA	NA	NA	NA							+	19.9439	17.8138	NA	17.5935	18.2531	NA	NA	NA	18.0317	NA	NA	NA	NA	NA
P67812	Signal peptidase complex catalytic subunit SEC11A	SEC11A	sp|P67812|SC11A_HUMAN Signal peptidase complex catalytic subunit SEC11A OS=Homo sapiens OX=9606 GN=SEC11A PE=1 SV=1	20.625	1	5.1882	1	1	1	3.9	0	1	1	1	1	0	23.9718	25.5103	25.6522	25.6909	25.5608	24.6337	NA	NA	NA	NA	NA	NA							+	25.1145	20.7856	22.0169	22.4187	20.6499	22.1883	22.3303	22.369	22.2389	21.3117	NA	NA	NA	NA
Q16718	NADH dehydrogenase [ubiquinone] 1 alpha subcomplex subunit 5	NDUFA5	sp|Q16718|NDUA5_HUMAN NADH dehydrogenase [ubiquinone] 1 alpha subcomplex subunit 5 OS=Homo sapiens OX=9606 GN=NDUFA5 PE=1 SV=3	13.459	1	6.6485	3	3	3	30.2	0	3	2	0	0	1	18.5892	22.075	22.1285	NA	NA	NA	19.1759	21.6821	19.9518	17.6712	18.5839	17.9102	2.21484	19.1625	0.0152663	0.110822				19.9993	16.284	NA	NA	16.2673	18.5407	19.3468	NA	NA	NA	19.0264	NA	NA	19.1759
Q9Y3A2	Probable U3 small nucleolar RNA-associated protein 11	UTP11L	sp|Q9Y3A2|UTP11_HUMAN Probable U3 small nucleolar RNA-associated protein 11 OS=Homo sapiens OX=9606 GN=UTP11 PE=1 SV=2	30.446	1	2.2887	3	3	3	12.3	0	2	2	0	0	0	20.3041	21.8324	21.565	NA	NA	19.3296	19.9241	20.9635	20.6059	18.8261	18.6548	19.7063	1.43548	19.7801	0.0143478	0.109662				18.8505	15.6556	14.7457	NA	15.6327	17.433	17.3393	NA	NA	15.8702	20.2254	19.6871	NA	19.9241
Q99613;B5ME19	Eukaryotic translation initiation factor 3 subunit C;Eukaryotic translation initiation factor 3 subunit C-like protein	EIF3C;EIF3CL	sp|Q99613|EIF3C_HUMAN Eukaryotic translation initiation factor 3 subunit C OS=Homo sapiens OX=9606 GN=EIF3C PE=1 SV=1;sp|B5ME19|EIFCL_HUMAN Eukaryotic translation initiation factor 3 subunit C-like protein OS=Homo sapiens OX=9606 GN=EIF3CL PE=1 SV=1	105.34	2	4.2188	3	3	3	2.4	1	0	0	0	3	0	20.5971	NA	NA	NA	21.4612	NA	21.1205	18.1394	18.4805	17.7553	21.5181	17.6148	0.284059	19.1048	0.825981	0.90435				17.4324	15.3315	14.831	NA	15.2048	NA	NA	NA	16.0689	NA	20.921	20.9996	NA	21.1205
CON__sp|P01012|OVAL_CHICK	Ovalbumin	SERPINB14	sp|P01012|OVAL_CHICK Ovalbumin OS=Gallus gallus GN=SERPINB14 PE=1 SV=2	42.881	1	20.219	5	5	5	18.4	0	0	0	6	0	0	NA	NA	NA	24.8625	NA	NA	NA	NA	NA	NA	NA	NA					+		+	18.3242	NA	NA	NA	NA	NA	NA	18.3242	NA	NA	NA	NA	NA	NA
CON__sp|P04259|K2C6B_HUMAN;P04259	;Keratin, type II cytoskeletal 6B	KRT6B	;sp|P04259|K2C6B_HUMAN Keratin, type II cytoskeletal 6B OS=Homo sapiens OX=9606 GN=KRT6B PE=1 SV=5	60.066	2	30.284	39	1	1	53	0	1	0	2	0	1	NA	20.4967	NA	22.4103	NA	24.1207	NA	NA	NA	NA	NA	NA					+		+	20.2495	NA	NA	18.6218	NA	15.5898	NA	17.5035	NA	19.2138	NA	NA	NA	NA
P55884	Eukaryotic translation initiation factor 3 subunit B	EIF3B	sp|P55884|EIF3B_HUMAN Eukaryotic translation initiation factor 3 subunit B OS=Homo sapiens OX=9606 GN=EIF3B PE=1 SV=3	92.48	1	1.2795	1	1	1	1.7	1	0	1	1	1	1	19.5518	19.1394	18.9969	19.8947	19.8534	18.8801	NA	NA	NA	NA	NA	NA							+	17.0848	14.3088	NA	NA	14.3819	13.9694	13.8269	14.7248	14.6835	13.7102	NA	NA	NA	NA
CON__sp|Q0VCM5|ITIH1_BOVIN;P19827	Inter-alpha-trypsin inhibitor heavy chain H1	ITIH1	sp|Q0VCM5|ITIH1_BOVIN Inter-alpha-trypsin inhibitor heavy chain H1 OS=Bos taurus GN=ITIH1 PE=1 SV=1	101.24	2	2.7513	3	3	3	3.1	1	1	0	1	0	1	19.4379	NA	NA	NA	NA	19.7417	NA	NA	NA	NA	NA	NA					+		+	16.371	14.645	NA	14.3182	14.0803	NA	NA	NA	NA	14.3842	NA	NA	NA	NA
Q5SW79	Centrosomal protein of 170 kDa	CEP170	sp|Q5SW79|CE170_HUMAN Centrosomal protein of 170 kDa OS=Homo sapiens OX=9606 GN=CEP170 PE=1 SV=1	175.29	1	2.9976	3	3	3	2.1	0	1	1	0	3	1	19.4276	20.7657	19.1057	19.5455	21.4173	19.0668	19.9469	19.6214	19.294	20.156	20.1646	19.3112	-0.256518	19.749	0.536026	0.707482				16.7085	11.8957	12.7375	13.4418	13.0352	14.3734	12.7134	13.1531	15.025	12.6745	18.7825	19.9583	19.8135	19.9469
P53007	Tricarboxylate transport protein, mitochondrial	SLC25A1	sp|P53007|TXTP_HUMAN Tricarboxylate transport protein, mitochondrial OS=Homo sapiens OX=9606 GN=SLC25A1 PE=1 SV=2	34.012	1	2.2541	1	1	1	3.5	1	0	1	0	1	0	19.9297	20.7651	20.6911	20.2862	20.5781	19.8508	NA	NA	NA	NA	NA	NA							+	19.2537	16.5207	15.457	NA	15.8423	16.6776	16.6036	16.1988	16.4907	15.7633	NA	NA	NA	NA
Q9BYN8	28S ribosomal protein S26, mitochondrial	MRPS26	sp|Q9BYN8|RT26_HUMAN 28S ribosomal protein S26, mitochondrial OS=Homo sapiens OX=9606 GN=MRPS26 PE=1 SV=1	24.211	1	2.3372	2	2	2	11.2	2	0	2	0	1	0	21.2148	21.6489	21.5095	20.7007	21.5023	20.5443	21.0588	20.7722	20.9054	20.6049	20.9569	20.6068	0.189285	20.8175	0.441194	0.62549				20.8688	17.5435	17.3978	17.5772	17.7554	18.1895	18.0501	17.2413	18.0429	17.0848	20.4714	20.7809	20.2724	21.0588
P47985;P0C7P4	Cytochrome b-c1 complex subunit Rieske, mitochondrial;Putative cytochrome b-c1 complex subunit Rieske-like protein 1	UQCRFS1;UQCRFS1P1	sp|P47985|UCRI_HUMAN Cytochrome b-c1 complex subunit Rieske, mitochondrial OS=Homo sapiens OX=9606 GN=UQCRFS1 PE=1 SV=2;sp|P0C7P4|UCRIL_HUMAN Putative cytochrome b-c1 complex subunit Rieske-like protein 1 OS=Homo sapiens OX=9606 GN=UQCRFS1P1 PE=5 SV=1	29.668	2	3.4691	3	3	3	13.9	1	2	2	0	0	0	19.5079	20.4011	20.9451	NA	19.5244	18.7469	19.6639	20.4498	20.5432	17.4981	19.4316	19.1365	1.53025	19.4538	0.036993	0.154433				18.6281	16.1855	NA	NA	15.7006	16.5938	16.5076	NA	15.7171	14.9395	19.1526	NA	NA	19.6639
P49257	Protein ERGIC-53	LMAN1	sp|P49257|LMAN1_HUMAN Protein ERGIC-53 OS=Homo sapiens OX=9606 GN=LMAN1 PE=1 SV=2	57.548	1	3.0669	3	3	3	5.9	1	0	0	0	3	0	20.9739	21.2176	21.0556	19.9058	21.6305	21.1296	20.3872	20.3663	19.985	19.8611	20.5494	20.0061	0.107289	20.1925	0.743994	0.857782				18.7636	15.3298	15.0813	16.0509	16.0169	15.7241	15.8408	14.3934	16.4252	15.7168	19.7481	20.5036	19.9288	20.3872
CON__tr|F1N076|F1N076_BOVIN;P00450	;Ceruloplasmin	CP	;sp|P00450|CERU_HUMAN Ceruloplasmin OS=Homo sapiens OX=9606 GN=CP PE=1 SV=1	123.81	2	1.7688	2	2	2	2.1	1	0	0	0	0	2	19.3925	19.1052	NA	19.4536	19.1345	19.5205	NA	NA	NA	NA	NA	NA					+		+	16.9917	15.2441	13.3955	13.972	13.72	13.4328	NA	13.7813	13.4621	13.848	NA	NA	NA	NA
CON__tr|Q3ZBS7|Q3ZBS7_BOVIN	Uncharacterized protein	VTN	tr|Q3ZBS7|Q3ZBS7_BOVIN Uncharacterized protein OS=Bos taurus GN=VTN PE=1 SV=1	53.575	1	2.614	2	2	2	4.6	2	0	1	0	2	1	20.478	19.6635	21.7471	20.3661	21.0645	21.7591	NA	NA	NA	NA	NA	NA					+		+	19.8978	15.5137	15.9985	17.5004	16.2301	15.4156	17.4991	16.1182	16.8165	17.5112	NA	NA	NA	NA
P24534	Elongation factor 1-beta	EEF1B2	sp|P24534|EF1B_HUMAN Elongation factor 1-beta OS=Homo sapiens OX=9606 GN=EEF1B2 PE=1 SV=3	24.763	1	6.7074	3	3	3	16	1	1	1	1	0	1	21.6196	20.7261	21.1106	22.3697	22.9428	21.0295	21.5474	19.9316	20.5321	21.8174	22.3626	20.6087	-0.925886	21.1333	0.137809	0.339534				21.3721	18.6078	18.4784	15.4891	18.0347	17.1412	17.5257	18.7847	19.3578	17.4445	21.5028	21.9625	NA	21.5474
Q1KMD3	Heterogeneous nuclear ribonucleoprotein U-like protein 2	HNRNPUL2	sp|Q1KMD3|HNRL2_HUMAN Heterogeneous nuclear ribonucleoprotein U-like protein 2 OS=Homo sapiens OX=9606 GN=HNRNPUL2 PE=1 SV=1	85.104	1	1.5606	1	1	1	1.9	0	0	1	1	1	1	19.8242	19.7501	19.7295	20.443	21.0013	20.7551	NA	NA	NA	NA	NA	NA							+	18.1682	15.0846	NA	15.2259	14.6543	14.5802	14.5596	15.2731	15.8314	15.5852	NA	NA	NA	NA
Q9H5V7	Zinc finger protein Pegasus	IKZF5	sp|Q9H5V7|IKZF5_HUMAN Zinc finger protein Pegasus OS=Homo sapiens OX=9606 GN=IKZF5 PE=1 SV=1	46.51	1	2.821	3	3	3	6.2	2	2	2	0	0	0	21.3513	22.497	21.5744	19.9735	18.6232	20.5148	21.4397	21.2669	21.4082	20.3656	19.9741	20.1018	1.22447	20.7594	0.00101847	0.036506				20.3797	16.6197	16.7913	16.5104	17.6509	18.5558	17.8739	16.2731	14.9228	16.8143	20.2904	20.498	20.1284	21.4397
F5H4B4	Protein FAM227A	FAM227A	sp|F5H4B4|F227A_HUMAN Protein FAM227A OS=Homo sapiens OX=9606 GN=FAM227A PE=1 SV=1	66.188	1	1.3389	1	1	1	1.6	1	1	0	0	1	1	20.3259	20.2739	20.7651	19.4372	20.6488	21.0771	NA	NA	NA	NA	NA	NA							+	19.0172	15.3796	15.5886	16.3136	15.682	15.63	16.1212	14.7933	16.0049	16.4333	NA	NA	NA	NA
P49006	MARCKS-related protein	MARCKSL1	sp|P49006|MRP_HUMAN MARCKS-related protein OS=Homo sapiens OX=9606 GN=MARCKSL1 PE=1 SV=2	19.529	1	5.9709	1	1	1	6.7	0	1	1	1	1	1	19.9721	20.9695	20.269	22.2655	21.0039	20.798	NA	NA	NA	NA	NA	NA							+	21.7606	18.7779	18.9969	18.4634	17.3872	18.3846	17.684	19.6805	18.419	18.213	NA	NA	NA	NA
P61106	Ras-related protein Rab-14	RAB14	sp|P61106|RAB14_HUMAN Ras-related protein Rab-14 OS=Homo sapiens OX=9606 GN=RAB14 PE=1 SV=4	23.897	1	8.7846	2	2	2	7	0	0	0	0	2	0	20.0574	20.7153	20.7367	20.4276	21.6522	20.8251	19.817	20.5638	20.0074	20.1734	20.866	20.1443	-0.265166	20.262	0.471252	0.656237				19.2684	16.4213	16.9166	16.2403	15.6208	16.7153	15.996	16.155	16.4006	16.0402	20.8902	21.6689	20.2305	19.817
Q8N5M9	Protein jagunal homolog 1	JAGN1	sp|Q8N5M9|JAGN1_HUMAN Protein jagunal homolog 1 OS=Homo sapiens OX=9606 GN=JAGN1 PE=1 SV=1	21.125	1	1.7963	1	1	1	6.6	1	1	1	0	1	0	20.4536	19.699	19.5439	18.7097	20.6535	NA	NA	NA	NA	NA	NA	NA							+	20.1299	17.4431	NA	16.8027	17.8686	17.114	16.959	16.1247	18.0685	NA	NA	NA	NA	NA
P18615	Negative elongation factor E	NELFE	sp|P18615|NELFE_HUMAN Negative elongation factor E OS=Homo sapiens OX=9606 GN=NELFE PE=1 SV=3	43.239	1	1.6518	2	2	2	6.1	2	0	0	0	1	0	20.484	20.5847	21.0261	NA	20.9051	19.1403	20.5817	19.9792	20.5149	18.6776	21.026	19.4453	0.642306	20.0375	0.318972	0.532012				19.2678	16.1466	NA	17.2189	16.2361	16.3368	16.7782	NA	16.6572	14.8924	20.6558	NA	21.0128	20.5817
Q14191	Werner syndrome ATP-dependent helicase	WRN	sp|Q14191|WRN_HUMAN Werner syndrome ATP-dependent helicase OS=Homo sapiens OX=9606 GN=WRN PE=1 SV=2	162.46	1	1.5312	1	1	1	0.6	1	1	1	1	0	1	21.519	22.2799	21.7055	21.5335	21.3888	20.9766	NA	NA	NA	NA	NA	NA							+	18.2155	NA	14.2329	14.7183	15.2902	16.0511	15.4767	15.3047	15.16	14.7477	NA	NA	NA	NA
P22735	Protein-glutamine gamma-glutamyltransferase K	TGM1	sp|P22735|TGM1_HUMAN Protein-glutamine gamma-glutamyltransferase K OS=Homo sapiens OX=9606 GN=TGM1 PE=1 SV=4	89.786	1	4.1552	3	3	3	3.9	0	0	0	3	0	0	NA	NA	NA	22.1302	NA	NA	18.122	17.9439	19.0003	21.4103	16.8765	17.6324	-0.284366	18.4975	0.816384	0.900347				17.7316	14.4858	NA	16.5662	NA	NA	NA	16.5756	NA	NA	20.1047	NA	20.6784	NA
Q96FV9	THO complex subunit 1	THOC1	sp|Q96FV9|THOC1_HUMAN THO complex subunit 1 OS=Homo sapiens OX=9606 GN=THOC1 PE=1 SV=1	75.665	1	1.7427	2	2	2	3.7	2	1	1	0	1	0	20.9485	20.6922	20.8859	19.1488	21.09	19.2025	20.5885	20.0128	20.0889	19.5171	20.0556	19.1975	0.639971	19.9101	0.122995	0.318972				16.7	14.5161	13.2541	12.3718	14.8202	14.0642	14.5699	13.9789	14.91	14.0326	19.582	19.0535	20.1038	20.5885
P09132	Signal recognition particle 19 kDa protein	SRP19	sp|P09132|SRP19_HUMAN Signal recognition particle 19 kDa protein OS=Homo sapiens OX=9606 GN=SRP19 PE=1 SV=3	16.156	1	2.459	1	1	1	10.4	1	1	1	0	0	1	19.5811	19.568	19.712	NA	NA	19.1306	NA	NA	NA	NA	NA	NA							+	19.5959	16.9246	16.5726	17.1233	16.7738	16.7606	16.9047	NA	NA	16.3232	NA	NA	NA	NA
Q99615	DnaJ homolog subfamily C member 7	DNAJC7	sp|Q99615|DNJC7_HUMAN DnaJ homolog subfamily C member 7 OS=Homo sapiens OX=9606 GN=DNAJC7 PE=1 SV=2	56.44	1	8.8027	1	1	1	2.8	0	0	0	1	1	1	19.7655	20.0315	19.5015	20.8255	20.5605	19.8543	NA	NA	NA	NA	NA	NA							+	18.2262	14.8273	14.8075	14.7913	14.7655	15.0314	14.5015	15.8254	15.5605	14.8543	NA	NA	NA	NA
P07737;CON__sp|P02584|PROF1_BOVIN	Profilin-1	PFN1	sp|P07737|PROF1_HUMAN Profilin-1 OS=Homo sapiens OX=9606 GN=PFN1 PE=1 SV=2;	15.054	2	2.8872	2	2	2	16.4	0	0	0	3	2	0	19.162	NA	NA	21.5105	21.836	NA	NA	NA	NA	NA	NA	NA					+		+	19.3987	17.23	14.9896	16.9674	15.9921	NA	NA	17.5005	17.9563	NA	NA	NA	NA	NA
P11233	Ras-related protein Ral-A	RALA	sp|P11233|RALA_HUMAN Ras-related protein Ral-A OS=Homo sapiens OX=9606 GN=RALA PE=1 SV=1	23.567	1	1.9148	2	2	2	11.7	0	2	1	0	0	0	20.3909	20.7255	20.5348	19.8033	20.3549	19.193	19.9567	19.9343	19.5836	19.5196	19.4563	19.4977	0.333666	19.658	0.339318	0.54403				19.1782	16.6914	16.1366	15.749	16.3635	16.466	15.9816	15.6452	16.0842	16.0231	20.0486	20.258	19.3327	19.9567
P11279	Lysosome-associated membrane glycoprotein 1	LAMP1	sp|P11279|LAMP1_HUMAN Lysosome-associated membrane glycoprotein 1 OS=Homo sapiens OX=9606 GN=LAMP1 PE=1 SV=3	44.882	1	3.9666	2	2	2	4.8	0	0	0	1	2	0	19.4029	NA	NA	19.9767	22.4804	NA	20.0208	17.4943	17.5205	20.7382	21.4518	16.6198	-1.25806	18.9742	0.38096	0.582878				19.3113	16.2944	15.6406	16.8766	15.1549	NA	NA	15.7289	18.2324	NA	20.8444	20.8184	20.4959	20.0208
P00167	Cytochrome b5	CYB5A	sp|P00167|CYB5_HUMAN Cytochrome b5 OS=Homo sapiens OX=9606 GN=CYB5A PE=1 SV=2	15.33	1	27.488	1	1	1	15.7	2	0	0	1	0	0	21.5451	22.3539	20.4009	19.9714	19.7445	19.8409	NA	NA	NA	NA	NA	NA							+	21.6819	19.2766	NA	19.2438	18.9602	19.769	17.816	17.3864	17.1596	17.256	NA	NA	NA	NA
P05114	Non-histone chromosomal protein HMG-14	HMGN1	sp|P05114|HMGN1_HUMAN Non-histone chromosomal protein HMG-14 OS=Homo sapiens OX=9606 GN=HMGN1 PE=1 SV=3	10.659	1	1.8173	1	1	1	13	0	2	0	1	1	1	18.5094	20.8255	NA	21.241	20.4422	20.8538	NA	NA	NA	NA	NA	NA							+	21.7798	18.5296	18.9474	19.4362	16.5094	18.8254	NA	19.241	18.4422	18.8539	NA	NA	NA	NA
Q92973;O14787	Transportin-1	TNPO1	sp|Q92973|TNPO1_HUMAN Transportin-1 OS=Homo sapiens OX=9606 GN=TNPO1 PE=1 SV=2	102.35	2	3.1607	3	3	3	4.5	2	0	2	0	2	0	21.2695	18.1095	21.2938	19.2244	22.553	19.1339	20.1658	19.0539	20.1338	19.9161	21.1195	19.6963	-0.459474	20.0143	0.395217	0.595114				17.8028	14.2779	13.217	14.0624	15.232	12.7519	14.9953	13.8669	16.4932	13.7763	19.914	19.6501	19.0585	20.1658
P16104	Histone H2AX	H2AFX	sp|P16104|H2AX_HUMAN Histone H2AX OS=Homo sapiens OX=9606 GN=H2AX PE=1 SV=2	15.144	1	1.342	4	1	1	22.4	1	1	0	1	0	1	21.843	21.8088	21.8419	21.7715	22.6739	21.4524	NA	NA	NA	NA	NA	NA							+	22.2207	19.0067	18.8441	18.6587	19.0356	19.0015	19.0345	18.9642	19.8666	18.645	NA	NA	NA	NA
Q14839	Chromodomain-helicase-DNA-binding protein 4	CHD4	sp|Q14839|CHD4_HUMAN Chromodomain-helicase-DNA-binding protein 4 OS=Homo sapiens OX=9606 GN=CHD4 PE=1 SV=2	218	1	2.2455	2	2	2	1.2	1	0	0	1	2	0	19.245	19.1755	19.4506	20.999	21.3691	18.6918	19.8966	19.3227	19.5497	20.2683	20.4831	19.0813	-0.354575	19.7669	0.465263	0.652533				16.9029	14.1213	14.2365	12.2866	12.7693	12.6998	12.9748	14.5233	14.8934	12.2161	19.4524	20.0555	18.9419	19.8966
P08574	Cytochrome c1, heme protein, mitochondrial	CYC1	sp|P08574|CY1_HUMAN Cytochrome c1, heme protein, mitochondrial OS=Homo sapiens OX=9606 GN=CYC1 PE=1 SV=3	35.422	1	1.6779	1	1	1	3.7	1	1	1	0	1	1	19.6533	20.2891	20.7393	NA	19.2241	19.4041	NA	NA	NA	NA	NA	NA							+	18.6035	15.6281	14.7232	14.0464	15.5659	16.2015	16.6519	NA	15.1366	15.3166	NA	NA	NA	NA
P01861	Immunoglobulin heavy constant gamma 4	IGHG4	sp|P01861|IGHG4_HUMAN Immunoglobulin heavy constant gamma 4 OS=Homo sapiens OX=9606 GN=IGHG4 PE=1 SV=1	35.94	1	2.0811	1	1	1	2.8	1	1	0	0	1	1	NA	NA	NA	NA	NA	NA	NA	NA	NA	NA	NA	NA							+	NA	NA	NA	NA	NA	NA	NA	NA	NA	NA	NA	NA	NA	NA
Q7L590	Protein MCM10 homolog	MCM10	sp|Q7L590|MCM10_HUMAN Protein MCM10 homolog OS=Homo sapiens OX=9606 GN=MCM10 PE=1 SV=2	98.182	1	1.7594	2	2	2	2.3	0	1	1	0	1	1	NA	NA	NA	18.8881	20.2887	19.6078	17.7877	18.1448	17.7508	19.5006	20.3456	19.8713	-2.01136	18.9001	0.00329225	0.0549175				16.2333	NA	NA	14.0859	NA	NA	NA	13.4619	14.8624	14.1815	NA	NA	19.4897	NA
P20042	Eukaryotic translation initiation factor 2 subunit 2	EIF2S2	sp|P20042|IF2B_HUMAN Eukaryotic translation initiation factor 2 subunit 2 OS=Homo sapiens OX=9606 GN=EIF2S2 PE=1 SV=2	38.388	1	13.157	2	2	2	9.6	0	1	2	1	1	1	20.8175	NA	21.2963	20.0029	NA	20.449	21.019	17.6664	20.3652	20.7718	18.3879	20.4253	-0.178145	19.7726	0.862367	0.923467				16.7146	16.0916	NA	NA	16.4955	NA	15.7475	15.681	NA	16.1271	20.5391	NA	NA	21.019
P84103	Serine/arginine-rich splicing factor 3	SRSF3	sp|P84103|SRSF3_HUMAN Serine/arginine-rich splicing factor 3 OS=Homo sapiens OX=9606 GN=SRSF3 PE=1 SV=1	19.329	1	1.6529	1	1	1	5.5	1	0	1	1	1	1	19.8762	20.8402	20.5792	20.0493	20.718	21.8912	NA	NA	NA	NA	NA	NA							+	21.0505	17.8205	16.3052	18.0585	17.0689	18.0328	17.7719	17.2419	17.9106	19.0838	NA	NA	NA	NA
Q9UHI6	Probable ATP-dependent RNA helicase DDX20	DDX20	sp|Q9UHI6|DDX20_HUMAN Probable ATP-dependent RNA helicase DDX20 OS=Homo sapiens OX=9606 GN=DDX20 PE=1 SV=2	92.239	1	1.6058	2	2	2	3.4	1	0	0	1	1	1	20.2542	NA	20.2393	20.3407	21.4078	20.4536	20.2194	18.0215	19.5397	20.1544	20.6628	19.7041	-0.913546	19.717	0.1763	0.391177				17.0627	14.1253	13.9866	14.4219	13.488	NA	13.9694	14.1961	15.0027	14.2569	19.9559	20.4755	19.2236	20.2194
Q12788	Transducin beta-like protein 3	TBL3	sp|Q12788|TBL3_HUMAN Transducin beta-like protein 3 OS=Homo sapiens OX=9606 GN=TBL3 PE=1 SV=2	89.034	1	2.3987	1	1	1	1.6	1	1	1	0	0	1	19.1505	20.5235	19.9562	18.5153	19.5804	19.1977	NA	NA	NA	NA	NA	NA							+	17.1254	15.0881	NA	NA	13.6587	15.0317	14.4644	13.0235	14.0885	13.7058	NA	NA	NA	NA
P50570;Q05193;Q9UQ16	Dynamin-2;Dynamin-1;Dynamin-3	DNM2;DNM1;DNM3	sp|P50570|DYN2_HUMAN Dynamin-2 OS=Homo sapiens OX=9606 GN=DNM2 PE=1 SV=2;sp|Q05193|DYN1_HUMAN Dynamin-1 OS=Homo sapiens OX=9606 GN=DNM1 PE=1 SV=2;sp|Q9UQ16|DYN3_HUMAN Dynamin-3 OS=Homo sapiens OX=9606 GN=DNM3 PE=1 SV=4	98.063	3	2.0516	2	2	2	2.5	1	0	0	0	1	0	20.5485	19.0937	19.7449	19.3505	21.2483	18.9087	19.8349	19.1853	19.6631	19.7291	20.5787	19.143	-0.255847	19.689	0.596436	0.756316				15.7092	13.4892	13.6763	14.1732	13.5507	13.5087	14.16	13.7656	14.0516	13.3238	19.6268	20.0171	19.5229	19.8349
P52815	39S ribosomal protein L12, mitochondrial	MRPL12	sp|P52815|RM12_HUMAN 39S ribosomal protein L12, mitochondrial OS=Homo sapiens OX=9606 GN=MRPL12 PE=1 SV=2	21.348	1	2.8563	1	1	1	6.1	0	0	0	1	1	1	18.7394	19.0515	18.937	19.7244	20.1321	19.2992	NA	NA	NA	NA	NA	NA							+	19.5143	16.8382	16.7955	NA	15.7394	16.0515	15.937	16.7244	17.1321	16.2992	NA	NA	NA	NA
O95299	NADH dehydrogenase [ubiquinone] 1 alpha subcomplex subunit 10, mitochondrial	NDUFA10	sp|O95299|NDUAA_HUMAN NADH dehydrogenase [ubiquinone] 1 alpha subcomplex subunit 10, mitochondrial OS=Homo sapiens OX=9606 GN=NDUFA10 PE=1 SV=1	40.75	1	3.9367	3	3	3	10.4	0	3	2	0	0	0	20.2067	21.8909	21.8238	19.0988	NA	NA	19.6373	20.8265	20.5071	19.1889	17.2118	16.712	2.61938	19.0139	0.00911042	0.0860551				17.3213	14.3053	13.0885	NA	14.7389	16.1032	15.4827	14.7769	NA	NA	19.1395	18.8151	NA	19.6373
Q13509	Tubulin beta-3 chain	TUBB3	sp|Q13509|TBB3_HUMAN Tubulin beta-3 chain OS=Homo sapiens OX=9606 GN=TUBB3 PE=1 SV=2	50.432	1	2.612	9	1	0	19.8	1	0	1	0	1	0	19.937	NA	NA	NA	20.8583	20.4712	NA	NA	NA	NA	NA	NA							+	18.5123	NA	15.9677	16.4876	15.6151	NA	NA	NA	16.5364	16.1493	NA	NA	NA	NA
Q96QD8	Sodium-coupled neutral amino acid transporter 2	SLC38A2	sp|Q96QD8|S38A2_HUMAN Sodium-coupled neutral amino acid transporter 2 OS=Homo sapiens OX=9606 GN=SLC38A2 PE=1 SV=2	56.025	1	2.5335	1	1	1	4.2	0	0	1	0	1	2	18.1291	19.7458	19.9706	18.8714	20.1535	20.1847	NA	NA	NA	NA	NA	NA							+	19.353	16.1788	16.1781	16.6391	14.5441	16.1608	16.3856	15.2864	16.5685	16.5998	NA	NA	NA	NA
Q5M775	Cytospin-B	SPECC1	sp|Q5M775|CYTSB_HUMAN Cytospin-B OS=Homo sapiens OX=9606 GN=SPECC1 PE=1 SV=1	118.58	1	2.2376	2	2	2	1.8	0	0	0	0	0	1	18.8467	NA	NA	NA	NA	19.7063	19.1626	17.6242	18.3553	18.0072	18.3025	19.7284	-0.298683	18.53	0.6855	0.822991				15.8365	NA	13.3383	14.6885	12.9159	NA	NA	NA	NA	13.7756	NA	19.8968	20.3617	19.1626
O95721	Synaptosomal-associated protein 29	SNAP29	sp|O95721|SNP29_HUMAN Synaptosomal-associated protein 29 OS=Homo sapiens OX=9606 GN=SNAP29 PE=1 SV=1	28.97	1	2.1903	3	3	3	14.3	1	1	1	0	0	0	19.7452	20.1233	19.9315	19.2641	20.2882	19.9902	19.8891	20.1608	20.0699	19.9795	20.3309	19.8736	-0.021401	20.0506	0.944254	0.961422				19.5609	16.5364	16.6614	16.815	16.0447	16.4228	16.231	15.5636	16.5877	16.2897	19.9006	20.9257	20.2131	19.8891
Q9Y3B9	RRP15-like protein	RRP15	sp|Q9Y3B9|RRP15_HUMAN RRP15-like protein OS=Homo sapiens OX=9606 GN=RRP15 PE=1 SV=2	31.484	1	3.5984	3	3	3	11	1	3	1	0	0	0	21.0159	22.0416	21.5804	20.3092	19.8895	20.6782	20.1954	21.08	20.4298	19.4668	19.7488	19.7377	0.91735	20.1098	0.0290166	0.145351				19.2082	15.3854	14.5114	NA	16.2688	17.487	17.1667	15.5332	14.9006	16.1958	20.1934	19.4758	NA	20.1954
Q8NI36	WD repeat-containing protein 36	WDR36	sp|Q8NI36|WDR36_HUMAN WD repeat-containing protein 36 OS=Homo sapiens OX=9606 GN=WDR36 PE=1 SV=1	105.32	1	3.3448	3	3	3	4.3	0	2	0	0	0	1	19.1309	21.2488	19.4454	NA	NA	19.2308	19.626	20.0944	19.581	17.8034	18.5329	19.5043	1.15359	19.1903	0.0683598	0.225185				16.6634	14.7016	NA	NA	13.6391	15.0891	13.9536	NA	NA	13.7389	19.9222	NA	NA	19.626
CON__sp|P02672|FIBA_BOVIN	Fibrinogen alpha chain	FGA	sp|P02672|FIBA_BOVIN Fibrinogen alpha chain OS=Bos taurus GN=FGA PE=1 SV=5	67.011	1	2.877	3	3	3	5.9	1	0	1	0	0	0	18.6607	18.0052	18.7263	17.5551	18.668	18.6786	NA	NA	NA	NA	NA	NA					+		+	16.1838	13.3058	12.0475	13.1571	13.2684	12.6129	13.334	12.1628	13.2756	13.2863	NA	NA	NA	NA
Q13541	Eukaryotic translation initiation factor 4E-binding protein 1	EIF4EBP1	sp|Q13541|4EBP1_HUMAN Eukaryotic translation initiation factor 4E-binding protein 1 OS=Homo sapiens OX=9606 GN=EIF4EBP1 PE=1 SV=3	12.58	1	1.4069	1	1	1	11	1	1	1	0	0	0	20.3487	20.8618	21.2315	21.0205	21.5694	21.6075	NA	NA	NA	NA	NA	NA							+	22.659	19.4223	18.2896	19.759	18.7638	19.2769	19.6465	19.4355	19.9844	20.0226	NA	NA	NA	NA
CON__sp|P02534|K1M1_SHEEP;CON__sp|P25690|K1M2_SHEEP;CON__sp|Q61765|K1H1_MOUSE;Q15323;CON__sp|Q61897|KT33B_MOUSE;CON__sp|Q15323|K1H1_HUMAN;CON__sp|Q9D646|KRT34_MOUSE;CON__sp|Q497I4|KRT35_MOUSE;O76013;CON__sp|Q14525|KT33B_HUMAN;CON__sp|O76013|KRT36_HUMAN;Q14525;O76009;CON__sp|O76011|KRT34_HUMAN;A0A140TA62;O76011;CON__sp|O76009|KT33A_HUMAN	;;;Keratin, type I cuticular Ha1;	KRT31	;;;sp|Q15323|K1H1_HUMAN Keratin, type I cuticular Ha1 OS=Homo sapiens OX=9606 GN=KRT31 PE=1 SV=3;;	46.674	17	25.438	6	5	5	13.1	0	3	0	0	0	0	NA	21.5348	NA	NA	NA	NA	NA	NA	NA	NA	NA	NA					+		+	18.3692	17.8118	NA	NA	NA	16.7275	NA	NA	NA	NA	NA	NA	NA	NA
Q6DKI1	60S ribosomal protein L7-like 1	RPL7L1	sp|Q6DKI1|RL7L_HUMAN 60S ribosomal protein L7-like 1 OS=Homo sapiens OX=9606 GN=RPL7L1 PE=1 SV=2	29.669	1	2.2523	2	2	2	7.8	0	2	2	0	0	0	19.5291	21.6458	20.2613	NA	NA	18.6135	20.1191	20.6999	20.7708	18.0308	17.8972	19.3354	2.10881	19.4755	0.00384635	0.0593174				18.3094	16.0857	NA	NA	15.7218	16.3381	16.4539	NA	NA	14.8061	19.901	NA	NA	20.1191
P62191	26S proteasome regulatory subunit 4	PSMC1	sp|P62191|PRS4_HUMAN 26S proteasome regulatory subunit 4 OS=Homo sapiens OX=9606 GN=PSMC1 PE=1 SV=1	49.184	1	2.3562	2	2	2	5.7	0	0	0	0	0	0	19.9816	18.7999	20.1306	19.2619	19.7875	20.0217	19.4437	18.8804	19.2519	19.5647	19.5447	19.2446	-0.25934	19.3216	0.520891	0.696183				17.3226	15.1738	15.2745	14.8074	14.2559	14.156	14.3259	14.618	15.1436	14.1789	20.254	21.1793	20.1363	19.4437
P61964	WD repeat-containing protein 5	WDR5	sp|P61964|WDR5_HUMAN WD repeat-containing protein 5 OS=Homo sapiens OX=9606 GN=WDR5 PE=1 SV=1	36.588	1	4.0057	2	2	2	11.1	1	1	1	0	0	0	20.7631	20.9631	21.0209	19.1267	19.4985	NA	20.1589	19.9069	20.0185	19.7763	19.6499	17.4283	1.07661	19.4898	0.14652	0.345998				18.3311	16.4314	NA	16.5202	16.1725	16.2884	16.3213	15.1267	15.4985	NA	20.9971	NA	19.9827	20.1589
Q69YN4	Protein virilizer homolog	KIAA1429	sp|Q69YN4|VIR_HUMAN Protein virilizer homolog OS=Homo sapiens OX=9606 GN=VIRMA PE=1 SV=2	202.02	1	3.0259	2	2	2	1.8	1	0	1	0	1	0	20.8917	21.0022	20.1535	20.5057	21.3042	19.5149	20.7845	19.9352	20.1974	20.0511	20.5906	19.7636	0.170573	20.2204	0.653139	0.801347				15.7193	12.7118	11.8254	13.007	13.3404	12.8042	13.5388	12.5064	13.5551	12.9002	19.8535	19.8189	20.3161	20.7845
Q92575	UBX domain-containing protein 4	UBXN4	sp|Q92575|UBXN4_HUMAN UBX domain-containing protein 4 OS=Homo sapiens OX=9606 GN=UBXN4 PE=1 SV=2	56.777	1	1.6076	1	1	1	1.8	0	1	1	0	1	0	20.2655	20.9151	21.1502	20.394	NA	20.6787	NA	NA	NA	NA	NA	NA							+	19.7112	16.3732	16.9351	17.3682	16.0956	16.7452	16.9803	16.2241	NA	16.5088	NA	NA	NA	NA
CON__sp|P15252|REF_HEVBR	Rubber elongation factor protein	p|P15252|REF_HEVBR	sp|P15252|REF_HEVBR Rubber elongation factor protein OS=Hevea brasiliensis PE=1 SV=2	14.722	1	3.3303	2	2	2	15.9	0	0	0	3	0	0	16.2803	17.8476	NA	22.9502	NA	17.6811	NA	NA	NA	NA	NA	NA					+		+	20.3129	14.7663	NA	18.6511	12.9584	14.5257	NA	19.6283	NA	14.3592	NA	NA	NA	NA
P56537	Eukaryotic translation initiation factor 6	EIF6	sp|P56537|IF6_HUMAN Eukaryotic translation initiation factor 6 OS=Homo sapiens OX=9606 GN=EIF6 PE=1 SV=1	26.599	1	9.6484	3	3	3	17.1	0	1	2	0	1	0	NA	NA	19.5928	NA	NA	NA	NA	NA	NA	NA	NA	NA							+	18.2719	18.2719	NA	NA	NA	NA	16.4229	NA	NA	NA	NA	NA	NA	NA
Q9Y5A9	YTH domain-containing family protein 2	YTHDF2	sp|Q9Y5A9|YTHD2_HUMAN YTH domain-containing family protein 2 OS=Homo sapiens OX=9606 GN=YTHDF2 PE=1 SV=2	62.333	1	1.3615	1	1	1	2.1	0	0	1	0	1	0	21.3236	21.2506	21.4839	NA	21.7358	21.595	NA	NA	NA	NA	NA	NA							+	20.3025	17.5938	17.1834	17.6863	17.0016	16.9287	17.162	NA	17.4139	17.2731	NA	NA	NA	NA
P0DUB6;P0DTE8;P0DTE7;CON__sp|P04745|AMY1_HUMAN;P19961;P04746;CON__tr|Q3MHH8|Q3MHH8_BOVIN	Alpha-amylase 1A;Alpha-amylase 1C;Alpha-amylase 1B;;	AMY2B;AMY2A	sp|P0DUB6|AMY1A_HUMAN Alpha-amylase 1A OS=Homo sapiens OX=9606 GN=AMY1A PE=1 SV=1;sp|P0DTE8|AMY1C_HUMAN Alpha-amylase 1C OS=Homo sapiens OX=9606 GN=AMY1C PE=1 SV=1;sp|P0DTE7|AMY1B_HUMAN Alpha-amylase 1B OS=Homo sapiens OX=9606 GN=AMY1B PE=1 SV=1;;sp|P19961	57.767	7	18.713	4	4	4	10.8	0	0	0	0	0	0	NA	NA	NA	NA	NA	19.9847	NA	NA	NA	NA	NA	NA					+		+	16.8831	15.0063	NA	16.4245	NA	NA	NA	NA	NA	15.3409	NA	NA	NA	NA
Q9BZZ5	Apoptosis inhibitor 5	API5	sp|Q9BZZ5|API5_HUMAN Apoptosis inhibitor 5 OS=Homo sapiens OX=9606 GN=API5 PE=1 SV=3	59.004	1	3.0908	2	2	2	4.6	0	0	0	1	2	0	17.6073	NA	18.1752	19.1593	19.9425	NA	17.9537	17.7319	18.1173	19.2254	19.9142	17.7597	-1.03212	18.4504	0.179297	0.391753				17.0872	13.7926	14.5577	14.0853	12.9634	NA	13.5314	14.5154	15.2987	NA	18.5733	19.9662	18.3651	17.9537
CON__sp|P00883|ALDOA_RABIT;P04075	;Fructose-bisphosphate aldolase A	ALDOA	;sp|P04075|ALDOA_HUMAN Fructose-bisphosphate aldolase A OS=Homo sapiens OX=9606 GN=ALDOA PE=1 SV=2	39.342	2	10.229	3	3	3	9.1	0	0	0	3	0	1	NA	NA	NA	19.6081	NA	19.3094	NA	NA	NA	NA	NA	NA					+		+	16.9805	15.1457	NA	14.8761	NA	NA	NA	15.0845	NA	14.7859	NA	NA	NA	NA
Q96S66	Chloride channel CLIC-like protein 1	CLCC1	sp|Q96S66|CLCC1_HUMAN Chloride channel CLIC-like protein 1 OS=Homo sapiens OX=9606 GN=CLCC1 PE=1 SV=1	62.022	1	3.0334	3	3	3	7.1	1	0	0	0	1	0	NA	NA	20.1534	19.7195	19.9751	19.043	18.2974	18.1198	20.0535	18.1866	17.0645	19.5557	0.554621	18.5463	0.536967	0.707533				17.4408	14.9818	NA	14.8445	NA	NA	15.1992	14.7653	15.0208	14.0888	20.2227	NA	19.7905	NA
Q4VCS5	Angiomotin	AMOT	sp|Q4VCS5|AMOT_HUMAN Angiomotin OS=Homo sapiens OX=9606 GN=AMOT PE=1 SV=1	118.08	1	5.6696	4	4	4	4.2	0	0	0	1	4	0	NA	NA	NA	21.3413	22.3675	20.5753	18.1327	18.3957	18.1551	21.316	21.7116	20.2788	-2.8743	19.665	0.000334594	0.0261384				17.896	12.3196	15.2204	NA	NA	NA	NA	15.7563	16.7825	14.9904	19.4222	20.4119	NA	NA
O75496	Geminin	GMNN	sp|O75496|GEMI_HUMAN Geminin OS=Homo sapiens OX=9606 GN=GMNN PE=1 SV=1	23.565	1	2.0041	2	2	2	11	0	1	0	0	1	0	19.6959	19.9942	NA	NA	20.4234	NA	20.2725	20.028	17.8218	16.9135	20.4683	18.3305	0.803323	18.9724	0.467578	0.654242				19.4778	NA	16.7926	17.1476	16.8885	17.1868	NA	NA	17.616	NA	NA	20.3619	19.9182	20.2725
Q9BWJ5	Splicing factor 3B subunit 5	SF3B5	sp|Q9BWJ5|SF3B5_HUMAN Splicing factor 3B subunit 5 OS=Homo sapiens OX=9606 GN=SF3B5 PE=1 SV=1	10.135	1	1.5334	1	1	1	15.1	0	1	1	0	0	1	20.9993	21.4934	20.918	19.4125	21.0755	20.1498	NA	NA	NA	NA	NA	NA							+	20.0895	16.9328	16.3935	17.5558	17.1658	17.8399	17.1342	17.0905	17.5077	17.8278	NA	NA	NA	NA
Q9BWG6	Sodium channel modifier 1	SCNM1	sp|Q9BWG6|SCNM1_HUMAN Sodium channel modifier 1 OS=Homo sapiens OX=9606 GN=SCNM1 PE=1 SV=1	25.949	1	1.6129	2	2	2	9.1	0	1	0	1	0	0	21.6021	21.8785	21.7168	20.2996	21.1426	21.3616	21.2567	21.2376	20.9771	20.2252	20.4375	20.7233	0.695124	20.8096	0.0234525	0.13421				20.6938	16.6429	15.9904	17.8572	17.9017	18.1781	18.0163	16.5991	17.4422	17.6612	20.2825	20.9133	20.6628	21.2567
Q9NWB1;O43251;A6NFN3	RNA binding protein fox-1 homolog 1;RNA binding protein fox-1 homolog 2;	RBFOX1;RBFOX2;RBFOX3	sp|Q9NWB1|RFOX1_HUMAN RNA binding protein fox-1 homolog 1 OS=Homo sapiens OX=9606 GN=RBFOX1 PE=1 SV=2;sp|O43251|RFOX2_HUMAN RNA binding protein fox-1 homolog 2 OS=Homo sapiens OX=9606 GN=RBFOX2 PE=1 SV=3;sp|A6NFN3|RFOX3_HUMAN RNA binding protein fox-1 homo	42.784	3	3.9264	2	2	2	6.3	1	2	1	0	0	0	19.4585	21.7277	19.857	NA	19.8876	NA	20.4213	21.114	20.0062	18.0951	20.1559	17.1902	2.03346	19.4971	0.0330236	0.152838				19.3068	15.5943	17.3835	16.9563	16.1365	17.6521	16.5351	NA	16.5657	NA	19.3902	20.9223	20.0978	20.4213
Q9NS69	Mitochondrial import receptor subunit TOM22 homolog	TOMM22	sp|Q9NS69|TOM22_HUMAN Mitochondrial import receptor subunit TOM22 homolog OS=Homo sapiens OX=9606 GN=TOMM22 PE=1 SV=3	15.521	1	34.293	1	1	1	17.6	0	1	1	1	0	1	19.0578	22.4523	22.4517	18.3441	NA	20.7105	NA	NA	NA	NA	NA	NA							+	21.0435	17.2079	NA	NA	16.2504	19.6449	19.6444	15.5368	NA	17.9031	NA	NA	NA	NA
Q8NEV1;P68400	Casein kinase II subunit alpha 3;Casein kinase II subunit alpha	CSNK2A3;CSNK2A1	sp|Q8NEV1|CSK23_HUMAN Casein kinase II subunit alpha 3 OS=Homo sapiens OX=9606 GN=CSNK2A3 PE=1 SV=2;sp|P68400|CSK21_HUMAN Casein kinase II subunit alpha OS=Homo sapiens OX=9606 GN=CSNK2A1 PE=1 SV=1	45.219	2	6.4641	2	2	2	6.9	0	1	1	0	2	0	19.5964	19.7687	20.2582	NA	20.3849	19.7831	19.6387	19.7778	20.3329	18.7506	20.3284	19.553	0.372464	19.7302	0.465147	0.652533				18.4999	14.8685	13.1231	16.1215	15.2745	15.4467	15.9362	NA	16.063	15.4612	19.0612	18.1671	20.2947	19.6387
Q00059	Transcription factor A, mitochondrial	TFAM	sp|Q00059|TFAM_HUMAN Transcription factor A, mitochondrial OS=Homo sapiens OX=9606 GN=TFAM PE=1 SV=1	29.096	1	1.3191	1	1	1	4.9	1	1	1	1	0	0	18.5444	19.4835	19.448	18.6254	18.9241	19.3402	NA	NA	NA	NA	NA	NA							+	18.4604	15.4266	14.8569	16.1892	14.5444	15.4835	15.448	14.6254	14.9241	15.3402	NA	NA	NA	NA
Q9Y262	Eukaryotic translation initiation factor 3 subunit L	EIF3L	sp|Q9Y262|EIF3L_HUMAN Eukaryotic translation initiation factor 3 subunit L OS=Homo sapiens OX=9606 GN=EIF3L PE=1 SV=1	66.726	1	2.8555	2	2	2	3.4	1	0	0	1	2	0	20.4109	NA	18.7633	18.9377	20.4694	18.4528	19.6347	18.8666	18.9492	19.2681	21.0111	18.8512	-0.55998	19.4302	0.400508	0.600576				15.6556	14.6417	12.977	NA	14.6694	NA	13.9053	14.0797	15.6114	13.5948	19.0549	18.7987	NA	19.6347
P31025;Q5VSP4	Lipocalin-1;Putative lipocalin 1-like protein 1	LCN1;LCN1P1	sp|P31025|LCN1_HUMAN Lipocalin-1 OS=Homo sapiens OX=9606 GN=LCN1 PE=1 SV=1;sp|Q5VSP4|LC1L1_HUMAN Putative lipocalin 1-like protein 1 OS=Homo sapiens OX=9606 GN=LCN1P1 PE=5 SV=1	19.25	2	2.2958	2	2	2	12.5	1	0	1	0	0	1	21.8067	NA	20.7628	NA	NA	20.237	22.3301	18.2654	20.9117	17.6212	18.4859	20.5005	1.63323	19.6858	0.192451	0.39984				21.1799	NA	NA	20.5547	18.8067	NA	17.7628	NA	NA	17.237	NA	NA	22.8116	22.3301
Q8N1G1	RNA exonuclease 1 homolog	REXO1	sp|Q8N1G1|REXO1_HUMAN RNA exonuclease 1 homolog OS=Homo sapiens OX=9606 GN=REXO1 PE=1 SV=3	131.51	1	3.4933	4	4	4	3.7	0	0	0	0	0	0	17.9737	18.6594	20.6763	NA	18.3594	NA	19.3311	19.4363	19.5787	18.2553	19.2908	17.2318	1.18947	18.854	0.0942837	0.272762				16.5038	14.182	12.4589	14.5498	12.0668	12.7525	14.7694	NA	12.4525	NA	19.126	19.6536	19.5962	19.3311
Q9NQ55	Suppressor of SWI4 1 homolog	PPAN	sp|Q9NQ55|SSF1_HUMAN Suppressor of SWI4 1 homolog OS=Homo sapiens OX=9606 GN=PPAN PE=2 SV=1	53.193	1	6.6818	3	3	3	7	0	3	1	0	0	0	17.9121	21.4251	20.8087	17.6147	NA	20.372	19.5262	20.8312	20.1596	19.4493	18.0818	19.8498	1.04537	19.6496	0.113574	0.304938				18.5948	16.4326	NA	NA	13.5198	17.0327	16.4164	13.2224	NA	15.9797	20.2759	NA	NA	19.5262
P35249	Replication factor C subunit 4	RFC4	sp|P35249|RFC4_HUMAN Replication factor C subunit 4 OS=Homo sapiens OX=9606 GN=RFC4 PE=1 SV=2	39.681	1	2.5629	2	2	2	7.7	0	2	0	0	0	1	19.7097	20.8887	19.7721	21.0386	NA	19.6006	20.6357	19.9117	20.4796	20.4945	18.2871	20.4512	0.598064	20.0433	0.372678	0.576215				19.4109	17.1344	17.1213	15.8955	15.4618	16.6408	15.5241	16.7907	NA	15.3527	20.3369	20.9531	20.5796	20.6357
P14927	Cytochrome b-c1 complex subunit 7	UQCRB	sp|P14927|QCR7_HUMAN Cytochrome b-c1 complex subunit 7 OS=Homo sapiens OX=9606 GN=UQCRB PE=1 SV=2	13.53	1	2.2111	3	3	3	22.5	0	2	1	0	0	0	20.4954	22.0405	21.3938	NA	19.3771	NA	20.0825	21.4825	20.4346	18.1521	19.4201	16.994	2.4778	19.4277	0.00897475	0.0858074				20.7239	17.5647	NA	NA	17.9105	19.4555	18.8089	NA	16.7922	NA	19.889	NA	NA	20.0825
P09012	U1 small nuclear ribonucleoprotein A	SNRPA	sp|P09012|SNRPA_HUMAN U1 small nuclear ribonucleoprotein A OS=Homo sapiens OX=9606 GN=SNRPA PE=1 SV=3	31.279	1	1.3771	1	1	1	3.5	0	1	1	1	1	0	NA	20.1457	19.7923	19.4398	NA	NA	NA	NA	NA	NA	NA	NA							+	17.8213	NA	NA	NA	NA	16.5608	16.2073	15.8548	NA	NA	NA	NA	NA	NA
Q13427	Peptidyl-prolyl cis-trans isomerase G	PPIG	sp|Q13427|PPIG_HUMAN Peptidyl-prolyl cis-trans isomerase G OS=Homo sapiens OX=9606 GN=PPIG PE=1 SV=2	88.616	1	1.9096	2	2	2	3.2	0	0	0	0	0	1	19.2666	19.8469	19.3724	NA	19.6732	19.535	19.7127	19.7914	19.5112	17.6684	19.6677	19.862	0.605709	19.3689	0.368872	0.575974				18.2571	NA	15.1364	16.6432	14.8072	15.3875	14.913	NA	15.2137	15.0756	NA	20.4356	20.2789	19.7127
P35711;P35712	Transcription factor SOX-5;Transcription factor SOX-6	SOX5;SOX6	sp|P35711|SOX5_HUMAN Transcription factor SOX-5 OS=Homo sapiens OX=9606 GN=SOX5 PE=1 SV=3;sp|P35712|SOX6_HUMAN Transcription factor SOX-6 OS=Homo sapiens OX=9606 GN=SOX6 PE=1 SV=3	84.025	2	2.0528	2	2	2	3.1	0	1	0	0	0	0	NA	20.0806	19.6599	NA	NA	18.6408	18.5617	19.5288	18.6123	18.0764	16.262	18.821	1.18115	18.3104	0.186831	0.392696				16.1075	13.9204	13.3677	14.3063	NA	13.4312	13.6911	NA	NA	13.4314	19.8296	19.8412	19.9766	NA
Q9HC36	rRNA methyltransferase 3, mitochondrial	RNMTL1	sp|Q9HC36|MRM3_HUMAN rRNA methyltransferase 3, mitochondrial OS=Homo sapiens OX=9606 GN=MRM3 PE=1 SV=2	47.019	1	1.8659	2	2	2	5.5	1	0	0	1	1	0	20.1221	20.7815	NA	18.8157	20.3968	20.4317	19.6172	19.6986	17.8516	20.3239	19.9511	19.6598	-0.922414	19.517	0.15203	0.353683				18.6672	16.1998	14.7984	16.6695	15.5861	16.2982	NA	14.7282	15.5362	15.8597	19.5556	20.5625	20.0462	19.6172
P43487	Ran-specific GTPase-activating protein	RANBP1	sp|P43487|RANG_HUMAN Ran-specific GTPase-activating protein OS=Homo sapiens OX=9606 GN=RANBP1 PE=1 SV=1	23.31	1	2.7192	2	2	2	22.4	0	0	0	1	0	0	16.3823	21.0143	18.7747	21.0934	20.9597	20.8954	19.3054	20.3808	20.3266	21.1446	20.3524	20.8408	-0.774988	20.3918	0.0884615	0.261712				20.4892	17.7596	17.2655	17.8706	13.3822	17.5529	15.7746	17.7735	17.5557	17.8954	20.6757	20.753	21.3079	19.3054
P09429	High mobility group protein B1	HMGB1	sp|P09429|HMGB1_HUMAN High mobility group protein B1 OS=Homo sapiens OX=9606 GN=HMGB1 PE=1 SV=3	24.893	1	3.0755	1	1	1	6.5	0	1	0	1	0	1	NA	20.6995	NA	21.3958	NA	22.0309	NA	NA	NA	NA	NA	NA							+	20.9155	NA	17.6045	18.2906	NA	18.1145	NA	18.8109	NA	19.446	NA	NA	NA	NA
Q16795	NADH dehydrogenase [ubiquinone] 1 alpha subcomplex subunit 9, mitochondrial	NDUFA9	sp|Q16795|NDUA9_HUMAN NADH dehydrogenase [ubiquinone] 1 alpha subcomplex subunit 9, mitochondrial OS=Homo sapiens OX=9606 GN=NDUFA9 PE=1 SV=2	42.509	1	2.69	3	3	3	8.2	0	3	2	0	0	0	20.1421	21.3042	21.3091	18.3929	19.4715	20.0952	19.5299	21.0505	20.9204	18.8211	19.1238	19.3256	1.4101	19.7952	0.0214613	0.130431				16.3466	15.0678	13.4508	NA	13.3541	14.4239	15.2874	13.638	14.7166	13.4111	19.468	18.8086	NA	19.5299
Q14444	Caprin-1	CAPRIN1	sp|Q14444|CAPR1_HUMAN Caprin-1 OS=Homo sapiens OX=9606 GN=CAPRIN1 PE=1 SV=2	78.365	1	2.6258	2	2	2	3.1	0	0	0	1	0	1	NA	19.6821	20.9084	20.3056	20.17	20.5582	18.5123	20.3721	21.0358	20.9661	20.6205	20.9179	-0.861442	20.4041	0.204104	0.41563				19.16	NA	15.8495	17.6206	NA	15.2898	16.5162	15.9133	15.7777	16.166	NA	21.0161	20.6521	NA
Q8TC12	Retinol dehydrogenase 11	RDH11	sp|Q8TC12|RDH11_HUMAN Retinol dehydrogenase 11 OS=Homo sapiens OX=9606 GN=RDH11 PE=1 SV=2	35.386	1	2.0073	2	2	2	8.5	1	0	1	0	2	0	20.1178	19.9689	19.1902	18.8574	21.0491	18.7068	20.6712	19.9432	19.3692	19.5329	19.043	19.1582	0.749862	19.6196	0.129603	0.324325				18.8723	NA	15.5788	15.3559	16.2109	16.062	15.2833	14.9505	17.1423	14.7999	NA	20.1269	19.2703	20.6712
O94874	E3 UFM1-protein ligase 1	UFL1	sp|O94874|UFL1_HUMAN E3 UFM1-protein ligase 1 OS=Homo sapiens OX=9606 GN=UFL1 PE=1 SV=2	89.594	1	2.383	2	2	2	2.9	0	0	1	1	2	0	20.5152	19.5232	20.298	19.9211	20.8586	18.6203	19.6712	19.3193	19.4133	19.5076	19.8213	18.6943	0.126869	19.4045	0.777884	0.873726				16.5578	13.4134	13.7659	13.718	13.9449	13.9686	13.6735	13.3236	14.2187	13.0658	19.0731	20.0178	19.0195	19.6712
Q3ZCQ8	Mitochondrial import inner membrane translocase subunit TIM50	TIMM50	sp|Q3ZCQ8|TIM50_HUMAN Mitochondrial import inner membrane translocase subunit TIM50 OS=Homo sapiens OX=9606 GN=TIMM50 PE=1 SV=2	39.646	1	1.9978	2	2	2	5.7	2	1	1	0	1	0	20.0725	20.3955	20.5235	18.9007	20.44	19.2513	19.2106	19.5111	19.6916	19.6977	19.5512	19.6399	-0.158531	19.5504	0.658403	0.801534				17.6542	NA	15.6505	NA	15.7064	15.6455	15.5587	15.0934	15.7015	15.4439	NA	20.1814	NA	19.2106
Q8WTT2	Nucleolar complex protein 3 homolog	NOC3L	sp|Q8WTT2|NOC3L_HUMAN Nucleolar complex protein 3 homolog OS=Homo sapiens OX=9606 GN=NOC3L PE=1 SV=1	92.547	1	2.526	2	2	2	3.9	0	1	2	1	0	0	19.4139	19.8436	20.4116	NA	NA	20.0925	19.5993	19.7813	17.8413	17.634	17.6892	18.7282	1.0568	18.5456	0.183222	0.391753				16.0179	14.1465	NA	NA	14.3264	14.7562	15.3241	NA	NA	15.005	19.3514	NA	NA	19.5993
Q86X95	Corepressor interacting with RBPJ 1	CIR1	sp|Q86X95|CIR1_HUMAN Corepressor interacting with RBPJ 1 OS=Homo sapiens OX=9606 GN=CIR1 PE=1 SV=1	52.313	1	2.7578	1	1	1	2.7	0	1	0	0	0	1	18.8767	19.4119	19.3833	19.2049	19.9506	19.8115	NA	NA	NA	NA	NA	NA							+	18.4924	15.2154	14.9139	16.0589	14.6287	15.164	15.1354	14.957	15.7027	15.5636	NA	NA	NA	NA
Q86Y82	Syntaxin-12	STX12	sp|Q86Y82|STX12_HUMAN Syntaxin-12 OS=Homo sapiens OX=9606 GN=STX12 PE=1 SV=1	31.642	1	5.5747	1	1	1	6.2	0	0	0	0	1	0	NA	NA	NA	NA	NA	NA	NA	NA	NA	NA	NA	NA							+	17.4527	17.4527	NA	NA	NA	NA	NA	NA	NA	NA	NA	NA	NA	NA
Q8NFH8	RalBP1-associated Eps domain-containing protein 2	REPS2	sp|Q8NFH8|REPS2_HUMAN RalBP1-associated Eps domain-containing protein 2 OS=Homo sapiens OX=9606 GN=REPS2 PE=1 SV=2	71.533	1	1.4751	2	1	1	3.3	0	0	0	0	0	1	24.9133	25.7386	25.48	22.3053	25.8603	25.8228	NA	NA	NA	NA	NA	NA							+	23.499	19.7747	21.1546	20.1942	19.784	20.6094	20.3507	17.176	20.7311	20.6935	NA	NA	NA	NA
Q92945	Far upstream element-binding protein 2	KHSRP	sp|Q92945|FUBP2_HUMAN Far upstream element-binding protein 2 OS=Homo sapiens OX=9606 GN=KHSRP PE=1 SV=4	73.114	1	2.2671	3	3	3	4.8	0	0	0	3	1	0	20.492	21.4996	20.9253	21.862	21.6266	21.1373	20.4108	20.9288	20.457	21.3492	20.3409	20.5817	-0.158376	20.6781	0.652054	0.801271				18.9288	NA	15.5503	NA	15.3627	16.3703	15.796	16.7328	16.4973	16.008	NA	20.6849	NA	20.4108
Q7RTU0	Transcription factor 24	TCF24	sp|Q7RTU0|TCF24_HUMAN Transcription factor 24 OS=Homo sapiens OX=9606 GN=TCF24 PE=1 SV=3	17.515	1	1.6466	1	1	1	6	1	0	0	0	1	0	21.2519	21.2047	21.1037	20.8005	20.9287	20.7355	NA	NA	NA	NA	NA	NA							+	20.7949	17.4967	17.9165	17.805	17.7925	17.7453	17.6443	17.3411	17.4692	17.2761	NA	NA	NA	NA
Q8TCT9	Minor histocompatibility antigen H13	HM13	sp|Q8TCT9|HM13_HUMAN Minor histocompatibility antigen H13 OS=Homo sapiens OX=9606 GN=HM13 PE=1 SV=1	41.488	1	1.2923	1	1	1	3.2	1	0	1	1	1	0	21.7682	NA	21.3033	20.8139	21.8196	NA	NA	NA	NA	NA	NA	NA							+	19.4805	NA	NA	NA	17.7682	NA	17.3033	16.8139	17.8197	NA	NA	NA	NA	NA
P37802	Transgelin-2	TAGLN2	sp|P37802|TAGL2_HUMAN Transgelin-2 OS=Homo sapiens OX=9606 GN=TAGLN2 PE=1 SV=3	22.391	1	3.7943	1	1	1	5.5	0	0	0	1	1	1	NA	NA	NA	21.5581	21.071	20.4265	NA	NA	NA	NA	NA	NA							+	19.2435	15.8204	15.5337	NA	NA	NA	NA	17.8577	17.3706	16.7261	NA	NA	NA	NA
Q9NQS7	Inner centromere protein	INCENP	sp|Q9NQS7|INCE_HUMAN Inner centromere protein OS=Homo sapiens OX=9606 GN=INCENP PE=1 SV=3	105.43	1	2.1053	3	3	3	2.8	0	0	0	0	0	0	19.7306	20.9396	20.3135	19.4469	20.9112	20.4446	20.209	19.4878	19.4946	20.1116	19.606	19.909	-0.145082	19.803	0.700989	0.830353				18.0691	14.9754	15.0744	15.9114	14.3731	15.1669	14.3584	14.0894	15.0663	13.9578	20.1067	21.6318	20.5976	20.209
P22314	Ubiquitin-like modifier-activating enzyme 1	UBA1	sp|P22314|UBA1_HUMAN Ubiquitin-like modifier-activating enzyme 1 OS=Homo sapiens OX=9606 GN=UBA1 PE=1 SV=3	117.85	1	1.6782	2	2	2	1.8	0	0	0	2	0	0	NA	NA	NA	20.0841	NA	18.7047	18.9848	17.6853	18.5214	20.7631	16.627	18.977	-0.391886	18.5931	0.719612	0.843778				15.8571	14.3732	13.2344	NA	NA	NA	NA	14.3292	NA	12.9498	20.3918	19.5086	NA	NA
P51116	Fragile X mental retardation syndrome-related protein 2	FXR2	sp|P51116|FXR2_HUMAN Fragile X mental retardation syndrome-related protein 2 OS=Homo sapiens OX=9606 GN=FXR2 PE=1 SV=2	74.222	1	5.1428	3	1	1	6.5	0	0	0	0	1	1	19.342	NA	NA	19.3108	20.3327	19.609	NA	NA	NA	NA	NA	NA							+	17.6608	15.3978	13.8023	15.6556	14.2127	NA	NA	14.1815	15.2034	14.4797	NA	NA	NA	NA
P49757	Protein numb homolog	NUMB	sp|P49757|NUMB_HUMAN Protein numb homolog OS=Homo sapiens OX=9606 GN=NUMB PE=1 SV=2	70.803	1	1.7173	1	1	1	1.7	0	0	0	0	1	0	19.9751	19.3187	NA	NA	19.9603	19.6621	NA	NA	NA	NA	NA	NA							+	18.1584	15.3753	15.431	15.9772	15.3312	14.6748	NA	NA	15.3165	15.0183	NA	NA	NA	NA
O00148;Q13838	ATP-dependent RNA helicase DDX39A;Spliceosome RNA helicase DDX39B	DDX39A;DDX39B	sp|O00148|DX39A_HUMAN ATP-dependent RNA helicase DDX39A OS=Homo sapiens OX=9606 GN=DDX39A PE=1 SV=2;sp|Q13838|DX39B_HUMAN Spliceosome RNA helicase DDX39B OS=Homo sapiens OX=9606 GN=DDX39B PE=1 SV=1	49.129	2	1.7083	2	2	2	3.7	1	1	0	1	0	0	19.0425	NA	18.7362	18.6498	19.3782	18.6646	19.1908	18.083	18.8626	19.0661	19.118	18.8549	-0.300882	18.8626	0.561348	0.728638				17.5667	14.4654	14.0773	14.5173	14.7946	NA	14.4883	14.4018	15.1303	14.4167	18.8682	18.9881	18.3677	19.1908
Q8WYP5	Protein ELYS	AHCTF1	sp|Q8WYP5|ELYS_HUMAN Protein ELYS OS=Homo sapiens OX=9606 GN=AHCTF1 PE=1 SV=3	252.5	1	2.1631	2	2	2	1.2	1	0	0	0	0	1	20.3586	18.9059	19.7602	20.1238	20.0884	19.3963	20.2738	19.4392	19.1108	19.9018	19.3011	19.677	-0.0187079	19.6173	0.96647	0.973923				16.3386	12.2614	13.5355	13.7291	13.6037	12.151	13.0054	13.3688	13.3334	12.6414	19.569	20.4465	19.504	20.2738
O15235	28S ribosomal protein S12, mitochondrial	MRPS12	sp|O15235|RT12_HUMAN 28S ribosomal protein S12, mitochondrial OS=Homo sapiens OX=9606 GN=MRPS12 PE=1 SV=1	15.173	1	1.832	2	2	2	8.7	0	0	1	0	2	0	20.6693	21.2154	20.8906	19.7592	20.8136	20.1883	20.8805	20.9785	20.9329	20.3055	20.7247	20.2995	0.487421	20.6869	0.0814238	0.250338				21.1118	17.7749	17.5064	18.7178	17.862	18.4081	18.0832	16.9519	18.0062	17.381	20.5784	20.8478	21.3439	20.8805
P33991	DNA replication licensing factor MCM4	MCM4	sp|P33991|MCM4_HUMAN DNA replication licensing factor MCM4 OS=Homo sapiens OX=9606 GN=MCM4 PE=1 SV=5	96.557	1	1.3307	1	1	1	1	0	0	1	0	1	0	NA	NA	NA	NA	19.7228	NA	NA	NA	NA	NA	NA	NA							+	15.8876	15.3372	NA	NA	NA	NA	NA	NA	14.231	NA	NA	NA	NA	NA
Q96P70	Importin-9	IPO9	sp|Q96P70|IPO9_HUMAN Importin-9 OS=Homo sapiens OX=9606 GN=IPO9 PE=1 SV=3	115.96	1	3.4485	3	3	3	3.6	0	0	0	0	4	0	17.5049	NA	NA	19.1219	21.3411	NA	18.0453	18.3284	17.6743	18.9255	20.4764	18.2519	-1.20194	18.617	0.125291	0.320676				12.9142	NA	NA	NA	12.1126	NA	NA	13.7295	12.9142	NA	NA	NA	NA	18.0453
P30049	ATP synthase subunit delta, mitochondrial	ATP5D	sp|P30049|ATPD_HUMAN ATP synthase subunit delta, mitochondrial OS=Homo sapiens OX=9606 GN=ATP5F1D PE=1 SV=2	17.49	1	2.3978	1	1	1	8.3	1	1	0	0	0	0	NA	NA	NA	NA	NA	NA	NA	NA	NA	NA	NA	NA							+	19.401	NA	19.401	NA	NA	NA	NA	NA	NA	NA	NA	NA	NA	NA
P28074	Proteasome subunit beta type-5	PSMB5	sp|P28074|PSB5_HUMAN Proteasome subunit beta type-5 OS=Homo sapiens OX=9606 GN=PSMB5 PE=1 SV=3	28.48	1	2.7676	2	2	2	8.4	0	0	0	1	1	0	NA	NA	NA	18.481	22.2193	NA	16.9777	17.8373	18.2344	21.2792	21.6999	17.4924	-2.47403	18.9201	0.0610966	0.209169				16.2773	14.2761	NA	15.1031	NA	NA	NA	14.5741	18.3124	NA	20.1609	NA	20.9793	NA
O43169	Cytochrome b5 type B	CYB5B	sp|O43169|CYB5B_HUMAN Cytochrome b5 type B OS=Homo sapiens OX=9606 GN=CYB5B PE=1 SV=3	16.694	1	3.8043	2	2	2	20.7	0	0	0	0	0	1	20.6514	20.0956	20.1406	19.9163	19.07	20.1145	20.1568	19.8599	19.9336	20.113	19.7455	20.1066	-0.00491254	19.9859	0.987338	0.989863				19.2221	17.065	16.6384	17.0615	17.1348	17.5106	17.5556	17.3313	16.485	17.5295	20.2256	20.4335	20.5349	20.1568
P25788	Proteasome subunit alpha type-3	PSMA3	sp|P25788|PSA3_HUMAN Proteasome subunit alpha type-3 OS=Homo sapiens OX=9606 GN=PSMA3 PE=1 SV=2	28.433	1	4.0135	1	1	1	4.7	0	0	0	1	1	0	18.101	19.2474	19.3624	19.6951	20.6203	19.4538	NA	NA	NA	NA	NA	NA							+	19.0767	16.2851	14.9533	16.2033	14.4005	15.547	15.662	15.9946	16.9199	15.7533	NA	NA	NA	NA
P23193;Q15560	Transcription elongation factor A protein 1;Transcription elongation factor A protein 2	TCEA1;TCEA2	sp|P23193|TCEA1_HUMAN Transcription elongation factor A protein 1 OS=Homo sapiens OX=9606 GN=TCEA1 PE=1 SV=2;sp|Q15560|TCEA2_HUMAN Transcription elongation factor A protein 2 OS=Homo sapiens OX=9606 GN=TCEA2 PE=1 SV=1	33.969	2	1.6174	2	2	2	7.3	1	0	1	0	0	0	20.2513	18.908	19.848	18.8428	20.1303	19.0034	20.0552	19.1989	19.2329	19.4485	19.1663	19.3543	0.172643	19.4094	0.68391	0.82237				18.8233	14.45	15.8775	16.5703	16.1638	14.8205	15.7606	14.7553	16.0428	14.9159	19.0882	19.8931	20.1789	20.0552
P17980	26S proteasome regulatory subunit 6A	PSMC3	sp|P17980|PRS6A_HUMAN 26S proteasome regulatory subunit 6A OS=Homo sapiens OX=9606 GN=PSMC3 PE=1 SV=3	49.203	1	2.8812	1	1	1	4.6	0	1	0	0	0	1	18.4355	18.6259	19.1331	19.2165	19.6221	19.4844	NA	NA	NA	NA	NA	NA							+	17.8118	15.0465	14.7285	15.2905	13.6806	13.871	14.3782	14.4616	14.8672	14.7295	NA	NA	NA	NA
P52292	Importin subunit alpha-1	KPNA2	sp|P52292|IMA1_HUMAN Importin subunit alpha-1 OS=Homo sapiens OX=9606 GN=KPNA2 PE=1 SV=1	57.861	1	3.6812	2	2	2	4	0	0	0	0	0	0	18.9233	20.362	20.5552	20.0379	21.3141	19.136	19.4581	19.577	19.7687	19.738	20.1594	19.4041	-0.165911	19.6842	0.65555	0.801456				18.5044	16.2081	15.3924	16.0846	14.6013	15.2099	15.2035	14.563	16.3548	14.8141	21.3301	20.6509	21.0744	19.4581
O43399	Tumor protein D54	TPD52L2	sp|O43399|TPD54_HUMAN Tumor protein D54 OS=Homo sapiens OX=9606 GN=TPD52L2 PE=1 SV=2	22.237	1	1.6755	2	2	2	10.2	1	0	0	1	1	0	19.0631	18.6589	18.38	18.9376	18.7846	18.7651	19.66	18.7991	18.6805	19.3613	18.8889	19.0136	-0.041399	19.0672	0.931773	0.953441				18.3411	15.1893	14.9752	15.188	15.4781	15.0739	14.795	15.3527	15.1997	15.1801	18.9755	19.2189	18.824	19.66
P16949	Stathmin	STMN1	sp|P16949|STMN1_HUMAN Stathmin OS=Homo sapiens OX=9606 GN=STMN1 PE=1 SV=3	17.302	1	2.5558	2	2	2	11.4	0	0	0	1	0	2	NA	19.586	18.866	22.1949	19.6293	20.8451	16.9409	18.5511	19.5687	21.824	19.4593	20.3396	-2.18743	19.4473	0.0343622	0.152838				19.5309	16.6368	16.4704	16.5289	NA	15.1987	15.6961	17.892	16.4594	16.5992	20.0824	19.933	19.4808	NA
Q9UNL2	Translocon-associated protein subunit gamma	SSR3	sp|Q9UNL2|SSRG_HUMAN Translocon-associated protein subunit gamma OS=Homo sapiens OX=9606 GN=SSR3 PE=1 SV=1	21.08	1	1.5141	1	1	1	7.6	0	2	0	0	1	0	19.8399	21.3265	20.4845	19.3997	20.3888	19.898	NA	NA	NA	NA	NA	NA							+	21.1193	17.6137	16.8144	18.4037	17.518	19.0046	18.1626	17.0779	18.0669	17.576	NA	NA	NA	NA
P13674	Prolyl 4-hydroxylase subunit alpha-1	P4HA1	sp|P13674|P4HA1_HUMAN Prolyl 4-hydroxylase subunit alpha-1 OS=Homo sapiens OX=9606 GN=P4HA1 PE=1 SV=2	61.049	1	1.5426	1	1	1	2.6	0	0	0	0	1	0	NA	NA	NA	NA	NA	NA	NA	NA	NA	NA	NA	NA							+	17.2643	15.2797	15.9777	15.6967	NA	NA	NA	NA	NA	NA	NA	NA	NA	NA
P12004	Proliferating cell nuclear antigen	PCNA	sp|P12004|PCNA_HUMAN Proliferating cell nuclear antigen OS=Homo sapiens OX=9606 GN=PCNA PE=1 SV=1	28.768	1	1.9712	1	1	1	5.7	1	0	1	0	1	0	19.4133	NA	19.3828	18.6953	19.3487	18.7552	NA	NA	NA	NA	NA	NA							+	17.9342	NA	14.7421	15.3153	15.4133	NA	15.3828	14.6953	15.3487	14.7552	NA	NA	NA	NA
P09104	Gamma-enolase	ENO2	sp|P09104|ENOG_HUMAN Gamma-enolase OS=Homo sapiens OX=9606 GN=ENO2 PE=1 SV=3	47.268	1	1.6434	1	1	1	3	0	1	1	0	0	1	19.9911	19.9573	19.9795	19.5342	NA	19.9873	NA	NA	NA	NA	NA	NA							+	18.1407	NA	15.4372	NA	15.6692	15.6353	15.6576	15.2123	NA	15.6654	NA	NA	NA	NA
P06702	Protein S100-A9	S100A9	sp|P06702|S10A9_HUMAN Protein S100-A9 OS=Homo sapiens OX=9606 GN=S100A9 PE=1 SV=1	13.242	1	2.0266	3	3	3	20.2	0	0	0	0	0	1	20.1895	20.7604	20.0791	20.1682	NA	21.4832	18.7593	20.0323	19.6806	19.9206	17.7382	22.0563	-0.41429	19.6979	0.696311	0.827133				20.3027	18.2869	16.7801	17.5713	17.0979	17.1209	16.3598	16.6368	NA	17.5913	20.1576	20.6231	21.0659	18.7593
P02751	Fibronectin	FN1	sp|P02751|FINC_HUMAN Fibronectin OS=Homo sapiens OX=9606 GN=FN1 PE=1 SV=5	272.32	1	4.3665	3	3	3	1.5	4	0	0	0	0	0	22.1816	20.4438	20.1663	20.3308	NA	NA	21.732	19.603	19.7139	19.766	17.1137	17.8777	2.09713	19.301	0.0440435	0.174394				16.7151	12.65	NA	13.8946	15.5233	13.7857	13.5082	13.6725	NA	NA	19.3018	NA	19.7954	21.732
O60884	DnaJ homolog subfamily A member 2	DNAJA2	sp|O60884|DNJA2_HUMAN DnaJ homolog subfamily A member 2 OS=Homo sapiens OX=9606 GN=DNAJA2 PE=1 SV=1	45.745	1	1.312	2	2	2	5.6	0	0	0	0	1	0	18.4155	18.6589	NA	18.45	19.7434	19.8755	18.867	18.693	17.4366	18.9597	19.9579	19.767	-1.22935	18.9469	0.0699425	0.228479				17.8326	15.6611	13.5946	15.0804	13.9561	14.1994	NA	13.9906	15.284	15.416	20.4753	18.7855	19.6749	18.867
Q9UHB9	Signal recognition particle subunit SRP68	SRP68	sp|Q9UHB9|SRP68_HUMAN Signal recognition particle subunit SRP68 OS=Homo sapiens OX=9606 GN=SRP68 PE=1 SV=2	70.729	1	4.5209	4	4	4	5.7	0	1	0	1	2	0	20.7213	20.8209	19.8037	20.5692	21.4709	20.0088	20.0808	20.4172	20.1908	20.1287	20.9086	19.4928	0.0529056	20.2031	0.899693	0.944165				18.7617	15.794	15.3414	15.6553	15.6338	15.7334	14.7162	15.4818	16.3834	14.9213	20.0423	20.8171	19.78	20.0808
O96017	Serine/threonine-protein kinase Chk2	CHEK2	sp|O96017|CHK2_HUMAN Serine/threonine-protein kinase Chk2 OS=Homo sapiens OX=9606 GN=CHEK2 PE=1 SV=1	60.914	1	4.3127	2	2	2	5.9	0	0	3	1	0	0	NA	NA	21.9822	22.1265	NA	NA	NA	NA	NA	NA	NA	NA							+	18.4123	NA	NA	NA	NA	NA	17.3384	17.4827	NA	NA	NA	NA	NA	NA
O96008	Mitochondrial import receptor subunit TOM40 homolog	TOMM40	sp|O96008|TOM40_HUMAN Mitochondrial import receptor subunit TOM40 homolog OS=Homo sapiens OX=9606 GN=TOMM40 PE=1 SV=1	37.893	1	2.1125	3	3	3	8.6	0	2	2	0	0	0	19.3901	21.9488	21.332	18.8793	18.7816	19.7765	19.4329	21.668	20.6988	19.222	18.8954	18.9868	1.56516	19.8173	0.027968	0.143313				20.028	16.9733	14.2798	NA	16.0682	18.6269	18.0101	15.5574	15.4597	16.4545	19.2861	18.6651	NA	19.4329
O75438	NADH dehydrogenase [ubiquinone] 1 beta subcomplex subunit 1	NDUFB1	sp|O75438|NDUB1_HUMAN NADH dehydrogenase [ubiquinone] 1 beta subcomplex subunit 1 OS=Homo sapiens OX=9606 GN=NDUFB1 PE=1 SV=1	6.9611	1	2.2057	1	1	1	19	1	1	1	0	0	0	19.8665	20.9492	20.8095	18.8781	19.5471	19.3966	NA	NA	NA	NA	NA	NA							+	21.4347	18.66	17.3599	NA	18.2816	19.3642	19.2246	17.2932	17.9622	17.8117	NA	NA	NA	NA
Q9Y394	Dehydrogenase/reductase SDR family member 7	DHRS7	sp|Q9Y394|DHRS7_HUMAN Dehydrogenase/reductase SDR family member 7 OS=Homo sapiens OX=9606 GN=DHRS7 PE=1 SV=1	38.298	1	1.3871	2	2	2	5.6	0	0	0	0	0	0	21.0132	NA	NA	19.4605	20.5639	NA	20.2536	17.7596	16.3074	19.4137	20.216	18.0695	-1.12616	18.67	0.330907	0.538239				19.633	17.3868	17.2384	17.8045	16.9258	NA	NA	15.3731	16.4765	NA	20.3562	21.5	20.448	20.2536
P53396	ATP-citrate synthase	ACLY	sp|P53396|ACLY_HUMAN ATP-citrate synthase OS=Homo sapiens OX=9606 GN=ACLY PE=1 SV=3	120.84	1	4.3086	2	2	2	1.9	0	0	0	2	2	0	NA	NA	NA	20.8811	22.4029	NA	17.4566	19.2548	17.4692	21.0131	21.2422	17.1646	-1.74642	18.9334	0.174326	0.391177				15.512	12.7355	12.6811	NA	NA	NA	NA	13.7681	14.243	NA	19.6178	20	NA	NA
P53618	Coatomer subunit beta	COPB1	sp|P53618|COPB_HUMAN Coatomer subunit beta OS=Homo sapiens OX=9606 GN=COPB1 PE=1 SV=3	107.14	1	7.4406	2	2	2	3.4	0	0	0	1	2	0	18.5773	NA	18.3744	20.3727	21.915	19.1107	20.1993	18.8111	19.9105	20.2874	21.0593	20.3359	-0.920563	20.1006	0.0802707	0.247765				17.4642	15.3964	NA	NA	12.9924	NA	12.7895	14.7878	16.3301	13.5258	20.1104	NA	NA	20.1993
Q9Y6E2	eIF5-mimic protein 1	BZW2	sp|Q9Y6E2|5MP1_HUMAN eIF5-mimic protein 1 OS=Homo sapiens OX=9606 GN=BZW2 PE=1 SV=1	48.162	1	1.4248	1	1	1	2.4	0	1	0	1	0	0	20.7756	20.857	21.1234	20.2765	20.9144	20.5878	NA	NA	NA	NA	NA	NA							+	19.275	15.6748	15.884	16.8914	16.0207	16.1021	16.3686	15.5216	16.1595	15.833	NA	NA	NA	NA
Q4V328	GRIP1-associated protein 1	GRIPAP1	sp|Q4V328|GRAP1_HUMAN GRIP1-associated protein 1 OS=Homo sapiens OX=9606 GN=GRIPAP1 PE=1 SV=2	96.004	1	1.6742	1	1	1	1.4	0	1	1	1	0	0	23.6624	24.7186	24.7131	23.554	NA	24.2175	NA	NA	NA	NA	NA	NA							+	21.3836	17.1388	17.3954	18.1308	18.1078	19.164	19.1585	17.9994	NA	18.6629	NA	NA	NA	NA
Q9Y5V3	Melanoma-associated antigen D1	MAGED1	sp|Q9Y5V3|MAGD1_HUMAN Melanoma-associated antigen D1 OS=Homo sapiens OX=9606 GN=MAGED1 PE=1 SV=3	86.16	1	14.582	1	1	1	1.9	0	0	0	0	1	0	18.5319	18.6871	NA	19.3476	NA	NA	NA	NA	NA	NA	NA	NA							+	17.2965	14.5723	14.8447	15.5647	13.8881	14.0433	NA	14.7038	NA	NA	NA	NA	NA	NA
Q15906	Vacuolar protein sorting-associated protein 72 homolog	VPS72	sp|Q15906|VPS72_HUMAN Vacuolar protein sorting-associated protein 72 homolog OS=Homo sapiens OX=9606 GN=VPS72 PE=1 SV=1	40.594	1	1.8213	1	1	1	4.4	1	0	1	0	1	0	19.8168	NA	20.2865	19.5931	19.9859	19.5575	NA	NA	NA	NA	NA	NA							+	19.2316	NA	16.6259	16.8011	16.2319	NA	16.7014	16.0082	16.4009	15.9725	NA	NA	NA	NA
Q15637	Splicing factor 1	SF1	sp|Q15637|SF01_HUMAN Splicing factor 1 OS=Homo sapiens OX=9606 GN=SF1 PE=1 SV=4	68.329	1	2.2778	2	2	2	3.8	2	1	0	1	0	0	20.1143	20.2349	19.6676	20.28	20.3615	NA	19.8829	20.1853	19.5919	20.7893	19.5875	17.6256	0.552556	19.6104	0.494881	0.671257				15.6153	15.9266	NA	NA	14.6037	16.2349	15.6676	16.28	14.6269	NA	19.8116	NA	NA	19.8829
CON__sp|P02663|CASA2_BOVIN	Alpha-S2-casein	CSN1S2	sp|P02663|CASA2_BOVIN Alpha-S2-casein OS=Bos taurus GN=CSN1S2 PE=1 SV=2	26.018	1	2.8647	3	3	3	13.5	0	0	0	4	0	0	NA	NA	NA	23.6805	19.2241	18.8248	NA	NA	NA	NA	NA	NA					+		+	20.086	16.0954	NA	NA	NA	NA	NA	19.8625	15.6391	15.2399	NA	NA	NA	NA
Q99439;Q15417	Calponin-2;Calponin-3	CNN2;CNN3	sp|Q99439|CNN2_HUMAN Calponin-2 OS=Homo sapiens OX=9606 GN=CNN2 PE=1 SV=4;sp|Q15417|CNN3_HUMAN Calponin-3 OS=Homo sapiens OX=9606 GN=CNN3 PE=1 SV=1	33.697	2	1.6071	1	1	1	3.6	0	0	0	1	1	1	NA	NA	NA	19.9857	20.2814	NA	NA	NA	NA	NA	NA	NA							+	17.8821	NA	15.9583	NA	NA	NA	NA	16.2853	16.581	NA	NA	NA	NA	NA
Q15291	Retinoblastoma-binding protein 5	RBBP5	sp|Q15291|RBBP5_HUMAN Retinoblastoma-binding protein 5 OS=Homo sapiens OX=9606 GN=RBBP5 PE=1 SV=2	59.152	1	1.7919	2	2	2	6.1	1	1	1	0	0	0	18.6913	20.2901	21.0442	19.7917	20.7653	19.7182	19.1141	19.5611	20.4398	19.5283	19.8252	19.6028	0.0528555	19.6785	0.905627	0.944165				17.1463	14.1475	15.3979	14.7799	13.9909	14.3576	15.0339	13.9531	14.7929	15.0178	19.2165	20.2601	20.185	19.1141
Q15054	DNA polymerase delta subunit 3	POLD3	sp|Q15054|DPOD3_HUMAN DNA polymerase delta subunit 3 OS=Homo sapiens OX=9606 GN=POLD3 PE=1 SV=2	51.4	1	5.6742	2	2	2	5.4	0	0	1	1	2	0	19.3701	20.287	19.7463	19.3346	20.4024	19.2089	19.8207	20.1519	19.9774	20.0292	20.5415	19.5049	-0.0418402	20.0043	0.911006	0.945068				18.0111	14.3878	14.4992	NA	14.7262	15.6432	15.1024	14.6907	15.7586	14.565	19.3222	19.8401	NA	19.8207
Q15050	Ribosome biogenesis regulatory protein homolog	RRS1	sp|Q15050|RRS1_HUMAN Ribosome biogenesis regulatory protein homolog OS=Homo sapiens OX=9606 GN=RRS1 PE=1 SV=2	41.193	1	2.0044	2	2	2	5.2	0	2	1	0	0	0	NA	21.7608	20.3576	NA	NA	NA	17.4782	20.85	20.633	17.5053	18.1691	18.2954	1.66382	18.8218	0.118283	0.311189				18.3427	15.8815	NA	NA	NA	17.5909	16.1876	NA	NA	NA	20.1112	NA	NA	NA
Q15005	Signal peptidase complex subunit 2	SPCS2	sp|Q15005|SPCS2_HUMAN Signal peptidase complex subunit 2 OS=Homo sapiens OX=9606 GN=SPCS2 PE=1 SV=3	25.003	1	7.7423	2	2	2	13.7	0	0	0	1	1	0	NA	NA	18.8919	19.5769	21.3996	NA	18.7862	18.4629	19.3559	20.4382	20.5428	17.8764	-0.750828	19.2437	0.361976	0.570919				18.0616	16.8295	15.783	NA	NA	NA	15.307	15.9919	16.7663	NA	20.2486	20.0915	NA	NA
Q9Y3C1	Nucleolar protein 16	NOP16	sp|Q9Y3C1|NOP16_HUMAN Nucleolar protein 16 OS=Homo sapiens OX=9606 GN=NOP16 PE=1 SV=2	21.188	1	3.2247	4	4	4	25.8	0	2	2	0	0	0	18.3038	20.786	20.417	19.504	19.5382	NA	18.5709	19.8207	20.6227	18.7405	18.3693	18.0681	1.27879	19.032	0.0748663	0.237366				19.0941	15.7723	NA	NA	14.9819	17.4641	17.0951	16.182	16.2163	NA	19.1819	NA	NA	18.5709
Q14203	Dynactin subunit 1	DCTN1	sp|Q14203|DCTN1_HUMAN Dynactin subunit 1 OS=Homo sapiens OX=9606 GN=DCTN1 PE=1 SV=3	141.69	1	2.886	2	2	2	1.8	0	0	0	1	1	0	18.7763	NA	19.164	18.7488	19.7855	NA	19.25	18.3929	19.2599	19.3843	19.8655	18.221	-0.189282	19.0623	0.752254	0.863495				15.6027	NA	13.4719	NA	12.8221	NA	13.2098	12.7946	13.8313	NA	NA	20.2254	NA	19.25
Q14137	Ribosome biogenesis protein BOP1	BOP1	sp|Q14137|BOP1_HUMAN Ribosome biogenesis protein BOP1 OS=Homo sapiens OX=9606 GN=BOP1 PE=1 SV=2	83.629	1	15.156	2	2	2	2.4	0	2	1	0	0	0	18.5323	22.7498	19.7954	NA	NA	NA	19.5343	22.0442	19.9908	17.1944	18.3811	17.3724	2.8738	19.0862	0.00602625	0.0715846				18.2952	16.2198	NA	NA	13.4449	17.6623	14.7079	NA	NA	NA	20.0378	NA	NA	19.5343
Q9BSC4	Nucleolar protein 10	NOL10	sp|Q9BSC4|NOL10_HUMAN Nucleolar protein 10 OS=Homo sapiens OX=9606 GN=NOL10 PE=1 SV=1	80.301	1	4.3559	3	3	3	4.2	0	2	1	0	0	1	NA	21.9068	NA	NA	NA	NA	NA	NA	NA	NA	NA	NA							+	16.8193	NA	NA	NA	NA	16.8193	NA	NA	NA	NA	NA	NA	NA	NA
Q9BSJ2	Gamma-tubulin complex component 2	TUBGCP2	sp|Q9BSJ2|GCP2_HUMAN Gamma-tubulin complex component 2 OS=Homo sapiens OX=9606 GN=TUBGCP2 PE=1 SV=2	102.53	1	1.325	1	1	1	1.2	0	0	1	0	1	0	18.744	18.8177	18.9733	18.3327	20.0219	18.7979	NA	NA	NA	NA	NA	NA							+	16.4918	12.7619	13.487	13.2417	13.0716	13.1452	13.3009	12.6603	14.3494	13.1255	NA	NA	NA	NA
Q9BUQ8	Probable ATP-dependent RNA helicase DDX23	DDX23	sp|Q9BUQ8|DDX23_HUMAN Probable ATP-dependent RNA helicase DDX23 OS=Homo sapiens OX=9606 GN=DDX23 PE=1 SV=3	95.581	1	1.7583	2	2	2	2.7	1	1	1	0	0	0	NA	20.6781	20.3787	19.7487	20.6163	19.9309	17.1233	20.7889	16.5903	20.3691	20.5252	20.2857	-2.2258	19.2804	0.0706452	0.229817				16.8411	NA	NA	14.8461	NA	15.2186	14.9192	14.2892	15.1569	14.4714	NA	NA	NA	NA
P83916	Chromobox protein homolog 1	CBX1	sp|P83916|CBX1_HUMAN Chromobox protein homolog 1 OS=Homo sapiens OX=9606 GN=CBX1 PE=1 SV=1	21.418	1	1.4375	1	1	1	9.2	0	0	1	1	0	1	18.3611	19.7238	19.1214	19.2713	19.6482	19.9861	NA	NA	NA	NA	NA	NA							+	19.507	15.9063	15.8264	16.494	15.3611	16.7237	16.1214	16.2713	16.6482	16.986	NA	NA	NA	NA
P78347	General transcription factor II-I	GTF2I	sp|P78347|GTF2I_HUMAN General transcription factor II-I OS=Homo sapiens OX=9606 GN=GTF2I PE=1 SV=2	112.42	1	2.6519	2	2	2	2.3	0	1	0	0	0	0	20.5487	20.4331	20.3377	20.8454	19.5999	19.4237	20.1544	20.4104	19.6504	20.5405	20.2931	19.6164	-0.0782736	20.1108	0.840209	0.909839				17.2066	13.6867	14.5353	14.4528	14.1528	14.8481	13.8413	14.7755	14.015	13.8387	19.9163	20.8764	20.0105	20.1544
P62195;Q8NB90	26S proteasome regulatory subunit 8;ATPase family protein 2 homolog	PSMC5;SPATA5	sp|P62195|PRS8_HUMAN 26S proteasome regulatory subunit 8 OS=Homo sapiens OX=9606 GN=PSMC5 PE=1 SV=1;sp|Q8NB90|AFG2H_HUMAN ATPase family protein 2 homolog OS=Homo sapiens OX=9606 GN=SPATA5 PE=1 SV=3	45.626	2	1.7367	2	2	2	6.4	0	0	0	0	0	0	20.1347	19.2094	NA	19.1228	19.0182	NA	19.7877	19.6503	18.3903	19.8892	19.5592	18.131	0.0829472	19.2346	0.900134	0.944165				18.1857	16.0808	16.0362	15.3754	15.5498	14.6245	NA	14.5378	14.4333	NA	20.1529	20.4253	19.7365	19.7877
P61923	Coatomer subunit zeta-1	COPZ1	sp|P61923|COPZ1_HUMAN Coatomer subunit zeta-1 OS=Homo sapiens OX=9606 GN=COPZ1 PE=1 SV=1	20.198	1	1.3777	2	2	2	11.9	1	0	0	1	1	0	19.3933	18.6771	18.0958	20.6918	20.4477	NA	19.9378	19.2578	18.4982	20.4223	20.5255	16.9063	-0.0534754	19.258	0.959136	0.971528				20.1874	17.3168	16.9704	NA	17.0714	16.3552	15.7738	18.3699	18.1258	NA	19.8569	19.8661	NA	19.9378
P60660	Myosin light polypeptide 6	MYL6	sp|P60660|MYL6_HUMAN Myosin light polypeptide 6 OS=Homo sapiens OX=9606 GN=MYL6 PE=1 SV=2	16.93	1	1.6142	2	2	2	15.2	0	1	0	1	1	1	18.8111	NA	NA	20.8462	21.7858	19.3754	20.4893	16.8445	18.1604	20.7798	20.6811	20.6912	-2.21933	19.6077	0.0350903	0.152838				19.6159	17.6278	17.3055	15.8162	15.4892	NA	NA	17.5243	17.9342	16.0535	20.4589	20.6627	20.3662	20.4893
P55735	Protein SEC13 homolog	SEC13	sp|P55735|SEC13_HUMAN Protein SEC13 homolog OS=Homo sapiens OX=9606 GN=SEC13 PE=1 SV=3	35.54	1	2.1443	2	2	2	6.8	0	0	0	0	1	0	17.5568	18.5491	NA	NA	19.6495	18.2778	18.6405	18.985	18.1907	18.3898	19.7246	18.9478	-0.41529	18.8131	0.472757	0.657166				18.7753	17.5588	15.3793	16.3044	13.8564	14.8486	NA	NA	15.949	14.5773	20.1879	19.8243	20.5689	18.6405
P53621	Coatomer subunit alpha	COPA	sp|P53621|COPA_HUMAN Coatomer subunit alpha OS=Homo sapiens OX=9606 GN=COPA PE=1 SV=2	138.34	1	4.1353	3	3	3	2.7	1	0	0	0	3	0	19.5535	18.8452	19.0694	19.6151	20.5005	NA	20.0092	19.4173	19.5799	20.0846	20.9071	17.0923	0.307496	19.5151	0.751555	0.863495				16.5923	13.6048	14.2811	13.0005	13.4243	12.7159	12.9401	13.4858	14.3712	NA	19.9365	20.564	19.5244	20.0092
O75844	CAAX prenyl protease 1 homolog	ZMPSTE24	sp|O75844|FACE1_HUMAN CAAX prenyl protease 1 homolog OS=Homo sapiens OX=9606 GN=ZMPSTE24 PE=1 SV=2	54.812	1	2.8886	2	2	2	4	1	1	0	0	2	0	19.1384	18.8449	19.0628	18.4459	19.2179	17.9953	19.7972	19.0282	19.0045	18.8895	19.4101	18.2898	0.413466	19.0699	0.434517	0.623637				17.6235	14.4508	13.5415	14.2136	14.8905	14.5969	14.8149	14.198	14.9699	13.7475	18.7676	18.52	18.425	19.7972
Q9Y3A6	Transmembrane emp24 domain-containing protein 5	TMED5	sp|Q9Y3A6|TMED5_HUMAN Transmembrane emp24 domain-containing protein 5 OS=Homo sapiens OX=9606 GN=TMED5 PE=1 SV=1	26.005	1	1.7022	1	1	1	4.4	0	1	1	0	1	0	19.6636	20.6285	20.2521	NA	20.08	19.205	NA	NA	NA	NA	NA	NA							+	19.6882	16.682	16.1514	16.938	16.3417	17.3066	16.9302	NA	16.7581	15.883	NA	NA	NA	NA
Q9UMY1	Nucleolar protein 7	NOL7	sp|Q9UMY1|NOL7_HUMAN Nucleolar protein 7 OS=Homo sapiens OX=9606 GN=NOL7 PE=1 SV=2	29.426	1	2.4124	2	2	2	11.3	0	2	0	0	0	0	NA	18.7221	19.3757	NA	17.3327	NA	16.9371	18.8388	18.953	17.8814	17.8659	16.8101	0.723872	17.881	0.415297	0.61317				17.4779	NA	NA	NA	NA	15.9148	16.5684	NA	14.5253	NA	NA	NA	NA	NA
Q9Y2R4	Probable ATP-dependent RNA helicase DDX52	DDX52	sp|Q9Y2R4|DDX52_HUMAN Probable ATP-dependent RNA helicase DDX52 OS=Homo sapiens OX=9606 GN=DDX52 PE=1 SV=4	67.465	1	1.7838	2	2	2	3.7	0	1	1	0	0	1	20.1697	19.7156	19.979	18.9883	NA	19.4066	20.2336	19.5523	19.9632	19.7146	18.0465	19.7051	0.761033	19.5359	0.20638	0.418092				17.9736	15.3351	14.7125	15.137	15.3624	14.9083	15.1717	14.1809	NA	14.5992	20.062	20.0646	19.8342	20.2336
Q96M27	Protein PRRC1	PRRC1	sp|Q96M27|PRRC1_HUMAN Protein PRRC1 OS=Homo sapiens OX=9606 GN=PRRC1 PE=1 SV=1	46.701	1	1.3273	2	2	2	4.9	0	0	0	0	0	1	NA	NA	NA	NA	19.5951	18.8218	17.3077	16.8975	17.1995	18.1254	19.7931	19.5097	-2.00788	18.1388	0.022011	0.130732				18.6133	15.7066	17.2492	16.2443	NA	NA	NA	NA	16.1357	15.3624	19.6487	20.1018	19.8788	NA
Q9UI09	NADH dehydrogenase [ubiquinone] 1 alpha subcomplex subunit 12	NDUFA12	sp|Q9UI09|NDUAC_HUMAN NADH dehydrogenase [ubiquinone] 1 alpha subcomplex subunit 12 OS=Homo sapiens OX=9606 GN=NDUFA12 PE=1 SV=1	17.114	1	2.5117	3	3	3	26.9	0	2	1	0	0	0	18.9862	21.7774	21.2576	NA	NA	18.5792	19.3091	20.9205	20.6175	19.2709	17.8703	18.7699	1.64533	19.4597	0.0254832	0.137785				16.2894	15.9333	NA	NA	13.8222	15.6755	16.7292	NA	NA	13.6964	19.1033	NA	NA	19.3091
Q9UDW1	Cytochrome b-c1 complex subunit 9	UQCR10	sp|Q9UDW1|QCR9_HUMAN Cytochrome b-c1 complex subunit 9 OS=Homo sapiens OX=9606 GN=UQCR10 PE=1 SV=3	7.3084	1	4.6234	1	1	1	27	0	1	1	0	0	0	NA	20.8721	20.7179	18.6881	19.7515	20.2499	NA	NA	NA	NA	NA	NA							+	20.9213	18.2756	16.866	NA	NA	18.8722	18.7179	16.6881	17.7515	18.2499	NA	NA	NA	NA
Q93045	Stathmin-2	STMN2	sp|Q93045|STMN2_HUMAN Stathmin-2 OS=Homo sapiens OX=9606 GN=STMN2 PE=1 SV=3	20.828	1	1.6787	1	1	1	5.6	0	0	0	1	0	1	NA	NA	NA	21.4711	NA	20.0912	NA	NA	NA	NA	NA	NA							+	19.2911	16.0185	15.859	16.7898	NA	NA	NA	18.1491	NA	16.7693	NA	NA	NA	NA
Q9NX40	OCIA domain-containing protein 1	OCIAD1	sp|Q9NX40|OCAD1_HUMAN OCIA domain-containing protein 1 OS=Homo sapiens OX=9606 GN=OCIAD1 PE=1 SV=1	27.626	1	1.7021	1	1	1	4.1	0	1	1	0	0	0	19.8001	21.0061	19.9565	NA	NA	18.4983	NA	NA	NA	NA	NA	NA							+	19.1053	16.6223	15.932	NA	16.3406	17.5466	16.497	NA	NA	15.0389	NA	NA	NA	NA
Q96A33	PAT complex subunit CCDC47	CCDC47	sp|Q96A33|CCD47_HUMAN PAT complex subunit CCDC47 OS=Homo sapiens OX=9606 GN=CCDC47 PE=1 SV=1	55.873	1	1.5521	2	2	2	3.9	0	0	0	0	2	0	19.6909	19.8167	19.6402	NA	21.1147	19.2114	19.8073	19.6625	19.4781	16.3358	20.0243	19.4207	1.05567	19.1214	0.29618	0.509222				16.5774	14.7693	13.9955	15.5818	15.2986	15.4244	15.2479	NA	15.8456	14.8191	19.3847	19.3117	19.6622	19.8073
Q9HCY8	Protein S100-A14	S100A14	sp|Q9HCY8|S10AE_HUMAN Protein S100-A14 OS=Homo sapiens OX=9606 GN=S100A14 PE=1 SV=1	11.662	1	1.6075	2	2	2	21.2	0	0	0	1	0	0	NA	NA	NA	20.3948	NA	NA	17.695	17.9698	17.2478	20.0155	17.6624	17.4173	-0.727565	18.0013	0.431865	0.623637				18.0244	15.3752	NA	16.941	NA	NA	NA	16.5849	NA	NA	18.3813	NA	19.7184	NA
Q9HC57	WAP four-disulfide core domain protein 1	WFDC1	sp|Q9HC57|WFDC1_HUMAN WAP four-disulfide core domain protein 1 OS=Homo sapiens OX=9606 GN=WFDC1 PE=2 SV=2	23.976	1	1.6546	1	1	1	5.9	1	1	0	0	0	0	NA	NA	NA	NA	NA	NA	NA	NA	NA	NA	NA	NA							+	NA	NA	NA	NA	NA	NA	NA	NA	NA	NA	NA	NA	NA	NA
Q9H6F5	Coiled-coil domain-containing protein 86	CCDC86	sp|Q9H6F5|CCD86_HUMAN Coiled-coil domain-containing protein 86 OS=Homo sapiens OX=9606 GN=CCDC86 PE=1 SV=1	40.235	1	1.26	2	2	2	6.4	0	1	1	0	0	0	NA	20.271	19.9931	NA	NA	19.3623	18.9589	20.3723	19.9937	17.9484	18.8852	19.7355	0.918608	19.3157	0.175897	0.391177				17.3384	NA	NA	NA	NA	16.1011	15.8233	NA	NA	15.1923	NA	NA	NA	NA
Q9H0E9	Bromodomain-containing protein 8	BRD8	sp|Q9H0E9|BRD8_HUMAN Bromodomain-containing protein 8 OS=Homo sapiens OX=9606 GN=BRD8 PE=1 SV=2	135.33	1	3.0077	3	3	3	3.3	0	0	0	0	0	0	18.9261	20.4448	20.4849	19.6891	NA	19.8229	19.8714	19.6417	19.7359	20.0497	17.9491	20.1898	0.353493	19.5729	0.592761	0.7532				16.4064	14.0517	14.036	14.8489	13.2257	13.499	13.7821	13.9886	NA	14.1224	20.2869	20.403	20.3971	19.8714
Q9BXY0	Protein MAK16 homolog	MAK16	sp|Q9BXY0|MAK16_HUMAN Protein MAK16 homolog OS=Homo sapiens OX=9606 GN=MAK16 PE=1 SV=2	35.368	1	4.5678	1	1	1	4.3	0	1	1	0	0	0	19.3462	20.444	20.5683	NA	NA	19.224	NA	NA	NA	NA	NA	NA							+	18.6909	16.859	NA	NA	15.5389	16.6368	16.761	NA	NA	15.4166	NA	NA	NA	NA
Q99536	Synaptic vesicle membrane protein VAT-1 homolog	VAT1	sp|Q99536|VAT1_HUMAN Synaptic vesicle membrane protein VAT-1 homolog OS=Homo sapiens OX=9606 GN=VAT1 PE=1 SV=2	41.92	1	1.5663	2	2	2	6.4	0	0	0	0	1	0	19.3928	19.9379	NA	20.2384	21.1069	20.7513	19.9942	20.0591	18.3888	20.4888	20.5111	20.4181	-0.991979	19.9767	0.0833542	0.253293				19.6199	16.527	16.6891	17.3839	15.3928	15.9379	NA	16.2385	17.1069	16.7513	20.6317	20.0417	20.5837	19.9942
Q96GQ7	Probable ATP-dependent RNA helicase DDX27	DDX27	sp|Q96GQ7|DDX27_HUMAN Probable ATP-dependent RNA helicase DDX27 OS=Homo sapiens OX=9606 GN=DDX27 PE=1 SV=2	89.834	1	3.9717	2	2	2	2.8	0	1	1	0	0	0	18.5109	21.8988	NA	18.4139	19.2487	NA	18.41	22.1978	17.44	18.4061	18.5457	18.0295	1.02219	18.8382	0.410571	0.608483				17.525	15.4075	12.7386	NA	13.263	16.6509	NA	13.166	14.0008	NA	NA	18.2743	NA	18.41
Q96T17	MAP7 domain-containing protein 2	MAP7D2	sp|Q96T17|MA7D2_HUMAN MAP7 domain-containing protein 2 OS=Homo sapiens OX=9606 GN=MAP7D2 PE=1 SV=2	81.964	1	3.4615	1	1	1	3	0	1	1	0	0	1	20.1538	20.4988	19.6807	NA	19.7412	19.41	NA	NA	NA	NA	NA	NA							+	17.5927	14.531	14.1016	14.2592	14.9443	15.2893	14.4712	NA	14.5317	14.2005	NA	NA	NA	NA
Q96QF0	Rab-3A-interacting protein	RAB3IP	sp|Q96QF0|RAB3I_HUMAN Rab-3A-interacting protein OS=Homo sapiens OX=9606 GN=RAB3IP PE=1 SV=1	53.021	1	2.0598	2	2	2	4.8	0	0	0	0	0	1	19.1739	19.6709	19.6402	18.882	19.6481	19.4587	19.8866	19.8973	19.9324	19.7851	19.8904	19.6997	0.113707	19.8486	0.710663	0.836576				18.9943	16.5013	15.4652	17.2838	14.926	15.4229	15.3923	14.6341	15.4001	15.2108	19.8181	20.2825	20.3909	19.8866
P59666;P59665	Neutrophil defensin 3;Neutrophil defensin 1	DEFA3;DEFA1	sp|P59666|DEF3_HUMAN Neutrophil defensin 3 OS=Homo sapiens OX=9606 GN=DEFA3 PE=1 SV=1;sp|P59665|DEF1_HUMAN Neutrophil defensin 1 OS=Homo sapiens OX=9606 GN=DEFA1B PE=1 SV=1	10.245	2	2.9414	2	2	2	19.1	0	0	1	0	0	0	18.8693	NA	21.9477	19.9852	NA	NA	19.5857	17.8107	20.5086	20.2155	18.5241	17.7299	0.478541	19.0624	0.609188	0.76539				21.6137	18.0094	NA	20.5683	16.8693	NA	19.9478	17.9852	NA	NA	19.9978	NA	21.7119	19.5857
Q9Y6N7	Roundabout homolog 1	ROBO1	sp|Q9Y6N7|ROBO1_HUMAN Roundabout homolog 1 OS=Homo sapiens OX=9606 GN=ROBO1 PE=1 SV=1	180.93	1	3.1943	2	2	2	1.5	0	0	0	0	0	0	NA	NA	NA	NA	20.9836	20.7342	17.6378	17.99	19.3195	17.0373	21.1889	21.1604	-1.47978	19.0557	0.243864	0.454621				13.3515	15.3675	15.3883	13.3515	NA	NA	NA	NA	14.8338	14.5844	21.8	22.0382	21.8274	NA
Q16610	Extracellular matrix protein 1	ECM1	sp|Q16610|ECM1_HUMAN Extracellular matrix protein 1 OS=Homo sapiens OX=9606 GN=ECM1 PE=1 SV=2	60.673	1	8.6037	1	1	1	2.4	0	0	0	1	1	0	NA	18.3453	NA	20.6061	20.0058	NA	NA	NA	NA	NA	NA	NA							+	17.1038	NA	NA	15.4468	NA	13.3911	NA	15.6519	15.0516	NA	NA	NA	NA	NA
CON__sp|P02754|LACB_BOVIN	Beta-lactoglobulin	LGB	sp|P02754|LACB_BOVIN Beta-lactoglobulin OS=Bos taurus GN=LGB PE=1 SV=3	19.883	1	5.0099	3	3	3	18	0	0	0	3	0	0	17.7979	18.6875	18.9904	23.8263	NA	19.1271	NA	NA	NA	NA	NA	NA					+		+	17.9024	16.2179	14.7841	15.7548	14.3384	15.2281	15.531	17.9024	NA	15.6676	NA	NA	NA	NA
P35520	Cystathionine beta-synthase	CBS	sp|P35520|CBS_HUMAN Cystathionine beta-synthase OS=Homo sapiens OX=9606 GN=CBS PE=1 SV=2	60.586	1	2.0272	1	1	1	3.1	0	0	0	1	0	1	18.4038	NA	NA	19.8786	19.068	NA	NA	NA	NA	NA	NA	NA							+	16.7678	14.4884	14.0578	NA	13.7034	NA	NA	15.1782	14.3676	NA	NA	NA	NA	NA
P02810	Salivary acidic proline-rich phosphoprotein 1/2	PRH1	sp|P02810|PRPC_HUMAN Salivary acidic proline-rich phosphoprotein 1/2 OS=Homo sapiens OX=9606 GN=PRH2 PE=1 SV=2	17.016	1	1.6559	1	1	1	9	0	0	0	0	0	0	NA	19.3409	NA	19.7273	NA	NA	NA	NA	NA	NA	NA	NA							+	20.7369	18.5279	NA	20.02	NA	17.0189	NA	17.4053	NA	NA	NA	NA	NA	NA
P35250	Replication factor C subunit 2	RFC2	sp|P35250|RFC2_HUMAN Replication factor C subunit 2 OS=Homo sapiens OX=9606 GN=RFC2 PE=1 SV=3	39.157	1	1.8382	2	2	2	6.2	0	0	0	0	2	0	19.3423	NA	NA	18.4626	21.0363	20.0693	19.7801	17.8223	17.7187	19.412	20.1131	19.2723	-1.15874	19.0198	0.12569	0.320676				18.0689	15.4818	13.8414	14.2975	14.8828	NA	NA	14.0032	16.5769	15.6099	19.7648	19.4154	19.2007	19.7801
Q14165	Malectin	MLEC	sp|Q14165|MLEC_HUMAN Malectin OS=Homo sapiens OX=9606 GN=MLEC PE=1 SV=1	32.233	1	1.4321	1	1	1	4.5	1	0	0	0	0	0	19.4916	19.8564	19.7488	19.2984	19.801	19.4363	NA	NA	NA	NA	NA	NA							+	18.8465	15.7627	15.0558	16.2789	15.4916	15.8564	15.7488	15.2984	15.801	15.4363	NA	NA	NA	NA
Q07955	Serine/arginine-rich splicing factor 1	SRSF1	sp|Q07955|SRSF1_HUMAN Serine/arginine-rich splicing factor 1 OS=Homo sapiens OX=9606 GN=SRSF1 PE=1 SV=2	27.744	1	1.3719	2	2	2	8.1	0	0	1	0	0	0	19.7016	20.6827	19.5204	19.2235	20.543	21.4965	20.1662	19.9503	19.6494	19.9069	19.8067	20.5023	-0.149987	19.997	0.671087	0.810681				19.7941	16.0362	15.0354	17.3168	16.0011	16.9823	15.82	15.5231	16.8425	17.7961	19.9721	19.6909	20.0457	20.1662
Q6NUK1	Calcium-binding mitochondrial carrier protein SCaMC-1	SLC25A24	sp|Q6NUK1|SCMC1_HUMAN Calcium-binding mitochondrial carrier protein SCaMC-1 OS=Homo sapiens OX=9606 GN=SLC25A24 PE=1 SV=2	53.354	1	1.9612	1	1	1	2.7	0	1	0	0	1	0	18.5522	19.7237	19.8994	NA	19.1917	18.2943	NA	NA	NA	NA	NA	NA							+	17.2781	15.2079	NA	NA	13.8518	15.0232	15.199	NA	14.4912	13.5939	NA	NA	NA	NA
P07602	Prosaposin	PSAP	sp|P07602|SAP_HUMAN Prosaposin OS=Homo sapiens OX=9606 GN=PSAP PE=1 SV=2	58.112	1	2.2661	3	3	3	5.7	0	0	0	0	2	0	NA	NA	NA	NA	NA	NA	NA	NA	NA	NA	NA	NA							+	NA	NA	NA	NA	NA	NA	NA	NA	NA	NA	NA	NA	NA	NA
Q6I9Y2	THO complex subunit 7 homolog	THOC7	sp|Q6I9Y2|THOC7_HUMAN THO complex subunit 7 homolog OS=Homo sapiens OX=9606 GN=THOC7 PE=1 SV=3	23.743	1	2.7609	1	1	1	5.4	0	1	0	1	1	0	NA	NA	NA	NA	21.6183	NA	NA	NA	NA	NA	NA	NA							+	17.9179	NA	NA	NA	NA	NA	NA	NA	17.9179	NA	NA	NA	NA	NA
[truncated: 203 more rows]
[truncated: 81 more columns]
