# Supplementary material for: The SPOC proteins DIDO3 and PHF3 co-regulate gene expression and neuronal differentiation
Source: Nat Commun. 2023 Nov 30;14:7912. doi: 10.1038/s41467-023-43724-y (PMC10689479; doi:10.1038/s41467-023-43724-y)
Supplement: Supplementary file 7 — Supplementary Data 4 [file 41467_2023_43724_MOESM7_ESM.xlsx]

## Sheet: Description
column_name	description
coord	gene location in hg38
gene_id	ENSEMBL gene_id
gene_name	HGNC gene symbol
gene_biotype	ENSEMBL biotype
log2FoldChange.DIDO_N[1-88]-Isoform_KO/DIDO_WT	DESeq2 estimated log2 DIDO N(1-88)-Isoform KO / DIDO WT
padj.DIDO_N[1-88]-Isoform_KO/DIDO_WT	DESeq2 estimated FDR adjusted p value
diff.DIDO_N[1-88]-Isoform_KO/DIDO_WT	Indicator variable for differential genes
log2FoldChange.PHF3_∆SPOC_DIDO_full_KO/DIDO_WT	DESeq2 estimated log2 PHF3 ∆SPOC DIDO full KO / DIDO WT
padj.PHF3_∆SPOC_DIDO_full_KO/DIDO_WT	DESeq2 estimated FDR adjusted p value
diff.PHF3_∆SPOC_DIDO_full_KO/DIDO_WT	Indicator variable for differential genes
log2FoldChange.PHF3_KO_DIDO_dSPOC/DIDO_WT	DESeq2 estimated log2 PHF3 KO DIDO ∆SPOC / DIDO WT
padj.PHF3_KO_DIDO_dSPOC/DIDO_WT	DESeq2 estimated FDR adjusted p value
diff.PHF3_KO_DIDO_dSPOC/DIDO_WT	Indicator variable for differential genes
log2FoldChange.PHF3_KO_DIDO_full_KO/DIDO_WT	DESeq2 estimated log2 PHF3 KO DIDO full KO / DIDO WT
padj.PHF3_KO_DIDO_full_KO/DIDO_WT	DESeq2 estimated FDR adjusted p value
diff.PHF3_KO_DIDO_full_KO/DIDO_WT	Indicator variable for differential genes
log2FoldChange.DIDO_∆IDR/DIDO_WT	DESeq2 estimated log2 DIDO ∆IDR / DIDO WT
padj.DIDO_∆IDR/DIDO_WT	DESeq2 estimated FDR adjusted p value
diff.DIDO_∆IDR/DIDO_WT	Indicator variable for differential genes
log2FoldChange.DIDO_∆SPOC/PHF3_WT	DESeq2 estimated log2 DIDO ∆SPOC / DIDO WT
padj.DIDO_∆SPOC/PHF3_WT	DESeq2 estimated FDR adjusted p value
diff.DIDO_∆SPOC/PHF3_WT	Indicator variable for differential genes
log2FoldChange.DIDO_full_KO/PHF3_WT	DESeq2 estimated log2 DIDO full KO / DIDO WT
padj.DIDO_full_KO/PHF3_WT	DESeq2 estimated FDR adjusted p value
diff.DIDO_full_KO/PHF3_WT	Indicator variable for differential genes
log2FoldChange.PHF3_∆IDR/PHF3_WT	DESeq2 estimated log2 PHF3 ∆IDR / PHF3 WT
padj.PHF3_∆IDR/PHF3_WT	DESeq2 estimated FDR adjusted p value
diff.PHF3_∆IDR/PHF3_WT	Indicator variable for differential genes
log2FoldChange.PHF3_∆SPOC_DIDO_∆SPOC/PHF3_WT	DESeq2 estimated log2 PHF3 ∆SPOC DIDO ∆SPOC / PHF3 WT
padj.PHF3_∆SPOC_DIDO_∆SPOC/PHF3_WT	DESeq2 estimated FDR adjusted p value
diff.PHF3_∆SPOC_DIDO_∆SPOC/PHF3_WT	Indicator variable for differential genes
log2FoldChange.DIDO_long_Isoform_KO/PHF3_WT	DESeq2 estimated log2 DIDO long Isoform KO / PHF3 WT
padj.DIDO_long_Isoform_KO/PHF3_WT	DESeq2 estimated FDR adjusted p value
diff.DIDO_long_Isoform_KO/PHF3_WT	Indicator variable for differential genes
mean_DIDO_N[1-88]-Isoform_KO	Average expression in DIDO N[1-88]-Isoform KO samples
mean_PHF3_∆SPOC_DIDO_full_KO	Average expression in PHF3 ∆SPOC DIDO full KO samples
mean_PHF3_KO_DIDO_∆SPOC	Average expression in PHF3 KO DIDO ∆SPOC samples
mean_PHF3_KO_DIDO_full_KO	Average expression in PHF3 KO DIDO full KO samples
mean_DIDO_dIDR	Average expression in DIDO ∆IDR samples
mean_DIDO_∆SPOC	Average expression in DIDO ∆SPOC samples
mean_DIDO_full_KO	Average expression in DIDO full KO samples
mean_PHF3_∆IDR	Average expression in PHF3 ∆IDR samples
mean_PHF3_∆SPOC_DIDO_∆SPOC	Average expression in PHF3 ∆SPOC DIDO ∆SPOC samples
mean_DIDO_long_Isoform_KO	Average expression in DIDO long Isoform KO samples
mean_DIDO_WT	Average expression in DIDO WT samples
mean_PHF3_WT	Average expression in PHF3 WT samples

## Sheet: RNA-Seq Data
coord	gene_id	gene_name	gene_biotype	log2FoldChange.DIDO_N[1-88]-Isoform_KO/DIDO_WT	padj.DIDO_N[1-88]-Isoform_KO/DIDO_WT	diff.DIDO_N[1-88]-Isoform_KO/DIDO_WT	log2FoldChange.PHF3_∆SPOC_DIDO_full_KO/DIDO_WT	padj.PHF3_∆SPOC_DIDO_full_KO/DIDO_WT	diff.PHF3_∆SPOC_DIDO_full_KO/DIDO_WT	log2FoldChange.PHF3_KO_DIDO_dSPOC/DIDO_WT	padj.PHF3_KO_DIDO_dSPOC/DIDO_WT	diff.PHF3_KO_DIDO_dSPOC/DIDO_WT	log2FoldChange.PHF3_KO_DIDO_full_KO/DIDO_WT	padj.PHF3_KO_DIDO_full_KO/DIDO_WT	diff.PHF3_KO_DIDO_full_KO/DIDO_WT	log2FoldChange.DIDO_∆IDR/DIDO_WT	padj.DIDO_∆IDR/DIDO_WT	diff.DIDO_∆IDR/DIDO_WT	log2FoldChange.DIDO_∆SPOC/PHF3_WT	padj.DIDO_∆SPOC/PHF3_WT	diff.DIDO_∆SPOC/PHF3_WT	log2FoldChange.DIDO_full_KO/PHF3_WT	padj.DIDO_full_KO/PHF3_WT	diff.DIDO_full_KO/PHF3_WT	log2FoldChange.PHF3_∆IDR/PHF3_WT	padj.PHF3_∆IDR/PHF3_WT	diff.PHF3_∆IDR/PHF3_WT	log2FoldChange.PHF3_∆SPOC_DIDO_∆SPOC/PHF3_WT	padj.PHF3_∆SPOC_DIDO_∆SPOC/PHF3_WT	diff.PHF3_∆SPOC_DIDO_∆SPOC/PHF3_WT	log2FoldChange.DIDO_long_Isoform_KO/PHF3_WT	padj.DIDO_long_Isoform_KO/PHF3_WT	diff.DIDO_long_Isoform_KO/PHF3_WT	mean_DIDO_N[1-88]-Isoform_KO	mean_PHF3_∆SPOC_DIDO_full_KO	mean_PHF3_KO_DIDO_∆SPOC	mean_PHF3_KO_DIDO_full_KO	mean_DIDO_dIDR	mean_DIDO_∆SPOC	mean_DIDO_full_KO	mean_PHF3_∆IDR	mean_PHF3_∆SPOC_DIDO_∆SPOC	mean_DIDO_long_Isoform_KO	mean_DIDO_WT	mean_PHF3_WT
chr1:1471765-1497848:+	ENSG00000160072	ATAD3B	protein_coding	0.0451754	0.99998	No	0.090166	0.957077	No	0.68749	0.940054	No	0.0887532	0.986354	No	0.387239	0.581842	No	-0.292997	0.288832	No	-0.314994	0.21637	No	-1.50299	1.28412e-20	Down	-1.38538	4.54255e-11	Down	-0.894665	0.00393291	No	8761.5	8791.59	15347.8	8780.31	11344.1	27577.3	27142.3	11794.9	12832	17717.6	8187.05	34189.2
chr1:629062-629433:+	ENSG00000225972	MTND1P23	unprocessed_pseudogene	0.0458677	0.99998	No	-0.127763	0.921178	No	0.0545148	0.964315	No	0.184124	0.970703	No	-0.0899962		No	0.16859	0.832166	No	0.181739	0.737304	No	-1.46519	0.0017866	Down	-0.522649	0.304763	No	-0.796531	0.190196	No	20.1032	0	11.8115	13.5444	0	577.822	578.296	132.04	322.24	231.417	7.14647	490.835
chr1:8786211-8786913:-	ENSG00000224315	RPL7P7	processed_pseudogene	0.0820049	0.99998	No	0.129574	0.9589	No	0.356394	0.940054	No	0.011844	0.998258	No	0.623396	0.54374	No	0.0783769	0.937111	No	-0.0448464	0.944121	No	-0.31846	0.558578	No	-0.795308	0.210846	No	0.0462043	0.954292	No	95.9583	88.6922	120.247	76.7614	170.081	198.02	171.19	131.388	90.6456	189.982	77.3523	180.357
chr1:3069168-3438621:+	ENSG00000142611	PRDM16	protein_coding	-0.0117233	0.99998	No	0.234761	0.888692	No	0.576766	0.940054	No	0.236385	0.943517	No	0.549575	0.531996	No	0.0314411	0.954037	No	-0.975775	9.67613e-05	No	-1.76695	2.17669e-19	Down	-0.948697	0.00045474	No	-1.21522	8.95963e-05	Down	3477.07	4265.16	6073.65	4286.53	5674.1	9006.31	4271.77	2482.39	4462.94	3594.79	3534.85	8793.31
chr1:629640-630683:+	ENSG00000225630	MTND2P28	unprocessed_pseudogene	-0.444749	0.99998	No	-0.763686	0.216946	No	-0.99315	0.615626	No	-1.22257	0.0208162	Down	-1.0636	0.150406	No	0.454563	0.473871	No	-0.321534	0.544627	No	-0.856325	0.0115057	No	0.115128	0.85468	No	-0.846512	0.198714	No	19018	18970.4	14547.5	12900.6	14108.1	7634.28	3478.03	2455.22	5245.56	1927.63	34826.1	4748.99
chr1:2403964-2413797:-	ENSG00000157911	PEX10	protein_coding	0.0186517	0.99998	No	-0.125299	0.942543	No	0.136255	0.950759	No	-0.338939	0.884105	No	0.29984	0.65197	No	0.0502764	0.918345	No	-0.318048	0.244936	No	-1.42125	1.09767e-14	Down	-1.35748	1.20393e-07	Down	-1.19484	0.000757929	Down	3203.59	2811.09	3535.74	2363.97	4042.69	9483.98	7214.96	3318.23	3470.73	3725.58	3115.6	9133.66
chr1:2350414-2352820:-	ENSG00000269896		transcribed_processed_pseudogene	-0.0428763	0.99998	No	0.458031	0.755487	No	0.27031	0.940054	No	0.259165	0.943683	No	1.46818	0.0216154	Up	0.412994	0.420662	No	-0.23828	0.590426	No	-0.835796	0.0299739	No	0.00748238	0.985632	No	-0.594316	0.289593	No	277.294	437.025	387.807	367.726	1097.79	1079.91	618.772	389.238	767.435	452.561	295.888	757.301
chr1:631074-632616:+	ENSG00000237973	MTCO1P12	unprocessed_pseudogene			No			No			No	0.0594476	0.987073	No	0.0662829		No	0.72706	0.135963	No	0.144792	0.784913	No	-0.6469	0.169141	No	-1.21583	0.0129586	Down	-0.169825	0.793778	No	0	0	0	3.37015	5.39195	779.397	440.531	223.326	149.415	334.618	0	390.157
chr1:257864-359681:-	ENSG00000228463		transcribed_processed_pseudogene	0.0574622	0.99998	No	0.430895	0.762708	No	0.899809	0.940054	No	0.773564	0.376131	No	0.841966	0.403327	No	0.346028	0.292438	No	0.24838	0.394368	No	-0.00183201	0.993126	No	-0.288931	0.389655	No	0.528275	0.134693	No	914.6	1197.87	2042.62	1597.27	1781.03	4088.28	3783.89	3145.4	2563.33	4670.68	835.155	3150.85
chr1:2228319-2310213:+	ENSG00000157933	SKI	protein_coding	-0.132145	0.99998	No	0.0562378	0.974117	No	0.437522	0.940054	No	0.0283673	0.996659	No	0.145763	0.806539	No	-0.0985977	0.820874	No	-0.22471	0.374788	No	-1.14949	2.39257e-13	Down	-1.02947	1.54316e-06	Down	-0.938195	0.00484534	No	12311.1	15558	22181.7	15223.1	16824.9	39646.8	36192.8	18917.7	20581.7	21264.7	14885.1	42653.2
chr1:10472288-10630758:+	ENSG00000142655	PEX14	protein_coding	-0.0796861	0.99998	No	-0.358488	0.776566	No	0.342862	0.940054	No	0.12212	0.977957	No	0.241722	0.696587	No	-0.0425062	0.935591	No	-0.270444	0.329488	No	-1.08752	3.10207e-12	Down	-1.25745	3.65122e-08	Down	-0.884263	0.0103343	No	3290.74	2766.24	5055.62	4051.52	4510.68	9254.4	7812.05	4430.22	3917.51	4943.32	3680.31	9550.84
chr1:9292894-9369532:+	ENSG00000171621	SPSB1	protein_coding	-0.0705783	0.99998	No	-0.626811	0.465395	No	0.438463	0.940054	No	-0.296348	0.914849	No	0.316824	0.638521	No	0.0187955	0.977784	No	-0.637556	0.0482597	No	-0.913226	0.00023692	No	-1.40426	1.99646e-06	Down	-0.932126	0.0194642	No	921.011	607.915	1527.49	798.135	1337.52	2465.36	1488.18	1247.05	885.18	1188.25	1018.31	2426.21
chr1:586071-827796:-	ENSG00000230021		transcribed_processed_pseudogene	0.268808	0.99998	No	0.265456	0.872198	No	0.856658	0.940054	No	0.221684	0.948082	No	0.542766	0.534471	No	-0.0510094	0.935839	No	0.259006	0.4239	No	-1.20953	2.58761e-05	Down	-0.531572	0.0593474	No	-0.409268	0.322142	No	1247.97	904.645	1671.95	871.882	1178.02	2004.23	2529.9	847.358	1426.95	1524.54	730.791	2085.72
chr1:9035106-9088478:-	ENSG00000142583	SLC2A5	protein_coding	0.249699	0.99998	No	0.157127	0.945684	No	0.581487	0.940054	No	-0.051245	0.993984	No	0.62251	0.520325	No	-0.103186	0.88026	No	-0.523488	0.194051	No	-1.02056	0.00115546	Down	-1.05435	0.00214467	Down	-1.23266	0.0114923	Down	952.565	668.781	1002.78	546.315	1000.72	1063.16	752.871	534.541	536.752	420.282	573.457	1155.91
chr1:365389-522928:-	ENSG00000237094		transcribed_unprocessed_pseudogene	-0.138975	0.99998	No	0.133703	0.937633	No	0.175893	0.943101	No	-0.0845564	0.987076	No	0.502427	0.539151	No	0.0410374	0.935122	No	-0.181743	0.527927	No	-0.656769	1.29383e-06	No	-0.612704	0.0309547	No	-0.372095	0.250011	No	3951.17	5412.54	5721.79	4537.62	7459.41	11820.3	10013.7	7221.4	7386.48	8720.82	4863.39	11462.6
chr1:8861000-8879190:-	ENSG00000074800	ENO1	protein_coding	-0.0799056	0.99998	No	-0.0905415	0.956752	No	0.806313	0.940054	No	0.325238	0.880217	No	0.865124	0.326912	No	0.144679	0.6992	No	0.0914167	0.729402	No	-1.14732	4.0639e-27	Down	-0.997656	3.22493e-06	No	-0.328774	0.316268	No	94570.6	98732.3	221781	137403	220554	371683	357079	149702	164807	262285	106104	334074
chr1:15684320-15734769:+	ENSG00000116786	PLEKHM2	protein_coding	0.0374174	0.99998	No	0.148633	0.928299	No	0.638888	0.940054	No	0.169306	0.967361	No	0.514857	0.531996	No	-0.101545	0.814453	No	-0.382588	0.133632	No	-1.31842	6.94505e-15	Down	-1.28086	1.37986e-08	Down	-0.869132	0.00911526	No	9004.07	9596.7	15432.2	9756.63	13199.4	21959.4	17876.5	9288.43	9543.99	12429.8	8531.57	23673.8
chr1:8945867-8975092:+	ENSG00000131686	CA6	protein_coding	0.177625	0.99998	No	0.388095	0.847484	No	0.534993	0.940054	No	0.0581753	0.994411	No	0.851773	0.459184	No	-0.193759	0.825992	No	-0.521316	0.365574	No	-0.967144	0.0934278	No	-0.471276	0.43781	No	-0.716297	0.305047	No	205.39	207.164	297.684	150.276	345.779	144.349	91.2934	53.8575	125.866	73.1559	143.684	189.963
chr1:9943428-9985501:+	ENSG00000173614	NMNAT1	protein_coding	0.258577	0.99998	No	0.0274934	0.991449	No	0.547501	0.940054	No	-0.166469	0.974572	No	0.850378	0.382176	No	0.0804806	0.879785	No	-0.46489	0.121445	No	-0.531427	0.00853688	No	-0.984663	0.000147307	No	-0.627925	0.0800161	No	3856.55	2589.98	4293.99	2202.43	5381.08	5997.65	3970.3	3855.22	2793.89	3525.54	2535.58	5637.36
chr1:633696-634376:+	ENSG00000248527	MTATP6P1	unprocessed_pseudogene	-0.142402	0.99998	No	-0.74528	0.229345	No	-0.900648	0.874488	No	-1.68359	0.000538112	Down	-0.839694	0.329805	No	-0.12295	0.797117	No	-0.0971197	0.724572	No	-0.362691	0.00296969	No	-1.12439	3.95992e-06	Down	-0.803907	0.00812705	No	151698	102388	81268.5	45865.3	91376.7	179294	183256	152586	88277.7	109211	184874	196774
chr1:10058671-10059648:+	ENSG00000233623	PGAM1P11	processed_pseudogene	-0.171848	0.99998	No	0.11093	0.96479	No	0.137941	0.954575	No	0.00195511	0.999745	No	0.653209	0.532525	No	-0.546729	0.394088	No	-0.172159	0.780276	No	-0.714457	0.195829	No	-1.37639	0.0256018	Down	-1.11021	0.10627	No	15.2009	35.6049	38.9247	29.9394	87.3983	95.798	167.264	97.0666	58.7867	43.6701	30.4159	204.684
chr1:3746460-3771645:+	ENSG00000162592	CCDC27	protein_coding	0.269158	0.99998	No	0.54866	0.729352	No	0.313263	0.940054	No	0.306975	0.940989	No	0.663399	0.531996	No	-0.355031	0.611207	No	-0.320618	0.539274	No	-0.795997	0.0941633	No	-1.50144	0.00381638	Down	-0.815992	0.198082	No	194.333	196.52	168.546	157.9	240.402	247.964	262.65	178.762	107.609	159.379	117.073	359.526
chr1:6101787-6180321:-	ENSG00000116254	CHD5	protein_coding	0.0387587	0.99998	No	0.628156	0.55481	No	1.02075	0.785969	No	0.833652	0.320266	No	0.323552	0.665608	No	0.436502	0.328677	No	0.214631	0.583645	No	-0.932965	0.00625689	No	-0.540225	0.156398	No	0.619701	0.185297	No	243.366	385.357	626.844	455.95	308.937	1244.47	1030.12	422.502	589.092	1425.81	226.08	869.464
chr1:11479155-11537551:+	ENSG00000204624	DISP3	protein_coding	-0.0798478	0.99998	No	0.0905468	0.96847	No	0.477608	0.940054	No	1.01174	0.211801	No	-0.531891	0.564448	No	-0.373594	0.530041	No	-0.49558	0.281777	No	-1.34901	0.00105647	Down	-0.256436	0.524995	No	-0.723863	0.195367	No	147.116	181.059	272.484	414.448	88.7508	446.657	403.895	207.201	521.496	334.059	167.504	628.114
chr1:15152532-15220478:+	ENSG00000171729	TMEM51	protein_coding	-0.126536	0.99998	No	-0.14458	0.938456	No	0.435921	0.940054	No	-0.183956	0.968881	No	0.393629	0.602996	No	-0.110333	0.840891	No	-0.583988	0.0749965	No	-1.04231	4.19845e-06	Down	-1.39588	4.73457e-07	Down	-0.860872	0.0210349	No	669.014	709.675	1210.13	686.785	1146.77	2470.57	1722.29	1267.03	991.065	1402.69	804.971	2688.54
chr1:185217-195411:-	ENSG00000279457	WASH9P	unprocessed_pseudogene	0.0225408	0.99998	No	0.347154	0.861151	No	0.46436	0.940054	No	0.427767	0.826587	No	0.564455	0.550611	No	-0.494809	0.148292	No	-0.395949	0.161647	No	-1.53325	5.08466e-12	Down	-1.39716	9.8047e-08	Down	-1.00235	0.00519533	Down	1319.21	1752.36	2218.09	1819.51	2292.64	2365.47	2581.97	1147.86	1279.17	1634.66	1272.36	3470.8
chr1:1173880-1197936:+	ENSG00000162571	TTLL10	protein_coding	0.297562	0.99998	No	0.487758	0.81606	No	0.533482	0.940054	No	0.494997	0.871564	No	0.728195	0.522071	No	0.915307	0.0531875	No	0.173018	0.766779	No	-0.285698	0.581424	No	-0.00581153	0.991706	No	-0.227425	0.749564	No	143.765	87.4461	99.5451	87.0769	138.18	551.055	260.261	169.671	220.924	172.445	47.9432	220.594
chr1:16246840-16352480:-	ENSG00000037637	FBXO42	protein_coding	0.00474604	0.99998	No	-0.16322	0.922653	No	0.359356	0.940054	No	0.110562	0.981257	No	0.495348	0.536925	No	0.068615	0.888006	No	-0.603486	0.017286	No	-1.07667	2.93388e-14	Down	-1.01094	1.02852e-05	Down	-0.600616	0.0616109	No	5674.9	4945.57	7843.97	6149.5	8545.49	15553.8	9475.38	6921.42	7212.72	9494.93	5632.96	14773.2
chr1:18871430-18902724:-	ENSG00000159423	ALDH4A1	protein_coding	-0.0314132	0.99998	No	0.388312	0.763563	No	0.394863	0.940054	No	-0.0602254	0.992112	No	0.690465	0.466053	No	-0.809847	0.00589154	No	-1.00187	0.00095552	Down	-1.21525	2.35984e-07	Down	-1.33578	1.77188e-06	Down	-1.32173	0.0002034	Down	1614.5	2309.97	2428.08	1608.49	3040.38	3072.26	2682.5	2376.36	2208.5	2132.01	1691.25	5758.1
chr1:8352397-8848921:-	ENSG00000142599	RERE	protein_coding	-0.185515	0.99998	No	-0.34197	0.803733	No	0.184605	0.943101	No	0.0160655	0.997834	No	0.300712	0.643136	No	0.221272	0.517955	No	-0.404495	0.0928176	No	-0.831712	2.48484e-10	No	-0.983472	5.44008e-05	No	-0.753976	0.0157213	No	12399.2	12296.4	19201.1	16372.5	20892.2	43559.1	27525	20603.6	18346.1	21246.5	16164.6	36962.4
chr1:11806096-11848079:+	ENSG00000011021	CLCN6	protein_coding	-0.132043	0.99998	No	-0.160151	0.924919	No	0.217758	0.941404	No	0.126993	0.977285	No	0.41931	0.562827	No	0.064659	0.897161	No	-0.702135	0.00439791	No	-0.892656	1.53729e-08	No	-1.05547	1.85298e-05	Down	-0.807654	0.0235872	No	2459.47	2626.76	3668.1	3304.39	4254.78	8244.33	4690.61	4176.9	3708.24	4289.94	2989.33	7850.47
chr1:2391775-2405442:+	ENSG00000157916	RER1	protein_coding	-0.0139239	0.99998	No	-0.393059	0.756775	No	0.227287	0.940054	No	-0.08067	0.987076	No	0.332753	0.621539	No	-0.0216344	0.966367	No	-0.600629	0.0162833	No	-0.818939	7.681e-10	No	-1.18304	1.93785e-07	Down	-0.643238	0.0502517	No	7437.21	5531.53	9332.52	7104.55	10064.3	19775.5	12923.7	11298.8	8683.01	12495.7	7585.86	20095.1
chr1:12230030-12512047:+	ENSG00000048707	VPS13D	protein_coding	0.023798	0.99998	No	0.0830363	0.962052	No	0.513457	0.940054	No	0.11059	0.981257	No	0.628107	0.495389	No	0.00493668	0.99269	No	-0.349694	0.189896	No	-0.822361	2.70109e-10	No	-0.897307	0.000281661	No	-0.4795	0.147789	No	13423.5	13848	20950.4	14162	22124.2	32574.2	25077.8	18204.2	17119.5	22781.7	12957.8	32453.8
chr1:19664875-19680966:+	ENSG00000158748	HTR6	protein_coding	0.015809	0.99998	No	0.333802	0.837417	No	-0.116408	0.956025	No	-0.41371	0.840018	No	0.285708	0.676671	No	-0.381292	0.379307	No	-0.506626	0.132597	No	-2.42019	1.62567e-13	Down	-0.613044	0.0565702	No	-1.15943	0.0131917	Down	769.583	985.892	671.115	527.304	965.682	1148.33	1054.01	242.073	1004.82	612.498	749.812	1556.53
chr1:9997206-10016021:+	ENSG00000162444	RBP7	protein_coding	0.359377	0.99998	No	-0.156494	0.949729	No	0.203112	0.943101	No	-0.0892358	0.992112	No	0.404063	0.632456	No	0.106277	0.90303	No	0.539305	0.344712	No	-0.0528682	0.931709	No	0.194889	0.800632	No	-0.252765		No	127.745	48.5063	78.3595	53.2798	104.701	71.4538	133.941	50.5474	70.7511	28.3684	60.2022	55.0895
chr1:9100305-9129102:-	ENSG00000180758	GPR157	protein_coding	0.308547	0.99998	No	0.106303	0.950194	No	0.715798	0.940054	No	0.13113	0.977222	No	0.525732	0.531996	No	0.453265	0.132876	No	-0.348881	0.230199	No	-0.917704	5.5349e-07	No	-1.19419	1.8604e-07	Down	-0.65563	0.0610133	No	4975.11	3347.15	5980.07	3413.87	4806.81	9940.94	5436.88	3670.85	3026.9	4330.82	3076.02	7058.52
chr1:22428838-22531157:+	ENSG00000184677	ZBTB40	protein_coding	-0.125035	0.99998	No	0.115113	0.945112	No	0.652283	0.940054	No	0.227986	0.941061	No	0.644894	0.483036	No	-0.145339	0.729314	No	-0.449258	0.0859153	No	-0.93493	9.00394e-14	No	-0.894719	0.000222955	No	-0.415203	0.187248	No	7749.57	10120.4	16979.4	11093.8	15945.1	21988.8	17604.9	12713.8	12966.6	18082	9241.06	24511.6
chr1:5862811-5992473:-	ENSG00000131697	NPHP4	protein_coding	-0.0438092	0.99998	No	-0.140878	0.932718	No	0.389223	0.940054	No	0.0625442	0.992112	No	0.548196	0.530252	No	-0.556817	0.0409554	No	-0.449959	0.0967307	No	-1.07013	8.76952e-10	Down	-1.42246	7.61191e-10	Down	-0.795197	0.0210908	No	2758.33	2631.44	4237.71	3097.35	4706.84	5479.63	5968.51	3894.08	3036.31	4607.02	2949.69	8325.38
chr1:19608114-19608568:+	ENSG00000226396		processed_pseudogene	-0.0524631	0.99998	No	-0.823117	0.461181	No	0.13499	0.953742	No	-0.711663	0.604828	No	0.35072	0.649542	No	-0.518065	0.384017	No	-0.576455	0.258598	No	-1.36703	0.00272537	Down	-1.71167	0.000423138	Down	-0.466806	0.434085	No	164.628	77.0026	203.974	89.6906	254.341	273.489	265.652	141.131	120.832	304.573	178.524	462.871
chr1:24745382-24844321:+	ENSG00000169504	CLIC4	protein_coding	0.00446542	0.99998	No	-0.554976	0.547363	No	0.156014	0.945468	No	-0.825911	0.273061	No	0.198845	0.748084	No	0.312222	0.424412	No	-0.752043	0.00599315	No	-0.387183	0.0569243	No	-1.18582	3.61713e-05	Down	-0.673537	0.0594218	No	14213	9020.11	16296.6	7148.26	16741.8	28417.4	12758.2	16933.4	9510.75	13499.5	14119.4	22348.5
chr1:16352575-16398145:+	ENSG00000055070	SZRD1	protein_coding	-0.0833849	0.99998	No	-0.296409	0.837387	No	0.429486	0.940054	No	9.92152e-05	0.999889	No	0.300941	0.638173	No	-0.0178339	0.97077	No	-0.314297	0.190471	No	-1.03402	3.16989e-17	Down	-1.31902	1.82266e-09	Down	-0.754667	0.0158109	No	16096.5	14333.7	26811.9	18128.4	23356	52658.1	42443.9	25829.9	20950.9	30646.6	18130.5	53352
chr1:26111165-26125555:+	ENSG00000175087	PDIK1L	protein_coding	0.215401	0.99998	No	-0.0917539	0.959611	No	0.578898	0.940054	No	0.17751	0.968565	No	0.626104	0.501951	No	0.229091	0.589629	No	-0.724873	0.00822547	No	-0.581648	0.00443845	No	-0.849278	0.00284213	No	-0.349707	0.355522	No	2326.3	1574.35	2890.25	1964.13	2913.19	6482.57	3170.31	3584.42	2960.08	4183.39	1701.56	5441.73
chr1:16440721-16460078:+	ENSG00000157191	NECAP2	protein_coding	-0.018352	0.99998	No	0.00628817	0.998236	No	0.285339	0.940054	No	0.0950113	0.985612	No	0.436095	0.561133	No	-0.0442187	0.936396	No	-0.442944	0.0631432	No	-0.784439	1.7979e-07	No	-1.08235	4.8031e-06	Down	-0.424908	0.195665	No	4400.58	4535.54	5869.36	4869.29	6548.99	11250.6	8420.64	6690.2	5393.23	8506.38	4516.62	11630
chr1:26037252-26046118:-	ENSG00000158014	SLC30A2	protein_coding	0.306415	0.99998	No	0.351544	0.847484	No	0.76176	0.940054	No	0.382403	0.890224	No	0.718579	0.498609	No	-0.117167	0.89484	No	-0.646946	0.186458	No	-0.732508	0.0806875	No	-0.922242	0.0502377	No	-0.839747	0.166014	No	332.403	267.155	419.837	273.025	390.944	427.742	262.317	262.624	228.423	218.909	195.789	481.291
chr1:28369582-28500364:+	ENSG00000204138	PHACTR4	protein_coding	0.0124534	0.99998	No	0.0126914	0.994573	No	0.0911526	0.964315	No	-0.383367	0.828433	No	0.455395	0.551567	No	0.15984	0.696556	No	-0.386517	0.134599	No	-0.663019	4.47336e-08	No	-0.813085	0.000602424	No	-0.610663	0.0510069	No	17786.2	17639.9	19012.2	12834.8	25658.9	38830	25931.9	21632.1	19324.9	22008.3	17466.1	34452.9
chr1:26177484-26189884:+	ENSG00000142675	CNKSR1	protein_coding	0.347487	0.99998	No	0.256351	0.906575	No	0.118968	0.957601	No	-0.499831	0.820888	No	0.46881	0.584571	No	0.269902	0.701644	No	0.750097	0.0996673	No	-0.70394	0.132446	No	-1.55408	0.00265894	Down	-0.105115	0.879877	No	331.028	235.762	212.871	116.433	301.742	541.536	805.876	225.898	119.642	379.405	188.818	416.098
chr1:26159079-26163962:+	ENSG00000197245	FAM110D	protein_coding	0.36713	0.99998	No	2.75673e-05	0.999953	No	0.791563	0.940054	No	0.0717526	0.993177	No	0.915069	0.426942	No	-0.110763	0.898416	No	-0.366502	0.467411	No	-0.732691	0.111725	No	-1.30607	0.00595483	Down	-1.1347	0.0661804	No	223.676	101.73	246.885	110.103	280.85	560.348	441.476	332.309	223.234	204.725	103.216	621.404
chr1:6221193-6235972:-	ENSG00000116237	ICMT	protein_coding	-0.0308843	0.99998	No	-0.142877	0.931665	No	0.0996844	0.960308	No	-0.225799	0.943683	No	0.195441	0.74935	No	0.0490025	0.922208	No	-0.429951	0.0762461	No	-0.976532	6.48233e-15	No	-0.993244	3.64198e-05	No	-0.747808	0.0172772	No	17699.1	16497.7	20280.7	15417.9	21846.1	50581.6	35627.6	24564.6	24041.4	28142.1	18497.3	48761.5
chr1:27098809-27166981:-	ENSG00000090020	SLC9A1	protein_coding	-0.146753	0.99998	No	0.0706261	0.966736	No	0.0815493	0.967503	No	-0.247689	0.934378	No	0.168078	0.779105	No	-0.267562	0.43444	No	-0.537139	0.0284332	No	-1.2476	6.26019e-12	Down	-1.19681	4.35101e-07	Down	-0.757069	0.0288906	No	5093.59	6628.06	6765.5	5138.74	7223.5	11049.5	9105.7	5551.6	5767.12	7678.11	6271.82	13493.4
chr1:25543606-25568886:+	ENSG00000157978	LDLRAP1	protein_coding	-0.0937782	0.99998	No	-0.464367	0.676091	No	0.0810513	0.967503	No	-0.43159	0.775046	No	0.631555	0.495032	No	-0.419797	0.154508	No	-1.26378	9.54535e-09	Down	-1.4035	1.62383e-17	Down	-1.57422	3.17441e-11	Down	-1.33828	2.37298e-05	Down	3117.2	2449.71	3839.03	2511.08	6100.98	7634.36	4151.63	3869.95	3416.41	3890.21	3559.93	10454.8
chr1:30869466-30908758:-	ENSG00000162512	SDC3	protein_coding	-0.173399	0.99998	No	0.228526	0.883812	No	0.216568	0.940876	No	-0.0936011	0.985577	No	0.624412	0.488709	No	-0.101243	0.817635	No	-0.369608	0.130636	No	-0.787257	2.12654e-07	No	-0.8412	0.000404077	No	-0.895807	0.00784155	No	7434.08	11315.4	11546.1	8773.03	15954.8	18469.9	15199.3	11417.9	10950.6	10236	9453.83	19909.6
chr1:25959767-25998117:-	ENSG00000158006	PAFAH2	protein_coding	0.0132265	0.99998	No	0.147523	0.935249	No	0.456117	0.940054	No	-0.00943396	0.998097	No	0.693486	0.475869	No	0.329252	0.412444	No	-0.400134	0.21558	No	-0.660912	0.00312594	No	-1.21524	1.11601e-05	Down	-0.652487	0.109724	No	1141.35	1257.22	1728.58	1104.07	2046.4	3407.12	1939.47	1636.13	1102.78	1599.37	1115.76	2637.14
chr1:31263245-31263681:-	ENSG00000229447		processed_pseudogene	-0.155041	0.99998	No	-0.0217915	0.993706	No	0.386354	0.940054	No	0.322473	0.939642	No	0.824395	0.483008	No	-0.263382	0.728257	No	-0.878761	0.0944677	No	-0.587093	0.216751	No	-1.63772	0.00246209	Down	-0.390133	0.544026	No	48.0982	67.2676	108.401	96.7454	181.766	318.299	167.026	250.563	110.523	287.595	68.7912	419.963
chr1:31409565-31434680:+	ENSG00000168528	SERINC2	protein_coding	-0.241786	0.99998	No	0.171454	0.921178	No	0.00780359	0.99699	No	-1.10295	0.0499792	Down	-0.25391	0.693046	No	-0.4974	0.123719	No	-1.2605	1.022e-05	Down	-0.871735	0.000197083	No	-1.37437	1.34419e-06	Down	-1.68263	6.66132e-06	Down	2196.05	3553.8	3125.5	1266.42	2489.48	3645.58	2054.75	2837.35	1986.08	1480.31	3103.37	5334.96
chr1:28147166-28193936:-	ENSG00000169403	PTAFR	protein_coding	0.186575	0.99998	No	0.154669	0.937633	No	0.781937	0.940054	No	0.297957	0.929586	No	0.645982	0.520325	No	0.458496	0.270597	No	-0.168838	0.67625	No	-0.720669	0.0203425	No	-0.732837	0.0390981	No	-0.703094	0.13718	No	653.802	549.945	1048.63	622.281	878.51	1622.23	974.44	649.255	659.395	636.956	484.291	1118.91
chr1:31179745-31239887:-	ENSG00000084628	NKAIN1	protein_coding	-0.334277	0.99998	No	-0.138565	0.938584	No	-0.842209	0.940054	No	-1.29384	0.0456541	Down	-0.593398	0.531996	No	-0.183218	0.747144	No	-0.559803	0.123181	No	-1.53123	7.28067e-07	Down	-0.725134	0.0331662	No	-1.14034	0.0135603	Down	362.461	532.558	252.772	191.114	346.005	1188.13	886.77	431.745	816.585	551.292	599.155	1374.78
chr1:31259568-31296788:-	ENSG00000060688	SNRNP40	protein_coding	0.132525	0.99998	No	-0.080199	0.962992	No	0.307215	0.940054	No	0.0112468	0.998097	No	0.427819	0.561133	No	-0.0669725	0.885304	No	-0.247189	0.314498	No	-0.880701	2.82744e-09	No	-1.279	9.03042e-08	Down	-0.385642	0.248727	No	14032.6	10839.8	15339.7	11662.8	16604.7	26697.4	23427.5	15070.5	11295.2	21107.5	11561.5	28060.7
chr1:9539465-9585173:+	ENSG00000171612	SLC25A33	protein_coding	0.175379	0.99998	No	0.140098	0.935613	No	0.520728	0.940054	No	0.0265506	0.996659	No	0.491906	0.546939	No	-0.173657	0.687001	No	-0.537195	0.0421677	No	-1.34558	1.33094e-16	Down	-0.984007	1.49582e-05	No	-0.761041	0.0339781	No	4155.95	3550	5129.74	3238.07	4853.53	8777.63	6726.21	3855.74	4979.94	5658.46	3172.57	10007.6
chr1:15526813-15592379:+	ENSG00000116138	DNAJC16	protein_coding	-0.118267	0.99998	No	-0.328436	0.820362	No	0.0625368	0.973241	No	-0.340434	0.883823	No	0.358264	0.604434	No	-0.0699521	0.894063	No	-0.492315	0.0763514	No	-0.92956	3.77813e-08	No	-1.05526	6.66611e-05	Down	-0.784215	0.027087	No	3476.29	3170.1	4371.22	3127.75	5594.11	9121.95	6665.41	4969.94	4524.77	5349.41	4126.11	9618.15
chr1:27970344-28088637:-	ENSG00000158161	EYA3	protein_coding	-0.124595	0.99998	No	-0.133166	0.93751	No	0.133976	0.952442	No	-0.265457	0.929396	No	0.267865	0.671924	No	-0.0794584	0.870169	No	-0.406747	0.130423	No	-0.679615	1.88955e-06	No	-1.02978	3.82795e-05	Down	-0.560496	0.0976299	No	11298.6	12126.8	15306.7	10886.3	16942.9	25715.6	20210.8	16903.1	13095.7	18022	13497.3	27297.3
chr1:26169908-26170873:+	ENSG00000142684	ZNF593	protein_coding	0.133907	0.99998	No	-0.143146	0.931196	No	0.423269	0.940054	No	0.15747	0.970703	No	0.0890641	0.885259	No	-0.483186	0.0789213	No	-0.344721	0.167476	No	-1.42943	3.0228e-15	Down	-1.31912	2.56926e-08	Down	-1.16214	0.000361741	Down	3948.59	2892.93	4744.8	3679.3	3499.84	6674.91	7437.67	3462.54	3744.54	4051.26	3247.06	9577.85
chr1:31365253-31376850:-	ENSG00000121769	FABP3	protein_coding	-0.0999414	0.99998	No	-0.587761	0.748017	No	-0.142184	0.954575	No	-0.553413	0.832537	No	0.204847	0.79208	No	0.148793	0.86359	No	-0.223588		No	-0.342309	0.563888	No	-0.89291	0.237401	No	0.0654766		No	48.539	25.6344	50.2667	27.0569	82.908	87.1365	39.1908	37.5808	20.3081	72.5972	62.2361	64.7609
chr1:16124337-16156069:-	ENSG00000142627	EPHA2	protein_coding	-0.0346667	0.99998	No	-0.0385666	0.983899	No	0.443466	0.940054	No	-0.537543	0.627061	No	0.0471808	0.940611	No	0.357833	0.257114	No	-1.13686	4.36104e-07	Down	-1.45968	7.06004e-16	Down	-1.79776	6.15468e-15	Down	-1.03275	0.00242688	Down	2913.02	2959.79	4623.05	1980.16	3177.88	9762.12	3248.41	2641.2	2083.48	3457.97	3056.12	7459.81
chr1:16197854-16212652:-	ENSG00000142632	ARHGEF19	protein_coding	-0.137749	0.99998	No	0.464341	0.757559	No	1.17042	0.516857	No	1.36266	0.0160006	Up	0.692222	0.510781	No	-0.216338	0.741305	No	-0.187323	0.669329	No	-1.02779	0.00449305	Down	-0.771634	0.0449097	No	-0.205269	0.697763	No	177.721	333.919	705.626	703.563	434.305	639.358	661.867	344.472	438.212	651.699	224.444	769.647
chr1:6247353-6261098:-	ENSG00000158292	GPR153	protein_coding	-0.262623	0.99998	No	-0.418607	0.730101	No	-0.0254222	0.989042	No	-0.571005	0.568616	No	0.002767	0.996808	No	-0.291927	0.499261	No	-1.33063	2.52737e-06	Down	-1.59005	2.61214e-12	Down	-1.73018	8.89758e-11	Down	-1.91393	4.35125e-07	Down	1380.98	1431.55	1961.06	1266.23	2009.09	3010.93	1378.36	1193.89	1094.59	871.167	2007.81	3776.67
chr1:13892792-15118043:+	ENSG00000189337	KAZN	protein_coding	-0.0606638	0.99998	No	0.0571248	0.974762	No	0.397857	0.940054	No	-0.00271563	0.999318	No	0.1377	0.822755	No	-0.210375	0.538781	No	-0.497569	0.0340616	No	-1.47934	7.40289e-21	Down	-0.916712	0.000137103	No	-0.827555	0.0128206	No	3488.76	3971.02	5475.18	3785.53	4268.93	8628.29	7015.92	3540.91	5257.3	5461.21	3797.37	10081.2
chr1:12166991-12209228:+	ENSG00000028137	TNFRSF1B	protein_coding	0.47041	0.99998	No	0.0633832	0.978102	No	1.13832	0.650868	No	0.125323	0.9844	No	0.619844	0.533428	No	-0.534388	0.289081	No	-1.11011	0.0144538	Down	-0.857002	0.0267794	No	-1.22471	0.00240641	Down	-0.658191	0.216392	No	411.432	188.47	607.113	199.525	336.348	439.3	264.165	355.432	284.349	406.097	180.036	708.057
chr1:10032832-10181239:+	ENSG00000130939	UBE4B	protein_coding	0.0659175	0.99998	No	-0.309454	0.83477	No	0.184623	0.943101	No	-0.162816	0.970703	No	0.391978	0.581596	No	0.0629078	0.89484	No	-0.329846	0.212014	No	-0.973845	4.67925e-14	No	-1.07535	5.99096e-06	Down	-0.697769	0.0235319	No	15315.1	10865.8	16546.1	12209.2	19423.6	33854	25337.7	16295.1	15035.2	19371.2	13929.7	32305.3
chr1:29236516-29326813:+	ENSG00000060656	PTPRU	protein_coding	-0.252155	0.99998	No	0.327071	0.819142	No	0.67184	0.940054	No	-0.563026	0.572273	No	-0.0464377	0.941063	No	-0.333003	0.232289	No	-1.04243	1.1033e-05	Down	-1.41529	1.99117e-19	Down	-1.48422	1.29779e-11	Down	-1.41949	2.70456e-06	Down	11377.1	21117.4	30353.5	10365.2	15642.7	28297.3	16819	13291.6	12637.9	12736.8	16276.7	36174.3
chr1:34986165-35031945:-	ENSG00000163867	ZMYM6	protein_coding	-0.0208381	0.99998	No	-0.245375	0.884758	No	0.251624	0.940054	No	-0.229965	0.943683	No	0.38891	0.590619	No	0.156943	0.747121	No	-0.474358	0.116579	No	-0.736301	0.0010263	No	-0.730005	0.0193258	No	-0.499131	0.177341	No	2465.56	2082.93	3200.22	2109.04	3553.98	5353.29	3314.5	2787.75	2802.44	3261.85	2546.24	4746.42
chr1:35808016-35857890:+	ENSG00000134698	AGO4	protein_coding	-0.0893455	0.99998	No	0.1713	0.922653	No	0.480718	0.940054	No	-0.310412	0.908098	No	0.707421	0.455736	No	0.278958	0.425348	No	-0.329506	0.219939	No	-0.563488	0.000980087	No	-0.507626	0.0509972	No	-0.237779	0.504272	No	2294.6	3005.65	4151.02	2036.66	4790.63	7131.98	4529.39	3875.28	4031.96	4848.15	2622.4	5781.99
chr1:37692481-37709719:+	ENSG00000134690	CDCA8	protein_coding	-0.122413	0.99998	No	-0.419382	0.721008	No	0.19305	0.94215	No	-0.274684	0.919486	No	0.15714	0.793144	No	0.10044	0.818161	No	-0.409443	0.122828	No	-1.06606	2.66276e-16	Down	-1.28777	1.34368e-07	Down	-0.60305	0.078265	No	6550	5556.88	9262.85	6224.33	8863.63	21794.1	14951.7	9555.6	8086.53	12926.6	7763.31	20226.4
chr1:16231692-16237183:-	ENSG00000132881	CPLANE2	protein_coding	-0.0553777	0.99998	No	-0.115374	0.950194	No	0.180255	0.943101	No	0.0878292	0.987076	No	0.592497	0.528314	No	-0.28783	0.51614	No	-0.84944	0.00953931	No	-1.49701	2.72671e-08	Down	-1.40437	3.4917e-06	Down	-1.1801	0.00499395	Down	546.927	537.476	709.579	637.254	1009.49	1892.15	1232.82	783.555	857.218	945.44	594.837	2367.5
chr1:32465072-32496686:+	ENSG00000273274	ZBTB8B	protein_coding	0.234706	0.99998	No	0.00348254	0.999131	No	0.493638	0.940054	No	0.133668	0.977222	No	0.792002	0.389176	No	-0.0964687	0.831581	No	-0.493613	0.0552684	No	-0.539836	7.09245e-05	No	-0.905779	3.20094e-05	No	-0.564499	0.0726557	No	7801.56	5374.72	8557.53	5973.46	10524	11687	8735.61	8590.16	6615.73	8298.31	5363.37	12555.4
chr1:6185020-6209389:-	ENSG00000116251	RPL22	protein_coding	-0.210434	0.99998	No	-0.30712	0.835304	No	0.219813	0.940054	No	-0.00687281	0.99843	No	0.459561	0.551837	No	-0.120415	0.80101	No	0.260807	0.358034	No	-0.63638	0.00146592	No	-0.880963	0.00179673	No	-0.42471	0.212103	No	14363.5	15122.9	23619.2	19229.1	28632.5	61043.8	81111.3	42384.4	35460.6	48821.7	19340.1	66864.7
chr1:6205475-6221299:+	ENSG00000158286	RNF207	protein_coding	-0.024906	0.99998	No	-0.268111	0.876007	No	0.390374	0.940054	No	0.115609	0.981257	No	0.309107	0.64718	No	0.150288	0.737616	No	-0.50439	0.0930394	No	-0.88498	3.20457e-05	No	-1.279	1.31212e-06	Down	-0.763565	0.0301838	No	2680.76	2230.15	4041.19	3057.42	3652.88	4078.09	2491.79	1926.54	1461.91	2057.18	2785.59	3638.55
chr1:18630846-18748866:+	ENSG00000009709	PAX7	protein_coding	-0.0330046	0.99998	No	2.29801	1.87263e-06	Up	-0.224304	0.94215	No	-1.37286	0.113168	No	-1.09212	0.291241	No	0.704347	0.226564	No	-0.0562409		No	-1.212	0.0312082	Down	-0.492739	0.498341	No	-0.0735595	0.927702	No	70.1064	592.857	54.7015	6.77219	0	247.566	89.3085	7.78705	60.7694	87.3401	74.3983	96.5147
chr1:26019884-26036464:+	ENSG00000158008	EXTL1	protein_coding	0.199795	0.99998	No	-1.37083	0.0837104	No	0.45868	0.940054	No	-0.442108	0.897598	No	-0.50782	0.580006	No	0.856486	0.0614965	No	-0.475467	0.383131	No	-0.415811	0.405324	No	-2.14578	0.000401826	Down	0.413752	0.515409	No	159.055	13.0699	170.437	63.6271	49.2038	620.855	166.247	189.121	42.1506	408.891	104.088	275.749
chr1:10636604-10796650:-	ENSG00000130940	CASZ1	protein_coding	-0.077796	0.99998	No	0.173784	0.921178	No	0.454917	0.940054	No	0.364706	0.852677	No	0.377594	0.597417	No	-0.175943	0.686268	No	-0.677599	0.0182102	No	-1.39175	3.03638e-13	Down	-1.0039	7.21418e-05	Down	-1.48837	2.17976e-05	Down	2083.51	2666.17	3544.93	3111.26	3211.15	5446.88	3742.78	2300.86	3043.22	2033.84	2323.17	6219.79
chr1:15571699-15585051:-	ENSG00000116771	AGMAT	protein_coding	0.189507	0.99998	No	0.181487	0.926024	No	1.04117	0.703252	No	0.233549	0.948082	No	1.15163	0.159529	No	0.0567392	0.928541	No	-0.309294	0.362493	No	-1.26908	2.25465e-05	Down	-2.29042	1.36906e-11	Down	-0.843488	0.0495905	No	477.28	405.433	953.989	423.018	978.928	1698.94	1280.64	628.435	300.192	841.122	349.041	1623.86
chr1:2184461-2212720:-	ENSG00000162585	FAAP20	protein_coding	0.0235856	0.99998	No	-0.143502	0.931196	No	-0.0058335	0.997387	No	-0.21234	0.948082	No	0.135236	0.82318	No	-0.374192	0.240668	No	-1.01484	7.40972e-06	Down	-1.13727	3.41328e-13	Down	-1.41341	1.00311e-10	Down	-1.03936	0.00225772	Down	5975.68	5142.63	5738.55	4865.4	6467.66	9087.28	5734.37	5391.94	4425.9	5554.7	5769.72	12043.3
chr1:37556919-37566857:+	ENSG00000163879	DNALI1	protein_coding	0.100267	0.99998	No	0.271895	0.913426	No	0.145087	0.954068	No	-0.808261	0.584435	No	1.12185	0.314704	No	0.459632	0.500964	No	-0.391017		No	-0.763394	0.190628	No	-0.901438	0.199158	No	-0.263843	0.722563	No	66.7646	71.0756	62.5687	13.3074	197.717	200.196	57.5446	37.5808	42.2368	71.4798	51.5545	106.782
chr1:38838198-38859772:-	ENSG00000116954	RRAGC	protein_coding	0.0292497	0.99998	No	0.15308	0.929164	No	0.582797	0.940054	No	0.0519116	0.993984	No	0.47561	0.549005	No	0.198593	0.675089	No	-0.599421	0.0320933	No	-0.700294	0.000380387	No	-0.862645	0.001711	No	-0.561797	0.12731	No	2589.31	2803.2	4257.61	2586.65	3730.81	7233.57	3960.96	3754.44	3346.76	4068.8	2480.93	6203.16
chr1:28095742-28096422:-	ENSG00000228589	SPCS2P4	processed_pseudogene			No			No			No			No			No	-0.0785875	0.910199	No	0.123119	0.738338	No	0.413998	0.11043	No	-0.885086	0.00972018	No	0.497339	0.247034	No	0	0	0	0	0	1974.57	2317.52	2847.7	1106.79	3097.22	0	2107.41
chr1:36795527-37034515:-	ENSG00000163873	GRIK3	protein_coding	0.0881314	0.99998	No	0.233923	0.907593	No	0.219581	0.940054	No	0.0984229	0.987073	No	-0.0899962		No	0.790769	0.154527	No	-0.0618284		No	-1.37136	0.0124074	Down	-1.19764	0.0975455	No	0.312094	0.670859	No	15.6418	16.6403	16.7579	9.96917	0	271.066	88.0311	0	25.6869	144.077	7.14647	96.5147
chr1:20111939-20119566:-	ENSG00000117215	PLA2G2D	protein_coding	0.154857	0.99998	No	0.351123	0.881933	No	0.699176	0.940054	No	0.609346	0.769958	No	0.331418	0.682221	No	-0.178365	0.84236	No	-0.652313	0.253374	No	-0.636596	0.260135	No	-1.27126	0.0499959	Down	-0.749367	0.28321	No	75.0087	76.4994	125.67	100.352	82.908	126.841	60.973	80.7899	51.2876	57.2956	51.2258	162.929
chr1:37802945-37808208:-	ENSG00000196449	YRDC	protein_coding	0.0735025	0.99998	No	-0.146105	0.930439	No	0.268093	0.940054	No	-0.320035	0.893492	No	0.16138	0.791588	No	-0.373348	0.182169	No	-0.648686	0.0115832	No	-1.98338	2.34707e-30	Down	-1.76622	3.51087e-15	Down	-1.30113	6.71435e-05	Down	3425.29	2721.24	3896.36	2366.01	3511.09	9105.25	7439.04	2933.56	3428.82	4574.74	3062.16	12007.1
chr1:35599541-35641526:-	ENSG00000126067	PSMB2	protein_coding	0.130697	0.99998	No	-0.387071	0.751759	No	0.0769991	0.96768	No	-0.338585	0.874589	No	0.249354	0.686044	No	0.182816	0.636622	No	-0.315817	0.260676	No	-1.28448	2.85015e-20	Down	-1.03139	6.79211e-06	Down	-1.04645	0.00199465	Down	23348	14287	20830.9	14810.6	23949.1	47048.4	32473	16609.5	19734.6	18835.6	19430.4	41049.8
chr1:38864501-38881617:-	ENSG00000274944		protein_coding	0.0772629	0.99998	No	-0.528877	0.695432	No	-0.0676997	0.970861	No	-0.460585	0.82218	No	0.0652078	0.927894	No	0.0624574	0.87599	No	0.0491584	0.862742	No	0.344171	0.476314	No	0.19325	0.734163	No	-0.132635		No	553.068	310.843	463.584	328.766	523.939	307.751	239.069	422.53	310.948	14.7429	494.904	124.109
chr1:15490832-15526534:-	ENSG00000132906	CASP9	protein_coding	-0.0884684	0.99998	No	-0.567252	0.529425	No	0.215768	0.941534	No	-0.150643	0.97597	No	0.342047	0.620271	No	0.135186	0.771247	No	-1.23287	4.88228e-06	Down	-1.35698	7.671e-12	Down	-1.32407	1.45677e-07	Down	-1.01541	0.0101527	Down	1491.36	1072.67	2082.84	1501.68	2277.59	4806.74	1719.47	1639.05	1688.2	1995.76	1699.08	4338.68
chr1:15617458-15669044:+	ENSG00000197312	DDI2	protein_coding	0.00651351	0.99998	No	-0.0719109	0.96564	No	0.338781	0.940054	No	-0.157546	0.970291	No	0.493747	0.536356	No	-0.126066	0.769005	No	-0.441959	0.080845	No	-0.94079	3.71885e-10	No	-1.3311	1.97753e-07	Down	-0.575981	0.082864	No	13122.6	12273.6	17739.7	11466.4	19655.6	37546.1	29830.2	21223.1	15932.6	26947.5	12995.9	41250.1
chr1:46303698-46316776:+	ENSG00000173660	UQCRH	protein_coding	0.0538479	0.99998	No	0.0464091	0.980656	No	0.423438	0.940054	No	0.102464	0.984488	No	0.6663	0.480728	No	-0.00736378	0.98995	No	0.128736	0.625476	No	-0.568146	0.000356362	No	-0.677761	0.00205996	No	-0.0761901	0.83061	No	11402	10914.8	15496	11428	18668.7	38910.6	42970.9	26175.8	24202.2	36996.4	10517.6	39126.1
chr1:36224432-36305357:+	ENSG00000054118	THRAP3	protein_coding	-0.142882	0.99998	No	-0.123313	0.940032	No	0.209285	0.941534	No	-0.128612	0.977662	No	0.384641	0.584571	No	-0.136033	0.737872	No	0.0741955	0.780104	No	-0.467751	0.00340757	No	-0.937139	0.000508595	No	-0.114947	0.734187	No	25830.1	28567.7	38298.3	28414.3	43596.7	80696.2	94219.3	64121.3	45573.8	82064.1	31508.3	89277.7
chr1:37806979-37809454:+	ENSG00000197982	C1orf122	protein_coding	-0.00926639	0.99998	No	0.14697	0.931196	No	0.539952	0.940054	No	0.289396	0.914857	No	-0.114927	0.853853	No	-0.0771766	0.875839	No	-0.327242	0.247944	No	-1.61425	1.25816e-12	Down	-1.69724	1.73445e-11	Down	-1.19427	0.000714983	Down	2121	2412.29	3516.07	2706.94	1940.33	8133.3	6756.38	2677.19	2558.6	3519.74	2147.36	8617.13
chr1:37713880-37765133:-	ENSG00000183317	EPHA10	protein_coding	0.432339	0.99998	No	0.339635	0.826939	No	0.737355	0.940054	No	0.454702	0.755688	No	0.667856	0.479426	No	0.263355	0.492891	No	-0.588428	0.0670436	No	-1.1642	7.83395e-08	Down	-0.688343	0.00951805	No	-0.55275	0.135587	No	1672.48	1093.65	1683.26	1198.74	1472.99	3565.95	1857.87	1259.76	1787.81	1927.29	831.461	2919
chr1:37996770-38005606:-	ENSG00000183386	FHL3	protein_coding	-0.141696	0.99998	No	-0.168631	0.924919	No	0.194781	0.942279	No	-0.137633	0.977135	No	0.102874	0.87303	No	-0.0126758	0.985992	No	-0.37353	0.223728	No	-1.12758	1.85873e-05	Down	-0.813009	0.00781322	No	-0.967939	0.0200549	No	1210.79	1297.24	1792.1	1330.76	1631.41	2748.41	2091.06	1212.67	1547.42	1311.22	1493.13	2772.14
chr1:38885807-38941830:-	ENSG00000158315	RHBDL2	protein_coding	0.232857	0.99998	No	-0.00851232	0.997825	No	0.409246	0.940054	No	-0.0792626	0.991966	No	0.558879	0.545867	No	-0.0341721	0.966838	No	-0.517941	0.242555	No	-0.792891	0.0353141	No	-0.808464	0.046827	No	-0.82762	0.136211	No	503.51	290.601	457.32	273.18	504.625	638.315	423.317	350.6	361.996	319.875	295.86	656.63
chr1:37860697-37947057:-	ENSG00000204084	INPP5B	protein_coding	0.0357741	0.99998	No	-0.112285	0.947259	No	0.479615	0.940054	No	-0.0413439	0.995214	No	0.68348	0.466053	No	0.112632	0.81259	No	-0.331069	0.195675	No	-0.893316	3.91448e-09	No	-1.10749	6.14736e-06	Down	-0.635275	0.0417879	No	4813.55	4175.13	7127.71	4416.67	8131.66	11374.4	8189.76	5561.28	4753.11	6554.3	4568.87	10444.4
chr1:43145153-43156396:+	ENSG00000186973	FAM183A	protein_coding	-0.221579	0.99998	No	-0.12531	0.960026	No	0.687904	0.940054	No	0.715703	0.674036	No	0.917191	0.445921	No	0.467815	0.485633	No	0.0473335		No	-0.700794	0.224566	No	-0.201997	0.7901	No	-0.142456		No	24.856	39.849	116.787	111.001	164.238	158.865	79.1607	22.0067	60.8556	57.2956	48.7664	74.3015
chr1:35268709-35422058:+	ENSG00000146463	ZMYM4	protein_coding	-0.130494	0.99998	No	-0.368968	0.781516	No	0.138799	0.949808	No	-0.261091	0.932864	No	0.322879	0.628234	No	0.103076	0.826354	No	-0.289481	0.285262	No	-0.546147	0.0014583	No	-0.773991	0.00453108	No	-0.562018	0.111337	No	14596.3	13063.2	20004	14213	23176	38818.9	29015.8	24377.7	20617.6	23628.7	17587.7	35928.8
chr1:38009258-38024820:+	ENSG00000183520	UTP11	protein_coding	-0.0290568	0.99998	No	-0.35258	0.800686	No	0.0558789	0.97611	No	-0.555356	0.604637	No	0.0971654	0.873093	No	0.0157554	0.980652	No	-0.104305	0.753401	No	-0.669001	0.0013748	No	-0.730492	0.0130787	No	-0.592004	0.10124	No	5833.84	4573.9	6402.19	3882.58	6600.18	13708.1	12511.8	8370.78	7998.59	8694.69	6079.61	13545.1
chr1:34981533-35031741:-	ENSG00000271741		protein_coding	0.196023	0.99998	No	0.0225306	0.993706	No	-0.128544	0.954625	No	-0.279924	0.948082	No	0.0669527	0.932879	No	-0.408971	0.461542	No	-0.130407	0.776925	No	-0.916054	0.020344	No	-1.32468	0.00144124	Down	-0.374482	0.476925	No	735.357	553.707	401.17	267.772	590.22	928.378	1199.91	639.258	490.792	981.847	538.028	1341.29
chr1:35713877-35718894:-	ENSG00000142686	C1orf216	protein_coding	-0.00211989	0.99998	No	-0.535018	0.646635	No	0.594203	0.940054	No	0.0491133	0.993984	No	0.614139	0.520325	No	-0.239229	0.518718	No	-0.338548	0.21998	No	-0.707444	2.66081e-05	No	-0.971576	3.62744e-05	No	-0.167835	0.66322	No	1929.79	1233.64	3448.34	2010.75	3336.27	4323.54	4024.9	3134.29	2596.93	4565.03	1934.34	5173.32
chr1:17755333-17827063:+	ENSG00000117148	ACTL8	protein_coding	0.208239	0.99998	No	-0.228077	0.919178	No	0.138743	0.952476	No	-0.248051	0.958286	No	-0.364139		No	-0.024738	0.980553	No	-0.974178	0.0665556	No	-1.60056	0.00159575	Down	-2.96553	1.92608e-06	Down	-1.04882	0.105213	No	40.9385	10.3073	26.118	10.1742	0	342.719	124.905	73.7562	22.7907	116.267	18.5823	352.43
chr1:40161387-40240921:+	ENSG00000117000	RLF	protein_coding	-0.0784568	0.99998	No	-0.110729	0.948768	No	0.485259	0.940054	No	-0.0708734	0.990649	No	0.379841	0.594378	No	-0.291814	0.431483	No	-0.465968	0.112212	No	-0.65135	0.000334684	No	-0.655309	0.0243796	No	-0.557845	0.100554	No	4885.5	4999.4	8538.12	5157.01	7568.81	8519.8	7493.98	6684.6	6638.27	7033.55	5469.24	10636.6
chr1:43650149-43931014:+	ENSG00000284989		protein_coding	0.088952	0.99998	No	0.191979	0.86157	No	1.95311	0.0345518	Up	0.23535	0.905867	No			No	0.140954	0.723699	No	-0.0143738		No	0.072306	0.818334	No	1.21685	0.0960163	No	0.133358		No	12.0619	195.096	117.24	66.8104	0	187.182	25.6146	63.7597	128.245	132.686	0	31.0272
chr1:35720218-35769978:-	ENSG00000092853	CLSPN	protein_coding	-0.129906	0.99998	No	-0.712261	0.293534	No	-0.0402083	0.982865	No	-0.621504	0.501336	No	0.238287	0.702958	No	0.0952171	0.844323	No	-0.616603	0.0111243	No	-0.489178	0.00309095	No	-0.790617	0.00216406	No	-0.43725	0.186584	No	16811.7	11497.6	19562	12285.2	24861.5	59212.4	35099.4	38968	31315.3	39920.4	20311.4	55116
chr1:37566816-37595937:-	ENSG00000134697	GNL2	protein_coding	0.0386511	0.99998	No	0.0164173	0.993665	No	0.208245	0.941534	No	-0.36047	0.869127	No	0.416582	0.571583	No	-0.155187	0.712394	No	0.135693	0.605154	No	-0.672036	2.77967e-05	No	-0.770963	0.00367584	No	-0.052907	0.886598	No	10713	10266.9	12306.4	7544.98	14492.8	28493.4	35333.3	19889.3	18429.8	30789.5	10136.6	32010.3
chr1:50405430-50406024:-	ENSG00000225671	FCF1P6	processed_pseudogene	0.0967709	0.99998	No	0.8102	0.488696	No	1.49595	0.263023	No	1.44846	0.0825561	No	0.326094		No	0.677715	0.24249	No	1.10251	0.0466871	Up	-0.67626	0.199991	No	1.30199	0.0488945	Up	0.969991	0.161932	No	15.6418	43.3873	105.417	80.5417	28.0869	159.97	217.476	7.13519	171.361	189.982	7.24334	48.4553
chr1:2321253-2391707:-	ENSG00000116151	MORN1	protein_coding	-0.0899154	0.99998	No	-0.182966	0.921178	No	0.313745	0.940054	No	-0.169658	0.970291	No	0.652983	0.495032	No	-0.145082	0.739557	No	-0.22018	0.427821	No	-0.920465	1.76251e-08	No	-0.659165	0.0100543	No	-0.399805	0.228786	No	1829.75	1803.96	2811.22	1823.67	3702.29	5904.59	5594.85	3431.52	4120.33	4902.1	2098.21	6582.14
chr1:54779712-54801323:-	ENSG00000006555	TTC22	protein_coding	0.0554752	0.99998	No	0.210224	0.922962	No	0.491845	0.940054	No	0.539805	0.765964	No	0.237097	0.750699	No	-0.371972	0.612988	No	0.399923	0.44414	No	-0.941862	0.0788702	No	-0.269335	0.626976	No	0.0202947	0.978411	No	189.254	202.92	273.456	273.558	214.569	142.448	334.673	85.9695	184.153	231.976	168.192	226.898
chr1:43300982-43323108:+	ENSG00000066056	TIE1	protein_coding	0.237603	0.99998	No	-0.0352517	0.988214	No	0.500828	0.940054	No	-0.0721199	0.992112	No	0.514254	0.551837	No	0.153204	0.82018	No	-0.141694	0.745767	No	-0.420393	0.214725	No	-0.766587	0.0435348	No	-0.483099	0.347843	No	538.498	353.222	602.164	342.354	588.66	934.693	731.378	596.288	458.226	551.292	366.917	820.286
chr1:38862493-38873368:-	ENSG00000214114	MYCBP	protein_coding	0.143504	0.99998	No	-0.100917	0.955201	No	0.201701	0.94215	No	-0.207348	0.95146	No	0.224655	0.72232	No	0.441181	0.14606	No	-0.204141	0.479887	No	-0.828359	1.02073e-05	No	-0.96568	0.00023137	No	-0.511658	0.134809	No	3006.09	2216.61	2902.66	2031.91	2923.33	8629.5	5306.47	3421.24	3107.01	4232.86	2409.72	6186.29
chr1:19484403-19629821:+	ENSG00000173436	MICOS10	protein_coding	0.177266	0.99998	No	-0.230702	0.889587	No	0.536154	0.940054	No	0.0804315	0.987076	No	0.906137	0.281803	No	0.0738046	0.867661	No	-0.232728	0.360761	No	-0.68106	0.000265459	No	-1.09875	1.93222e-07	Down	0.185887	0.563135	No	5426.53	3426.02	6674.32	4395.7	8858.9	14327.4	11431.6	8350.73	6235.14	15539.6	4127.77	13565
chr1:34865436-34929650:-	ENSG00000116544	DLGAP3	protein_coding	-0.203102	0.99998	No	0.0897797	0.963603	No	0.565771	0.940054	No	0.0308488	0.996659	No	-0.869811	0.43169	No	-0.0394225	0.955867	No	-0.528079	0.163556	No	-0.948835	0.00243302	No	-0.130977	0.699823	No	-0.541877	0.237542	No	254.873	374.948	605.535	357.192	143.572	1165.15	786.411	586.799	1099.92	783.268	348.972	1201.62
chr1:40620680-40665682:-	ENSG00000117016	RIMS3	protein_coding	-0.085451	0.99998	No	-0.107507	0.949488	No	0.462444	0.940054	No	0.104384	0.981265	No	0.376142	0.591941	No	-0.30872	0.384187	No	-0.81703	0.000851039	No	-1.01182	5.38361e-08	Down	-0.554799	0.0177807	No	-0.577351	0.114649	No	1826.34	1895.19	3170.37	2244.45	2839.52	4062.32	2814.29	2489.39	3463.11	3328.64	2068.05	5129.51
chr1:52895910-52927212:-	ENSG00000121310	ECHDC2	protein_coding	0.280323	0.99998	No	0.325684	0.889587	No	0.642441	0.940054	No	0.327725	0.939642	No	0.70728	0.526074	No	-0.119779	0.835174	No	-0.403032	0.25062	No	-0.524087	0.028395	No	-0.956721	0.00118254	No	-0.616847	0.140956	No	960.404	733.726	1102.84	727.359	1380.2	2022.69	1623.01	1519.06	1116.81	1380.46	508.3	2219.33
chr1:51907956-51990700:-	ENSG00000169213	RAB3B	protein_coding	-0.0154355	0.99998	No	-0.375274	0.781516	No	0.486326	0.940054	No	-0.518956	0.661088	No	0.437077	0.560538	No	0.355912	0.20757	No	-0.675107	0.00536276	No	-0.898626	4.73116e-10	No	-0.70989	0.00486334	No	-0.569542	0.0811641	No	4297.51	3238.8	6939.65	2884.25	6372.39	11928.1	5583.28	4860.62	5530.49	6022.22	4393.01	9163.54
chr1:34712737-34859755:-	ENSG00000163866	SMIM12	protein_coding	0.0579732	0.99998	No	-0.0810526	0.963066	No	0.279322	0.940054	No	-0.023487	0.996687	No	0.376322	0.596924	No	-0.215382	0.562308	No	-0.17882	0.529733	No	-0.826624	2.67214e-07	No	-1.03481	5.38587e-05	Down	-0.236163	0.499494	No	4273.74	3671.36	5082.11	3845.37	5411.63	9317.58	9583.82	6096.78	5232.11	9191.48	3922.38	10946.1
chr1:52020153-52033350:-	ENSG00000285839		protein_coding	-0.0173178	0.99998	No	-0.192719	0.861504	No	-0.256221	0.940054	No	-0.216047	0.914152	No	-0.088894	0.87303	No	-0.114184	0.871708	No	-0.50574		No	1.84171	0.000558895	Up	0.0192859	0.981259	No	-0.047218		No	209.073	0	0	0	190.089	30.9671	0	364.074	49.5635	42.5527	293.307	47.7287
chr1:44221070-44355260:-	ENSG00000117419	ERI3	protein_coding	-0.00742474	0.99998	No	-0.477618	0.649843	No	-0.137833	0.949808	No	-0.342988	0.870574	No	0.381176	0.591745	No	-0.578119	0.0215884	No	-0.726602	0.00600297	No	-1.42024	2.40889e-14	Down	-1.62684	7.31905e-13	Down	-1.4625	4.52309e-06	Down	6498.34	4482.22	5788.53	4983.95	9082.5	10936.8	9816.8	6105.49	5306.26	5696.54	6566.46	16822.7
chr1:53214099-53220634:-	ENSG00000162384	CZIB	protein_coding	0.00819086	0.99998	No	-0.556842	0.52426	No	-0.229996	0.940054	No	-0.618072	0.488826	No	0.327855	0.6239	No	-0.120237	0.801667	No	-0.33338	0.196151	No	-0.575029	0.000361989	No	-1.26973	2.49435e-07	Down	-0.68418	0.0355033	No	2863.58	1809.23	2281.4	1719.28	3731.93	6824.27	5844.65	4977.1	3030.52	4510.74	2827.13	7472
chr1:53062052-53085501:+	ENSG00000174348	PODN	protein_coding	0.435062	0.99998	No	0.780441	0.510113	No	1.89277	0.0500031	No	1.6116	0.039554	Up	0.372593		No	0.332226	0.620991	No	0.255514		No	-0.410483	0.374025	No	-0.297074	0.704246	No	0.137928		No	46.2205	38.3675	143.394	90.3377	27.8614	96.0588	74.621	7.13519	26.1179	58.413	5.1126	42.417
chr1:51577179-51798427:+	ENSG00000117859	OSBPL9	protein_coding	-0.103562	0.99998	No	0.0320199	0.986463	No	0.265668	0.940054	No	-0.163165	0.970291	No	0.392414	0.576006	No	0.22774	0.527952	No	-0.291604	0.254525	No	-0.46093	0.00506108	No	-0.708095	0.0135018	No	-0.266025	0.439134	No	6723.95	7975.82	9935.68	6824.58	10809.1	20739.7	14124.7	12615.8	10512.3	14373.7	7779.67	17495.6
chr1:43281877-43285617:-	ENSG00000253313	C1orf210	protein_coding	0.200013	0.99998	No	0.14312	0.943705	No	0.0690444	0.973138	No	0.0114135	0.998097	No	0.655874	0.516167	No	0.067612	0.929084	No	-0.509789	0.218224	No	-0.961031	0.0051688	No	-0.856036	0.0179286	No	-0.680971	0.18731	No	569.924	465.594	444.016	415.223	754.477	895.188	552.191	401.147	449.538	479.812	413.321	843.948
chr1:54756898-54764523:-	ENSG00000162396	PARS2	protein_coding	0.178381	0.99998	No	0.0828236	0.962196	No	0.318358	0.940054	No	-0.162723	0.970837	No	0.577056	0.522071	No	0.138243	0.78255	No	-0.46097	0.131688	No	-0.66652	0.0013825	No	-1.68791	2.97451e-09	Down	-0.763591	0.0442414	No	1957.79	1594.05	2009.9	1307.45	2452.39	3919.17	2483.97	2181.99	1051.3	1977.1	1495.55	3521.56
chr1:52842511-52894998:+	ENSG00000203995	ZYG11A	protein_coding	-0.0133107	0.99998	No	-0.133172	0.938584	No	0.303053	0.940054	No	-0.145132	0.976802	No	0.337819	0.61954	No	0.0445675	0.932037	No	-0.484891	0.091571	No	-1.16626	4.70919e-12	Down	-0.887538	0.000453437	No	-0.711169	0.0405521	No	4822.15	4411.5	6537.96	4367.66	6553.7	9929.91	6681.51	4196.6	5103.64	5653.99	4916.97	9603.15
chr1:56173433-56524495:-	ENSG00000284686		protein_coding	-0.0338435	0.99998	No	-0.138057	0.956437	No	0.309839	0.940054	No	-0.164886	0.980697	No	0.825831	0.486632	No	0.164219	0.852882	No	-0.563296	0.318745	No	-0.701526	0.206709	No	-0.313317	0.59663	No	-0.596449	0.389865	No	58.4853	51.2018	97.1062	50.1147	181.541	247.168	103.83	97.9216	158.362	101.524	63.3499	204.75
chr1:52726453-52827336:+	ENSG00000162378	ZYG11B	protein_coding	0.00231805	0.99998	No	-0.110995	0.949729	No	0.260544	0.940054	No	-0.26807	0.929396	No	0.452375	0.553961	No	0.167026	0.6878	No	-0.530709	0.047558	No	-0.840177	2.12099e-07	No	-0.937291	0.000248783	No	-0.806105	0.00905768	No	8563.09	7795.79	10876.9	6859.45	12564.5	20702.7	12329.7	10074.4	9354.44	10108.8	8532.3	18262.7
chr1:62194849-62212328:+	ENSG00000240563	L1TD1	protein_coding	0.302985	0.99998	No	0.490855	0.738474	No	0.917904	0.940054	No	0.411435	0.859285	No	0.786562	0.488709	No	-0.0894309	0.85944	No	-0.252011	0.393271	No	-0.555373	0.00524374	No	-0.978848	0.000124353	No	-0.995728	0.00664569	No	959.372	765.628	1256.11	710.431	1168.1	2954.88	2617.59	2124.4	1572.85	1492.26	500.106	3161.88
chr1:34974356-34985313:-	ENSG00000284773		protein_coding	0.237355	0.99998	No	-0.136046	0.950194	No	0.199753	0.943101	No	-0.305444	0.938714	No	0.706207	0.512113	No	0.0231219	0.982131	No	0.351078	0.490443	No	-0.321723	0.542551	No	-0.505187	0.334623	No	0.13543	0.845886	No	233.103	133.527	215.871	113.614	309.614	327.421	439.823	236.648	215.994	364.662	152.204	320.611
chr1:52020131-52055191:-	ENSG00000117862	TXNDC12	protein_coding	0.136742	0.99998	No	-0.233131	0.88553	No	0.242341	0.940054	No	-0.0214331	0.996687	No	0.145401	0.809559	No	0.283264	0.443248	No	0.0783989	0.789235	No	-0.477147	0.0138194	No	-0.628086	0.0153106	No	-0.078975	0.825423	No	5819.65	3979.92	5976.82	4710.74	5422.65	13501.3	11529.6	7740.73	6959.63	10276.7	4796.09	10891.8
chr1:37956975-37990075:-	ENSG00000183431	SF3A3	protein_coding	-0.0718171	0.99998	No	-0.368753	0.766466	No	0.121631	0.954575	No	-0.367454	0.844219	No	0.250461	0.688281	No	-0.0334248	0.946419	No	-0.248358	0.328635	No	-0.713708	4.90185e-06	No	-1.2328	1.51582e-06	Down	-0.318264	0.31125	No	13969.1	11551.8	17317.3	11534.4	19130.8	46594	39825.1	28832.2	19788.2	37837.8	15487.3	47762.6
chr1:54715861-54742657:+	ENSG00000243725	TTC4	protein_coding	0.10556	0.99998	No	0.0454805	0.980656	No	0.167312	0.943291	No	-0.143193	0.976802	No	0.274514	0.668689	No	-0.238909	0.49903	No	-0.327548	0.181321	No	-0.613865	8.00339e-06	No	-1.19518	9.85634e-07	Down	-0.388632	0.219273	No	8391.33	7456.88	8397.21	6407.89	9091.89	17348.4	16323.5	13459.2	8854.58	15596.1	7193.5	20736.5
chr1:56494761-56645301:-	ENSG00000162407	PLPP3	protein_coding	-0.0792273	0.99998	No	0.505446	0.634914	No	0.315002	0.940054	No	0.366913	0.862815	No	0.458992	0.558632	No	-0.110773	0.80907	No	-0.990247	0.000549683	No	-1.17497	1.27937e-09	Down	-1.07811	1.00275e-05	Down	-1.15157	0.00070033	Down	1876.91	3164.65	2816.61	2838.88	3142.86	4847.49	2491.61	2275.72	2448.11	2232.98	2104.96	5267.4
chr1:37534449-37554293:-	ENSG00000163877	SNIP1	protein_coding	0.0324532	0.99998	No	0.022715	0.99252	No	0.451606	0.940054	No	0.378477	0.854193	No	0.438178	0.563718	No	0.162095	0.693193	No	-0.148368	0.594464	No	-0.696852	4.59215e-05	No	-0.647493	0.0128522	No	-0.284082	0.427825	No	3443.8	3334.72	5041.94	4467.3	4796.02	9437.75	7487.79	5094.04	5269.57	6769.08	3277.59	8359.89
chr1:53196792-53214197:+	ENSG00000157184	CPT2	protein_coding	0.0850056	0.99998	No	-0.0623376	0.974117	No	0.331285	0.940054	No	-0.276995	0.924	No	0.453237	0.557153	No	0.381432	0.233774	No	-0.549554	0.0381295	No	-0.899034	7.53318e-09	No	-1.05602	2.99738e-06	Down	-1.19858	0.000145551	Down	5338.39	4469.84	6397.69	3752.28	6949.57	15602.3	7789.64	6198.71	5532.7	4832.85	4705.06	11699.3
chr1:42176539-42335877:-	ENSG00000198815	FOXJ3	protein_coding	-0.0466691	0.99998	No	-0.187091	0.914745	No	0.200857	0.94215	No	-0.210674	0.948781	No	0.343487	0.613041	No	0.0431674	0.937232	No	-0.286558	0.262592	No	-0.697266	9.70024e-05	No	-0.673324	0.0161523	No	-0.566667	0.108798	No	8116.2	7455.98	10462.2	7301.75	11605.2	18910.7	14833.5	11145.3	11287	11995.9	8670.35	18304.2
chr1:52408282-52553487:-	ENSG00000134744	TUT4	protein_coding	-0.0220421	0.99998	No	-0.235211	0.887398	No	0.252965	0.940054	No	-0.221099	0.948082	No	0.527366	0.531996	No	0.101754	0.832166	No	-0.138803	0.626371	No	-0.545465	0.00222373	No	-0.75811	0.00680455	No	-0.44117	0.195241	No	11125	9502.96	14550.5	9588.67	17987.4	26933.7	22511.2	16921.2	14466.3	17992.7	11481.9	24946.1
chr1:53226900-53238518:-	ENSG00000162385	MAGOH	protein_coding	-0.280085	0.99998	No	-0.883817	0.136342	No	-0.00837445	0.996887	No	-0.532783	0.65944	No	0.0863862	0.890962	No	-0.157381	0.691871	No	0.269692	0.2845	No	-0.245797	0.164082	No	-1.06252	0.000163608	Down	0.329222	0.33336	No	2149.81	1542.4	3133.31	2040.56	3399.61	10913.1	14930.8	10305.9	5720.04	15652.1	3158.16	12270.2
chr1:48096092-48182428:-	ENSG00000242267	SKINT1L	transcribed_unprocessed_pseudogene	-0.0897579	0.99998	No	0.242706	0.889197	No	0.781883	0.940054	No	0.280528	0.9223	No	0.63735	0.507704	No	-0.0995006	0.892837	No	0.0683654	0.87739	No	0.0714124	0.844661	No	-0.44442	0.316529	No	0.223695	0.65701	No	729.18	1028.1	1826.26	1059.05	1474.12	710.229	815.13	817.853	558.44	924.551	845.591	773.349
chr1:50960745-50974634:+	ENSG00000123080	CDKN2C	protein_coding	-0.0843239	0.99998	No	-0.21327	0.900737	No	0.695424	0.940054	No	0.359676	0.855069	No	0.226589	0.717922	No	0.122148	0.760642	No	-0.709808	0.00137914	No	-0.618029	1.5189e-06	No	-1.53447	9.29442e-11	Down	0.0938158	0.793567	No	5004.52	4754.73	10570.2	7534.28	6846.24	18826	10264.5	11146.7	5780.88	18432.2	5643.21	17197.5
chr1:19338775-19485539:-	ENSG00000077549	CAPZB	protein_coding	-0.049196	0.99998	No	-0.246755	0.876312	No	0.326834	0.940054	No	-0.121047	0.979244	No	0.433088	0.558952	No	0.0109416	0.983613	No	-0.591968	0.0133067	No	-0.974682	5.13002e-17	No	-1.05968	1.54368e-05	Down	-0.707201	0.0312209	No	14106.3	12430.9	20452.9	13738	21827.3	37167.8	23922.3	18619.9	17325.6	21861	15137.4	36865.7
chr1:45016399-45306209:-	ENSG00000162415	ZSWIM5	protein_coding	-0.0261179	0.99998	No	-0.197834	0.907593	No	0.389159	0.940054	No	-0.175083	0.963459	No	0.699642	0.445921	No	0.215915	0.582255	No	-0.510094	0.0517211	No	-1.09021	4.73745e-10	Down	-1.19644	5.66125e-06	Down	-1.04544	0.0023539	Down	2082.34	1841.86	3091	1874.84	3875.07	6705.84	3909.86	2624.82	2428.2	2612.94	2157.83	5697.95
chr1:58415384-58546802:-	ENSG00000162600	OMA1	protein_coding	0.0579976	0.99998	No	-0.208664	0.907593	No	-0.158374	0.945468	No	-0.759809	0.337606	No	0.139638	0.822161	No	-0.434304	0.194261	No	-0.439961	0.145118	No	-0.368417	0.113991	No	-1.37165	2.09791e-06	Down	-0.639191	0.100744	No	2869.35	2220.99	2270.08	1412.31	2968.25	4642.76	4645.98	4959.74	2414.98	3985.37	2634.89	6475.8
chr1:66999350-67054148:-	ENSG00000116704	SLC35D1	protein_coding	-0.00455034	0.99998	No	0.208887	0.907451	No	0.433539	0.940054	No	0.0217575	0.996687	No	0.321929	0.630764	No	0.0808548	0.867661	No	-0.0517909	0.863525	No	-0.676449	0.000131366	No	-1.10968	2.78548e-05	Down	-0.174361	0.627337	No	4586.29	5460.57	6952.9	4693.68	6081.22	12603.1	11407.1	7326.82	5364.72	10424.5	4615.42	11861.2
chr1:53242364-53328469:-	ENSG00000157193	LRP8	protein_coding	0.0801995	0.99998	No	0.167597	0.922962	No	0.135217	0.951819	No	-0.321708	0.902691	No	0.579163	0.520325	No	-0.481884	0.0519932	No	-0.80002	0.00077364	No	-1.26885	4.29142e-17	Down	-1.14256	2.80356e-06	Down	-1.24811	0.000438763	Down	5163.25	5237.12	5193.05	3521.78	7502.98	8150.29	6475.33	4750.53	5163.34	4556.43	4577.72	11633.9
chr1:54053584-54112519:+	ENSG00000116205	TCEANC2	protein_coding	0.119451	0.99998	No	0.0764731	0.965291	No	0.309549	0.940054	No	-0.335204	0.884105	No	0.483401	0.546009	No	0.268979	0.421171	No	-0.167078	0.518461	No	-0.339209	0.0179991	No	-0.905595	9.28736e-05	No	-0.315434	0.315519	No	8619.95	7665.1	9660.07	5498.52	10896.8	16139.9	11677.4	10395.3	6945.73	10483.1	7211.3	13203.8
chr1:52032103-52033810:-	ENSG00000198841	KTI12	protein_coding	0.000961371	0.99998	No	-0.0496204	0.977172	No	0.495864	0.940054	No	-0.0833346	0.987076	No	0.420536	0.567639	No	-0.330179	0.296847	No	-0.720532	0.00880905	No	-1.65391	3.03262e-19	Down	-1.64608	1.57073e-11	Down	-1.075	0.00298695	Down	1784.52	1707.66	2793.24	1662.22	2545.43	4541.26	3394.84	1786.36	1792.75	2588.48	1779.42	5811.22
chr1:53946085-53968168:+	ENSG00000116212	LRRC42	protein_coding	-0.154149	0.99998	No	-0.0706734	0.968522	No	0.443023	0.940054	No	0.0115286	0.998097	No	0.462677	0.551837	No	-0.165147	0.700507	No	-0.749719	0.00357724	No	-1.0165	6.4243e-09	Down	-1.00755	5.90406e-05	Down	-1.03641	0.00334819	Down	2173.18	2548.1	4061.62	2722.27	4007.84	7397.06	4809.56	4065.84	4088.75	3853.24	2700.53	8377.01
chr1:62236165-62319434:-	ENSG00000132854	KANK4	protein_coding	0.281268	0.99998	No	0.225022	0.922234	No	0.214057	0.942279	No	0.0150769	0.998097	No	0.296992	0.704153	No	0.18189	0.830856	No	-0.234268	0.685581	No	-0.797952	0.130064	No	-0.417706	0.468009	No	-0.0403719	0.958122	No	251.671	175.871	181.822	144.451	197.942	295.932	189.71	111.337	173.085	232.535	143.878	240.958
chr1:77979175-78017964:+	ENSG00000162616	DNAJB4	protein_coding	-0.0765417	0.99998	No	-0.599195	0.52006	No	0.214918	0.941088	No	-0.333538	0.902691	No	0.237186	0.714078	No	0.292152	0.49504	No	-0.486829	0.133354	No	0.0620723	0.806148	No	-1.26171	7.8173e-05	Down	-0.083736	0.852649	No	1948.58	1328.98	2654.21	1649.41	2673.01	4606.93	2530.2	3836.18	1471.58	3442.11	2177.14	3668.74
chr1:62436297-62451804:+	ENSG00000162607	USP1	protein_coding	-0.0196863	0.99998	No	-0.044088	0.981289	No	0.279588	0.940054	No	-0.262748	0.934378	No	0.379165	0.598781	No	0.0310587	0.958642	No	-0.392925	0.142095	No	-0.557337	0.0059018	No	-0.867919	0.00148369	No	-0.390064	0.262398	No	18648.6	18524.4	24818.7	15473.4	26659.4	51212.3	37420.9	33541.4	26817.7	37432.4	19204	50013.2
chr1:77282019-77559966:+	ENSG00000154027	AK5	protein_coding	0.147991	0.99998	No	0.871486	0.248458	No	0.607416	0.940054	No	0.264662	0.944151	No	-0.318696	0.68295	No	0.485422	0.33894	No	0.323733	0.423099	No	-0.51011	0.179637	No	-0.132238	0.740433	No	-0.372301	0.488886	No	279.994	462.8	408.503	276.65	155.258	1091.38	922.793	475.36	649.568	520.689	221.064	709.34
chr1:48295373-48472208:-	ENSG00000132122	SPATA6	protein_coding	-0.207422	0.99998	No	0.0794798	0.974117	No	0.148325	0.95007	No	-0.229157	0.956792	No	0.184767	0.806467	No	0.0287306	0.965259	No	-0.866051	0.00915631	No	-0.464036	0.0704912	No	-0.388747	0.257533	No	-0.981607	0.0236729	No	483.947	721.368	779.097	544.854	819.405	1731.03	863.472	1206.9	1283.5	784.385	670.498	1692.33
chr1:65248219-65415871:+	ENSG00000116675	DNAJC6	protein_coding	-0.0128052	0.99998	No	-0.121283	0.943848	No	0.569221	0.940054	No	-0.420474	0.804735	No	-0.396879	0.584571	No	0.983418	8.84494e-06	No	0.0665105	0.811433	No	-0.683923	0.000130979	No	-0.818481	0.00308632	No	-0.160501	0.649939	No	5129.99	4733.52	8855.07	3700.58	3706.08	20675.7	10437	6113.27	5535.21	8837.65	5223.26	9950.08
chr1:65147549-65232145:+	ENSG00000162433	AK4	protein_coding	0.00444147	0.99998	No	0.377849	0.765944	No	0.321815	0.940054	No	-0.563761	0.590014	No	0.169317	0.78205	No	0.254461	0.454309	No	-0.139246	0.617016	No	-1.07715	4.05842e-09	Down	-0.966499	4.41666e-05	No	-0.525235	0.111361	No	9598.07	12898.4	12846.3	6047.98	11016.1	22423.8	16733.2	8610.15	9332.51	12588.8	9534.87	18549
chr1:65420587-65436007:+	ENSG00000213625	LEPROT	protein_coding	-0.00224052	0.99998	No	-0.020974	0.993126	No	0.22318	0.940433	No	-0.375441	0.854193	No	0.421759	0.566606	No	0.358063	0.271732	No	-0.431098	0.130438	No	-0.60377	0.00180778	No	-0.557187	0.0356996	No	-0.579606	0.104007	No	4365.25	4300.1	5382.16	3219.24	6273.49	10000.7	5532.56	4961.62	5131.6	4953.03	4377.59	7635.09
chr1:64470129-64693058:+	ENSG00000158966	CACHD1	protein_coding	-0.0970405	0.99998	No	0.224106	0.889197	No	0.292913	0.940054	No	-0.0656963	0.991909	No	0.389483	0.580174	No	-0.25788	0.457118	No	-0.495874	0.0632107	No	-0.931224	2.13673e-11	No	-0.92112	0.000390054	No	-0.790879	0.0268314	No	8031.21	11000.5	12035.7	8731.57	12789.1	17387.4	14614.1	10944	10916.6	11659.9	9208.82	21083.8
chr1:62641122-62641667:-	ENSG00000213703		processed_pseudogene	0.312064	0.99998	No	0.237834	0.921178	No	0.788348	0.940054	No	0.691686	0.702349	No	0.810456	0.474445	No	-0.17226	0.848015	No	-0.660681	0.247509	No	-1.19325	0.0355897	Down	-0.819432	0.201837	No	-0.738845	0.290779	No	58.8376	28.868	71.4242	53.6261	87.6237	127.96	64.6392	36.1755	79.7845	58.413	17.9631	164.382
chr1:63523372-63572693:+	ENSG00000203965	EFCAB7	protein_coding	0.0187205	0.99998	No	-0.300427	0.855485	No	0.268071	0.940054	No	-0.241132	0.943683	No	0.418095	0.57956	No	0.172013	0.741869	No	-0.258894	0.461019	No	0.231231	0.317274	No	-0.633385	0.0462566	No	0.0874847	0.850451	No	1445.2	1092.75	1799.97	1146.25	2021.43	3142.63	2242.13	3240.41	1740.81	2938.4	1403.47	2747.47
chr1:84925583-84997113:-	ENSG00000153898	MCOLN2	protein_coding	0.195602	0.99998	No	0.351166	0.814944	No	0.577427	0.940054	No	0.0351061	0.996659	No	0.652843	0.497357	No	-0.0291214	0.962033	No	0.0542719	0.861779	No	-1.13696	3.30296e-07	Down	-0.833645	0.00161149	No	-0.206448	0.615265	No	1439.75	1410.83	1836.04	1091.57	1877.88	3025.4	3216.36	1355.94	1708.21	2646.34	1063.29	3093.25
chr1:76867480-77067546:+	ENSG00000117069	ST6GALNAC5	protein_coding	-0.424906	0.99998	No	-0.504405	0.769298	No	-0.0556371	0.978399	No	-0.539247	0.814845	No	-1.01284	0.388453	No	0.20657	0.772413	No	-0.234475	0.630957	No	-0.754502	0.0811709	No	-1.23936	0.00905469	Down	-0.743353	0.206593	No	81.6131	106.108	167.551	100.904	44.2627	618.679	415.652	275.228	199.358	261.462	178.981	513.906
chr1:62784132-62865516:+	ENSG00000125703	ATG4C	protein_coding	0.0401631	0.99998	No	-0.109786	0.949488	No	-0.145009	0.949467	No	-1.02457	0.102531	No	0.0807416	0.896281	No	0.00998377	0.988333	No	-0.401753	0.204589	No	-0.0853058	0.755818	No	-0.807502	0.0112675	No	-0.18891	0.646079	No	2950.8	2540.52	2429.65	1193.46	2974.75	4611.63	3370.13	4298.68	2550.83	3964.48	2778.99	4576.43
chr1:84085741-84086233:+	ENSG00000213540	TXN2P1	processed_pseudogene	0.195498	0.99998	No	0.139143	0.955201	No	0.620313	0.940054	No	-0.140447	0.984488	No	0.742885	0.518696	No	-0.335231	0.635844	No	-0.450966	0.384877	No	-1.18623	0.0128032	Down	-1.89266	0.000380723	Down	-0.180647	0.779477	No	137.135	100.415	179.369	73.0905	216.147	300.654	275.965	146.911	92.2487	361.31	87.6362	427.723
chr1:75641178-75724049:-	ENSG00000230863		transcribed_processed_pseudogene	-0.28901	0.99998	No	-0.494381	0.805821	No	0.36574	0.940054	No	-0.752762	0.634913	No	0.0327484	0.968296	No	0.957418	0.0660335	No	0.152566		No	0.176172	0.772972	No	-0.055388	0.944196	No	0.0100485		No	21.3646	23.2087	86.7314	13.3074	55.272	239.44	76.2306	73.0028	55.8217	58.413	53.3565	57.2693
chr1:37809574-37859592:-	ENSG00000188786	MTF1	protein_coding	0.0975407	0.99998	No	-0.235092	0.888919	No	0.212672	0.941534	No	-0.257493	0.931816	No	0.51167	0.53491	No	-0.218178	0.570739	No	-0.523129	0.0447625	No	-0.937122	1.59175e-09	No	-1.06565	2.27726e-05	Down	-0.607693	0.0795516	No	5605.22	3993.7	5905.42	3921.31	7459.41	9092.23	7278.87	5522.96	5014.15	6816.66	4830.66	10711
chr1:83865024-83999150:-	ENSG00000137941	TTLL7	protein_coding	0.00211658	0.99998	No	-0.168215	0.926024	No	0.28163	0.940054	No	-0.172289	0.970703	No	0.636629	0.498609	No	0.428296	0.204129	No	-0.569507	0.0528398	No	-0.436646	0.0353323	No	-0.510339	0.0846264	No	-0.4654	0.197201	No	2990.7	2590.75	3870.89	2579.44	5159.76	7067.72	3319.71	3719.72	3532.38	3595.91	2979.23	5092.51
chr1:43650149-43705518:+	ENSG00000066135	KDM4A	protein_coding	0.0370742	0.99998	No	-0.13582	0.935682	No	0.36725	0.940054	No	-0.0339494	0.996659	No	0.628065	0.49577	No	-0.160014	0.681065	No	-0.528481	0.0279536	No	-0.743859	1.42832e-09	No	-1.33566	2.38735e-09	Down	-0.48121	0.133507	No	11731.6	9953.39	15680	10802.4	18966.6	26998.8	20666.7	18041.9	11792.9	21348.6	11104.8	30403.7
chr1:31500085-31509648:+	ENSG00000260386	LDC1P	transcribed_unitary_pseudogene	-0.000584977	0.99998	No	0.379471	0.821278	No	2.0662	0.0218668	Up	1.85433	0.010298	Up	0.0376383		No	0.898107	0.0705957	No	1.13614		No	-0.213522	0.558163	No	1.17109	0.117631	No	1.41232		No	4.02064	16.3034	165.064	100.006	5.39195	143.045	152.504	0	79.7845	189.423	3.57324	16.2402
chr1:85649417-85708433:-	ENSG00000117174	ZNHIT6	protein_coding	-0.0713231	0.99998	No	-0.300261	0.844642	No	0.176203	0.943101	No	-0.217206	0.948781	No	0.216571	0.731535	No	-0.048366	0.925326	No	0.179134	0.479863	No	-0.0390759	0.84648	No	-0.923085	0.000331937	No	0.207024	0.530996	No	6145.97	5348.23	8058.04	5698.73	8220.36	19635.6	23191	19799.1	10528.3	23701.9	6818.87	20361.7
chr1:54641754-54710266:+	ENSG00000184313	MROH7	protein_coding	0.2599	0.99998	No	0.526917	0.70022	No	0.832146	0.940054	No	0.354865	0.903504	No	0.684513	0.510781	No	0.75204	0.120755	No	0.529862	0.268632	No	-1.61464	0.00136679	Down	0.376795	0.453566	No	0.377044	0.527994	No	591.277	521.609	784.514	446.172	631.12	721.526	561.603	73.1551	479.931	491.761	331.34	352.891
chr1:87328880-87348923:+	ENSG00000143013	LMO4	protein_coding	-0.0669102	0.99998	No	0.229338	0.88553	No	0.0730587	0.96861	No	-0.187969	0.958723	No	0.266122	0.669776	No	-0.281772	0.438703	No	-0.463962	0.0875359	No	-0.90491	1.63465e-06	No	-0.811241	0.00181314	No	-1.00498	0.00681512	Down	4001.61	5273.26	4704.1	3782.29	5502.65	6809.35	5971.7	4411.21	4723.37	3942.81	4401.22	8427.16
chr1:52404602-52420836:+	ENSG00000134748	PRPF38A	protein_coding	0.0392337	0.99998	No	-0.200874	0.907593	No	0.157051	0.945468	No	-0.1393	0.976888	No	0.298603	0.643136	No	0.286071	0.415659	No	-0.033702	0.905509	No	-0.549608	0.000356471	No	-0.726083	0.00287485	No	-0.159993	0.639827	No	12082.4	9714.55	13205.1	10198	14705.5	35380.4	27819.1	19341	17007.5	25355.9	11411.9	28523.3
chr1:77088989-77219430:-	ENSG00000142892	PIGK	protein_coding	0.0549373	0.99998	No	0.138169	0.93751	No	0.221068	0.940433	No	-0.0650123	0.992112	No	0.181806	0.771419	No	0.362434	0.281041	No	-0.260712	0.367086	No	-0.318741	0.12303	No	-0.679405	0.0135832	No	-0.324864	0.372614	No	7779.3	8040.84	8808.72	6811.91	8412.72	19709.8	12328.6	11916.7	9200.84	11752.2	7190.57	14978.2
chr1:76074746-76634603:+	ENSG00000184005	ST6GALNAC3	protein_coding	0.168127	0.99998	No	0.462472	0.722751	No	0.204191	0.94215	No	-0.16135	0.97597	No	0.63865	0.510233	No	0.360403	0.416772	No	-0.30108	0.4027	No	-0.874871	0.00278893	No	-0.618585	0.0526229	No	-0.30685	0.487864	No	1122.93	1285.76	1063.76	766.315	1542.43	2453.69	1449.41	957.434	1176.75	1448.59	879.3	1839.45
chr1:55066359-55215364:-	ENSG00000162402	USP24	protein_coding	-0.0566115	0.99998	No	0.250003	0.876312	No	0.389479	0.940054	No	-0.0204565	0.996687	No	0.482959	0.544809	No	-0.0859875	0.854937	No	-0.445344	0.0767846	No	-0.629498	4.25261e-05	No	-1.10436	1.11954e-05	Down	-0.383893	0.25065	No	21443.4	28442	33431.5	22899.2	35088.9	58741.3	45200.7	40148.1	28471.7	47180.5	23284.4	62643.4
chr1:62454298-62688386:-	ENSG00000116641	DOCK7	protein_coding	0.0444438	0.99998	No	0.0678888	0.970023	No	0.442698	0.940054	No	-0.310569	0.907408	No	0.523032	0.531996	No	0.114254	0.816814	No	-0.404428	0.142311	No	-0.833533	8.60402e-08	No	-0.94062	0.000226377	No	-0.45961	0.162454	No	12433.4	12310.1	17555.8	9068.93	18158.7	29309.1	19910.5	14902.9	13727.9	19150.4	11662.3	26874.2
chr1:71395943-72282539:-	ENSG00000172260	NEGR1	protein_coding	-0.267936	0.99998	No	-0.0827829	0.964199	No	0.07288	0.969335	No	-0.322738	0.910751	No	0.156202	0.803546	No	0.312331	0.486504	No	0.0996149	0.786321	No	-0.766753	0.00461762	No	-0.318286	0.40587	No	-0.59215	0.134442	No	3049.71	4215.39	4835.04	3451.5	5168.57	6993.55	5887.56	3102.36	4321.71	3477.96	4514.47	5462.42
chr1:46394317-46413848:+	ENSG00000117480	FAAH	protein_coding	0.280326	0.99998	No	0.205397	0.922962	No	0.833388	0.940054	No	0.580408	0.706085	No	0.827693	0.453873	No	0.246976	0.722995	No	0.0766683	0.877794	No	-0.75741	0.0612455	No	-0.776151	0.0734804	No	-0.277733	0.637666	No	381.727	280.73	526.198	391.746	524.408	698.946	591.454	299.654	310.277	436.142	235.125	555.265
chr1:88935773-88992953:-	ENSG00000137944	KYAT3	protein_coding	0.029627	0.99998	No	0.106712	0.950295	No	0.20312	0.941534	No	-0.485004	0.726881	No	0.545896	0.531996	No	0.30761	0.450884	No	-0.26324	0.421932	No	-0.371155	0.137529	No	-0.594092	0.0608244	No	0.0113496	0.979544	No	3289.14	3428.66	3793.92	2114.23	5027.88	6679.7	4304.55	4014.29	3427.06	5308.75	3148.34	5265.38
chr1:93866284-93879918:-	ENSG00000067334	DNTTIP2	protein_coding	0.0837918	0.99998	No	0.166701	0.922653	No	0.309358	0.940054	No	0.00741879	0.99843	No	0.42482	0.561789	No	0.116981	0.809471	No	-0.109134	0.701937	No	-0.670924	0.000290613	No	-0.733473	0.00624333	No	-0.216366	0.521186	No	13963.1	14077.2	16380.3	12395.6	17660.1	34217.1	28888.4	19406.4	18513.3	26704.8	12323.9	31316.4
chr1:43525187-43623666:+	ENSG00000142949	PTPRF	protein_coding	-0.131558	0.99998	No	0.162	0.922653	No	0.264332	0.940054	No	-0.0801456	0.987076	No	0.448479	0.552409	No	-0.625567	0.00414487	No	-0.54912	0.0144831	No	-1.09953	5.41501e-15	Down	-1.41917	5.40282e-11	Down	-0.903099	0.00362033	No	25986	35667.2	40067.3	29417.3	45873.2	52083.4	55381.7	38015.4	30182	42472.5	31360.8	82482.1
chr1:54849627-54887195:-	ENSG00000116133	DHCR24	protein_coding	-0.177436	0.99998	No	-0.0287943	0.987899	No	0.310017	0.940054	No	-0.148471	0.974077	No	0.326496	0.621539	No	-0.106146	0.806683	No	-1.0349	1.64109e-06	Down	-1.02961	8.71625e-20	Down	-1.48012	1.1328e-11	Down	-0.884465	0.00635547	No	31850.8	39947.1	54286	36311.9	53796	109175	55643.2	57429.4	41379.7	61449.6	40873	118125
chr1:90892992-90893612:-	ENSG00000232882	PHKA1P1	processed_pseudogene	-0.131229	0.99998	No	-0.601196	0.502992	No	0.442463	0.940054	No	-0.201012	0.955504	No	0.817874	0.376056	No	-0.11068	0.869081	No	0.100296	0.792193	No	-0.880576	0.00431707	No	-1.49466	2.52955e-05	Down	-0.0990811	0.851989	No	590.025	445.216	1101.78	617.712	1462.89	1497.18	1771.98	845.141	546.441	1515.39	729.532	1636.49
chr1:85729233-86156943:-	ENSG00000171502	COL24A1	protein_coding	0.0984902	0.99998	No	0.263307	0.891283	No	0.728148	0.940054	No	0.635678	0.55205	No	0.813595	0.423871	No	0.400079	0.362772	No	0.313221	0.378767	No	-0.703681	0.0254667	No	-0.648082	0.0714356	No	0.0266118	0.958839	No	597.257	638.832	1023.45	863.489	1061.38	1781.87	1642.08	759.171	806.93	1316.46	510.262	1290.95
chr1:54998933-55017172:+	ENSG00000162399	BSND	protein_coding	0.234279	0.99998	No	0.0156067	0.994573	No	0.119371	0.957601	No	0.0853988	0.990071	No	0.312991	0.672821	No	0.343789	0.615796	No	-0.375695	0.491542	No	-1.49562	0.00563171	Down	-0.853598	0.106081	No	-0.509765	0.443078	No	336.185	225.556	254.27	240.755	302.644	415.093	198.956	56.9799	146.605	174.68	224.143	294.434
chr1:94820342-94895246:+	ENSG00000143036	SLC44A3	protein_coding	0.0610268	0.99998	No	0.620757	0.568954	No	0.790832	0.940054	No	-0.12526	0.981454	No	0.189382	0.788782	No	0.994419	0.00438232	No	-0.600966	0.177135	No	-0.478031	0.201469	No	-0.546311	0.191083	No	0.0590144	0.922904	No	392.564	603.566	764.236	316.24	423.972	1518.29	395.927	458.416	445.659	698.721	355.53	663.195
chr1:77847110-77848802:+	ENSG00000235613	NSRP1P1	processed_pseudogene	0.217821	0.99998	No	0.16808	0.940032	No	0.673315	0.940054	No	0.369023	0.914857	No	1.12769	0.26037	No	0.272905	0.658173	No	0.300673	0.483338	No	0.0283383	0.94967	No	-0.715512	0.105907	No	-0.0181961	0.976499	No	182.739	147.405	257.219	177.082	392.522	988.653	996.179	797.809	456.451	768.525	126.05	782.068
chr1:88684222-88836255:+	ENSG00000065243	PKN2	protein_coding	-0.104135	0.99998	No	-0.146281	0.932024	No	0.274505	0.940054	No	-0.0663699	0.992112	No	0.289411	0.654555	No	0.15841	0.726489	No	-0.351	0.22005	No	-0.467273	0.0199997	No	-0.855273	0.00189576	No	-0.528665	0.125093	No	12492.2	12903.3	18729.8	13751.3	18614.3	31798.4	21710.5	20177.7	15257	19041	14526.2	28198.2
chr1:89407679-89426243:+	ENSG00000225492	GBP1P1	transcribed_unprocessed_pseudogene	-0.0809698	0.99998	No	-0.433464	0.839802	No	0.382738	0.940054	No	-0.163432	0.979875	No	0.721537	0.519932	No	0.31148	0.684042	No	-0.0804148	0.895797	No	-0.583432	0.273881	No	-0.73576	0.214921	No	-0.182833	0.802085	No	90.7389	62.1164	159.634	87.3914	231.872	280.435	178.783	110.084	105.902	159.937	104.61	194.813
chr1:94418389-94518666:+	ENSG00000117528	ABCD3	protein_coding	0.0895045	0.99998	No	0.0401016	0.98341	No	0.510238	0.940054	No	0.0407255	0.995214	No	0.546731	0.531996	No	0.237061	0.571321	No	-0.448992	0.111485	No	-0.617649	0.00341609	No	-0.95059	0.000649356	No	-0.367308	0.306441	No	8234.41	7435.87	11518.7	7441.66	11503.4	22251.1	13285.1	11904.9	9373.88	14113.3	7203.14	18562
chr1:94974405-95072951:-	ENSG00000172339	ALG14	protein_coding	0.186182	0.99998	No	0.0712706	0.97005	No	0.34859	0.940054	No	-0.189036	0.962917	No	0.61881	0.510339	No	-0.0574424	0.908704	No	-0.340906	0.219772	No	-0.817302	6.42791e-07	No	-0.827228	0.000733283	No	-0.692345	0.0340769	No	4231.63	3364.05	4418.54	2719.79	5428.27	6880.66	5570.54	4026.81	3991.31	4307.69	3177.25	7180.32
chr1:77562416-77683419:-	ENSG00000036549	ZZZ3	protein_coding	-0.0386248	0.99998	No	-0.168354	0.922962	No	0.236477	0.940054	No	-0.185686	0.963052	No	0.327931	0.626216	No	0.17245	0.687207	No	-0.302342	0.283015	No	-0.610079	0.00131798	No	-0.829918	0.00255509	No	-0.478308	0.161336	No	12320.8	11368	16208.6	11203.4	17259.9	32276.6	22639	18329.8	15616.4	19878.6	13030.9	28338.1
chr1:53851719-53889798:-	ENSG00000058799	YIPF1	protein_coding	0.0492203	0.99998	No	-0.315504	0.828824	No	0.330397	0.940054	No	-0.0256046	0.996659	No	0.278806	0.659329	No	0.2453	0.590349	No	-0.518316	0.0856431	No	-0.709225	0.000867557	No	-0.818125	0.00430094	No	-0.643977	0.132421	No	1942.63	1405.17	2443.87	1770.09	2287.48	4216.98	2351.86	2089.47	1940.15	2114.26	1809.13	3483.45
chr1:99970011-100083321:+	ENSG00000283761		protein_coding	0.0762214	0.99998	No	0.35566	0.837417	No	0.376044	0.940054	No	0.222954	0.950793	No	0.827761	0.416289	No	0.730501	0.0191942	No	0.0389527	0.94784	No	-0.79236	0.00409531	No	-1.06702	0.00257698	Down	-0.349306	0.455814	No	746.736	889.495	950.516	790.257	1387.63	2650.78	1553.87	831.038	690.736	1133.96	658.198	1497.71
chr1:50417550-50423443:-	ENSG00000142700	DMRTA2	protein_coding	-0.160574	0.99998	No	-0.0992396	0.959043	No	0.776589	0.940054	No	0.359966	0.880367	No	0.285041	0.678575	No	0.500648	0.10173	No	-0.492889	0.0967307	No	-1.49556	9.5621e-10	Down	-1.29052	5.78497e-06	Down	-0.639237	0.103472	No	582.823	680.973	1544.75	997.156	957.135	4322.02	2038.17	991.51	1172.93	1816.61	743.112	2951.25
chr1:41506365-42035925:-	ENSG00000127124	HIVEP3	protein_coding	-0.119552	0.99998	No	-0.155691	0.929164	No	0.483862	0.940054	No	-0.0952205	0.986354	No	0.46571	0.553505	No	0.0631426	0.911347	No	-0.225544	0.445904	No	-0.893901	4.35143e-05	No	-1.10446	0.0001499	Down	-0.671248	0.0566023	No	1212.77	1267.37	2285.95	1332.1	2160.53	3861.58	3106.32	1930.36	1666.68	2227.39	1442.65	3676.26
chr1:61681046-61725423:-	ENSG00000162604	TM2D1	protein_coding	0.134268	0.99998	No	0.0856481	0.96242	No	0.322627	0.940054	No	-0.0714543	0.990649	No	0.439645	0.562137	No	0.203963	0.667722	No	-0.206867	0.535557	No	-0.622647	0.0090803	No	-0.705557	0.0172361	No	-0.201599	0.627728	No	3792.79	3299.11	4168.37	2901.7	4501.46	8749.36	6374.94	4750.81	4492.84	6409.44	3079.43	7471.89
chr1:52927276-53051698:+	ENSG00000116171	SCP2	protein_coding	-0.0645208	0.99998	No	-0.0580479	0.974762	No	0.500614	0.940054	No	-0.0905616	0.987073	No	0.607574	0.514616	No	0.229806	0.518718	No	-0.33325	0.201838	No	-0.660619	3.33625e-05	No	-0.811898	0.00208061	No	-0.194224	0.588673	No	4518.35	4740.46	7926.11	4616.21	8426.39	14873.5	9801.76	7846.99	7014.76	10850.9	4974.43	12530.2
chr1:93561741-93847150:-	ENSG00000137936	BCAR3	protein_coding	0.0934013	0.99998	No	0.39089	0.768963	No	0.629225	0.940054	No	-0.0849738	0.987076	No	0.845869	0.375764	No	0.36523	0.368513	No	-0.384017	0.245687	No	-1.17028	6.07559e-06	Down	-0.435765	0.143256	No	-0.812525	0.0426214	No	1217.43	1445.43	1884.17	980.009	2199.63	2912.38	1623.7	925.287	1602.81	1171.83	1054.64	2186.66
chr1:90711539-90717302:-	ENSG00000143032	BARHL2	protein_coding	-0.272346	0.99998	No	-0.266866	0.876997	No	-0.255916	0.940054	No	-0.194007	0.967361	No	-0.35207	0.625699	No	-0.0486885	0.944256	No	-0.0221082	0.952841	No	-0.580205	0.024109	No	-0.247137	0.448919	No	0.0509732	0.916014	No	514.71	612.764	601.148	649.511	555.407	1570.28	1601.71	1066.08	1373.84	1699.22	767.087	1632.41
chr1:44213455-44220681:+	ENSG00000178028	DMAP1	protein_coding	0.0555299	0.99998	No	-0.286218	0.848414	No	0.218504	0.940876	No	0.0075572	0.99843	No	0.401354	0.576002	No	-0.188645	0.617075	No	-0.620062	0.00672918	No	-0.841029	3.7855e-11	No	-1.1584	8.26775e-08	Down	-0.749972	0.0137693	No	5937.95	4353.76	6709.29	5503.28	7692.6	13007.5	9530.37	8292.5	6593.27	8643.2	5473.66	14966.8
chr1:109984765-110023742:+	ENSG00000168710	AHCYL1	protein_coding	-0.0168926	0.99998	No	-0.0710523	0.96847	No	0.344217	0.940054	No	-0.0210049	0.996687	No	0.407983	0.571644	No	0.00168834	0.998054	No	-0.351446	0.162304	No	-0.76476	3.68287e-10	No	-1.11941	2.73483e-06	Down	-0.417821	0.193002	No	13411.4	12972.3	18805	13504.3	19424.5	30631.6	23647.2	17888.3	13796.4	22506.8	13738.1	30590.7
chr1:94896949-94927223:-	ENSG00000117519	CNN3	protein_coding	-0.240924	0.99998	No	-0.413157	0.727739	No	0.0778055	0.967603	No	-0.598618	0.539727	No	0.145719	0.808829	No	0.238592	0.531699	No	-0.791734	0.00162278	No	-0.712661	3.87657e-06	No	-1.2352	5.92685e-06	Down	-0.756207	0.0268426	No	9360.69	9486.79	14157.4	8125.07	14927.7	30786.3	14341.5	15537.3	10600.7	14655.8	13194.2	25715.3
chr1:104072983-104226678:+	ENSG00000215869		transcribed_processed_pseudogene	0.0441777	0.99998	No	-0.0236554	0.993665	No	0.436209	0.940054	No	-0.310891	0.948082	No	0.609589	0.547676	No	-0.183304	0.809924	No	0.340697		No	-0.151683	0.801069	No	-0.272228	0.724308	No	-0.064876		No	54.3762	45.0373	84.259	29.8437	110.319	39.8277	112.368	51.1993	48.0466	57.8543	47.4588	65.6874
chr1:107571161-107965180:-	ENSG00000134215	VAV3	protein_coding	-0.223753	0.99998	No	-0.328824	0.841144	No	-0.0505869	0.978312	No	-0.0115851	0.998097	No	0.504888	0.548792	No	0.0689464	0.913888	No	-1.31331	9.52221e-05	Down	-0.9114	0.000648642	No	-1.40614	8.29478e-05	Down	-1.28181	0.00184863	Down	856.759	913.54	1150	1191.94	1887.53	2608.46	872.595	1260.2	883.457	912.602	1206.51	2470.47
chr1:95117355-95197607:+	ENSG00000152078	TLCD4	protein_coding	0.0911936	0.99998	No	0.0172525	0.993665	No	0.597401	0.940054	No	-0.261102	0.937195	No	0.530076	0.534976	No	0.369237	0.280346	No	-0.718982	0.0136132	No	-0.813214	7.29752e-05	No	-0.828666	0.00680278	No	-0.626004	0.113623	No	1807.48	1590.24	2735.67	1262.89	2488.31	5119.97	2246.75	2156.25	2129.32	2400.74	1571.56	3865.82
chr1:38043829-38046793:-	ENSG00000185668	POU3F1	protein_coding	0.121314	0.99998	No	0.061732	0.977948	No	0.71614	0.940054	No	0.46011	0.82218	No	0.216907	0.765083	No	-0.320953	0.573076	No	-0.263711	0.530548	No	-1.38236	0.000336486	Down	-0.433656	0.233231	No	-0.650948	0.209137	No	259.485	223.267	425.707	317.297	263.547	642.117	681.189	280.56	617.019	493.996	213.53	849.365
chr1:89821014-89936611:+	ENSG00000171492	LRRC8D	protein_coding	0.0892591	0.99998	No	0.115739	0.950194	No	0.276863	0.940054	No	0.0403982	0.99658	No	0.278987	0.684799	No	0.32915	0.377514	No	-0.0136034	0.968306	No	-0.518972	0.0248044	No	-0.890396	0.00180779	No	-0.339438	0.371956	No	2049.97	1967.48	2322.76	1849.51	2299.14	5664.55	4349.41	3022.68	2326.35	3410.95	1790.54	4403.58
chr1:101236865-101243713:+	ENSG00000170989	S1PR1	protein_coding	0.0225979	0.99998	No	0.663428	0.419526	No	0.26499	0.940054	No	-0.268077	0.936939	No	0.0949384	0.888137	No	-0.16021	0.816985	No	-0.624054	0.130027	No	-0.760671	0.0512286	No	-1.77189	1.73064e-05	Down	-0.618761	0.226949	No	568.85	939.681	701.638	437.037	596.758	760.496	521.164	477.199	232.889	522.923	549.295	872.039
chr1:109113679-109206781:+	ENSG00000116299	ELAPOR1	protein_coding	0.457873	0.99998	No	0.804069	0.228561	No	1.21011	0.428084	No	1.10373	0.0422728	Up	1.04331	0.192263	No	0.555169	0.136239	No	0.0576242	0.877794	No	-0.649283	0.0154763	No	-0.087965	0.779515	No	0.116855	0.803714	No	1785.3	1653.8	2735.37	2085.99	2111.76	3147.55	2106.28	1252.13	1899.61	2211.87	861.316	2016.06
chr1:94148988-94275068:-	ENSG00000137962	ARHGAP29	protein_coding	0.048743	0.99998	No	0.176995	0.921898	No	0.238399	0.940054	No	0.0825529	0.987628	No	0.169364	0.789333	No	0.15579	0.732393	No	-0.52893	0.0541483	No	-0.532007	0.0148389	No	-0.847447	0.00258416	No	-0.36046	0.35451	No	3137.69	3366.18	3643.84	3122.34	3381.2	7438.72	4461.02	4501.21	3600.23	5034.01	2919.84	6609.83
chr1:63593411-63660245:+	ENSG00000079739	PGM1	protein_coding	0.016833	0.99998	No	-0.152565	0.927636	No	0.571438	0.940054	No	-0.242456	0.936939	No	0.575728	0.519763	No	0.314706	0.315144	No	-0.463066	0.0700203	No	-0.850043	6.41291e-12	No	-1.40022	1.90082e-10	Down	-0.526987	0.100554	No	10098	8716.63	16629.3	8111.77	16038.8	31110.9	17503.9	13550.3	9122.55	16699.6	9849.02	24601.3
chr1:18107798-18378483:+	ENSG00000117154	IGSF21	protein_coding	0.371984	0.99998	No	0.524264	0.773223	No	0.403047	0.940054	No	-1.22745	0.191099	No	-0.999551		No	3.3367	3.7271e-19	Up	0.507853		No	-0.293877	0.520507	No	0.770457	0.310197	No	0.0407021		No	134.023	113.487	104.926	6.39396	0	1510.09	78.0493	7.13519	67.5101	28.3684	64.1042	25.1196
chr1:52684449-52698347:-	ENSG00000162377	COA7	protein_coding	-0.0284265	0.99998	No	-0.10312	0.950403	No	0.383273	0.940054	No	-0.00839297	0.998188	No	0.475769	0.547475	No	-0.288834	0.362652	No	-0.255961	0.340263	No	-0.997046	1.36961e-10	No	-1.03828	3.35248e-05	Down	-0.532393	0.0953339	No	6582.9	6307.86	9823.22	6805.47	10272.8	21863.2	22439.1	13388.3	12921.8	18325.9	6855.08	27101.5
chr1:113979391-114035572:+	ENSG00000116774	OLFML3	protein_coding	0.14511	0.99998	No	-0.0807041	0.973155	No	-0.06071	0.972082	No	-0.075904	0.992749	No	0.883349	0.445921	No	0.329021	0.649723	No	0.143986		No	-0.0686468	0.912673	No	-0.180008	0.817021	No	-0.281813		No	30.0495	12.9014	13.3043	13.3393	88.3	110.883	74.7871	51.8511	47.9604	29.4858	16.1229	57.6
chr1:47760528-47997385:-	ENSG00000269113	TRABD2B	protein_coding	-0.21191	0.99998	No	0.0851627	0.966736	No	-0.143166	0.950082	No	-0.650558	0.621325	No	-0.0635824	0.928772	No	-0.151743	0.792293	No	-0.176705	0.627434	No	-1.33464	1.90347e-06	Down	-1.22207	0.000182631	Down	-1.07887	0.0178496	Down	515.583	769.633	624.316	401.109	673.372	1401.86	1374.13	586.943	654.86	669.794	718.566	1580.66
chr1:93885199-93909456:-	ENSG00000023909	GCLM	protein_coding	0.0595099	0.99998	No	-0.0848497	0.961574	No	0.307086	0.940054	No	-0.371083	0.854193	No	0.281626	0.661839	No	-0.0907636	0.857795	No	-0.687179	0.0099261	No	-0.922478	2.47405e-09	No	-1.30886	4.62528e-08	Down	-0.987067	0.00283698	No	3979.99	3400.84	4826.06	2693.19	4635.84	11047.2	7107.23	6161.02	4666.67	5692.07	3645.89	11832.8
chr1:91680343-91906335:-	ENSG00000069702	TGFBR3	protein_coding	0.0918129	0.99998	No	-0.16524	0.922653	No	0.186586	0.943101	No	-0.0710852	0.990071	No	0.301503	0.640074	No	-0.0394193	0.94485	No	-0.437848	0.0904625	No	-0.967478	4.99742e-07	No	-1.00169	4.16368e-05	Down	-0.997427	0.00241067	No	7055.27	5410.12	7322.06	5827.96	7967.85	12235.7	9130.82	6314.1	6179.56	6021.1	6174.81	12607.7
chr1:43389882-43454247:+	ENSG00000198198	SZT2	protein_coding	-0.02264	0.99998	No	0.033438	0.986296	No	0.483583	0.940054	No	0.162719	0.970492	No	0.756438	0.418118	No	-0.0346072	0.945586	No	-0.397904	0.0982172	No	-0.929435	5.35159e-12	No	-1.18505	7.77611e-07	Down	-0.782182	0.0159365	No	9466.94	10041.1	15369.7	11147.1	18622.9	21009.4	16127	11205.7	9278.69	12100.4	9779.46	21555.4
chr1:113696831-113759489:-	ENSG00000116793	PHTF1	protein_coding	-0.109695	0.99998	No	-0.016719	0.993665	No	0.151673	0.947113	No	-0.460355	0.747376	No	0.507048	0.53645	No	0.0815063	0.871814	No	-0.628325	0.01339	No	-0.46952	0.00853688	No	-0.882375	0.00106409	No	-0.546047	0.12253	No	2560.94	2959.53	3463.54	2065.9	4618.07	7262.03	4299.11	4888.58	3634.02	4544.7	3003.01	6828.03
chr1:109711780-109775428:+	ENSG00000134201	GSTM5	protein_coding	0.258857	0.99998	No	0.96561	0.365847	No	1.13309	0.717416	No	1.51846	0.0611258	No	1.51434	0.0787698	No	0.811127	0.138571	No	0.653263	0.242939	No	-0.529296	0.370914	No	-0.45807	0.510971	No	0.250136	0.73648	No	35.3926	58.9821	85.2473	96.8729	148.513	296.392	227.291	53.1549	69.458	145.194	10.8166	106.386
chr1:109668022-109709551:+	ENSG00000213366	GSTM2	protein_coding	-0.171857	0.99998	No	0.100396	0.954407	No	0.351506	0.940054	No	0.118422	0.980189	No	0.558008	0.526637	No	-0.0112831	0.983601	No	-0.411245	0.0967307	No	-0.955099	4.84875e-11	No	-0.915702	0.000400887	No	-0.563211	0.0958724	No	3330.44	4651.79	5964.86	4725.97	6926.4	9553.32	7129.46	4908.17	5014.24	6348.24	4295.34	9632.19
chr1:94529173-94541759:-	ENSG00000117525	F3	protein_coding	0.276011	0.99998	No	0.326378	0.841915	No	0.401542	0.940054	No	-0.156064	0.977135	No	0.594058	0.528129	No	-0.110722	0.877652	No	-0.307574	0.494035	No	-0.510791	0.160065	No	-0.573376	0.145894	No	-0.75756	0.150521	No	591.879	503.658	567.196	335.488	656.069	773.481	652.47	571.166	559.492	449.768	385.624	852.406
chr1:95234210-95247225:+	ENSG00000122481	RWDD3	protein_coding	0.143258	0.99998	No	0.343584	0.839571	No	0.689768	0.940054	No	0.0594367	0.993455	No	0.594675	0.531996	No	0.118262	0.832806	No	-0.468904	0.161955	No	-0.399961	0.118774	No	-0.955744	0.00274483	No	-0.388688	0.34401	No	841.989	887.295	1279.63	697.907	1148.78	2376.84	1508.92	1619.18	1088.61	1610.21	666.516	2167.52
chr1:117367449-117528872:+	ENSG00000198162	MAN1A2	protein_coding	-0.0792077	0.99998	No	-0.0144476	0.993806	No	0.259666	0.940054	No	-0.0708327	0.990366	No	0.420753	0.564545	No	0.146016	0.735398	No	0.0779923	0.775597	No	-0.307174	0.109031	No	-0.724614	0.0130622	No	0.0187583	0.960603	No	11519.5	12764.9	16436.3	12194.5	18472.7	32999.5	31295.3	23752.8	17535.2	29983.9	12917.5	29574.5
chr1:84811602-84893206:-	ENSG00000171517	LPAR3	protein_coding	-0.20741	0.99998	No	-0.581135	0.532318	No	-0.282413	0.940054	No	-0.396905	0.838186	No	-0.856737	0.367986	No	-0.106697	0.838942	No	-0.224373	0.457196	No	-1.16725	3.47376e-08	Down	-1.64159	6.89611e-09	Down	-1.08604	0.00261754	Down	1511.18	1275.59	1581.2	1480.35	963.654	3507.4	3211.17	1641	1174.32	1680.01	2053.91	3805.73
chr1:112396214-112463456:+	ENSG00000143079	CTTNBP2NL	protein_coding	-0.178158	0.99998	No	0.025267	0.991265	No	0.306836	0.940054	No	0.0905647	0.986702	No	0.487472	0.540451	No	0.290462	0.406611	No	-0.483134	0.0811055	No	-0.397794	0.0204682	No	-0.589861	0.0476402	No	-0.501231	0.140825	No	3977.41	5203.77	6778.72	5487.26	7685.18	13666.8	7664.45	8277.37	7180.57	7575.13	5103.71	10982
chr1:113698884-113699631:-	ENSG00000232450		transcribed_processed_pseudogene	0.239381	0.99998	No	-0.0800947	0.974844	No	0.343184	0.940054	No	0.373255	0.929396	No	0.991385	0.402113	No	-0.195629	0.823308	No	-0.820176	0.142465	No	0.0795632	0.888776	No	-1.10181	0.0959168	No	-0.266788	0.717835	No	83.5792	41.7024	76.3777	72.6029	169.855	121.124	42.857	176.053	55.5456	116.826	47.6526	162.794
chr1:119084998-119085954:-	ENSG00000223575	RBMX2P3	processed_pseudogene	-0.114655	0.99998	No	0.562508	0.761177	No	0.554534	0.940054	No	0.157876	0.981257	No	0.356052		No	-0.352374	0.637062	No	-0.203638	0.724821	No	-0.585136	0.257811	No	-1.08688	0.0542877	No	-0.184136	0.793639	No	19.31	61.7446	66.534	35.9232	54.8212	157.41	198.248	141.08	99.3342	201.931	28.2851	243.534
chr1:110031577-110074641:+	ENSG00000143093	STRIP1	protein_coding	-0.178043	0.99998	No	0.0498952	0.977172	No	0.227724	0.940054	No	0.0885701	0.986528	No	0.50086	0.53675	No	-0.317051	0.328111	No	-0.783196	0.00104545	No	-1.11281	7.86498e-18	Down	-1.19191	2.45225e-07	Down	-0.776848	0.0156107	No	5517.41	7399.09	8772.44	7630.75	10859.5	16124.9	11515.5	9349.2	8772.73	11531.6	7113.57	20444.7
chr1:111346600-111353013:+	ENSG00000173947	PIFO	protein_coding	-0.00328508	0.99998	No	-0.18269	0.940941	No	-0.247953	0.941088	No	-0.258266	0.964112	No	-0.0519405	0.947987	No	-0.0538747	0.957823	No	-0.492743	0.38514	No	-0.559358	0.297142	No	-0.127851	0.823843	No	-0.0741352	0.923634	No	66.7646	51.2689	45.8319	46.7445	59.7623	191.136	115.421	117.719	183.808	188.865	66.6326	204.419
chr1:115048011-115089503:-	ENSG00000134198	TSPAN2	protein_coding	0.177585	0.99998	No	0.0926002	0.962992	No	0.0871956	0.966561	No	-0.750437	0.496644	No	0.379137	0.620271	No	0.336233	0.544809	No	0.00158194	0.997023	No	-0.445456	0.237602	No	-0.427666	0.286878	No	-0.301185	0.580579	No	627.686	511.339	516.833	240.896	675.157	1069.2	801.669	564.691	587.023	623.889	475.799	803.093
chr1:113073198-113132260:+	ENSG00000198799	LRIG2	protein_coding	0.113531	0.99998	No	0.0554581	0.974986	No	0.206737	0.941534	No	0.149978	0.976802	No	0.567491	0.524359	No	-0.129913	0.762608	No	-0.438556	0.099583	No	-0.658307	1.12085e-05	No	-0.891886	0.000239165	No	-0.66019	0.0447501	No	10703.8	9432.24	10940.5	10195.2	14723.5	15435.5	12299.5	10687.2	9016.65	10442	9020.02	17006.7
chr1:99969351-100035634:+	ENSG00000117620	SLC35A3	protein_coding	0.221742	0.99998	No	-0.0681456	0.970064	No	0.195958	0.94215	No	-0.186785	0.962028	No	0.479258	0.546352	No	-0.194927	0.625636	No	-0.547286	0.0360594	No	-0.681479	6.84918e-05	No	-0.878848	0.000572707	No	-0.96116	0.00274099	No	12777.5	8517.98	10820.2	7738.99	13533.1	13887.6	10734.4	9911.44	8586.47	7907.51	9002.87	16077.8
chr1:99850361-99924023:+	ENSG00000162688	AGL	protein_coding	-0.000319569	0.99998	No	-0.00854542	0.99673	No	0.582425	0.940054	No	0.168781	0.970542	No	0.342313	0.618922	No	0.386171	0.234905	No	-0.397011	0.149657	No	-0.61885	0.00387938	No	-0.81237	0.00285972	No	-0.0609051	0.876662	No	8435.82	8375.71	14414.3	9686.13	11311.3	25708.5	14299.9	12294.2	10721.7	18348.2	8437.68	19196.1
chr1:110150494-110202202:+	ENSG00000197106	SLC6A17	protein_coding	-0.110102	0.99998	No	0.809027	0.285633	No	0.36937	0.940054	No	0.412799	0.845917	No	0.396892	0.611048	No	0.545073	0.168502	No	-0.156724	0.69345	No	-1.33345	5.29225e-05	Down	-0.347154	0.295168	No	-0.285059	0.545407	No	242.986	573.421	430.678	411.933	423.746	2031.55	1151.07	470.13	1017.27	1043.05	292.606	1307.13
chr1:119126539-119127291:-	ENSG00000236804	RPS3AP12	processed_pseudogene	0.0405528	0.99998	No	0.157477	0.949729	No	0.0606696	0.977308	No	0.609998	0.769344	No	0.823388	0.487639	No	-0.232712	0.77622	No	-0.568216	0.300757	No	-1.07728	0.0356473	Down	-1.10688	0.0457582	Down	-0.738694	0.274384	No	56.3423	59.9584	52.711	97.2192	143.121	207.217	145.243	95.111	108.799	117.385	48.8045	269.511
chr1:103525691-103555239:+	ENSG00000185946	RNPC3	protein_coding	-0.0279618	0.99998	No	-0.666274	0.398322	No	-0.0251568	0.989277	No	-0.186669	0.965975	No	-0.200891	0.751792	No	0.112626	0.839544	No	0.024334	0.946081	No	-0.401149	0.0737191	No	-0.621125	0.0455627	No	-0.299565	0.444454	No	2958.79	1792.72	3011.12	2640.92	2582.46	5940.58	5537.34	4072.88	3477.3	4341.09	3082.81	5444.15
chr1:98661701-98760500:+	ENSG00000162627	SNX7	protein_coding	0.0645314	0.99998	No	0.0240316	0.991919	No	0.49623	0.940054	No	-0.54643	0.653705	No	0.552662	0.524296	No	0.449711	0.182459	No	-0.476664	0.120223	No	-0.494817	0.0215026	No	-0.891468	0.00332301	No	-0.418361	0.296124	No	2137.65	1978.63	3055.89	1238.22	3103.73	5366.74	2646.96	2659.83	1999.47	2764.28	1945.18	3800.17
chr1:100896076-100981757:+	ENSG00000162695	SLC30A7	protein_coding	0.0369468	0.99998	No	0.0221498	0.99252	No	0.310072	0.940054	No	-0.37076	0.868416	No	0.217991	0.728464	No	0.23767	0.549182	No	-0.259981	0.386855	No	-0.924035	6.97286e-06	No	-0.802651	0.00355264	No	-0.478729	0.181732	No	7282.86	7012.73	9174.81	5069.34	8315.64	13802.6	9479.5	5937.98	6484.11	8062.76	6892.57	11527.6
chr1:120150898-120176520:-	ENSG00000265808	SEC22B	protein_coding	-0.0389746	0.99998	No	0.169044	0.922653	No	0.120417	0.954625	No	-0.185203	0.966601	No	0.326853	0.629487	No	0.450479	0.162381	No	-0.0322976	0.917039	No	-0.599652	0.00067946	No	-0.373439	0.184506	No	-0.114659	0.753339	No	8093.19	9813.85	9570.12	7353.42	11355.1	25151.4	17408.4	11647.5	13650.8	16388.9	8564.94	17840.2
chr1:116909916-116990353:+	ENSG00000134247	PTGFRN	protein_coding	-0.0494805	0.99998	No	0.291478	0.846469	No	0.528871	0.940054	No	0.136404	0.976888	No	0.627362	0.495032	No	0.0290387	0.954673	No	-0.302708	0.204607	No	-0.759588	3.29262e-10	No	-1.1161	1.36399e-06	Down	-0.267943	0.432944	No	12498.6	16939	21871.9	14968.3	22882.6	33007.5	25916.5	18959.6	14621.2	26506.1	13419.8	32301.4
chr1:114567557-114581629:-	ENSG00000116752	BCAS2	protein_coding	-0.109391	0.99998	No	-0.162978	0.922653	No	-0.0754715	0.967847	No	-0.251692	0.936939	No	0.0497934	0.935739	No	0.203574	0.649723	No	-0.239433	0.378353	No	-0.538351	0.00444215	No	-0.722483	0.00971531	No	-0.177306	0.644288	No	5743.08	5894.04	6275.22	5470.19	6999.69	18032.1	12922.3	10504.1	9182.27	13507.9	6714.13	15425.6
chr1:89995110-90035533:+	ENSG00000162664	ZNF326	protein_coding	-0.190914	0.99998	No	-0.315234	0.829426	No	0.063097	0.973138	No	-0.168358	0.970492	No	0.130491	0.829194	No	0.0572032	0.912629	No	-0.0331286	0.909428	No	-0.383874	0.0368626	No	-0.859037	0.00176977	No	-0.124418	0.731559	No	10441.5	10709.9	14610.4	12007.1	15397.3	34490.8	32231.9	25132.9	17827.4	30130.6	13782.2	33035.8
chr1:117111060-117122587:-	ENSG00000134253	TRIM45	protein_coding	-0.0943399	0.99998	No	-0.301219	0.839571	No	-0.450976	0.940054	No	-0.667439	0.414949	No	0.834682	0.345404	No	-1.13637	5.39799e-05	Down	-1.23367	3.55172e-05	Down	-0.815552	2.7764e-05	No	-1.73111	3.80067e-11	Down	-1.45289	5.29294e-05	Down	1552.82	1401.03	1176.68	1043.31	3611.3	1552.5	1471.62	2109.22	1097.9	1261.4	1785.94	3774.44
chr1:147319110-147320224:+	ENSG00000213226		processed_pseudogene	0.181437	0.99998	No	0.680983	0.579984	No	1.64535	0.139917	No	1.82488	0.0122055	Up	0.567975		No	0.398231	0.530421	No	0.160576		No	-0.278091	0.59608	No	1.16363	0.103085	No	0.393906		No	17.2555	29.0364	119.744	104.196	37.9691	88.1179	47.729	15.5741	117.418	73.1559	3.6701	32.8764
chr1:115641970-115698224:+	ENSG00000173218	VANGL1	protein_coding	-0.014924	0.99998	No	0.317573	0.820673	No	0.530969	0.940054	No	-0.0198199	0.996687	No	0.597509	0.499178	No	0.199872	0.600954	No	-0.164137	0.556593	No	-0.865423	3.58927e-08	No	-0.656694	0.00871395	No	-0.55579	0.111243	No	6399.14	8393.91	10609.2	6428.45	10769.4	15134.5	11540.2	7065.55	8165.38	8619.08	6534.09	13033.1
chr1:117606048-117628389:+	ENSG00000183508	TENT5C	protein_coding	-0.0731437	0.99998	No	0.0863518	0.961095	No	0.617918	0.940054	No	0.221545	0.948082	No	0.680551	0.473483	No	0.830629	0.00218636	No	-0.203085	0.563279	No	-0.565534	0.0212258	No	-0.841522	0.00391632	No	0.542609	0.207206	No	1415.83	1681.15	2771.21	1878.13	2815.46	4151.29	1880.25	1458.96	1204.84	3352.88	1571.2	2199.79
chr1:114854863-114995370:+	ENSG00000198765	SYCP1	protein_coding	-0.343264	0.99998	No	0.182407	0.932419	No	0.432846	0.940054	No	0.0576634	0.993984	No	0.150023	0.836338	No	0.493373	0.454998	No	-0.00212302		No	-0.580532	0.322262	No	0.540208	0.42611	No	-0.424256		No	143.061	309.431	414.376	274.634	303.545	160.629	72.0661	29.0911	122.452	29.4858	262.791	72.4523
chr1:143419625-143420207:-	ENSG00000277702		unprocessed_pseudogene	-0.0380496	0.99998	No	-0.135563	0.928299	No	-0.154096	0.945468	No	0.0402982	0.996659	No	-0.0105803	0.982759	No	0.381312	0.603522	No	-0.0444041	0.946081	No	-1.2492	0.0275188	Down	-0.265349	0.695376	No	-0.262059	0.634624	No	36.2743	17.8521	30.0622	53.6124	43.1356	255.507	143.8	14.9222	121.263	44.2288	46.7427	153.192
chr1:151197949-151249536:+	ENSG00000143398	PIP5K1A	protein_coding	0.0200537	0.99998	No	-0.0140733	0.993803	No	0.23764	0.940054	No	0.0849116	0.987073	No	0.328461	0.619743	No	0.19065	0.629921	No	-0.411988	0.118875	No	-0.912242	3.05381e-12	No	-1.08565	8.67644e-06	Down	-0.614062	0.0541587	No	20820.7	20016.2	25152	21663.2	26673.6	50160.5	32093.2	22896.1	20061.2	27676	20244.4	43482.4
chr1:117863485-117929621:-	ENSG00000196505	GDAP2	protein_coding	-0.0395552	0.99998	No	-0.0152801	0.993706	No	0.362736	0.940054	No	-0.117058	0.980697	No	0.348796	0.612439	No	0.488689	0.108799	No	-0.409596	0.168243	No	-0.598196	0.00156824	No	-0.730215	0.00823996	No	-0.438126	0.224825	No	5803.91	6072.59	8620.41	5591.45	8288.89	15190	7703.51	6840.62	6211.61	7556.26	6152.32	10482.7
chr1:146472566-146914294:+	ENSG00000276975	HYDIN2	transcribed_unprocessed_pseudogene	0.536746	0.99998	No	2.8304	1.49627e-07	Up	1.67531	0.133102	No	2.18341	0.000885758	Up	1.61372	0.0463321	Up	1.86438	1.13678e-05	Up	1.30754	0.0150064	Up	-0.2647	0.658822	No	2.09464	0.000474083	Up	1.34939	0.0439958	Up	148.227	325.128	132.549	184.795	159.072	598.227	326.372	43.9625	426.057	320.433	9.70278	66.1487
chr1:117929720-117966543:+	ENSG00000065183	WDR3	protein_coding	0.100596	0.99998	No	0.137646	0.934741	No	0.225725	0.940054	No	-0.0789699	0.98731	No	0.363847	0.601248	No	-0.283288	0.408876	No	-0.150679	0.593301	No	-0.88027	7.14122e-07	No	-1.1579	2.20154e-06	Down	-0.339126	0.305162	No	12798.6	12310.9	13598.5	10342.5	15032.2	26582.9	29410.7	17571.3	14407.8	25609.3	11028.1	32877.9
chr1:115976513-116070054:+	ENSG00000163393	SLC22A15	protein_coding	-0.10398	0.99998	No	0.49971	0.650566	No	0.738662	0.940054	No	0.138001	0.977135	No	0.696694	0.470394	No	0.174359	0.770863	No	-0.268739	0.501796	No	-0.0254775	0.934678	No	-0.374365	0.264263	No	-0.173064	0.71997	No	574.474	1001.55	1359.41	746.71	1222.71	1496.51	1047.88	1273.71	992.514	1132.63	669.146	1298.05
chr1:151156664-151170296:+	ENSG00000163156	SCNM1	protein_coding	0.0760475	0.99998	No	-0.245157	0.881854	No	0.100979	0.960065	No	-0.365508	0.859285	No	0.413393	0.571644	No	0.154344	0.683515	No	-0.103299	0.713281	No	-0.57165	1.5916e-05	No	-0.98258	1.08243e-05	No	-0.463118	0.147676	No	6513.2	4758.22	6366.37	4302.58	8256.8	17192.1	14209.5	10263.1	7646.61	10915.2	5798.47	15335.7
chr1:114392790-114511203:-	ENSG00000197323	TRIM33	protein_coding	-0.0716675	0.99998	No	-0.00858689	0.996509	No	0.249541	0.940054	No	0.0340715	0.996659	No	0.395794	0.580834	No	0.205424	0.602206	No	-0.106421	0.722419	No	-0.574092	0.00146911	No	-0.931389	0.00133987	No	-0.465508	0.16954	No	12509.5	13763.4	17448.1	14248	19423.4	35520.7	28122	20227.7	15548.3	21564.7	13862.9	30438.4
chr1:100345001-100520277:+	ENSG00000079335	CDC14A	protein_coding	-0.0964348	0.99998	No	0.511864	0.649887	No	0.39505	0.940054	No	0.0956553	0.987073	No	0.269525	0.684799	No	0.305459	0.479135	No	-0.489228	0.147186	No	-0.264097	0.295795	No	-0.749171	0.017316	No	-0.156402	0.732298	No	1063.98	1855.33	1779.34	1321.06	1544.44	2876.23	1550.83	1864.84	1320.91	2007.15	1222.08	2265.52
chr1:152348735-152360006:-	ENSG00000143520	FLG2	protein_coding	0.298737	0.99998	No	0.232595	0.92329	No	0.423407	0.940054	No	0.210108	0.97597	No	0.699139	0.527722	No	0.0412132	0.966367	No	-0.538628	0.328963	No	-0.876954	0.0918307	No	-1.22381	0.0287273	Down	-0.658809	0.319782	No	195.443	106.378	140.956	103.631	192.776	303.537	160.876	123.398	101.541	144.636	83.6755	288.687
chr1:121184811-121392874:+	ENSG00000171943	SRGAP2C	protein_coding	-0.207282	0.99998	No	-0.138276	0.934055	No	0.0291628	0.987995	No	-0.314169	0.902274	No	0.308058	0.63633	No	0.120829	0.798879	No	-0.366269	0.19374	No	-0.599915	0.000769976	No	-0.868544	0.00174572	No	-0.558598	0.101243	No	6536.49	7893.31	9065.73	6845.76	11449.4	16362.3	11373.5	9746.36	8007.97	9870.43	8818.37	14936.9
chr1:117953590-118185228:-	ENSG00000155761	SPAG17	protein_coding	0.0212972	0.99998	No	0.825029	0.425779	No	1.07816	0.75741	No	0.727168	0.599124	No	1.25352	0.1911	No	1.15531	0.00806993	Up	0.737326	0.13128	No	-0.303652	0.563203	No	0.866463	0.0623336	No	0.695497	0.248336	No	92.705	194.396	281.872	177.51	333.417	746.041	467.993	179.414	467.122	448.65	86.3947	236.9
chr1:117060326-117107453:+	ENSG00000116830	TTF2	protein_coding	-0.0892973	0.99998	No	-0.423141	0.723352	No	0.0210912	0.990912	No	-0.336885	0.879352	No	0.609219	0.502271	No	-0.122322	0.774214	No	-0.536048	0.0278559	No	-0.600398	3.68591e-05	No	-1.4269	3.17875e-09	Down	-0.71506	0.021361	No	13418.4	10903.8	15611	11670.6	25652.6	33115.3	24507	23748.5	13133.8	21462.9	15305	36272.9
chr1:153789030-153923360:-	ENSG00000143614	GATAD2B	protein_coding	-0.22281	0.99998	No	-0.243952	0.881085	No	0.153374	0.946227	No	-0.06998	0.990649	No	0.313693	0.633325	No	0.18535	0.631316	No	-0.331075	0.169435	No	-0.631977	7.34967e-08	No	-0.896479	0.00231607	No	-0.478821	0.137084	No	16110.7	18131.3	25461.7	20825.9	28796.8	47459.4	32469.8	26537.1	21631.4	29063.7	22044.8	41327.9
chr1:113390515-113685923:+	ENSG00000081026	MAGI3	protein_coding	-0.187076	0.99998	No	-0.273282	0.86146	No	0.380234	0.940054	No	0.00262564	0.999318	No	0.571328	0.520325	No	0.126586	0.758735	No	-0.259057	0.296126	No	-0.49221	0.000450464	No	-1.05323	0.000111144	Down	-0.390889	0.250549	No	6174.18	6440.36	11386.8	8037.51	13018.9	19126	14403.6	12305.8	8182.65	13036.7	8023.6	17409.2
chr1:110112443-110113947:+	ENSG00000186150	UBL4B	protein_coding	0.201872	0.99998	No	1.71018	0.0118133	Up	1.9079	0.0443528	Up	3.11264	1.53854e-08	Up	0.219841		No	0.830881	0.120832	No	1.42598	0.00368013	Up	-0.991609	0.0861754	No	0.524796	0.391523	No	0.861516	0.193002	No	33.4265	141.812	208.941	441.86	27.636	327.098	508.129	29.1926	194.928	302.897	14.4867	122.03
chr1:151070578-151125542:+	ENSG00000143458	GABPB2	protein_coding	0.174813	0.99998	No	-0.157548	0.929164	No	0.299029	0.940054	No	-0.341046	0.884105	No	0.486818	0.548607	No	-0.127122	0.758735	No	-0.251256	0.341649	No	-0.643432	8.10594e-06	No	-1.17631	4.88837e-07	Down	-0.714184	0.0255507	No	6586.52	4412.57	6662.17	3802.25	7650.8	11305.3	10322.6	7893.54	5390.75	7343.15	5022.82	12423.6
chr1:147175351-147243050:-	ENSG00000131781	FMO5	protein_coding	0.286086	0.99998	No	1.29335	0.0230529	Up	1.17633	0.559566	No	0.68998	0.547847	No	0.927392	0.385213	No	0.977124	0.014399	No	0.614862	0.172487	No	-0.43716	0.318197	No	0.413617	0.329201	No	0.518881	0.354229	No	327.06	603.37	669.627	360.262	483.959	1102.16	785.062	323.015	637.603	726.531	198.715	464.52
chr1:148402516-148432545:+	ENSG00000231551	PDE4DIPP6	transcribed_unprocessed_pseudogene	0.159494	0.99998	No	0.306266	0.88553	No	0.630999	0.940054	No	0.590525	0.718512	No	0.404511	0.621539	No	0.63284	0.237135	No	-0.00263235	0.996315	No	-0.261227	0.607457	No	-0.260369	0.627326	No	-0.102714	0.88956	No	211.703	206.995	304.53	268.413	236.813	542.839	288.264	230.563	238.681	262.579	156.562	289.283
chr1:151159748-151165948:-	ENSG00000163155	LYSMD1	protein_coding	-0.033265	0.99998	No	-0.180069	0.920931	No	0.0721255	0.969926	No	-0.167003	0.97054	No	0.504209	0.54283	No	-0.177507	0.695505	No	-0.697966	0.0142185	No	-0.635148	0.000265459	No	-1.52164	1.8084e-09	Down	-0.488068	0.17183	No	1759.09	1593.54	1977.42	1609.64	2851.43	3942.75	2672.74	2873.53	1527.82	3135.86	1847.5	4512.17
chr1:88829102-88829419:+	ENSG00000241975	ELOCP19	processed_pseudogene	0.0040492	0.99998	No	0.0651927	0.974844	No	0.208997	0.942279	No	0.269999	0.943683	No	0.267508	0.715682	No	-0.140302	0.869081	No	-0.174191	0.750622	No	-1.06184	0.0295213	Down	-0.556663	0.28709	No	-0.553512	0.389158	No	215.08	222.355	263.63	267.228	273.88	303.276	294.58	133.445	228.613	203.607	211.002	350.181
chr1:153992685-154155116:-	ENSG00000143552	NUP210L	protein_coding	0.123641	0.99998	No	0.0735246	0.976334	No	1.13156	0.743302	No	1.17632	0.22123	No	0.0258152		No	0.640022	0.288602	No	0.299905		No	-0.467187	0.43128	No	-0.683534	0.356589	No	-0.451202		No	38.1792	29.3733	121.221	106.637	27.4106	191.672	112.534	36.9289	33.9618	28.9271	25.9226	73.1789
chr1:114582848-114670422:-	ENSG00000175984	DENND2C	protein_coding	0.199716	0.99998	No	0.164451	0.927947	No	0.551199	0.940054	No	-0.0845743	0.987076	No	0.622991	0.510006	No	0.446866	0.19174	No	-0.544472	0.0466871	No	-0.688146	0.000177646	No	-0.874578	0.00054852	No	-0.275415	0.457517	No	3930	3292.37	4842.28	2681.97	4940.5	7501.86	3549.27	3255.47	2854.71	4329.14	2878.59	5317.05
chr1:120267334-120341871:-	ENSG00000223804		transcribed_unprocessed_pseudogene	0.0424817	0.99998	No	0.34508	0.849427	No	0.419809	0.940054	No	-0.038496	0.996659	No	0.647508	0.522071	No	0.201941	0.693274	No	-0.2151	0.549818	No	-0.773064	0.00532599	No	-0.94862	0.00494272	No	-0.384237	0.393265	No	502.374	627.92	699.663	448.378	857.149	1794.62	1290.59	862.381	770.572	1133.19	466.688	1527.31
chr1:68474152-68497221:-	ENSG00000024526	DEPDC1	protein_coding	0.0733362	0.99998	No	-0.118471	0.945104	No	0.323388	0.940054	No	-0.392231	0.843837	No	0.33892	0.618922	No	0.674733	0.0237844	No	-0.253241	0.389107	No	-0.395859	0.0850205	No	-0.855446	0.00550639	No	-0.326269	0.391165	No	13585.9	11106.4	16412	8844.82	16303.7	35831.9	17627.7	15996.3	11456.1	16664.9	12216.7	21299.8
chr1:145607988-145670650:+	ENSG00000117262	GPR89A	protein_coding	-0.148845	0.99998	No	-0.119597	0.947259	No	0.0894244	0.964315	No	-0.412267	0.809384	No	0.0365192	0.956057	No	-0.101894	0.837141	No	-0.223948	0.422628	No	-0.370587	0.0726396	No	-0.94514	0.000756372	No	-0.221343	0.560737	No	3385.88	3825.54	4580.06	3013.06	4351.14	7071.59	6462.74	5854.25	3880.55	6473.44	4220.14	7637.77
chr1:153728050-153774808:+	ENSG00000143624	INTS3	protein_coding	-0.0437405	0.99998	No	-0.148639	0.934055	No	0.140792	0.950074	No	-0.0806415	0.992112	No	0.374188	0.607007	No	-0.388094	0.255584	No	-0.742203	0.00182099	No	-1.5185	8.44669e-17	Down	-1.4994	1.86054e-08	Down	-1.43384	0.000119536	Down	6887.93	6503.71	8406.24	6803.83	10233.8	24358.8	19020.4	11091.7	11175.3	11021.6	7353.32	32745.1
chr1:88852633-88891944:-	ENSG00000137947	GTF2B	protein_coding	-0.0299769	0.99998	No	0.0364758	0.984694	No	0.288343	0.940054	No	-0.0403372	0.995214	No	0.390777	0.584813	No	0.222738	0.605877	No	-0.331821	0.233121	No	-0.542035	0.030533	No	-0.992367	0.000361217	No	-0.0542389	0.894035	No	2531.23	2711.95	3433.38	2550.03	3676.68	7311.15	4813.54	4146.84	3028.64	5920.13	2637.97	6164.64
chr1:173183731-173207331:-	ENSG00000117586	TNFSF4	protein_coding	0.204516	0.99998	No	1.1416	0.142575	No	1.12188	0.706347	No	0.837318	0.476036	No	0.467414	0.600746	No	0.620969	0.239348	No	0.540161	0.254173	No	-0.739505	0.124042	No	-0.198986	0.697062	No	-0.149523	0.828227	No	130.945	256.547	295.66	190.28	149.189	672.824	595.214	191.627	319.759	320.992	83.5685	370.915
chr1:160081538-160090563:+	ENSG00000162728	KCNJ9	protein_coding	0.088952	0.99998	No	1.11534	0.1649	No	1.11885	0.596995	No	1.17018	0.178461	No	0.0662829		No	1.2408	0.00850416	Up	1.10735		No	-0.215922	0.555626	No	0.308056	0.690628	No	0.721642		No	12.0619	47.0569	49.7691	46.7764	5.39195	214.698	147.351	0	28.9279	86.2227	0	16.6362
chr1:109910242-109930992:+	ENSG00000184371	CSF1	protein_coding	-0.0109173	0.99998	No	0.00216376	0.999612	No	0.357235	0.940054	No	-1.11624	0.0802226	No	0.778349	0.445921	No	-0.477448	0.161629	No	-1.04604	0.000505214	Down	-1.59964	4.64984e-10	Down	-1.7244	9.35837e-09	Down	-1.31038	0.00313472	Down	1324.89	1344.17	1881.75	523.029	2710.57	1768.94	1150.63	788.531	740.627	905.122	1345.73	2555.48
chr1:113449700-113450728:+	ENSG00000232499		processed_pseudogene	-0.0759195	0.99998	No	-0.0635587	0.980656	No	-0.17832	0.945468	No	-0.0540587	0.995265	No	0.754542	0.510006	No	0.224898	0.769915	No	0.376347	0.445841	No	0.127348	0.771288	No	-0.483534	0.318205	No	0.011102	0.988021	No	96.082	102.639	82.8083	104.26	258.832	447.193	501.813	396.772	246.611	360.193	110.691	356.884
chr1:116532936-116534092:-	ENSG00000177173	NAP1L4P1	processed_pseudogene	0.0489578	0.99998	No	0.25175	0.915027	No	0.322705	0.940054	No	-0.109298	0.987076	No	0.185159	0.809055	No	0.0030861	0.997904	No	-0.494564	0.364519	No	-0.300407	0.516264	No	-0.886924	0.0812675	No	-0.229281	0.726159	No	134.287	154.007	171.481	106.418	148.288	360.687	214.826	277.546	179.55	289.271	120.308	359.395
chr1:146321214-146401647:-	ENSG00000277406	SEC22B4P	transcribed_unprocessed_pseudogene	0.22692	0.99998	No	0.205766	0.929562	No	0.303716	0.940054	No	0.0575102	0.995214	No	0.201973	0.753533	No	1.60571	0.000343874	Up	0.717536	0.206399	No	0.687859	0.234407	No	0.957086	0.158466	No	0.738181	0.291462	No	243.756	180.281	211.413	132.34	224.677	481.811	162.039	133.293	146.76	159.379	119.176	57.6653
chr1:160091340-160098943:-	ENSG00000162729	IGSF8	protein_coding	0.0454783	0.99998	No	0.157412	0.923695	No	0.439456	0.940054	No	0.257933	0.926279	No	0.21495	0.724354	No	-0.387003	0.282971	No	-0.754256	0.00279455	No	-0.924722	1.0338e-07	No	-1.17251	4.64846e-07	Down	-0.455194	0.192511	No	3996.22	4222.71	5568.37	4575.31	4472.02	7476.29	5776.69	5220.61	4372.41	7178.53	3730.98	10065
chr1:167916675-167937072:-	ENSG00000143158	MPC2	protein_coding	-0.0434051	0.99998	No	-0.67204	0.35755	No	0.185112	0.942279	No	-0.271942	0.921816	No	0.209874	0.734014	No	-0.0970375	0.84614	No	-0.543378	0.0556217	No	-1.11634	8.14526e-12	Down	-1.09824	9.36856e-07	Down	-0.749408	0.0480332	No	4667.59	2899.77	5869.64	3989.55	5940.99	9353.52	6703.88	4562.41	4618.64	5709.39	4968.95	10066.1
chr1:95117923-95247225:+	ENSG00000271092	TLCD4-RWDD3	protein_coding	-0.244944	0.99998	No	0.0788522	0.974762	No	0.318282	0.940054	No	0.158856	0.979376	No	-0.0220166	0.97865	No	-0.0491281	0.961327	No	0.130882	0.825148	No	0.0933722	0.867301	No	-0.52555	0.388244	No	0.118035	0.874815	No	55.9015	143.058	188.716	153.145	127.396	256.029	308.105	297.632	173.533	307.925	132.829	271.756
chr1:169662007-169854080:+	ENSG00000000460	C1orf112	protein_coding	0.0062661	0.99998	No	-0.34697	0.803733	No	0.270856	0.940054	No	-0.430109	0.799796	No	0.517253	0.531996	No	-0.350909	0.342986	No	-0.626696	0.0300931	No	-0.875731	5.09595e-06	No	-0.86221	0.00595511	No	-0.835818	0.0192126	No	6208.02	4650.93	7893.37	4316.44	9543.28	7015.26	5737.3	4908.94	4917.8	4909.92	6149.95	9184.9
chr1:166057426-166167001:-	ENSG00000188859	FAM78B	protein_coding	-0.519946	0.99998	No	0.240852	0.912382	No	-0.254727	0.940054	No	-0.381957	0.91255	No	-0.896858	0.450709	No	-1.27024	0.00259329	Down	-1.35583	0.00156894	Down	-1.11286	0.00148452	Down	0.140761	0.70501	No	-1.19018	0.0227161	Down	63.0963	227.34	139.451	127.191	60.4385	241.986	252.502	353.41	935.899	304.014	184.131	836.853
chr1:183023420-183145592:+	ENSG00000135862	LAMC1	protein_coding	-0.0711267	0.99998	No	0.256116	0.86637	No	0.236443	0.940054	No	-0.288643	0.914152	No	0.512332	0.531996	No	-0.29688	0.336657	No	-0.555513	0.022765	No	-1.113	4.79639e-16	Down	-1.21762	4.60552e-07	Down	-0.625854	0.0461009	No	26182.2	35507.9	36052.1	22978.5	44607.2	54036.3	44865.8	30770.3	28295.3	42539.7	28965.3	67357.4
chr1:158178030-158186427:+	ENSG00000158473	CD1D	protein_coding	-0.121995	0.99998	No	1.07904	0.239201	No	0.0909275	0.967603	No	0.211424	0.976032	No	0.762858	0.510781	No	-0.465128	0.493817	No	-0.767481	0.172852	No	-0.545498	0.322707	No	-1.26378	0.0394687	Down	-0.660919	0.342315	No	29.961	146.195	50.2667	56.4767	126.269	103.08	73.6757	112.793	62.5449	85.664	44.0793	195.54
chr1:168317497-168376876:+	ENSG00000227722		transcribed_processed_pseudogene	-0.113818	0.99998	No	0.120197	0.960524	No	0.307324	0.940054	No	0.0101843	0.99843	No	-0.28195	0.721649	No	0.119653	0.894492	No	-0.306198	0.582984	No	-0.547297	0.294974	No	-0.675799	0.224883	No	0.00374169	0.996058	No	79.4701	112.711	142.891	99.9742	66.2813	296.392	191.32	154.952	153.018	261.462	100.719	260.17
chr1:165631213-165661796:+	ENSG00000143198	MGST3	protein_coding	-0.074201	0.99998	No	0.0339753	0.986098	No	0.167004	0.943101	No	-0.0603651	0.992271	No	0.535234	0.531996	No	-0.184594	0.637654	No	-0.446887	0.104869	No	-0.332499	0.0459926	No	-1.02455	0.000103423	Down	-0.102384	0.789573	No	4220.25	4817.68	5462.91	4466.17	7387.7	8593.69	7073.13	7795.44	4745.14	9142.56	4692.28	9864.71
chr1:153661788-153671028:-	ENSG00000143621	ILF2	protein_coding	0.0516585	0.99998	No	-0.0536471	0.974762	No	0.309906	0.940054	No	0.00484806	0.998954	No	0.333057	0.613568	No	-0.0537256	0.910354	No	-0.190634	0.430584	No	-0.77967	1.88724e-09	No	-1.18735	1.58278e-07	Down	-0.341132	0.290796	No	45031.9	40117.4	55442.7	42017.1	55305.2	90996.8	82443.5	54744.9	40759.1	73704.6	41858.8	94693.6
chr1:168178962-168202109:+	ENSG00000143155	TIPRL	protein_coding	-0.00963999	0.99998	No	-0.403504	0.730593	No	0.13813	0.949808	No	-0.555374	0.623183	No	0.217946	0.72094	No	-0.0471331	0.938751	No	-0.337993	0.251181	No	-0.484898	0.0363167	No	-0.94763	0.000900478	No	-0.201192	0.620012	No	6378.6	4689.57	7334.56	4112.41	7768.07	12365.3	9961.85	9027.87	6485.06	11016.5	6464.8	12828.9
chr1:143498785-143499102:+	ENSG00000223495		processed_pseudogene	-0.398603	0.99998	No	-0.544759	0.769298	No	0.154475	0.950947	No	-0.201111	0.976802	No	-0.315556	0.694952	No	-0.0552277	0.956805	No	0.205036	0.738408	No	-0.582149	0.323301	No	-1.05237	0.135947	No	-0.296713	0.687444	No	26.3812	39.5793	97.0657	63.6271	49.2038	103.739	147.964	49.8448	37.7201	73.1559	80.7216	112.82
chr1:169132531-169367948:-	ENSG00000143156	NME7	protein_coding	0.116303	0.99998	No	-0.124236	0.945205	No	0.254827	0.940054	No	-0.15949	0.976032	No	0.464463	0.553801	No	0.0215833	0.970125	No	-0.122558	0.674164	No	-0.080822	0.708159	No	-0.460581	0.106865	No	0.0116774	0.978287	No	2599.52	1954.81	2747.57	1896.93	3243.92	4698.57	4215.3	4359.11	3327.16	4663.2	2168.16	4621.9
chr1:167630093-167708696:+	ENSG00000198771	RCSD1	protein_coding	0.184364	0.99998	No	0.0025849	0.999612	No	0.770576	0.940054	No	0.200287	0.970291	No	0.686472	0.518696	No	0.340261	0.637718	No	-0.295883	0.598969	No	-0.707072	0.18186	No	-0.334759	0.537487	No	-0.265777	0.699103	No	296.103	216.389	549.489	257.437	422.844	385.553	195.527	133.945	205.668	203.049	216.872	264.955
chr1:175315194-175743616:-	ENSG00000116147	TNR	protein_coding	0.0862842	0.99998	No	1.24061	0.122832	No	0.666805	0.940054	No	1.88349	0.00865117	Up	0.166438		No	0.542094	0.210867	No	1.40931		No			No	1.55398	0.0343671	Up	1.70638		No	9.2142	64.2696	33.5158	103.518	11.0093	64.371	157.001	0	70.6649	187.188	2.5563	0
chr1:168225938-168253021:+	ENSG00000213064	SFT2D2	protein_coding	0.10156	0.99998	No	0.212041	0.903212	No	0.347438	0.940054	No	-0.115979	0.981049	No	0.376196	0.594272	No	-0.169382	0.678983	No	-0.322507	0.204607	No	-0.739569	5.31133e-07	No	-0.782881	0.00173795	No	-0.373384	0.267274	No	45961.7	46805.6	54639.2	35923.8	54387	64875.7	58160.9	43704.4	42123.1	55893.6	39476.4	73654.3
chr1:165827614-165911618:+	ENSG00000143179	UCK2	protein_coding	-0.0658818	0.99998	No	-0.250793	0.866979	No	0.328684	0.940054	No	0.0425795	0.994411	No	0.332888	0.616684	No	-0.944922	1.72288e-05	No	-0.152658	0.550806	No	-0.948645	9.6841e-16	No	-1.403	7.7396e-10	Down	-0.491775	0.109151	No	14166	12766.6	21049.1	16104.7	20598.2	25201.7	45473.9	26146.1	18775.5	35482.2	15571.3	50838.4
chr1:160024953-160031990:-	ENSG00000143315	PIGM	protein_coding	-0.0543413	0.99998	No	-0.276728	0.855485	No	-0.0710803	0.969174	No	-0.250511	0.934378	No	-0.0131358	0.983448	No	-0.20083	0.652717	No	-0.100772	0.743793	No	-0.0496622	0.813317	No	-0.812994	0.00240641	No	-0.50113	0.162034	No	4445.65	3853.61	4504.66	3926.09	4750.86	7293.82	7884.23	8206.1	4755.8	5850.89	4807.54	8507.36
chr1:179025804-179076567:+	ENSG00000116199	FAM20B	protein_coding	0.0673307	0.99998	No	-0.0170216	0.993665	No	0.111112	0.957601	No	-0.334572	0.879637	No	0.547004	0.526705	No	-0.801119	0.000562256	No	-0.662459	0.00741024	No	-0.827077	9.35422e-08	No	-1.19313	1.01088e-06	Down	-0.795796	0.011875	No	11029.3	9854.23	11089.8	7636.76	15885.8	15201.9	16977.2	15385.8	11804.8	15374.7	9993.26	27613.7
chr1:179968686-179969506:+	ENSG00000235145	RPSAP16	processed_pseudogene	0.179258	0.99998	No	0.0924973	0.97005	No	0.0465614	0.982521	No	-0.0325368	0.996659	No	0.318103	0.68758	No	-0.201471	0.810345	No	-0.327331	0.549062	No	-0.644705	0.175069	No	-0.722994	0.15472	No	-0.295339	0.654335	No	185.41	145.181	140.453	127.537	188.06	247.69	223.863	174.749	175.447	232.535	132.567	309.021
chr1:180154869-180204030:+	ENSG00000116260	QSOX1	protein_coding	0.115531	0.99998	No	0.35675	0.779846	No	0.583372	0.940054	No	0.0713258	0.98844	No	0.640372	0.478894	No	-0.234968	0.522005	No	-0.503044	0.0476402	No	-1.32987	7.16965e-16	Down	-0.905693	3.75031e-05	No	-0.544698	0.112578	No	5917.2	6627.89	8573.25	5283.6	8550.67	10844.7	8934.03	5043.27	6806.85	8633.27	4996.96	12930.7
chr1:167220876-167427345:+	ENSG00000143190	POU2F1	protein_coding	-0.154819	0.99998	No	-0.0991587	0.955112	No	0.237326	0.940054	No	-0.252685	0.936939	No	0.343421	0.615802	No	-0.291303	0.378706	No	-0.258995	0.315407	No	-0.713959	8.36915e-07	No	-1.03112	0.000143104	Down	-0.608703	0.062548	No	12210.3	14084.1	19078.8	12420.2	20456.9	25022	25727.9	18802.9	14848.8	19853	15256.7	31110.5
chr1:169921326-170085208:-	ENSG00000075945	KIFAP3	protein_coding	-0.0792209	0.99998	No	-0.403143	0.761215	No	0.129788	0.952573	No	-0.419564	0.812119	No	0.196952	0.754535	No	-0.232843	0.54732	No	-0.392907	0.155728	No	-0.373454	0.0231261	No	-0.797953	0.00219859	No	-0.184878	0.604045	No	3824.79	3078.82	4830.2	3029.93	5078.42	7359.72	6547.29	6734.77	4965.91	7651.63	4283.76	8772.67
chr1:118883046-118989556:-	ENSG00000092607	TBX15	protein_coding	0.41851	0.99998	No	0.725121	0.623013	No	1.22289	0.595814	No	1.79603	0.00866433	Up	1.28582	0.202397	No	0.234129	0.76618	No	0.820803	0.0848897	No	-1.55195	0.0035142	Down	0.111442	0.828774	No	0.408598	0.511272	No	106.204	81.6185	156.202	231.51	181.316	341.587	561.271	52.503	295.003	389.678	31.7615	267.2
chr1:165400922-165445355:-	ENSG00000143171	RXRG	protein_coding	-0.15613	0.99998	No	-0.0909489	0.970064	No	0.500752	0.940054	No	-0.365219	0.922009	No	-0.976171	0.414936	No	-0.902335	0.0484931	No	-0.484549	0.292772	No	-1.36056	0.000882151	Down	-1.78875	5.76472e-05	Down	-1.05018	0.0603976	No	135.761	163.068	310.449	123.333	44.2627	262.851	407.395	202.486	160.517	246.16	180.375	624.215
chr1:186311652-186375693:-	ENSG00000047410	TPR	protein_coding	-0.0655928	0.99998	No	-0.179743	0.916804	No	0.263507	0.940054	No	-0.249024	0.936939	No	0.361519	0.601183	No	-0.0677101	0.892608	No	-0.0917877	0.725266	No	-0.513834	0.00188081	No	-0.800943	0.00246973	No	-0.136584	0.688572	No	54941.9	52277.8	77101.2	49329	81948.1	130133	128065	95132.8	77127.5	123851	60335.2	136923
chr1:160115759-160143591:+	ENSG00000018625	ATP1A2	protein_coding	0.182671	0.99998	No	0.564529	0.757547	No	0.620421	0.940054	No	0.454056	0.90248	No	0.479932	0.562827	No	-0.0796083	0.935463	No	0.211565	0.727967	No	-0.304709	0.607764	No	-0.605681	0.374389	No	-0.216942	0.773279	No	67.4082	97.6864	96.0635	69.9892	131.661	120.739	178.451	95.0095	78.595	102.083	38.1435	136.948
chr1:169792529-169794963:-	ENSG00000171806	METTL18	protein_coding	0.118668	0.99998	No	0.245007	0.903575	No	0.220192	0.941534	No	-0.317591	0.925668	No	0.594928	0.531996	No	-0.360923	0.464466	No	-0.391981	0.301153	No	0.0401035	0.891832	No	-0.939887	0.00461852	No	-0.359895	0.438637	No	462.431	463.944	467.562	283.591	654.266	958.042	941.398	1331.29	653.74	972.691	377.685	1290.32
chr1:100872372-100895179:-	ENSG00000162694	EXTL2	protein_coding	-0.0884457	0.99998	No	-0.622649	0.451691	No	0.0671464	0.97058	No	-0.0864647	0.987076	No	0.342068	0.61409	No	0.104858	0.847916	No	-0.380205	0.235286	No	-0.585452	0.00901232	No	-0.557788	0.0660046	No	-0.628283	0.107557	No	1718.96	1178.57	2072.9	1816.98	2606.07	3477.07	2399.56	2097.42	2149.89	1989.61	1951.68	3206.77
chr1:157993273-158100262:+	ENSG00000183853	KIRREL1	protein_coding	-0.217478	0.99998	No	-0.163676	0.922971	No	0.375494	0.940054	No	-0.397354	0.813886	No	0.128834	0.833167	No	-0.587888	0.0258602	No	-0.419872	0.101942	No	-1.25347	1.26794e-17	Down	-1.49708	4.75532e-09	Down	-0.974279	0.00171174	No	6216.5	7455.26	12064.3	6170.5	9491.63	9935.75	11341.1	6378.6	5306.22	7545.08	8503.83	15442.8
chr1:200623896-200669907:-	ENSG00000118197	DDX59	protein_coding	-0.207343	0.99998	No	-0.167278	0.922653	No	-0.155042	0.945888	No	-0.723344	0.378142	No	0.339023	0.620271	No	-0.507104	0.13936	No	-0.733915	0.00771495	No	-1.02501	5.2952e-07	Down	-0.894093	0.00169762	No	-0.966422	0.00907258	No	1868.65	2175.62	2157.63	1378.97	3329.32	3800.78	3256.13	2698.47	2968.7	2717.26	2492.78	5636.68
chr1:184790724-184974508:-	ENSG00000135842	NIBAN1	protein_coding	-0.108828	0.99998	No	-0.636494	0.464035	No	-0.471181	0.940054	No	-1.88004	0.000245281	Down	0.356492	0.612525	No	0.770375	0.0148846	No	-0.386865	0.274918	No	-0.730865	0.010283	No	-1.13789	0.00107123	Down	-0.403779	0.388763	No	1609.98	1120.54	1216.57	373.688	2577.08	2461.07	993.538	780.729	587.902	974.926	1893.72	1340.36
chr1:180230264-180278984:+	ENSG00000121454	LHX4	protein_coding	-0.0511002	0.99998	No	0.372055	0.818338	No	0.232994	0.940767	No	-0.363244	0.887166	No	0.375235	0.613922	No	-0.633949	0.0361774	No	-1.01451	0.00030889	Down	-0.911356	9.90857e-05	No	-1.75065	5.80429e-09	Down	-1.41561	0.000539186	Down	961.889	1413.62	1302.36	760.523	1452.33	2171.23	1647.12	1826.99	999.702	1180.21	1036.58	3535.32
chr1:183186238-183245127:+	ENSG00000058085	LAMC2	protein_coding	0.365423	0.99998	No	0.554107	0.686653	No	0.818473	0.940054	No	0.923714	0.250471	No	1.09963	0.240282	No	0.320373	0.600267	No	0.119003	0.809739	No	-0.247456	0.554464	No	-0.373811	0.386037	No	0.409922	0.45055	No	360.927	317.48	443.462	430.77	549.79	738.299	611.389	454.7	420.334	784.385	194.938	556.384
chr1:116514534-116571039:-	ENSG00000116815	CD58	protein_coding	-0.177594	0.99998	No	0.236396	0.903575	No	-0.0134341	0.994349	No	-0.369133	0.896712	No	-0.0306402	0.967068	No	0.14757	0.829745	No	-0.920744	0.0430645	No	-0.688954	0.0744554	No	-0.486658	0.253571	No	-0.712076	0.193216	No	416.195	656.252	532.66	390.607	522.154	812.787	313.309	412.209	503.67	387.444	539.835	717.794
chr1:168576605-168582069:+	ENSG00000143184	XCL1	protein_coding	-0.184099	0.99998	No	-0.262258	0.916804	No	0.532222	0.940054	No	-0.364543	0.929796	No	0.441862	0.608889	No	0.383765	0.596614	No	-0.255879	0.670942	No	-0.943571	0.0949809	No	-0.6329	0.335774	No	-0.835046	0.230583	No	67.0558	71.0735	171.474	63.7047	159.973	247.889	109.481	51.7496	89.6974	42.5527	95.1393	154.115
chr1:159998651-160070160:-	ENSG00000177807	KCNJ10	protein_coding	0.0488594	0.99998	No	0.954598	0.387159	No	0.989507	0.940054	No	0.87084	0.515991	No	0.0849515		No	-0.0492082	0.962033	No	-0.728371	0.198128	No	-0.0569487	0.921007	No	0.158914	0.780615	No	-0.226191	0.755191	No	32.5449	95.1593	120.718	82.809	33.028	175.33	72.0661	176.307	211.529	144.636	27.7627	185.868
chr1:163266576-163355764:+	ENSG00000143228	NUF2	protein_coding	-0.0269501	0.99998	No	-0.401105	0.753254	No	0.308982	0.940054	No	-0.213046	0.948781	No	0.410029	0.570439	No	0.0497279	0.93042	No	-0.341486	0.236896	No	-0.186983	0.373634	No	-0.586924	0.0344812	No	-0.125802	0.746401	No	3900.65	2933.6	5382.17	3405.4	5739.22	8321.57	6205.99	7004.57	5263.12	7293.12	4055	8012.24
chr1:173362397-173363733:-	ENSG00000231615		processed_pseudogene	0.0878831	0.99998	No	0.878568	0.463808	No	0.70366	0.940054	No	0.683858	0.717248	No	0.574588		No	0.719131	0.212975	No	0.766316	0.175177	No	-0.237244	0.694106	No	0.476308	0.496569	No	0.31741	0.665174	No	33.4265	82.0224	73.9247	63.1214	71.8987	216.599	200.067	50.3951	114.246	115.15	24.48	71.6604
chr1:205568885-205602918:+	ENSG00000174514	MFSD4A	protein_coding	0.113165	0.99998	No	0.432718	0.776302	No	0.147049	0.949808	No	-0.697555	0.568616	No	0.250698	0.725233	No	0.0810266	0.927	No	-0.270612	0.583748	No	-0.849946	0.077715	No	-0.645587	0.145848	No	-0.227698	0.726159	No	489.58	583.256	465.62	213.762	511.144	586.607	422.581	254.779	330.654	439.494	403.919	543.054
chr1:168280877-168314426:+	ENSG00000143178	TBX19	protein_coding	-0.119793	0.99998	No	-0.842028	0.405733	No	-0.244689	0.940767	No	-0.482152	0.813059	No	0.478442	0.569623	No	-0.568177	0.269723	No	-0.339576	0.46321	No	-0.751451	0.054227	No	-0.976527	0.0309679	No	-0.407099	0.469907	No	239.637	127.23	221.292	187.037	457.901	366.528	460.234	340.494	297.227	436.701	290.437	618.242
chr1:168055901-168056422:-	ENSG00000224837	GCSHP5	processed_pseudogene			No			No			No			No			No	-3.41312	8.3367e-19	Down	-3.84524	1.04837e-17	Down	0.407981	0.269258	No	-5.73303	1.1912e-20	Down	0.582934	0.179071	No	0	0	0	0	0	0	0	1749.42	0	2005.47	0	1274.64
chr1:200027614-200177420:+	ENSG00000116833	NR5A2	protein_coding	0.0252562	0.99998	No	-0.212038	0.912606	No	0.00613131	0.997387	No	-0.678866	0.553126	No	0.349448	0.627466	No	-0.505741	0.225639	No	-1.01209	0.00299385	Down	-1.18638	6.29492e-05	Down	-1.28232	0.000109619	Down	-1.35443	0.00288999	Down	978.35	782.675	944.622	518.818	1284.05	1195.17	816.408	742.801	713.234	610.822	939.765	1808.09
chr1:169849631-169894267:-	ENSG00000000457	SCYL3	protein_coding	0.134302	0.99998	No	-0.0353441	0.986782	No	0.320731	0.940054	No	-0.10542	0.985664	No	0.383856	0.604914	No	-0.232586	0.543787	No	-0.605555	0.0395422	No	-0.756549	0.000148565	No	-0.698141	0.00685069	No	-0.861917	0.016774	No	2353.43	1856.96	2604.18	1751.44	2699.09	3651.34	2756.77	2526.9	2648.61	2278.88	1917.03	4351.66
chr1:221701424-221742089:-	ENSG00000143507	DUSP10	protein_coding	-0.305003	0.99998	No	-0.695511	0.423324	No	-0.307218	0.940054	No	-0.843918	0.272865	No	0.345909	0.6239	No	0.0933002	0.893114	No	-0.480169	0.226148	No	-0.775086	0.0228142	No	-0.962336	0.00896807	No	-0.542812	0.270537	No	552.88	481.794	647.933	427.241	1169.69	1021.91	641.457	521.422	467.449	608.587	865.132	946.345
chr1:183248237-183418380:-	ENSG00000157064	NMNAT2	protein_coding	0.419236	0.99998	No	-0.772277	0.331974	No	1.16042	0.507038	No	0.468289	0.765066	No	0.889302	0.342795	No	0.0430044	0.938589	No	-0.795142	0.00910518	No	-0.821931	8.31397e-06	No	-0.362933	0.193149	No	-0.00503387	0.991153	No	1860.86	522.926	3059.51	1476.62	2188.83	4659.08	2462.47	2505.35	3484.95	4492.99	1004.8	4508.18
chr1:147203276-147204932:-	ENSG00000226015	CCT8P1	processed_pseudogene	0.174608	0.99998	No	0.63701	0.711857	No	0.467278	0.940054	No	-0.301104	0.943226	No	0.0307237		No	0.737844	0.198222	No	-0.204518		No	-0.620739	0.286303	No	-0.123775	0.869281	No	-0.33245		No	41.5822	54.7722	46.3155	9.96917	22.4695	238.507	54.9897	29.0911	73.13	43.1114	20.7131	81.0664
chr1:234391313-234479179:-	ENSG00000059588	TARBP1	protein_coding	0.0344844	0.99998	No	0.48745	0.667937	No	-0.0775204	0.968202	No	-0.658401	0.469863	No	0.547301	0.531996	No	-1.08146	2.83874e-07	Down	-0.87951	0.000427605	No	-1.55887	3.88167e-29	Down	-1.08697	2.20655e-06	Down	-1.84356	4.06747e-09	Down	9065.85	12788.5	8001.08	5022.12	13798.3	15260.7	17772.4	11337.6	15711	8662.75	8601.82	33994.5
chr1:160796074-160828261:+	ENSG00000122224	LY9	protein_coding	0.250101	0.99998	No	0.603137	0.705744	No	0.696176	0.940054	No	0.609802	0.743205	No	0.984785	0.393678	No	-0.0531432	0.957267	No	-0.694291	0.194727	No	-0.796216	0.108273	No	-0.624787	0.221948	No	-0.537956	0.4106	No	219.567	190.422	233.561	190.535	313.427	329.336	167.192	167.513	210.77	203.049	104.776	347.544
chr1:246724409-246768137:+	ENSG00000143653	SCCPDH	protein_coding	-0.00937739	0.99998	No	-0.746802	0.316497	No	0.338767	0.940054	No	-0.399207	0.838186	No	0.231576	0.720831	No	0.0295974	0.956855	No	-0.534525	0.0427081	No	-0.483145	0.0104271	No	-1.16239	3.70763e-06	Down	-0.290418	0.403597	No	2268.93	1243.31	3149.4	1652.92	2813.67	6863.11	4517.23	4754.27	2935.94	5414.19	2299.84	6711.57
chr1:179954773-180114875:+	ENSG00000135837	CEP350	protein_coding	-0.0291753	0.99998	No	0.0281091	0.988997	No	0.424222	0.940054	No	0.0332595	0.996659	No	0.457646	0.551837	No	-0.0662529	0.89944	No	-0.407298	0.139869	No	-0.743692	4.90168e-05	No	-0.534765	0.0512267	No	-0.302917	0.372588	No	19480.6	20779.3	30228.5	20872.7	29965.7	40267.8	31302.4	24914.9	28846.3	33849.2	20320	42337.6
chr1:205597556-205632011:-	ENSG00000158711	ELK4	protein_coding	-0.119918	0.99998	No	-0.13571	0.935613	No	0.158793	0.945468	No	-0.501562	0.699123	No	0.362133	0.601591	No	-0.0528134	0.918697	No	-0.159572	0.549218	No	-0.711365	3.41571e-06	No	-0.262738	0.354626	No	-0.697938	0.0406732	No	6025.91	6418.24	8304.8	4752.16	9741.44	12575.3	11631.8	7914.79	10844.2	7790.47	7159.42	13083.3
chr1:246540561-246566261:-	ENSG00000162851	TFB2M	protein_coding	0.153149	0.99998	No	-0.145969	0.932702	No	0.345861	0.940054	No	0.107693	0.982353	No	0.47842	0.549005	No	-0.885666	0.00123696	No	-0.889482	0.00107867	No	-1.07958	4.21107e-09	Down	-1.60293	4.52252e-10	Down	-0.959926	0.00615203	No	1480.8	1027.29	1601.9	1262.23	1747.1	3274.18	3321.47	2996.25	2062.98	3153.4	1158.88	6462.85
chr1:219173869-219212865:+	ENSG00000143353	LYPLAL1	protein_coding	-0.0806073	0.99998	No	-0.184272	0.920787	No	0.0228	0.990306	No	-0.585099	0.639374	No	0.348791	0.621539	No	-0.443678	0.224176	No	-0.0422502	0.902128	No	-0.47931	0.0349057	No	-1.17383	4.71732e-05	Down	-0.324653	0.403251	No	1522.56	1473.11	1752.16	1044.59	2325.2	2782.33	3800.04	2779.56	1694.04	3078.01	1716.27	3932.14
chr1:167721192-167791919:+	ENSG00000197965	MPZL1	protein_coding	-0.120643	0.99998	No	-0.0826256	0.961574	No	0.272348	0.940054	No	-0.193219	0.958197	No	0.207535	0.734623	No	-0.256271	0.471349	No	-0.275207	0.322756	No	-0.852656	2.18362e-09	No	-0.84988	0.00076837	No	-0.545758	0.0970768	No	9507.83	10573.4	14505	9663.31	13477.9	22170.7	21912.7	14728.9	14650.6	17963.8	11300.8	26870.3
chr1:211940399-212035557:-	ENSG00000143493	INTS7	protein_coding	-0.0963569	0.99998	No	-0.203227	0.907748	No	0.0810866	0.967503	No	-0.718086	0.349676	No	0.140948	0.817386	No	-0.219908	0.585825	No	-0.76809	0.00191223	No	-1.18612	3.75058e-15	Down	-1.05893	1.51269e-05	Down	-0.911623	0.00453248	No	8205.42	8003.44	10161.3	5289.06	10629.4	17398.2	11674.7	8891.01	9666.89	10484.6	9428.49	20548
chr1:244454377-244641177:+	ENSG00000179397	CATSPERE	protein_coding	0.194058	0.99998	No	0.822638	0.388855	No	0.742752	0.940054	No	0.30302	0.938714	No	0.161289	0.830899	No	0.578566	0.268072	No	0.499411	0.274853	No	-0.321445	0.467033	No	0.345937	0.440038	No	0.10469	0.872471	No	236.586	352.581	358.227	219.668	198.619	656.681	586.676	291.715	502.636	418.606	167.535	381.673
chr1:173477330-173488815:+	ENSG00000117592	PRDX6	protein_coding	-0.0477757	0.99998	No	-0.170472	0.921178	No	0.281281	0.940054	No	-0.25962	0.929796	No	0.211868	0.727509	No	-0.474804	0.0994033	No	-0.294497	0.272333	No	-1.15243	1.37565e-14	Down	-1.31615	1.75821e-07	Down	-0.819686	0.0136839	No	22863.4	21379.1	31613.1	19870.9	29291.8	39410.6	45331.5	24960.4	22003.3	30680.4	24486.6	56320.3
chr1:236348257-236502915:+	ENSG00000186197	EDARADD	protein_coding	0.0421637	0.99998	No	0.0922537	0.960702	No	0.196929	0.942279	No	-0.73249	0.425689	No	0.306344	0.655983	No	0.104386	0.855216	No	-0.793632	0.0139416	No	-1.16441	1.24629e-06	Down	-0.817531	0.0029697	No	-0.855786	0.0268686	No	1772.59	1791.47	2009.37	895.16	2183.21	2742.47	1368.76	1078.64	1408.24	1317.02	1663.21	2527.37
chr1:190097658-190478404:-	ENSG00000162670	BRINP3	protein_coding	-0.230341	0.99998	No	-2.27325	1.73688e-07	Down	-1.10479	0.577932	No	-3.09473	1.98153e-11	Down	-3.87526	6.17006e-15	Down	0.321242	0.512831	No	-0.521979	0.168347	No	-1.03201	0.000310338	Down	-3.62551	7.48088e-19	Down	-1.4532	0.00204473	Down	968.685	197.395	477.495	90.0369	0	2283.42	1154.05	814.094	115.798	539.342	1371.36	1757.99
chr1:167809386-167914215:-	ENSG00000143199	ADCY10	protein_coding	0.153722	0.99998	No	0.0555311	0.983034	No	1.40796	0.255397	No	1.07931	0.16112	No	0.380075	0.638521	No	0.52621	0.396409	No	0.504434	0.342085	No	-0.723119	0.196052	No	-0.0619641	0.918114	No	0.332632	0.625228	No	155.652	123.288	493.259	306.932	176.149	351.168	325.138	90.7356	189.79	273.97	116.482	196.532
chr1:182054570-182061712:-	ENSG00000179930	ZNF648	protein_coding	0.164601	0.99998	No	0.318532	0.896587	No	0.665418	0.940054	No	0.0147416	0.998097	No	0.826494	0.486632	No	-0.138826	0.871449	No	-0.527002	0.311494	No	-0.871957	0.0742016	No	-1.34357	0.00966974	Down	-0.281477	0.664281	No	69.0219	67.7407	113.354	46.822	138.18	294.278	203.12	154.546	115.453	260.903	46.4419	339.587
chr1:217426992-217631090:-	ENSG00000092978	GPATCH2	protein_coding	0.0691966	0.99998	No	-0.145303	0.932024	No	0.198588	0.94215	No	-0.37382	0.855069	No	0.435819	0.561285	No	-0.364216	0.238737	No	-0.247231	0.2975	No	-0.808076	1.18791e-06	No	-0.81746	0.000726429	No	-0.478608	0.156954	No	4422.03	3550.27	4804.3	2940.18	5804.82	9071.78	9955.71	6716.14	6664.21	8363.42	3995.32	11917.5
chr1:214281102-214337131:+	ENSG00000143499	SMYD2	protein_coding	-0.000225122	0.99998	No	-0.136991	0.935862	No	0.100869	0.959609	No	-0.5054	0.679127	No	0.374926	0.598781	No	-0.452681	0.125134	No	-0.547693	0.0466711	No	-0.93185	1.76608e-07	No	-0.980026	0.000144279	No	-0.892574	0.00599712	No	2870.03	2564.98	3147.39	1904.4	3954.15	5407.45	5056.81	3915.66	3781.51	3930.52	2868.73	7601.17
chr1:169690665-169711702:-	ENSG00000188404	SELL	protein_coding	-0.21118	0.99998	No	0.439469	0.833778	No	0.386834	0.940054	No	0.397996	0.916264	No	-1.06765		No	0.575946	0.326863	No	0.0480226	0.938576	No	-0.559365	0.296477	No	-2.16577	0.00115616	Down	0.0686581	0.928788	No	43.2843	111.398	114.335	107.617	0	375.526	215.21	117.016	25.6007	218.909	69.1199	202.966
chr1:179082070-179098023:+	ENSG00000186283	TOR3A	protein_coding	0.0627702	0.99998	No	0.182546	0.913969	No	0.310027	0.940054	No	-0.217274	0.944464	No	0.365354	0.598781	No	-0.675143	0.00563384	No	-0.333753	0.177247	No	-1.14354	7.24881e-13	Down	-1.73633	1.45943e-15	Down	-0.37739	0.258715	No	5264.46	5547.07	6362.06	4033.77	6535.05	10251.6	13295.9	7556.37	4962.64	12841.7	4800.67	16963.9
chr1:185045526-185102603:+	ENSG00000121481	RNF2	protein_coding	-0.0232773	0.99998	No	0.0414394	0.983514	No	0.101258	0.959609	No	-0.230591	0.948082	No	0.173764	0.784231	No	-0.0201018	0.974284	No	-0.433043	0.123721	No	-1.00312	1.01488e-06	Down	-0.687619	0.0291277	No	-0.852677	0.0154156	No	5746.53	6144.61	6525.23	4898.49	6914.75	10874.3	7994.94	5373.26	6708.86	5837.82	5943.06	11044.4
chr1:202724495-202808487:-	ENSG00000117139	KDM5B	protein_coding	0.0791679	0.99998	No	0.311192	0.83477	No	0.556179	0.940054	No	0.127532	0.97871	No	0.724056	0.441507	No	0.121359	0.781015	No	-0.462353	0.074451	No	-0.701661	2.78311e-06	No	-0.62717	0.0141753	No	-0.684816	0.0298689	No	19853.9	22709.4	29692.3	19617.7	32799.1	40230	26147.6	22385.9	23477.7	22210.8	17690.1	36742.8
chr1:163111121-163321791:-	ENSG00000143248	RGS5	protein_coding	0.152477	0.99998	No	-0.143704	0.935613	No	0.5229	0.940054	No	0.324458	0.911693	No	-0.0336674	0.961517	No	0.383307	0.34234	No	0.56859	0.0686792	No	-0.403677	0.136477	No	-0.638942	0.0607857	No	0.339742	0.404105	No	1061.38	751.479	1390.9	1109.25	820.983	3316.15	3772.02	1822.82	1545.11	3177.86	849.164	2454.55
chr1:217631324-217871696:+	ENSG00000162814	SPATA17	protein_coding	0.0603615	0.99998	No	-0.137604	0.949729	No	0.236607	0.940767	No	-0.452552	0.858091	No	0.176861	0.806467	No	0.0835706	0.912587	No	0.335002	0.3933	No	-0.819823	0.0218977	No	-0.312143	0.42497	No	0.0013437	0.998186	No	308.103	242.03	354.292	180.735	329.603	823.762	997.789	405.312	613.486	766.29	278.478	766.249
chr1:170662728-170739421:+	ENSG00000116132	PRRX1	protein_coding	-0.25237	0.99998	No	-0.252133	0.903773	No	-0.0676236	0.972457	No	-1.09183	0.163042	No	-1.54626	0.0463321	Down	-0.313766	0.591305	No	-0.271243	0.530385	No	-1.25464	0.00197084	Down	-0.384799	0.340456	No	-0.521211	0.319535	No	272.067	318.322	373.977	146.906	71.2224	612.852	640.887	290.751	610.503	521.806	399.938	805.368
chr1:185296388-185317273:-	ENSG00000116679	IVNS1ABP	protein_coding	-0.0323091	0.99998	No	-0.388257	0.763056	No	-0.0188856	0.991627	No	-0.8492	0.219258	No	0.446446	0.557012	No	-0.668943	0.00779954	No	-0.351637	0.171004	No	-0.59434	0.000490249	No	-1.19813	2.63057e-06	Down	-0.543681	0.116556	No	10935.1	8377.97	11262.9	5747.62	16767.4	14667.1	18698.3	15877.6	10288.7	16162.3	11461.1	24210.7
chr1:243054861-243056394:-	ENSG00000253326		processed_pseudogene	-0.222395	0.99998	No	0.301913	0.88919	No	0.87207	0.940054	No	0.369328	0.91255	No	0.343642	0.6605	No	-0.250106	0.717511	No	-0.461269	0.32368	No	-1.75807	7.27809e-05	Down	-1.28349	0.00814827	Down	-1.91258	0.00147372	Down	117.799	235.287	444.471	245.955	253.44	476.553	402.314	130.135	223.114	86.7814	177.867	600.414
chr1:176857302-177164973:-	ENSG00000152092	ASTN1	protein_coding	0.819551	0.99998	No	0.887456	0.418158	No	2.42702	0.00114633	Up	2.0759	0.0002893	Up	2.09893	0.000557487	Up	-2.86425	4.32243e-17	Down	-3.42016	1.5697e-18	Down	-2.68014	1.58173e-15	Down	-3.60937	1.62919e-19	Down	-3.33165	3.84921e-11	Down	301.737	152.694	829.267	420.058	555.633	126.765	80.6042	234.083	128.176	87.3401	59.2924	1868.42
chr1:212035553-212107400:+	ENSG00000143476	DTL	protein_coding	-0.205515	0.99998	No	-0.174271	0.919178	No	-0.0839143	0.966501	No	-0.705926	0.396259	No	0.240899	0.697452	No	-0.241077	0.509846	No	-0.575931	0.0316922	No	-0.874543	3.58248e-10	No	-0.88891	0.000759074	No	-1.09366	0.000378904	Down	11896.4	13887.2	14767.3	8979.28	19553.4	22667.3	17731.5	14665.4	14377.4	12159.6	15953.9	27163.5
chr1:185118101-185157072:-	ENSG00000121486	TRMT1L	protein_coding	0.0230523	0.99998	No	0.041545	0.981671	No	0.203122	0.941534	No	-0.328225	0.902691	No	0.134359	0.827184	No	-0.184409	0.660715	No	-0.458863	0.13178	No	-0.88562	3.82779e-07	No	-1.37062	3.19509e-07	Down	-0.84602	0.00930946	No	4335.33	4331.22	5048.96	3199.19	4700.96	9147.15	7434.71	5602.88	3943.61	5626.95	4192.88	10513.5
chr1:243056307-243101744:-	ENSG00000214837	LINC01347	transcribed_unprocessed_pseudogene	0.0197491	0.99998	No	0.260221	0.876602	No	0.280769	0.940054	No	0.0565482	0.993157	No	0.230508	0.723143	No	-0.186615	0.720275	No	-0.769891	0.0181183	No	-1.45293	4.15057e-07	Down	-1.21922	0.000347411	Down	-1.74515	4.2975e-05	Down	1471.77	1758.76	1863.12	1490.61	1745.11	1787.36	1148.84	702.199	855.46	521.806	1426.18	2068.71
chr1:179293714-179358680:+	ENSG00000057252	SOAT1	protein_coding	0.00780539	0.99998	No	0.0414856	0.981671	No	0.2732	0.940054	No	-0.395939	0.832537	No	0.379143	0.593929	No	-0.250121	0.49993	No	-0.60991	0.0116369	No	-0.937555	7.42955e-10	No	-0.805228	0.00219343	No	-0.594204	0.062795	No	9775.56	9986.54	12438.8	6993.64	13354.5	18594.5	14363.5	11576.8	12620.5	14500.2	9663.15	22449.5
chr1:212686417-212699840:-	ENSG00000123685	BATF3	protein_coding	-0.153543	0.99998	No	0.0655577	0.974117	No	0.286544	0.940054	No	-0.261658	0.937178	No	0.013082	0.985053	No	-0.462762	0.293661	No	-0.399631	0.280876	No	-1.77845	4.45884e-08	Down	-0.992513	0.00230944	No	-1.08149	0.0236729	Down	631.328	825.692	1026.29	630.783	792.671	1054.04	1124.09	393.86	751.557	641.426	785.939	1540.35
chr1:246566444-246668595:+	ENSG00000162852	CNST	protein_coding	0.0057607	0.99998	No	-0.432355	0.726291	No	0.435589	0.940054	No	-0.0659447	0.992112	No	0.786613	0.399131	No	-0.37244	0.301042	No	-0.822258	0.00138893	No	-0.517359	0.00228108	No	-1.63381	7.71088e-11	Down	-0.784874	0.0278898	No	2661.79	1855.54	3932.96	2496.29	5158.66	5641.76	4081.4	5199.94	2345.23	4172	2637.37	7508.13
chr1:204073115-204127743:+	ENSG00000143842	SOX13	protein_coding	0.213289	0.99998	No	0.449591	0.724345	No	0.72375	0.940054	No	0.172577	0.970291	No	0.818376	0.394573	No	0.0256838	0.962543	No	-0.443447	0.11549	No	-1.14539	3.36351e-10	Down	-0.913604	0.000244588	No	-1.16146	0.000457577	Down	2702.9	2825.63	3896.87	2249.59	3990.54	6161.62	4338.56	2673.81	3156.09	2550.62	1956.04	6039.81
chr1:235975830-236065109:-	ENSG00000116962	NID1	protein_coding	-0.180189	0.99998	No	-0.215735	0.893596	No	-0.104542	0.958084	No	-1.15894	0.0252958	Down	0.100092	0.868114	No	-0.613221	0.0103061	No	-0.491297	0.0488574	No	-1.7329	3.97724e-39	Down	-1.58625	1.05919e-10	Down	-1.41215	1.87692e-06	Down	28035.6	30424	32777.8	14264.3	39290	42136.9	46347.5	19631.1	21434.7	23574.9	36109.1	66421.1
chr1:203305491-203309602:+	ENSG00000159388	BTG2	protein_coding	-0.680228	0.99998	No	-0.9552	0.0773087	No	-0.0762964	0.968202	No	-0.845272	0.221751	No	0.555667	0.524618	No	-0.264811	0.470142	No	-0.231182	0.409837	No	-0.860594	2.01472e-06	No	-1.76615	3.76885e-11	Down	-0.537491	0.148487	No	2703.2	3311.08	6656.43	3591.2	11466.4	3474.86	3576.79	2296.79	1203.75	2834.08	7138.69	4242.85
chr1:227563543-227677443:+	ENSG00000181450	ZNF678	protein_coding	-0.0893698	0.99998	No	-0.0408359	0.981671	No	-0.121601	0.954575	No	-0.703928	0.423949	No	0.248608	0.692802	No	0.0644128	0.907128	No	-0.279539	0.322535	No	-0.880142	2.9243e-05	No	-0.744233	0.0154505	No	-0.86834	0.0170858	No	6571.43	7249.02	6704.48	4190.98	9253.67	14808.8	11454.7	7484.4	8227.18	7337.91	7493.67	14101.6
chr1:175010789-175023425:-	ENSG00000120333	MRPS14	protein_coding	0.0817589	0.99998	No	-0.237023	0.888919	No	0.00897077	0.996505	No	-0.40514	0.820368	No	0.236265	0.711484	No	-0.265107	0.479987	No	-0.352948	0.192527	No	-0.863463	4.89923e-06	No	-1.02893	0.000234229	Down	-0.402311	0.287067	No	4224.9	3089.02	3776.26	2689.13	4589.98	6946.62	6532.54	4581.73	4060.11	6273.19	3746.09	8489.95
chr1:197911902-197935478:+	ENSG00000143355	LHX9	protein_coding	0.0417004	0.99998	No	-0.0764979	0.973155	No	-0.145424	0.951819	No	-0.527708	0.765396	No	0.0414726	0.959234	No	0.24012	0.706538	No	-0.303178	0.506749	No	-0.129343	0.770227	No	-1.07437	0.0135743	Down	-0.33881	0.549252	No	437.779	379.022	350.852	253.246	427.128	764.483	479.584	561.104	276.642	465.069	408.509	621.61
chr1:244653103-244709033:+	ENSG00000121644	DESI2	protein_coding	0.041504	0.99998	No	0.0111957	0.995406	No	0.113883	0.956025	No	-0.82349	0.265782	No	0.266189	0.675364	No	-0.56653	0.0403399	No	-0.398618	0.129877	No	-0.98793	6.66609e-10	No	-0.948081	0.000509373	No	-0.840611	0.0123904	No	14918.6	14177.1	15581.2	7154.44	17631.8	21058.9	24061.9	16032.5	16345.1	17293.8	14054.5	32275.9
chr1:205657851-205680509:-	ENSG00000158715	SLC45A3	protein_coding	0.0163713	0.99998	No	0.177569	0.922653	No	0.718252	0.940054	No	0.300254	0.916234	No	0.266399	0.697221	No	-0.352821	0.406235	No	-0.553704	0.0686792	No	-1.4066	8.71007e-09	Down	-1.39703	1.9926e-06	Down	-1.01948	0.0100537	Down	1115.82	1253.98	2136.09	1385.39	1379.34	2113.99	1837.11	996.095	1020.67	1279.5	1085.97	2790.5
chr1:166895711-166975540:-	ENSG00000143195	ILDR2	protein_coding	-0.0924608	0.99998	No	-0.0169353	0.993665	No	0.283768	0.940054	No	-0.435404	0.76192	No	0.239849	0.695965	No	-0.0589849	0.906208	No	-0.864635	0.000370577	No	-0.826902	2.36258e-07	No	-0.305224	0.233888	No	-1.04245	0.00147812	Down	2691.72	3023.57	3993.13	2162.52	3749.24	7089.34	3919.54	4123.74	5968.25	3422.9	3067.88	7408.53
chr1:245154985-245709432:+	ENSG00000162849	KIF26B	protein_coding	0.0353555	0.99998	No	0.130107	0.941029	No	0.373931	0.940054	No	0.786407	0.294969	No	0.362805	0.611048	No	0.416799	0.163597	No	-0.34686	0.204778	No	-0.972363	1.44454e-09	No	-0.658693	0.00848758	No	-0.904707	0.00405873	No	2484.74	2615.19	3364.99	4464.87	3231.37	8779.65	4963.82	3224.02	4019.78	3296.58	2355.59	6418.28
chr1:218285293-218337983:+	ENSG00000067533	RRP15	protein_coding	0.0542104	0.99998	No	-0.11206	0.948768	No	0.000231612	0.999878	No	-0.44135	0.776677	No	0.0779691	0.899553	No	-0.328402	0.379539	No	-0.0177051	0.954503	No	-0.868887	1.1083e-05	No	-0.754927	0.0062468	No	-0.487012	0.164152	No	11636.4	9809.11	10743.6	7494.06	11481.1	20994.1	26639.5	14488.9	15700.4	18793.2	10741.7	27001.9
chr1:54026681-54053504:-	ENSG00000116209	TMEM59	protein_coding	0.0963025	0.99998	No	0.0370295	0.984477	No	0.712762	0.940054	No	0.26231	0.928715	No	0.369629	0.598781	No	0.716507	0.0026224	No	-0.209735	0.434539	No	-0.614214	9.99754e-06	No	-0.650544	0.00983933	No	-0.113612	0.750621	No	7782.49	6969	13031.7	8354.57	9269.4	23864.1	11982.6	9078.04	8801.79	12866.7	6770.05	13989.6
chr1:174999163-175012027:+	ENSG00000116161	CACYBP	protein_coding	-0.0275841	0.99998	No	-0.735594	0.279649	No	-0.050497	0.978024	No	-0.700794	0.398415	No	0.0320578	0.961033	No	-0.278051	0.433874	No	-0.29432	0.256545	No	-0.750838	0.000116028	No	-1.12804	5.22136e-06	Down	-0.256984	0.433902	No	16610.6	9566.91	16503	9779.26	17765.8	34533.2	34301.2	24883	19042.4	35251.2	17288.5	42575.4
chr1:202348699-202592706:+	ENSG00000077157	PPP1R12B	protein_coding	-0.181156	0.99998	No	-0.203457	0.911009	No	0.308474	0.940054	No	-0.0285929	0.996659	No	0.539325	0.531996	No	-0.374323	0.210221	No	-0.233746	0.392615	No	-0.774249	1.8666e-07	No	-0.906747	0.000287429	No	-0.694139	0.0267585	No	4722.86	5246.28	8313.01	6052.91	9908.16	10112.1	11252.4	7741.62	7009.9	8031.82	6200.41	13372.7
chr1:214348700-214552449:-	ENSG00000152104	PTPN14	protein_coding	-0.0437628	0.99998	No	0.0899197	0.957851	No	0.12433	0.954575	No	-0.643593	0.446458	No	0.681637	0.466053	No	-0.395286	0.133345	No	-1.00174	2.05346e-06	Down	-0.898092	1.71387e-13	No	-0.884591	0.000196385	No	-1.25008	9.14581e-05	Down	16076.4	18400	19236.7	10220.4	30450.9	28619.6	18518.3	20407.7	20423.1	15204.9	17132.6	38315
chr1:211658657-211675630:-	ENSG00000117650	NEK2	protein_coding	0.0941386	0.99998	No	-0.0789988	0.96479	No	0.417181	0.940054	No	-0.165784	0.972016	No	0.440814	0.562888	No	-0.193714	0.628276	No	-0.405419	0.124176	No	-1.05303	1.27751e-12	Down	-0.850216	0.000267492	No	-0.628941	0.0632051	No	5595.72	4546.57	7169.79	4229.29	7126.86	9254.5	7928.83	5089.66	5855.71	6713.46	4852.78	10701.4
chr1:197902630-197907367:+	ENSG00000203724	C1orf53	protein_coding	-0.0581677	0.99998	No	0.0545736	0.981376	No	-0.0129336	0.994555	No	0.0273847	0.996687	No	0.110618	0.883748	No	-0.647491	0.237566	No	-0.285298	0.557586	No	-0.300668	0.483279	No	-0.593044	0.180028	No	-1.51535	0.014618	Down	169.733	194.935	184.26	189.966	208.726	248.946	374.477	378.278	307.984	102.083	187.473	482.678
chr1:203475806-203491352:+	ENSG00000188783	PRELP	protein_coding	0.338875	0.99998	No	0.455559	0.802831	No	0.689699	0.940054	No	0.426628	0.89085	No	0.638772	0.533428	No	0.293145	0.69045	No	-0.268041	0.628735	No	-0.605052	0.228406	No	-0.694518	0.193272	No	-0.259639	0.7038	No	231.621	181.225	247.368	177.46	235.911	385.032	214.921	163.789	163.517	218.909	118.478	282.714
chr1:229271062-229305894:+	ENSG00000168118	RAB4A	protein_coding	-0.0632664	0.99998	No	0.245181	0.88553	No	0.348104	0.940054	No	-0.474575	0.754729	No	0.280309	0.669776	No	-0.566722	0.0436443	No	-0.276743	0.297416	No	-1.23192	1.33575e-14	Down	-1.04845	5.5999e-05	Down	-0.774514	0.0189237	No	4050.15	5417.2	6133.09	3001.81	5665.07	8728.66	10920.6	5600.72	6334.6	7551.79	4444.17	13393.7
chr1:235109341-235128837:-	ENSG00000173726	TOMM20	protein_coding	0.0858397	0.99998	No	0.0755573	0.965497	No	0.0826996	0.966561	No	-0.551822	0.614116	No	0.414641	0.569945	No	-0.787951	0.000638542	No	-0.0883525	0.752184	No	-1.33817	9.68282e-16	Down	-1.35443	2.696e-09	Down	-0.624692	0.0524861	No	42544.7	39853.2	40461.2	24014.6	53439.8	54186.5	91282.1	37692.8	37221.2	61469.9	37509.4	97399.2
chr1:166856510-166876264:-	ENSG00000152382	TADA1	protein_coding	0.02661	0.99998	No	-0.000171548	0.999953	No	0.110775	0.957601	No	-0.157169	0.97597	No	0.481294	0.549005	No	-0.44095	0.193835	No	-0.54433	0.0531215	No	-0.774854	0.000193998	No	-1.04225	0.000400676	Down	-0.911735	0.0169054	No	2843.35	2731.96	3031.75	2402.99	4148.28	4410.7	4122.97	3545.27	2923.19	3097.78	2736.89	6189.4
chr1:185321157-185335039:-	ENSG00000261024	GS1-279B7.1	transcribed_processed_pseudogene	-0.216894	0.99998	No	0.100585	0.964577	No	0.364919	0.940054	No	0.0980836	0.987076	No	0.337281	0.661839	No	0.536889	0.382693	No	-0.439025	0.443922	No	-0.396382	0.461885	No	-0.432383	0.463521	No	0.340959	0.6184	No	118.734	188.5	257.745	186.153	241.529	351.319	115.421	131.337	134.141	273.411	171.668	192.568
chr1:182839347-182887982:+	ENSG00000135829	DHX9	protein_coding	-0.016394	0.99998	No	-0.0539089	0.974844	No	0.125748	0.954068	No	-0.209291	0.948119	No	0.153011	0.799986	No	-0.239015	0.4977	No	-0.257901	0.324342	No	-0.778853	5.05574e-08	No	-1.04005	2.35116e-05	Down	-0.451152	0.15659	No	52817.6	51793.6	60739.5	45677.9	61580.8	108370	107214	74814	61698	93023	54076.9	129550
chr1:52056199-52090716:+	ENSG00000134717	BTF3L4	protein_coding	-0.0815787	0.99998	No	-0.400368	0.757559	No	-0.0715422	0.969778	No	-0.650685	0.524855	No	0.172398	0.781353	No	0.111896	0.822855	No	-0.0398704	0.891266	No	-0.615742	0.00100507	No	-0.801535	0.00582693	No	-0.262725	0.447794	No	5940.89	4818.35	6237.03	3870.16	7731.45	12374.9	11029.4	7322.37	6383.09	9358.34	6666.77	11365.3
chr1:185157080-185291781:+	ENSG00000116668	SWT1	protein_coding	-0.1227	0.99998	No	0.162284	0.932024	No	0.0902754	0.965143	No	-0.369157	0.893492	No	0.197983	0.767528	No	-0.0536742	0.941533	No	-0.655367	0.0853842	No	-0.442035	0.119	No	-0.547122	0.131215	No	-0.323877	0.491361	No	782.658	1085.2	1035.71	688.909	1133.51	1257.54	775.556	946.083	884.473	1017.48	949.526	1313.82
chr1:224114111-224162047:+	ENSG00000143756	FBXO28	protein_coding	-0.0338803	0.99998	No	0.378221	0.768993	No	0.443219	0.940054	No	-0.3971	0.839798	No	0.242191	0.703065	No	-0.137736	0.760063	No	-0.456886	0.101598	No	-1.24821	7.07035e-11	Down	-0.55634	0.0422877	No	-0.673723	0.0531397	No	8812.32	12542.4	13899.8	6672.62	11387	16878.8	13331.4	7666.82	12569.3	11334.1	9254.37	18727.1
chr1:243124428-243255348:-	ENSG00000143702	CEP170	protein_coding	-0.407114	0.99998	No	-0.437044	0.688181	No	0.147464	0.946924	No	-0.446163	0.720165	No	-0.294214	0.643945	No	-0.274011	0.421309	No	0.00378756	0.990542	No	-0.723868	5.92502e-05	No	-0.665844	0.0287368	No	-0.630905	0.0538444	No	6280.26	8272.79	13374.9	8214.42	9111.49	28829	35483	21141.6	21855.4	22213.3	11690.9	35392.9
chr1:175944831-176207286:-	ENSG00000143207	COP1	protein_coding	-0.134233	0.99998	No	0.0955333	0.956615	No	0.32335	0.940054	No	-0.231253	0.943683	No	0.31367	0.638521	No	-0.311516	0.310289	No	-0.555492	0.0462522	No	-0.986867	1.93704e-10	No	-0.992222	9.92601e-05	No	-0.65936	0.0473438	No	3261.36	4294.6	5347.97	3293.89	5212.11	8873.25	7393.09	5566.32	5513.73	6867.81	3978.57	11186.3
chr1:231241207-231277973:+	ENSG00000116906	GNPAT	protein_coding	0.0617359	0.99998	No	0.246384	0.881085	No	0.151871	0.945888	No	-0.618439	0.507327	No	0.549489	0.527573	No	-0.569943	0.0402416	No	-0.397401	0.123329	No	-1.14301	1.12944e-10	Down	-1.01824	3.34732e-05	Down	-1.04744	0.0014814	Down	8693.17	9673.44	9121.31	4812.34	12669.9	12450	14288.3	8485.32	9266.95	8803.48	7941.73	19137.9
chr1:218345336-218444619:+	ENSG00000092969	TGFB2	protein_coding	-0.342108	0.99998	No	-0.357491	0.84309	No	-0.215666	0.94215	No	-0.993089	0.250471	No	-0.362776	0.639521	No	-0.190993	0.7623	No	0.0468606	0.910735	No	-1.19606	0.000431845	Down	-0.521018	0.184969	No	-0.11584	0.830185	No	272.569	345.339	382.882	190.8	328.251	801.03	978.352	374.867	646.344	858.658	477.601	941.189
chr1:186375838-186421378:+	ENSG00000157181	ODR4	protein_coding	-0.0825211	0.99998	No	0.214456	0.903575	No	0.346304	0.940054	No	-0.196872	0.962917	No	0.274501	0.672717	No	-0.0711333	0.897537	No	-0.0575108	0.8668	No	-0.550971	0.0164746	No	-0.663135	0.0252041	No	-0.388677	0.293494	No	3062.71	4103.89	4751.9	2930.07	4374.08	7228.13	7299.19	5123.04	4735.37	5703.46	3454.44	7634.02
chr1:171314183-171342084:+	ENSG00000076258	FMO4	protein_coding	0.0595624	0.99998	No	0.350054	0.854948	No	0.00331293	0.99815	No	-0.195991	0.972016	No	0.104903	0.888639	No	-0.096562	0.910128	No	-0.581257	0.248439	No	-0.257299	0.545736	No	-0.781557	0.0878436	No	-0.357279	0.549661	No	198.407	241.455	178.383	147.193	196.815	454.186	285.045	403.653	275.453	362.427	177.41	498.327
chr1:212726153-212791782:-	ENSG00000117697	NSL1	protein_coding	0.00283519	0.99998	No	0.216881	0.89874	No	-0.0115549	0.994776	No	-0.291413	0.91809	No	0.443785	0.557153	No	-0.196404	0.634066	No	-0.608578	0.0159549	No	-0.928813	5.57074e-10	No	-0.484717	0.057666	No	-1.02398	0.00108445	Down	9951.73	11788.4	9803.51	7812.11	14452.5	21115.1	15651.3	12709.6	17330.8	11522.6	9909.27	24488.3
chr1:91260766-91404856:-	ENSG00000162669	HFM1	protein_coding	0.24243	0.99998	No	-0.464954	0.773332	No	0.733838	0.940054	No	0.139762	0.979376	No	0.767733	0.467169	No	0.403546	0.467354	No	0.434826	0.333132	No	0.431808	0.23456	No	-0.129228	0.765401	No	0.323622	0.54891	No	401.135	179.002	566.141	309.623	560.799	900.151	907.36	878.556	574.076	822.468	275.563	629.767
chr1:160151586-160186980:+	ENSG00000132681	ATP1A4	protein_coding	0.361545	0.99998	No	0.364835	0.826939	No	0.572439	0.940054	No	0.115369	0.984389	No	0.913704	0.351717	No	-0.212368	0.79148	No	0.032705	0.954715	No	-0.935131	0.0487947	No	-0.360045	0.453541	No	0.0134277	0.985243	No	551.141	402.975	529.785	327.517	678.764	311.416	398.928	168.317	292.261	391.355	297.659	384.871
chr1:230057990-230282122:+	ENSG00000143641	GALNT2	protein_coding	-0.0726979	0.99998	No	0.155985	0.924919	No	0.225768	0.940054	No	-0.454359	0.719962	No	0.364025	0.598781	No	-0.497571	0.0592778	No	-0.416509	0.0808688	No	-1.18555	4.49429e-20	Down	-1.28178	1.29956e-08	Down	-1.04853	0.000524258	Down	19120.5	24030.2	26152.5	14798.4	28879.5	38817.9	41520.7	24447.9	22645	26069.3	21240.7	56233.4
chr1:231337104-231355023:+	ENSG00000010072	SPRTN	protein_coding	-0.0273127	0.99998	No	0.137651	0.934055	No	0.100875	0.959539	No	-0.621779	0.489906	No	0.178316	0.768714	No	-0.306471	0.381438	No	-0.387065	0.138881	No	-1.33418	1.03229e-15	Down	-0.92449	0.00026795	No	-0.876716	0.00565321	No	7684.5	8911.98	8761.36	4841.37	9291.17	14467.9	13709.1	7078.63	9428.86	9560.27	7989.48	18236.2
chr1:231363751-231422287:-	ENSG00000135766	EGLN1	protein_coding	0.0337659	0.99998	No	0.481995	0.680308	No	0.631809	0.940054	No	-0.187413	0.967735	No	0.427744	0.570123	No	-0.490528	0.0411675	No	-0.381118	0.120472	No	-1.38457	2.11669e-20	Down	-1.09129	4.18595e-06	Down	-0.912632	0.00465746	No	7039.24	9919.31	11947.1	5727.47	9718.77	17101.4	18577.9	9238.92	11299.3	12511	6696.94	24545.2
chr1:202438396-202439957:+	ENSG00000232626		transcribed_processed_pseudogene	0.0821121	0.99998	No	0.300985	0.888919	No	0.772096	0.940054	No	0.520163	0.788744	No	0.934604	0.399134	No	0.0405666	0.966838	No	0.277628	0.609508	No	0.0603634	0.907416	No	-0.192452	0.718429	No	0.398481	0.526707	No	172.352	195.373	329.127	237.198	379.934	271.526	336.701	275.38	224.252	376.053	148.409	259.178
chr1:235547685-235650754:-	ENSG00000168243	GNG4	protein_coding	0.00753544	0.99998	No	-0.316518	0.84037	No	0.0687465	0.970878	No	-1.07549	0.0693468	No	0.0184681	0.977844	No	-0.785095	0.00169204	No	-0.0119969	0.970195	No	-1.05738	1.11476e-09	Down	-0.422199	0.111404	No	-1.09008	0.00128519	Down	4481.05	3415.74	4726.09	1832.67	4496.97	3891.38	6953.01	3315.96	5204.68	3121.68	4429.22	7026.27
chr1:176463171-176845601:+	ENSG00000116183	PAPPA2	protein_coding	0.681223	0.99998	No	1.48917	0.0254772	Up	1.98532	0.0223976	Up	2.22783	6.54554e-05	Up	0.530246	0.569623	No	2.25768	3.78912e-11	Up	2.12535	4.49468e-08	Up	-0.909761	0.102009	No	0.809057	0.100266	No	1.73344	0.00119776	Up	214.816	236.3	493.266	426.58	109.868	1542.75	1251.97	75.8642	387.682	910.926	52.3396	202.174
chr1:231528653-231819244:+	ENSG00000270106	TSNAX-DISC1	protein_coding	-0.308632	0.99998	No	0.172449	0.940971	No	-0.450922	0.940054	No	-1.21329	0.133019	No	-0.0222751	0.976691	No	-0.841254	0.0760572	No	-0.339572	0.565535	No	-0.375502	0.497965	No	-0.976072	0.07823	No	-0.188214	0.803899	No	222.654	438.099	233.095	110.714	356.112	47.8303	373.574	257.554	269.488	463.393	366.578	598.641
chr1:204617170-204685738:-	ENSG00000170382	LRRN2	protein_coding	0.0879528	0.99998	No	0.649441	0.515351	No	0.711472	0.940054	No	-0.560895	0.698692	No	0.221974	0.767264	No	0.170292	0.735787	No	-0.031043	0.935966	No	-1.62535	5.44422e-09	Down	0.0327572	0.915745	No	-0.682089	0.122289	No	896.623	1356.36	1571.38	478.976	991.29	2239.98	1914.9	586.045	2017.04	1150.72	782.604	1960.21
chr1:212285410-212361853:+	ENSG00000066027	PPP2R5A	protein_coding	-0.0528996	0.99998	No	0.04951	0.978102	No	0.611965	0.940054	No	-0.168906	0.970492	No	-0.0438031	0.946026	No	-0.377724	0.234514	No	-0.464344	0.0741991	No	-1.36178	5.35937e-17	Down	-1.35956	1.21702e-08	Down	-0.904604	0.0152137	No	2973.55	3333	5618.42	2789.68	3083.96	7096.23	6694.7	3593.53	3590.54	4762.27	3206.71	9429.63
chr1:172532349-172611833:+	ENSG00000094975	SUCO	protein_coding	-0.071536	0.99998	No	-0.0185222	0.993653	No	0.337347	0.940054	No	-0.00995605	0.998097	No	0.198908	0.748797	No	0.163142	0.718094	No	-0.171431	0.562474	No	-0.618364	0.00348006	No	-0.523514	0.0838219	No	-0.337282	0.338491	No	5713.3	6240.49	8659.01	6283.87	7517.53	13715.4	10658.2	7764.27	8306.71	9431.49	6338.57	12118.9
chr1:212565334-212620777:+	ENSG00000162772	ATF3	protein_coding	-1.01599	0.99998	No	-0.783888	0.205518	No	-0.44798	0.940054	No	-1.66433	0.000213582	Down	0.10506	0.863362	No	-0.386936	0.216996	No	-0.0399327	0.894701	No	-0.517234	0.00286744	No	-0.664526	0.00978485	No	-0.590712	0.0750748	No	4246.76	9737.16	12019.1	4756.62	19922.8	4814.15	6243.57	4456.71	4015	4162.5	18221.6	6440.01
chr1:182573634-182589256:-	ENSG00000135828	RNASEL	protein_coding	0.0557838	0.99998	No	0.380019	0.79638	No	0.476698	0.940054	No	-0.0724791	0.991724	No	0.81541	0.408487	No	0.169208	0.729141	No	-0.57672	0.0652101	No	-0.203696	0.348386	No	-0.897454	0.00227264	No	-0.33653	0.388817	No	1125.04	1409.92	1625.08	969.007	2119.86	3090.95	1747.07	2343.35	1426.78	2103.64	1032.84	2712.24
chr1:208022242-208244384:-	ENSG00000076356	PLXNA2	protein_coding	0.264336	0.99998	No	0.203594	0.904957	No	1.0594	0.616976	No	0.709123	0.351812	No	1.42768	0.011266	Up	-0.53277	0.0345199	No	-0.864365	0.000122175	No	-1.51264	2.48272e-17	Down	-1.29637	2.63583e-07	Down	-0.871823	0.00787592	No	3917.75	3171.88	7247.45	4761.51	9022.7	6389.93	5052.41	3236.43	3770.23	4980.28	2700.4	9488.88
chr1:186828949-186988981:+	ENSG00000116711	PLA2G4A	protein_coding	-0.00310036	0.99998	No	-0.235494	0.892361	No	0.472642	0.940054	No	-0.467161	0.770429	No	-2.07498	8.25105e-05	Down	0.111005	0.847033	No	-0.22736	0.509823	No	-0.551972	0.0169642	No	-1.31744	1.24571e-05	Down	-0.676052	0.0890253	No	1599.87	1320.38	2493.15	1085.66	224.677	3395.46	2611.1	2084.71	1205.96	1858.04	1605.23	3112.35
chr1:204131062-204152044:-	ENSG00000143845	ETNK2	protein_coding	-0.134478	0.99998	No	-0.108744	0.948768	No	0.26805	0.940054	No	-0.348554	0.855069	No	0.432112	0.559524	No	-0.372563	0.253461	No	-0.847805	0.00166626	No	-0.956208	4.74423e-06	No	-1.13574	1.17965e-05	Down	-1.04505	0.00340547	Down	2702.22	2993.78	4181.18	2472.91	4705.04	4906.37	3450.13	3267.06	2889.5	2966.21	3268.08	6497
chr1:6412418-6424670:-	ENSG00000069812	HES2	protein_coding	0.205955	0.99998	No	0.271122	0.886097	No	0.77263	0.940054	No	0.0312663	0.996659	No	0.766197	0.466053	No	-0.323748	0.497472	No	-0.366111	0.313867	No	-0.791282	0.0034293	No	-0.797909	0.00991008	No	-0.740447	0.12253	No	1143.56	905.22	1550.69	737.784	1451.43	1223.54	1186.81	884.642	892.558	875.636	721.655	1588.78
chr1:211743457-211830763:-	ENSG00000123684	LPGAT1	protein_coding	-0.0485283	0.99998	No	-0.0240661	0.991919	No	0.410514	0.940054	No	-0.763504	0.323611	No	0.301868	0.644491	No	-0.455771	0.12011	No	-0.501343	0.0561115	No	-0.964713	3.66862e-08	No	-1.026	0.000175429	Down	-0.818679	0.0116071	No	11136.1	11718.1	17505.4	6408.64	15487.2	24065.5	23427.1	17073.1	16233.3	18524.2	11952.1	33906.4
chr1:213983181-214041510:+	ENSG00000117707	PROX1	protein_coding	-0.171592	0.99998	No	-0.159244	0.926024	No	-0.440508	0.940054	No	-0.860306	0.272865	No	-0.328086	0.630764	No	0.185085	0.703833	No	-0.594529	0.0789617	No	-0.53455	0.0169938	No	-0.422649	0.178576	No	-0.352775	0.373566	No	1808.42	2026.97	1530.51	1118.87	1731.84	3023.25	1646.92	1782.43	1936.76	2004.35	2308.5	2617.27
chr1:207034366-207081024:+	ENSG00000123836	PFKFB2	protein_coding	-0.0632505	0.99998	No	0.159577	0.927636	No	0.303384	0.940054	No	-0.23912	0.939642	No	0.372791	0.602996	No	-0.985175	9.35801e-06	No	-0.71114	0.00631734	No	-0.820822	1.37818e-06	No	-1.08991	1.12579e-05	Down	-0.613167	0.0676257	No	2472.68	3088.91	3615.29	2232.88	3755.51	4743.12	5834.43	5517.06	4546.2	6271.73	2717.68	9875.12
chr1:212432920-212446379:+	ENSG00000117691	NENF	protein_coding	0.146714	0.99998	No	0.302598	0.834076	No	0.408807	0.940054	No	0.0131739	0.998097	No	0.717006	0.438276	No	-0.886096	0.000234224	No	-0.305078	0.258815	No	-1.15852	1.31086e-14	Down	-1.44572	3.80516e-10	Down	-0.856026	0.0133409	No	4837.49	4989.87	5666.72	3966.61	7192.71	6707.67	10411.2	5754.98	4676.44	6893.17	3928.71	13045.5
chr1:231363797-231528603:-	ENSG00000287856		protein_coding	-0.0521632	0.99998	No	-0.479319	0.781516	No	-0.127507	0.952573	No	-0.14832	0.976802	No	-0.0878749	0.887459	No	-0.145318	0.79153	No	-0.231711	0.423653	No	-0.489381	0.0219562	No	-0.972938	0.00578098	No	-0.416468	0.497241	No	1350.91	913.151	1293.91	1285.05	1344.47	2883.43	2717.5	2266.85	1587.52	2206.63	1453.01	3228.88
chr1:212791828-212816830:+	ENSG00000203705	TATDN3	protein_coding	0.363449	0.99998	No	0.22833	0.898432	No	0.200035	0.94215	No	-0.296061	0.91255	No	0.504925	0.536775	No	-0.247391	0.509776	No	-0.418611	0.130798	No	-0.976233	3.66636e-11	No	-0.945606	1.30022e-05	No	-0.958599	0.00565798	No	13784.8	8427.81	8422.42	5515.55	10743.1	10517.4	9283.46	6362.41	6489.07	6196.68	6997.8	12672.2
chr1:248838210-248849517:+	ENSG00000171161	ZNF672	protein_coding	-0.26237	0.99998	No	-0.790394	0.20424	No	0.27413	0.940054	No	-0.337413	0.879137	No	0.0858963	0.888666	No	-0.25631	0.47214	No	-0.710868	0.00659079	No	-0.953783	4.35805e-09	No	-1.78134	6.52069e-13	Down	-1.0277	0.00249662	Down	2093.83	1620.25	3932.49	2327.32	3283.93	6391.51	4574.08	3942.86	2182.06	3603.73	3055.44	7743.49
chr1:209614870-209652425:-	ENSG00000196878	LAMB3	protein_coding	0.167174	0.99998	No	0.447523	0.782018	No	-0.415148	0.940054	No	-0.967875	0.359355	No	1.03383	0.302746	No	-0.656189	0.208009	No	-0.832002	0.0700102	No	-0.789738	0.0777031	No	-1.11649	0.00998605	Down	-0.248403	0.670562	No	236.647	260.049	112.828	63.896	473.175	305.376	275.519	294.982	249.87	466.187	175.677	575.891
chr1:205142505-205211702:-	ENSG00000133059	DSTYK	protein_coding	0.0560024	0.99998	No	0.15072	0.931196	No	0.627357	0.940054	No	-0.196335	0.95635	No	0.702004	0.466053	No	-0.308589	0.336509	No	-0.428014	0.0842982	No	-0.997022	1.99719e-14	No	-0.97568	2.48378e-05	No	-0.569955	0.0689308	No	6633.05	6871.28	10993.3	5185.19	11124.6	13553.5	12471.8	8467.83	8538.96	11232.8	6083.49	17063.1
chr1:17539698-17697874:+	ENSG00000074964	ARHGEF10L	protein_coding	0.140724	0.99998	No	0.106199	0.954921	No	0.550273	0.940054	No	-0.426928	0.803481	No	0.972208	0.261957	No	-0.0232092	0.968974	No	-0.767801	0.0152374	No	-1.46758	7.8783e-09	Down	-0.817259	0.0028853	No	-1.22661	0.00132644	Down	1262.77	1117.46	1723.06	720.272	2381.39	2571.49	1448.01	895.029	1461.96	1027.19	1026.2	2616.02
chr1:231528541-231566524:+	ENSG00000116918	TSNAX	protein_coding	0.0308797	0.99998	No	0.222881	0.89874	No	0.227296	0.940054	No	-0.409714	0.818819	No	0.541314	0.531996	No	-0.46059	0.137966	No	-0.13718	0.626082	No	-0.782722	7.00843e-05	No	-0.82925	0.00242056	No	-0.40591	0.227625	No	7919.33	9051.35	9343.34	5400.17	12093.1	16650.2	21341.1	13484.8	13027.3	17496.7	7557.64	23619.6
chr1:162069691-162370475:+	ENSG00000198929	NOS1AP	protein_coding	-0.152353	0.99998	No	-0.40248	0.756348	No	-0.028392	0.988148	No	-0.248856	0.937178	No	0.439083	0.558622	No	-0.346334	0.305084	No	-0.848065	0.00277213	No	-0.904572	6.23389e-07	No	-1.21118	8.98396e-06	Down	-0.961356	0.00565349	No	1740.64	1558.06	2103.13	1763.47	3135.65	3616.08	2485.44	2464.06	1978.87	2291.95	2160.79	4697.71
chr1:212624474-212626775:+	ENSG00000162771	GARIN4	protein_coding	-0.27344	0.99998	No	0.0325525	0.991919	No	0.274758	0.940054	No	0.0579509	0.995184	No	0.8065	0.486632	No	0.0827632	0.931268	No	0.432938	0.456806	No	-0.406951	0.494657	No	0.318818	0.643769	No	0.360439	0.622452	No	49.2711	90.8824	121.719	92.9195	215.02	104.26	157.376	52.503	124.09	146.312	88.2936	90.5417
chr1:201982372-202006147:+	ENSG00000176393	RNPEP	protein_coding	0.0534368	0.99998	No	0.0220413	0.991919	No	0.283972	0.940054	No	-0.456516	0.729118	No	0.357694	0.599437	No	-0.452801	0.100956	No	-0.637112	0.0059345	No	-1.36653	4.54739e-22	Down	-1.13702	1.28855e-07	Down	-1.22365	6.83662e-05	Down	12912.2	12165.2	15486.5	8294.75	16134.9	20944.4	18452.7	11211.2	13128.6	11937.7	11959.7	29358.4
chr1:212992182-213015867:-	ENSG00000174606	ANGEL2	protein_coding	0.017412	0.99998	No	-0.0772015	0.96479	No	0.0158317	0.993064	No	-0.654804	0.479916	No	0.264235	0.680819	No	-0.300798	0.37278	No	-0.399698	0.153237	No	-0.927702	2.57583e-09	No	-0.97024	0.00011359	No	-0.810123	0.0172504	No	6340	5799.39	6268.3	3610.21	7744.72	11604	10802.8	7545.96	7282.34	7964.03	6176.05	14543.3
chr1:175156986-175192999:-	ENSG00000235750	KIAA0040	protein_coding	-0.0394478	0.99998	No	0.979299	0.0634092	No	0.715389	0.940054	No	0.339642	0.897489	No	-0.155435	0.810681	No	0.157047	0.804342	No	0.754047	0.0250387	No	-0.347739	0.27255	No	0.622447	0.0614005	No	-0.0290152	0.957783	No	601.913	1390.21	1246.21	839.996	551.593	1183.06	1861.74	799.671	1645.62	1015.24	635.486	1037.58
chr1:182409192-182560599:+	ENSG00000121446	RGSL1	protein_coding	0.111974	0.99998	No	-0.188698	0.938584	No	-0.03077	0.98853	No	-0.169852	0.979875	No	1.09492	0.196395	No	-0.0692103	0.937111	No	0.282718		No	-0.764784	0.112112	No	0.392997	0.606708	No	0.00645894		No	443.525	200.727	258.132	209.892	719.871	47.7686	94.9596	0	86.7662	58.413	269.509	57.7307
chr1:231332753-231337852:-	ENSG00000116903	EXOC8	protein_coding	-0.0361424	0.99998	No	0.0030071	0.999211	No	0.337104	0.940054	No	-0.261749	0.932082	No	0.237944	0.710003	No	-0.247928	0.494935	No	-0.557343	0.0284371	No	-1.17684	2.91655e-14	Down	-0.91391	6.15472e-05	No	-0.840433	0.0104038	No	8785.36	9276.86	12695	7478.54	11368.6	21066.9	16843.3	11046.5	13267.7	13630	9258.81	25377
chr1:177170958-177282422:+	ENSG00000198797	BRINP2	protein_coding	0.485445	0.99998	No	-0.319847	0.896587	No	1.6482	0.115593	No	0.417016	0.910751	No	1.26678	0.216743	No	-2.49298	7.25346e-10	Down	-1.99417	7.17356e-06	Down	-1.67436	1.27962e-05	Down	-3.05036	2.52417e-10	Down	-1.14743	0.0345352	Down	219.543	55.0748	526.249	129.599	512.046	32.0243	118.351	205.144	70.3026	291.506	84.4019	789.585
chr1:198156994-198322420:+	ENSG00000151414	NEK7	protein_coding	0.0314148	0.99998	No	0.126669	0.939056	No	0.503278	0.940054	No	-0.201025	0.957076	No	0.467017	0.548569	No	0.0687763	0.904619	No	-0.387948	0.166527	No	-0.717145	0.000603278	No	-0.894573	0.00292427	No	-0.626248	0.0981521	No	4246.9	4481.18	6401.77	3436.61	6008.18	8215.26	5834.72	4652.03	4085.96	4855.98	4055.09	7792.35
chr1:230314490-230426332:-	ENSG00000177614	PGBD5	protein_coding	-0.242404	0.99998	No	-0.0136206	0.994557	No	0.187054	0.943101	No	-0.101835	0.984862	No	-0.135673	0.830741	No	-0.956684	0.000273119	No	-0.331307	0.173683	No	-1.34929	4.12939e-17	Down	-1.15917	5.92274e-06	Down	-0.933331	0.00461815	No	1638.46	2320.6	2808.72	2160.17	2082.77	4421.95	7211.7	3533.33	4020.43	4601.43	2350.95	9184.18
chr1:173608336-173669851:-	ENSG00000183831	ANKRD45	protein_coding	0.417899	0.99998	No	0.772339	0.493623	No	0.832647	0.940054	No	0.40464	0.906714	No	0.663642	0.531996	No	0.455038	0.500964	No	0.232682	0.695771	No	-0.477072	0.421816	No	-0.124122	0.846283	No	0.0222702	0.977896	No	237.405	214.776	275.457	149.679	214.118	344.023	256.334	99.2833	177.481	202.49	102.355	198.185
chr1:202590596-202710454:-	ENSG00000143858	SYT2	protein_coding	-0.802789	0.99998	No	-1.16174	0.0197405	Down	-1.29091	0.342045	No	-1.64989	0.00069834	Down	-1.46354	0.0163525	Down	-2.00175	1.52507e-12	Down	-2.11298	7.30563e-12	Down	-1.23936	8.86144e-08	Down	-1.5976	1.04812e-07	Down	-1.6701	2.55981e-05	Down	598.166	752.319	546.974	494.489	527.546	525.057	507.92	1074.7	837.514	725.413	1936.71	2635.46
chr1:246945547-247008093:-	ENSG00000197472	ZNF695	protein_coding	0.0416043	0.99998	No	-0.352917	0.82901	No	0.461045	0.940054	No	0.165108	0.97597	No	0.335762	0.636012	No	0.0910386	0.869764	No	-0.119873	0.718499	No	-0.366828	0.0912515	No	-0.911869	0.00312996	No	-0.191292	0.630729	No	1204.74	837.409	1738.88	1292.67	1522.2	3468.94	2948.42	2479.28	1677.18	2799.01	1128.34	3233.75
chr1:213051233-213274774:+	ENSG00000136643	RPS6KC1	protein_coding	-0.0568537	0.99998	No	0.259699	0.876555	No	0.339325	0.940054	No	-0.342344	0.884105	No	0.537957	0.531996	No	-0.35358	0.311909	No	-0.549245	0.0481644	No	-0.751101	2.85229e-05	No	-0.618068	0.0190736	No	-0.751443	0.0264185	No	2930.85	3926.02	4373.61	2403.84	5078.23	5807.88	5050.07	4452.97	4892.28	4351.92	3182.38	7602.83
chr1:205227946-205285632:+	ENSG00000133069	TMCC2	protein_coding	-0.00581767	0.99998	No	0.179497	0.919897	No	0.274656	0.940054	No	-0.0754363	0.988954	No	0.183329	0.771307	No	-0.61344	0.0256866	No	-0.737386	0.00239406	No	-1.47832	9.90181e-16	Down	-1.34995	2.94332e-08	Down	-0.985417	0.00285034	No	2366.51	2750.92	3082.57	2239.54	2793.25	3671.84	3397.25	2031.91	2236.57	2812.08	2384.47	5836.58
chr1:205828025-205850132:-	ENSG00000162877	PM20D1	protein_coding	-0.103715	0.99998	No	0.118039	0.961095	No	0.37717	0.940054	No	-0.331289	0.939642	No	0.829903	0.477439	No	0.256002	0.755821	No	-0.329583	0.575677	No	-0.644115	0.261619	No	-1.99009	0.00366155	Down	-0.0688677	0.930925	No	64.1808	90.3771	126.644	53.8949	210.304	237.848	113.646	82.3475	22.3597	158.82	80.7216	172.8
chr1:244394976-244395660:-	ENSG00000225401	TGIF2P1	processed_pseudogene	0.24478	0.99998	No	1.18973	0.0916489	No	1.08384	0.700894	No	0.396677	0.914152	No	1.48488	0.0624707	No	-0.480344	0.457868	No	-0.0902575	0.873776	No	-0.950029	0.0572081	No	-0.623108	0.218876	No	-0.603455	0.362648	No	246.795	261.565	260.636	127.222	397.237	175.653	276.63	124.405	183.808	161.055	85.8342	301.595
chr1:246945547-247078811:-	ENSG00000135747	ZNF670-ZNF695	protein_coding	0.111425	0.99998	No	0.0720852	0.971567	No	0.530543	0.940054	No	0.0843321	0.98799	No	0.565446	0.533462	No	0.04176	0.950378	No	-0.0621071	0.864136	No	-0.359274	0.184354	No	-0.538838	0.071553	No	0.162898	0.700364	No	1122.89	996.874	1575.86	1007.39	1572.29	2398.38	2212.16	1777.87	1577.55	2627.13	941.993	2321.4
chr1:229440259-229508341:-	ENSG00000069248	NUP133	protein_coding	0.0517648	0.99998	No	0.0554081	0.974762	No	0.198975	0.94215	No	-0.518213	0.653258	No	0.326066	0.624538	No	-0.609762	0.0120412	No	-0.4954	0.0409404	No	-1.14378	1.64927e-17	Down	-1.11947	1.00548e-06	Down	-0.817919	0.0122117	No	24135.4	23376	26860.6	14729.1	29502.9	36583.3	40087.1	25739.9	25992.5	31447.8	22366.5	57561.2
chr1:179099330-179229684:-	ENSG00000143322	ABL2	protein_coding	-0.0681961	0.99998	No	-0.00775888	0.997067	No	0.389876	0.940054	No	-0.123686	0.979285	No	0.506168	0.536775	No	-0.38262	0.155552	No	-0.213079	0.404134	No	-1.12295	2.0073e-18	Down	-1.00874	2.56767e-05	Down	-0.349832	0.269314	No	15412.4	16916.7	24549.8	15399.7	26185.1	29730.3	33752.1	17921.1	19239.7	30522.8	17026.4	39444.9
chr1:248906196-248919946:+	ENSG00000185220	PGBD2	protein_coding	-0.158738	0.99998	No	-0.394187	0.785205	No	0.216428	0.941534	No	-0.111834	0.981454	No	0.267818	0.688327	No	-0.472265	0.215193	No	-0.635621	0.0743553	No	-0.495137	0.0451954	No	-1.27436	0.000114353	Down	-0.223707	0.599803	No	656.264	592.62	1011.63	750.112	1041.17	1196.05	1052.23	1212.32	688.598	1463.89	825.062	1735.76
chr1:212858275-212899363:+	ENSG00000162769	FLVCR1	protein_coding	0.00233318	0.99998	No	0.18561	0.918739	No	0.381612	0.940054	No	-0.205759	0.952153	No	0.29991	0.649966	No	-0.506614	0.0756556	No	-0.0142507	0.962177	No	-1.20042	1.16541e-14	Down	-1.04774	8.55873e-06	Down	-0.747159	0.0158599	No	4980.19	5761.52	7073.21	4191.52	6433.48	8323.32	12052.9	5217.58	5792.82	7044.94	4960.71	12188.9
chr1:205789094-205813748:-	ENSG00000133065	SLC41A1	protein_coding	-0.232681	0.99998	No	-0.0646451	0.970615	No	0.0772194	0.968202	No	-0.592546	0.51139	No	0.30299	0.638173	No	-0.482577	0.0886661	No	-0.460484	0.054466	No	-1.12943	1.14629e-18	Down	-1.1097	2.01506e-05	Down	-0.91576	0.00516673	No	7048.82	9318.75	10541.3	6115.19	12673.8	14304.8	14686.3	9295.25	9296.88	10435.1	9813.5	20547.9
chr1:247034637-247078811:-	ENSG00000277462	ZNF670	protein_coding	-0.0767687	0.99998	No	-0.93764	0.217351	No	0.230858	0.940767	No	0.0301085	0.996659	No	0.0681329	0.922605	No	0.072161	0.920628	No	-0.389287	0.376687	No	0.0675716	0.849587	No	-0.784236	0.0356351	No	-0.120644	0.820826	No	380.264	184.493	534.104	434.282	450.931	916.128	616.707	911.255	486.482	783.268	425.57	863.164
chr1:244408494-244451909:-	ENSG00000035687	ADSS2	protein_coding	-0.0813309	0.99998	No	-0.393052	0.759653	No	0.180903	0.943101	No	-0.915703	0.146853	No	0.379511	0.591745	No	-0.631525	0.0229698	No	-0.107797	0.683027	No	-0.734107	0.00126448	No	-1.14462	2.43018e-05	Down	-0.603858	0.0705217	No	7614.48	6246.03	10118.6	4090.05	11841.5	13749.3	20510.3	13046.7	9768.24	14197.9	8580.43	22198
chr1:242082986-242524697:-	ENSG00000180287	PLD5	protein_coding	-0.366696	0.99998	No	-1.07006	0.19884	No	0.863628	0.940054	No	0.232986	0.955094	No	-0.609596	0.543667	No	0.612358	0.185787	No	-1.88627	0.000115974	Down	-0.513261	0.211848	No	-0.0183283	0.968506	No	-2.05572	0.000949112	Down	100.156	63.598	438.978	229.715	92.7902	950.788	74.621	366.529	554.372	57.8543	187.636	557.045
chr1:201896456-201946588:-	ENSG00000163431	LMOD1	protein_coding	0.0987285	0.99998	No	-0.222404	0.898432	No	0.404203	0.940054	No	-0.196856	0.960332	No	0.878976	0.327979	No	0.0592976	0.917807	No	-0.375472	0.221833	No	-0.947172	3.72557e-05	No	-1.21438	0.000111295	Down	-0.416663	0.279828	No	1228.08	889.721	1567.94	906.364	2258.26	2512.04	1807.95	1206.4	1001.86	1751.49	1067.74	2400.05
chr1:180269653-180502954:-	ENSG00000230124	ACBD6	protein_coding	-0.0632432	0.99998	No	-0.00325311	0.99915	No	0.439419	0.940054	No	0.322451	0.892286	No	0.38705	0.587063	No	-0.622508	0.0106665	No	-0.172767	0.536751	No	-1.07311	1.58546e-13	Down	-0.824816	0.0012199	No	-0.538064	0.106079	No	6917.18	7564.95	11420.9	9829.27	10542.4	14160.6	19807.9	10558.2	12490.8	15122.2	7588.68	22505.7
chr1:210676823-211134165:-	ENSG00000143473	KCNH1	protein_coding	0.239764	0.99998	No	0.24349	0.913304	No	0.629054	0.940054	No	0.779045	0.612761	No	0.0724679		No	0.242938	0.755328	No	0.662925	0.244936	No	-0.567178	0.296949	No	0.247366	0.745508	No	0.00792499		No	36.4771	24.589	44.325	50.6023	16.6267	95.7363	155.724	14.8715	74.1471	58.9717	12.4528	57.9306
chr1:112523514-112620825:-	ENSG00000007341	ST7L	protein_coding	-0.173267	0.99998	No	-0.365227	0.793257	No	0.0462779	0.980201	No	-0.257361	0.933173	No	0.330805	0.625406	No	0.360863	0.338835	No	-0.325887	0.301208	No	-0.455999	0.0268197	No	-1.18475	4.20432e-06	Down	-0.292458	0.433902	No	1991.92	1910.21	2685.51	2084.75	3413.79	6164.4	3638.56	3357.09	2006.04	3747.8	2571.97	4663.62
chr1:205086142-205122015:-	ENSG00000117222	RBBP5	protein_coding	-0.0246029	0.99998	No	-0.0377091	0.983874	No	0.281187	0.940054	No	-0.346016	0.866386	No	0.529379	0.531996	No	-0.229425	0.519322	No	-0.291132	0.255899	No	-0.709504	1.22504e-05	No	-0.975175	8.61137e-05	No	-0.619554	0.053824	No	7474.77	7517.73	10079.3	5869.41	12099	17661.9	16926	12678.4	10459.6	13281.4	7750.95	20959.8
chr1:180632022-180890279:+	ENSG00000143324	XPR1	protein_coding	-0.112718	0.99998	No	-0.224976	0.892241	No	-0.046437	0.97975	No	-0.434302	0.783258	No	0.0674931	0.913758	No	-0.185608	0.665409	No	-0.532586	0.0462189	No	-0.660483	0.000487023	No	-1.03779	0.000119944	Down	-0.400862	0.252822	No	9213.87	9061.08	10405.2	7623.61	11503.8	16303.4	12651.9	11711	8919.38	13928.4	10862.8	18765.9
chr1:200551497-200620751:-	ENSG00000118193	KIF14	protein_coding	-0.028246	0.99998	No	-0.301525	0.84595	No	0.227646	0.940054	No	-0.667887	0.456107	No	0.427342	0.56371	No	-0.0902178	0.856489	No	-0.46856	0.0763676	No	-0.648315	0.000942703	No	-0.514569	0.064578	No	-0.631239	0.0610133	No	9589.93	7823.12	12333.2	5786.56	14405.1	19732.5	14948.4	13283.6	14604	13230.8	9990.71	21125.1
chr1:233288868-233289447:-	ENSG00000231940	RPS7P3	processed_pseudogene	-0.125356	0.99998	No	0.462811	0.829087	No	0.309689	0.940054	No	-0.440208	0.908098	No	0.575961	0.552599	No	-0.537156	0.396868	No	-0.505434	0.355438	No	-0.741616	0.144202	No	-1.03266	0.0561974	No	-0.8301	0.212979	No	37.4472	88.66	80.8195	26.9156	115.485	152.489	169.581	144.202	125.779	116.826	52.2427	289.348
chr1:183929854-184037729:-	ENSG00000198756	COLGALT2	protein_coding	-0.0812122	0.99998	No	0.246235	0.88405	No	0.206158	0.941534	No	-0.652077	0.479607	No	0.285512	0.663033	No	-0.0989624	0.838497	No	-0.104136	0.745776	No	-1.05001	5.38691e-08	Down	-0.403615	0.167956	No	-0.504239	0.148807	No	2203.52	3019.63	2999.26	1451.91	3169.11	3501.14	3483.82	1778.82	2830.89	2592.05	2477.56	3771.24
chr1:232983435-233295725:-	ENSG00000135749	PCNX2	protein_coding	-0.0804012	0.99998	No	0.113478	0.947282	No	0.287088	0.940054	No	-0.277448	0.919486	No	0.425665	0.561285	No	-0.42508	0.12644	No	-0.204814	0.438911	No	-1.10868	1.40701e-17	Down	-0.857839	0.000481511	No	-0.788598	0.0136685	No	8671.04	10664.5	12750.1	7795.21	13966.6	16125	19034.2	10156.4	12012.9	12376.6	9743.39	22126.8
chr1:224434660-224740554:+	ENSG00000143786	CNIH3	protein_coding	0.216451	0.99998	No	0.732218	0.362024	No	0.589559	0.940054	No	-0.0242194	0.996687	No	0.768448	0.455128	No	-0.109058	0.86359	No	-0.0977521	0.802233	No	-1.08141	0.000168216	Down	-0.225171	0.490468	No	-0.756932	0.0993927	No	520.396	674.338	643.525	359.378	736.046	1263.37	1277.66	615.636	1177.65	756.017	369.076	1377.03
chr1:243256034-243500091:+	ENSG00000054282	SDCCAG8	protein_coding	0.0792678	0.99998	No	0.256297	0.915027	No	0.602215	0.940054	No	0.0870983	0.987076	No	0.968801	0.299428	No	0.0711295	0.942326	No	-0.562788	0.246048	No	-0.742655	0.167564	No	-1.12365	0.000149624	Down	-1.59948	0.000110499	Down	1271.74	1468.46	2183.48	1204.25	2678.18	4448.92	2459.91	1943.99	1816.87	1177.97	1123.58	4096.47
chr1:233904676-234324511:+	ENSG00000183780	SLC35F3	protein_coding	-0.283898	0.99998	No	0.706007	0.483016	No	-0.477201	0.940054	No	-0.401589	0.902919	No	0.160043	0.828045	No	-1.11135	0.00599296	Down	-0.681874	0.0973178	No	-1.52234	3.78671e-05	Down	-0.846888	0.0248535	No	-0.813354	0.110689	No	115.296	356.05	114.307	130.433	226.029	319.494	501.366	264.181	474.656	448.65	192.575	880.291
chr1:200404940-200410056:-	ENSG00000162702	ZNF281	protein_coding	-0.177491	0.99998	No	0.208887	0.904799	No	0.191552	0.942279	No	-0.271559	0.929284	No	0.380901	0.593929	No	-0.361692	0.322447	No	-0.47829	0.0972149	No	-0.9799	3.1929e-07	No	-0.845204	0.00502405	No	-1.03562	0.00468995	Down	5764.97	8733.18	8824.86	5916.04	10233.5	14532.2	13418.2	9519.8	10412.9	8785.16	7387.07	19188
chr1:166975582-167022214:+	ENSG00000143194	MAEL	protein_coding	0.229483	0.99998	No	0.888441	0.444272	No	0.777494	0.940054	No	0.601426	0.779039	No	0.383318		No	0.183485	0.80322	No	0.43136		No	0.0567621	0.925283	No	1.06087	0.140506	No	0.265706		No	34.5994	62.4854	58.6386	40.2549	38.6453	56.6909	78.0493	36.277	105.471	57.8543	13.5666	32.8764
chr1:235131634-235328219:-	ENSG00000054267	ARID4B	protein_coding	-0.00498742	0.99998	No	0.153723	0.928299	No	0.385145	0.940054	No	-0.30965	0.914152	No	0.529287	0.531996	No	-0.0971476	0.845807	No	0.0783769	0.777606	No	-0.546514	0.0021891	No	-0.356866	0.202176	No	-0.318959	0.354621	No	12761.3	14541.9	18341.5	9965.12	20244	25661.2	29239.1	18720.1	21383.8	21810.3	12852.6	27619.8
chr1:248810446-248825915:-	ENSG00000175137	SH3BP5L	protein_coding	-0.0632	0.99998	No	-0.286791	0.856537	No	0.389126	0.940054	No	0.324878	0.89085	No	0.271378	0.675211	No	-0.0501568	0.923955	No	-0.467608	0.0698836	No	-0.548328	0.000612353	No	-0.999224	8.12823e-05	No	-0.621621	0.0676257	No	2604.08	2266.02	4126.75	3710.3	3610.17	7498.13	5517.58	5278.88	3821.64	4909.36	2860.15	7783.52
chr1:112466541-112530165:+	ENSG00000134245	WNT2B	protein_coding	0.222086	0.99998	No	0.658228	0.387227	No	1.15393	0.494769	No	1.04026	0.0622118	No	0.646098	0.486788	No	0.197809	0.631316	No	0.319209	0.274486	No	-0.928591	1.71526e-06	No	0.275078	0.307977	No	0.178872	0.638446	No	1765.81	2137.25	3753.55	2904.36	2185.24	4261.57	4647.66	1886.5	4479.71	4196.45	1262.68	3670.14
chr1:89993593-89994321:-	ENSG00000228175	GEMIN8P4	processed_pseudogene	-0.230881	0.99998	No	-0.14827	0.946778	No	0.0705994	0.972733	No	-0.404804	0.898395	No	0.194009	0.792125	No	-0.332777	0.6443	No	-0.254806	0.636916	No	-0.875144	0.0603567	No	-1.17437	0.0176862	Down	-1.12319	0.0755669	No	120.586	153.334	191.19	120.118	215.471	287.517	321.377	189.722	160.69	129.893	176.781	409.961
chr1:205712822-205750182:-	ENSG00000069275	NUCKS1	protein_coding	-0.140278	0.99998	No	-0.487416	0.634539	No	-0.23294	0.940054	No	-0.983264	0.107332	No	0.176806	0.770896	No	-0.169299	0.690953	No	-0.310393	0.229576	No	-0.725815	7.93665e-05	No	-0.880282	0.000933835	No	-0.735887	0.0246024	No	103827	85865.2	102278	57041.2	147313	255930	231593	173328	154679	168803	126762	290773
chr1:233327724-233385148:+	ENSG00000143674	MAP3K21	protein_coding	-0.0314358	0.99998	No	0.136366	0.934055	No	0.468343	0.940054	No	-0.607807	0.52353	No	0.244536	0.694952	No	-0.563115	0.0437887	No	0.0385642	0.902105	No	-1.3263	6.96378e-23	Down	-1.30829	2.58334e-08	Down	-0.74302	0.0204791	No	10093.4	11758.9	16188.1	6453.65	12982.2	14462.1	22752.2	8699.57	8730.37	12794.1	10555.5	22119.4
chr1:56718789-56819696:-	ENSG00000187889	FYB2	protein_coding	-0.244808	0.99998	No	-0.0417689	0.988226	No	0.918428	0.940054	No	0.542666	0.82218	No	0.153306	0.841835	No	0.627205	0.284447	No	0.361154		No	-0.172118	0.766779	No	0.0249864	0.975484	No	-0.317704		No	30.8427	58.0729	177.878	111.064	78.4178	135.825	84.4366	28.49	43.4437	14.1842	61.3542	41.0291
chr1:201955503-201970664:+	ENSG00000134375	TIMM17A	protein_coding	0.0428402	0.99998	No	-0.0168146	0.993665	No	0.221937	0.940357	No	-0.20369	0.953747	No	0.34483	0.619177	No	-0.341169	0.244465	No	-0.242425	0.33419	No	-0.874998	5.07018e-09	No	-1.20695	1.26199e-06	Down	-0.340184	0.302945	No	11768.6	10881.5	13531.6	9344.66	14851.6	23100.7	24920.8	16043.8	12581.6	23162.4	11035.4	29757.4
chr1:91500851-91525764:+	ENSG00000097046	CDC7	protein_coding	-0.242861	0.99998	No	-0.376763	0.768963	No	-0.229916	0.940054	No	-0.701373	0.391883	No	0.178099	0.771607	No	0.042836	0.936929	No	-0.238985	0.370342	No	-0.331684	0.105122	No	-0.809948	0.005716	No	-0.310768	0.359875	No	6971.53	7327.13	8010.99	5617.67	11549.9	25772.5	20928.3	19677.7	13911.6	19835.1	9921.12	24955.5
chr1:174447964-174449545:+	ENSG00000203737	GPR52	protein_coding	-0.0188881	0.99998	No	0.277179	0.891302	No	0.347665	0.940054	No	-0.222017	0.963459	No	0.507112	0.557153	No	-0.606262	0.243427	No	-0.279632	0.563279	No	-1.06176	0.00893557	Down	-1.11938	0.0157254	Down	-0.672639	0.25733	No	257.659	338.295	370.571	214.819	424.873	334.978	460.775	249.962	254.749	322.11	263.138	593.719
chr1:245749342-246507312:-	ENSG00000185420	SMYD3	protein_coding	-0.0595479	0.99998	No	-0.631059	0.485987	No	0.357856	0.940054	No	-0.00413942	0.998954	No	0.398514	0.593929	No	-0.199862	0.644882	No	-0.353584	0.219657	No	-0.605783	0.00251932	No	-0.908984	0.000589211	No	-0.531171	0.139381	No	1725.58	1115.07	2632.69	1873.09	2673.93	3761.29	3360.81	2839.6	2289.1	2944.77	1883.2	4378.85
chr1:173714941-173786692:+	ENSG00000076321	KLHL20	protein_coding	-0.0424678	0.99998	No	0.181824	0.921178	No	0.411742	0.940054	No	0.0940015	0.986702	No	0.4175	0.575527	No	-0.0777588	0.884396	No	-0.276287	0.297089	No	-0.883719	2.92037e-06	No	-0.713827	0.0120097	No	-0.107032	0.787621	No	2100.4	2588.22	3286.55	2411.92	3210.46	5120.99	4427.83	2887.69	3258.96	5015.91	2236.42	5431.94
chr1:232950605-232983882:+	ENSG00000135778	NTPCR	protein_coding	0.0177038	0.99998	No	0.0702354	0.96847	No	0.255902	0.940054	No	-0.305459	0.903324	No	0.644611	0.486632	No	-0.604193	0.0157228	No	-0.497517	0.0516818	No	-1.02441	3.32303e-15	Down	-1.31662	1.02484e-07	Down	-0.992745	0.00170291	No	6684.31	6884.6	8238.15	5097.14	11247.3	12793.3	13923	9772.65	7857.29	9658.22	6512.31	20073.3
chr1:205767986-205775482:-	ENSG00000117280	RAB29	protein_coding	0.0743661	0.99998	No	0.207821	0.903575	No	0.218921	0.940876	No	-0.526501	0.636694	No	0.477024	0.545433	No	-0.727079	0.00611612	No	-0.669543	0.0136963	No	-1.14392	6.64164e-11	Down	-0.901089	0.000331433	No	-1.18137	0.000317101	Down	3952.74	4182.07	4346.62	2319.48	5304.69	5603.08	5906.54	4308.22	5115.76	4047.35	3545.2	9719.45
chr1:215567304-215621807:+	ENSG00000136636	KCTD3	protein_coding	-0.0636453	0.99998	No	0.0798653	0.96365	No	0.223539	0.940054	No	-0.634134	0.495918	No	0.330438	0.624301	No	-0.379872	0.220111	No	-0.22708	0.411464	No	-0.926587	1.43896e-08	No	-1.08199	2.77123e-05	Down	-0.496501	0.136846	No	8355.94	9764.67	11242.5	5468.39	12152.1	17790.6	20003.9	12270.3	10920.6	16396.7	9162.08	23662.9
chr1:37474580-37484377:+	ENSG00000163874	ZC3H12A	protein_coding	-0.342251	0.99998	No	-0.13079	0.93958	No	0.0489481	0.978876	No	-0.245449	0.937396	No	0.358654	0.608889	No	-0.481193	0.254349	No	-0.488559	0.163556	No	-1.06568	0.000734725	Down	-1.22178	0.000233053	Down	-0.812845	0.0725405	No	495.013	721.873	843.12	658.926	1095.77	1047.7	1057.39	691.254	640.121	814.43	805.964	1549.73
chr1:235131183-235161283:-	ENSG00000188739	RBM34	protein_coding	0.0746328	0.99998	No	0.00134403	0.999703	No	0.0783403	0.967847	No	-0.622311	0.500739	No	0.460665	0.551837	No	-0.2473	0.523432	No	-0.225168	0.40881	No	-1.015	1.94768e-08	Down	-0.760491	0.00283188	No	-0.678542	0.0436839	No	7713.22	6896.91	7411.65	4165.11	10202.1	16523.1	16872.9	9668.93	11578.7	12049.5	6893.6	19928.3
chr1:233614106-233672514:+	ENSG00000135750	KCNK1	protein_coding	0.0592166	0.99998	No	0.43155	0.7391	No	0.450832	0.940054	No	-0.456503	0.779199	No	0.800686	0.415038	No	-0.288791	0.50446	No	-0.718824	0.0206045	No	-1.15565	4.22092e-06	Down	-1.53607	1.85104e-07	Down	-1.21507	0.0023578	Down	1436.58	1864.43	1988.02	896.812	2650.78	1914.25	1388.63	1031.29	792.035	940.412	1313.34	2395.73
chr1:185734391-186190949:+	ENSG00000143341	HMCN1	protein_coding	-0.319261	0.99998	No	-0.505488	0.665543	No	0.117478	0.956406	No	-1.37759	0.011208	Down	-0.856387	0.386134	No	-0.184272	0.699736	No	-0.629144	0.03215	No	-0.993015	7.4407e-06	No	-2.65293	1.63483e-15	Down	-0.925757	0.00922144	No	1318.58	1413.96	2410.07	680.2	991.966	2964.23	2125.92	1668.02	498.601	1706.14	2150.67	3415.68
chr1:54099968-54100224:-	ENSG00000279049		pseudogene	0.0155734	0.99998	No	-0.254471	0.919568	No	0.174418	0.946227	No	-0.425787	0.908742	No	0.680309	0.531009	No	0.257506	0.751433	No	-0.0111737		No	-0.493832	0.404859	No	-0.107296	0.881416	No	-0.554099		No	97.9244	68.0105	114.826	56.3173	197.491	136.147	86.5875	42.608	81.0601	29.4858	92.0606	89.0231
chr1:20482391-20486210:-	ENSG00000162545	CAMK2N1	protein_coding	-0.0621039	0.99998	No	-0.336576	0.834456	No	0.0669837	0.970861	No	-0.704721	0.44764	No	0.0289011	0.967068	No	-0.41942	0.206247	No	-0.918089	0.000891388	No	-1.00867	9.73895e-07	Down	-0.934169	0.000292703	No	-0.856545	0.0257931	No	1263.96	1045.86	1473.68	768.129	1419.53	2366.42	1636.03	1580.86	1676.15	1700.9	1387.05	3257.73
chr1:20499448-20508151:-	ENSG00000090432	MUL1	protein_coding	-0.027797	0.99998	No	0.139298	0.934549	No	0.529683	0.940054	No	0.329291	0.888846	No	0.448916	0.558513	No	-0.157115	0.706538	No	-0.393679	0.107305	No	-1.21919	4.31487e-16	Down	-1.10936	1.07502e-06	Down	-0.796531	0.0267616	No	3022.38	3513.65	5150.07	4097.73	4625.47	9262.86	7809.34	4408.86	4744.37	5734.4	3145.35	10417
chr1:20552573-20555020:+	ENSG00000183114	FAM43B	protein_coding	-0.197161	0.99998	No	-1.0791	0.053272	No	0.247083	0.940054	No	-0.207784	0.950692	No	-0.00391733	0.99573	No	-0.576768	0.101633	No	-1.70543	1.81005e-07	Down	-1.21559	3.174e-06	Down	-2.19042	7.155e-11	Down	-0.881666	0.0289353	No	604.249	330.081	1021.84	682.941	806.16	1410.92	577.64	910.415	454.262	1129.83	811.232	2223.75
chr1:20589086-20618903:+	ENSG00000158825	CDA	protein_coding	0.322675	0.99998	No	0.427871	0.821278	No	0.774034	0.940054	No	0.18735	0.976802	No	-1.1752	0.282575	No	0.293805	0.696643	No	-0.580325	0.302758	No	-0.852711	0.114261	No	-2.47221	0.000210914	Down	-0.0316261	0.967278	No	211.492	180.685	269.535	143.394	16.4013	311.217	114.757	93.9088	20.2219	219.468	119.464	225.444
chr1:20633458-20651511:+	ENSG00000158828	PINK1	protein_coding	-0.0562961	0.99998	No	-0.0580965	0.974762	No	0.995593	0.700813	No	0.180488	0.963459	No	0.453448	0.557146	No	0.33451	0.300873	No	-0.746786	0.00108092	No	-1.27454	2.11832e-17	Down	-1.66704	5.23688e-12	Down	-0.469564	0.168584	No	4440.25	4599.24	12021.2	5574.45	7122.84	18568.1	8377.95	5874.36	4406.68	10200.4	4823.29	14442.4
chr1:192993449-192994677:-	ENSG00000234473	ZNF101P2	processed_pseudogene	0.0586219	0.99998	No	0.141166	0.948768	No	0.64599	0.940054	No	0.10063	0.987076	No	0.876437	0.423871	No	0.250806	0.693218	No	0.135965	0.776674	No	-0.979757	0.0168015	No	-0.532759	0.219342	No	-0.142873	0.807776	No	251.76	253.042	437.093	244.995	529.349	731.814	660.258	263.928	397.268	521.247	224.793	589.395
chr1:193121983-193254815:+	ENSG00000134371	CDC73	protein_coding	-0.123539	0.99998	No	0.0229692	0.991919	No	-0.256667	0.940054	No	-0.459927	0.755544	No	0.312214	0.633325	No	-0.57154	0.0329019	No	-0.457673	0.0828424	No	-0.730014	4.69699e-05	No	-0.788533	0.00582336	No	-0.578926	0.0945095	No	8968.49	10921.2	8481.15	7373	13981.6	15637.4	17137.4	14284.7	13614.4	15617.9	10726.4	24019.4
chr1:70144805-70205579:-	ENSG00000066557	LRRC40	protein_coding	0.100538	0.99998	No	0.227104	0.889197	No	0.211596	0.940876	No	-0.136691	0.977674	No	0.176568	0.770705	No	0.359779	0.326899	No	-0.343715	0.254522	No	-0.559097	0.0203368	No	-0.44707	0.109318	No	-0.382875	0.309163	No	6893.04	7117.29	7194.06	5304.13	6898.34	13691.7	8020.15	6915.76	7539.43	7787.67	5942.27	10386.5
chr1:70258999-70354734:-	ENSG00000118454	ANKRD13C	protein_coding	0.0393153	0.99998	No	0.149923	0.929606	No	0.545461	0.940054	No	0.0614335	0.992143	No	0.5096	0.538717	No	0.177022	0.643948	No	-0.332816	0.221324	No	-0.661137	4.84673e-07	No	-1.07752	6.67961e-06	Down	-0.413704	0.208266	No	6867.36	7307.96	10701.1	6808.44	10037.1	17861.6	12240.2	9834.77	7278.7	11543.5	6481.25	15655.7
chr1:70411218-70439851:+	ENSG00000116761	CTH	protein_coding	-0.155762	0.99998	No	-1.21475	0.0111779	Down	-0.532235	0.940054	No	-1.75491	0.000136172	Down	-0.412087	0.575341	No	-0.497859	0.116963	No	-1.16759	1.01423e-05	Down	-1.01845	3.36576e-07	Down	-1.61278	1.23884e-08	Down	-1.25226	0.00103972	Down	3497.75	1636.66	2685.51	1043.95	3066.19	3250.67	1987.11	2290	1496.51	1833.03	4382.58	4756.61
chr1:23691742-23696835:+	ENSG00000142676	RPL11	protein_coding	-0.145978	0.99998	No	-0.188566	0.910528	No	0.211816	0.940876	No	0.0315189	0.996659	No	0.493415	0.540451	No	0.0404808	0.938589	No	0.213244	0.442909	No	-0.804289	9.63937e-07	No	-0.618972	0.0255992	No	-0.178101	0.616893	No	40436.2	42704.9	60068.6	50877.8	75336.2	140994	160075	77344.7	87656.6	119891	49595.9	136780
chr1:23778418-23788232:+	ENSG00000057757	PITHD1	protein_coding	-0.0102731	0.99998	No	-0.03054	0.98811	No	0.410584	0.940054	No	0.0288338	0.996659	No	0.225619	0.72232	No	-0.0533002	0.91492	No	0.0096603	0.97217	No	-0.925147	1.72403e-08	No	-1.18623	1.15751e-07	Down	-0.239755	0.45521	No	4244.64	4199.03	6308.51	4406.56	5237.28	13664.3	14311.8	7384.25	6134.2	11930.1	4308.4	14219
chr1:23791145-23795539:+	ENSG00000011009	LYPLA2	protein_coding	-0.160684	0.99998	No	-0.265911	0.864379	No	0.267261	0.940054	No	-0.0914073	0.986354	No	0.257594	0.689355	No	-0.0812983	0.862994	No	-0.625495	0.0077777	No	-1.22134	8.02747e-12	Down	-1.34579	2.58845e-10	Down	-0.991692	0.00199465	No	4627.29	4709.79	7477.9	5416.85	7275.41	14779.1	9945.83	6582.09	6057.83	7550.67	5833.02	15700.1
chr1:23795599-23800781:-	ENSG00000117308	GALE	protein_coding	-0.0459621	0.99998	No	-1.21469	0.0133411	Down	-0.510014	0.940054	No	-1.11019	0.0604224	No	0.86328	0.339401	No	-1.12737	4.12399e-06	Down	-2.04588	2.30909e-16	Down	-1.4528	5.95791e-13	Down	-2.3784	7.9047e-18	Down	-2.51058	2.0707e-14	Down	1683.42	667.971	1119.02	721.148	3769.92	2693.22	1371.67	2235.47	1150.83	956.272	1802.07	6324.53
chr1:197138748-197139307:-	ENSG00000235748	SEPTIN14P12	processed_pseudogene	-0.257001	0.99998	No	-0.650594	0.629698	No	-0.300788	0.940054	No	-0.366621	0.916264	No	-0.117795	0.874238	No	-0.578797	0.278624	No	-0.391531	0.397977	No	-0.75814	0.0659775	No	-1.16737	0.014179	Down	-0.784893	0.167063	No	152.275	126.083	170.502	167.523	208.952	368.567	454.749	343.363	262.179	319.316	239.328	640.361
chr1:159872364-159900165:-	ENSG00000213085	CFAP45	protein_coding	-0.2048	0.99998	No	0.203034	0.933965	No	0.479608	0.940054	No	-0.619515	0.775984	No	0.131502	0.866326	No	0.206537	0.808092	No	0.176567	0.763062	No	-0.383165	0.482493	No	-0.591509	0.318029	No	0.288299	0.673896	No	34.511	74.646	110.356	23.5135	71.6733	247.566	233.441	134.8	120.418	261.462	59.5829	195.144
chr1:159834474-159873053:-	ENSG00000256029		protein_coding	0.119684	0.99998	No	-0.377982	0.841144	No	1.29087	0.516857	No	0.282141	0.952581	No	0.640859		No	0.683253	0.242931	No	0.755632	0.182221	No	-0.65853	0.231325	No	0.111529	0.884097	No	0.262842		No	34.4225	6.56847	125.109	32.6944	70.7716	199.599	187.487	14.9222	76.0262	102.083	20.7131	66.8753
chr1:116372668-116410261:+	ENSG00000163399	ATP1A1	protein_coding	-0.126931	0.99998	No	-0.0319495	0.986463	No	0.23347	0.940054	No	-0.0630786	0.991966	No	0.32703	0.621539	No	-0.204146	0.555401	No	-0.403166	0.0963525	No	-0.831033	1.26695e-12	No	-1.12571	1.30619e-06	Down	-0.47	0.14547	No	69081.1	80661.8	102558	78673.3	108965	174051	150873	113051	90919	143265	82736.3	202433
chr1:197153682-197201293:-	ENSG00000177888	ZBTB41	protein_coding	0.0637423	0.99998	No	0.262213	0.871876	No	0.263154	0.940054	No	-0.437316	0.8049	No	0.602741	0.516167	No	-0.202208	0.673847	No	-0.37698	0.209349	No	-0.442102	0.0458632	No	-1.04512	0.000380736	Down	-0.615044	0.0991109	No	3234.03	3631.65	3752.05	2040.25	4949.69	5185.33	4565.57	4409.15	2860.02	3818.17	2940.67	6067.97
chr1:155063737-155069553:+	ENSG00000243364	EFNA4	protein_coding	-0.190463	0.99998	No	0.118715	0.950194	No	0.471963	0.940054	No	0.534905	0.694966	No	0.575012	0.531996	No	-0.0944905	0.879979	No	-1.14752	0.00218126	Down	-0.981166	0.000651022	No	-1.53394	5.22309e-06	Down	-0.946322	0.0601514	No	372.373	545.667	774.548	774.008	837.835	1244.74	525.912	646.733	439.47	614.175	496.938	1342.14
chr1:155063748-155086807:+	ENSG00000251246		protein_coding	0.00821513	0.99998	No	0.168011	0.929164	No	0.276282	0.940054	No	0.603859	0.76744	No	0.551234	0.531996	No	0.0422007	0.960407	No	-0.147006		No	-0.464063	0.256334	No	-0.0764959	0.881751	No	-0.152825		No	46.4844	83.6423	104.898	143.171	256.596	47.7686	0	0	26.6177	0	43.7506	42.417
chr1:155078837-155087538:+	ENSG00000143590	EFNA3	protein_coding	-0.0688756	0.99998	No	-0.0778998	0.966736	No	-0.359113	0.940054	No	-0.16339	0.971794	No	-0.126688	0.843861	No	0.448716	0.206102	No	-0.236663	0.490399	No	-0.517196	0.0369274	No	-0.633576	0.0354092	No	-0.624851	0.14166	No	1229.31	1270.86	967.728	1185.06	1210.12	2567.67	1513.04	1241.83	1152.89	1117.89	1358.33	1812.83
chr1:155127876-155134899:+	ENSG00000169242	EFNA1	protein_coding	0.08953	0.99998	No	-0.0493837	0.981289	No	0.162636	0.945468	No	0.122561	0.981049	No	1.17299	0.134509	No	-0.634077	0.0994033	No	-0.95195	0.00992127	No	-1.20652	3.94611e-05	Down	-1.14466	0.000452743	Down	-1.7883	0.00020562	Down	516.086	429.551	527.237	495.703	1268.78	796.967	624.495	542.278	582.851	304.573	450.233	1336.46
chr1:155135344-155138857:+	ENSG00000169241	SLC50A1	protein_coding	-0.132912	0.99998	No	-0.384656	0.768643	No	-0.268995	0.940054	No	-0.402958	0.826791	No	0.223065	0.721967	No	0.0711755	0.89484	No	-0.563066	0.0556974	No	-0.863031	1.03437e-06	No	-1.14365	8.57229e-06	Down	-0.792532	0.0167656	No	3216.45	2861.43	3036.86	2808.3	4732.02	9498.86	5888.23	4870.15	3980.31	5003.62	3909.24	8998.39
chr1:155169408-155173475:-	ENSG00000163463	KRTCAP2	protein_coding	-0.0829086	0.99998	No	-0.39783	0.729352	No	-0.346872	0.940054	No	-0.449276	0.717248	No	0.00503104	0.993796	No	-0.160945	0.696587	No	-0.411244	0.137648	No	-1.38077	8.38472e-21	Down	-1.07083	5.31332e-05	Down	-1.15113	0.000658184	Down	8180.12	6719.5	6722.24	6447.48	9234.85	16617.8	13809.1	7074.5	8712.27	7954.87	9199.32	18745.2
chr1:155169409-155187272:-	ENSG00000273088		protein_coding	0.167659	0.99998	No	-0.202524	0.857314	No	0.360872	0.940054	No	0.152141	0.976888	No	-0.154583	0.690097	No	0.100147	0.731249	No	0.205454		No			No			No			No	168.243	0	189.234	179.447	0	32.8066	104.494	0	0	0	96.7375	0
chr1:155195588-155209051:-	ENSG00000169231	THBS3	protein_coding	0.0123007	0.99998	No	0.477011	0.714581	No	0.0880139	0.966582	No	0.106371	0.985072	No	1.14875	0.153886	No	-0.526479	0.197963	No	-0.606922	0.0877814	No	-0.610787	0.0349808	No	-1.02332	0.00142816	Down	-0.82942	0.0687066	No	686.232	995.187	732.243	730.538	1860.59	1006.55	961.723	979.947	736.938	799.687	671.56	1541.9
chr1:155234452-155244699:-	ENSG00000177628	GBA	protein_coding	-0.0392875	0.99998	No	-0.11592	0.947282	No	0.185063	0.943101	No	0.194609	0.95635	No	0.390652	0.589339	No	0.132532	0.775157	No	-0.623842	0.0121013	No	-0.974097	1.07102e-12	No	-1.02278	4.38973e-05	Down	-1.09568	0.00215578	Down	4014.14	3857	5055.3	4955.87	5927.3	14218.9	8130.68	6479.32	6205.13	5648.74	4238.58	12861.9
chr1:155255979-155262430:-	ENSG00000116521	SCAMP3	protein_coding	-0.460719	0.99998	No	-0.633232	0.411032	No	-0.141003	0.949467	No	-0.360762	0.879323	No	-0.784092	0.414936	No	0.000128451		No	-0.0266969		No	-0.234768		No	0.0765856	0.904628	No	-0.17152	0.638446	No	3592.69	4031.44	5875.38	4965.16	3377.44	1930.08	1365.02	0	2511.07	0	6694.37	1925.73
chr1:155262868-155278491:-	ENSG00000176444	CLK2	protein_coding	-0.18758	0.99998	No	-0.993316	0.11562	No	-0.114365	0.949467	No	0.372503	0.914547	No	0.0249536	0.965404	No	-0.00864028	0.987065	No	-0.0517772	0.891422	No	-0.148925	0.721204	No	-0.119453	0.85038	No	-0.171586	0.638446	No	560.904	605.057	789.39	1995.81	1595.33	2043.87	1534.52	1024.45	1461.81	0	1404.72	2230.74
chr1:155277463-155289848:+	ENSG00000143630	HCN3	protein_coding	-0.540242	0.99998	No	-0.620908	0.465059	No	0.0722192	0.970514	No	0.175965	0.963459	No	0.456483	0.551837	No	-0.459666	0.328677	No	-0.535208	0.138548	No	-0.840736	0.016919	No	-0.786406	0.0202855	No	-0.670293	0.119353	No	574.15	727.967	1442.06	1388.44	1781.48	1041.66	1011.01	804.286	869.39	912.602	1209.07	1537.42
chr1:207645113-207738416:+	ENSG00000197721	CR1L	protein_coding	-0.350215	0.99998	No	-0.408882	0.857314	No	0.084018	0.968901	No	-0.0488574	0.996659	No	-0.220614	0.773391	No	-0.401706	0.575746	No	-0.672258	0.232628	No	-0.898646	0.0965734	No	-0.706311	0.226681	No	-0.815997	0.236808	No	20.9238	31.6306	65.0428	53.1522	38.6453	119.222	89.3085	79.5369	112.557	71.4798	57.3553	201.843
chr1:207762584-207763263:+	ENSG00000234219	CDCA4P4	unprocessed_pseudogene	-0.31123	0.99998	No	-0.205395	0.924919	No	-0.588168	0.940054	No	-0.625562	0.696602	No	0.236104	0.749781	No	-0.632561	0.254844	No	-0.506489	0.309938	No	-1.19016	0.00763124	Down	-1.38514	0.00513773	Down	-0.859618	0.155013	No	122.578	184.392	120.696	123.378	286.242	253.53	302.339	175.351	166.672	217.792	226.343	487.598
chr1:207880972-207911402:-	ENSG00000174059	CD34	protein_coding	0.337352	0.99998	No	0.104166	0.95351	No	0.373042	0.940054	No	-0.284366	0.918321	No	0.7052	0.464015	No	-0.350586	0.354315	No	-0.636129	0.0503641	No	-0.962817	4.85627e-05	No	-1.13366	0.000175337	Down	-1.26725	0.00128114	Down	1485.41	929.975	1230.52	678.897	1565.13	1841.97	1478.81	1195.51	1070.09	912.602	856.55	2412.53
chr1:10398592-10420511:+	ENSG00000142657	PGD	protein_coding	-0.112001	0.99998	No	-0.458782	0.662001	No	0.234001	0.940054	No	-0.22919	0.939308	No	0.363367	0.598484	No	-0.257795	0.4359	No	-0.303725	0.184915	No	-0.887028	8.59185e-12	No	-1.35297	3.65122e-08	Down	-0.439872	0.135331	No	15404.6	12554.5	22357.7	15041.9	24526.1	45273.6	44006.5	29404.7	20902.3	39818.9	18059.1	54839.1
chr1:10430102-10452153:+	ENSG00000251503	CENPS-CORT	protein_coding	0.228406	0.99998	No	-0.339553	0.871876	No	0.022107	0.991264	No	-0.407748	0.902691	No	0.323575	0.679371	No	-0.595062	0.250563	No	-0.0181755	0.970545	No	-0.888341	0.0268756	No	-1.51597	0.00140902	Down	-0.736496	0.194937	No	263.292	119.75	172.469	112.416	238.391	335.561	571.419	283.826	178.998	305.69	168.386	584.374
chr1:10430433-10442808:+	ENSG00000175279	CENPS	protein_coding	0.0771481	0.99998	No	-0.146661	0.931196	No	-0.113277	0.956025	No	-0.578213	0.592061	No	0.295551	0.649453	No	-0.185762	0.714647	No	-0.43649	0.132611	No	-0.689401	0.000554861	No	-1.04508	0.000100537	Down	-0.457991	0.23414	No	1371.16	1084.38	1102.24	761.612	1572.53	3876.22	3225.05	2733.59	2126.32	3170.94	1223.09	4481.25
chr1:10456522-10472529:-	ENSG00000160049	DFFA	protein_coding	0.0830149	0.99998	No	-0.150447	0.928299	No	0.116959	0.956025	No	-0.613234	0.496068	No	0.45311	0.551837	No	-0.0972232	0.821589	No	-0.205207	0.415444	No	-0.659931	1.35406e-07	No	-1.03992	1.215e-05	Down	-0.543417	0.0793254	No	31392.6	24650.6	31028.6	16992.3	40835.9	66144.8	61191.2	44726	33912	47740.8	27802.7	71082.4
chr1:203765177-203776372:+	ENSG00000122188	LAX1	protein_coding	0.107248	0.99998	No	0.376666	0.869523	No	0.517648	0.940054	No	0.527671	0.840221	No	0.419666	0.624382	No	-0.217524	0.79481	No	0.269672	0.653005	No	-0.741517	0.204236	No	-0.508158	0.461263	No	-0.522712		No	73.1569	87.5496	109.41	96.9367	98.4076	70.9323	149.74	35.6252	64.5964	42.5527	54.799	105.329
chr1:203861599-203871152:+	ENSG00000182004	SNRPE	protein_coding	-0.0676869	0.99998	No	-0.328831	0.828824	No	0.225183	0.940054	No	-0.543944	0.635186	No	0.52354	0.531996	No	-0.654581	0.00575465	No	-0.438065	0.0877814	No	-1.13977	1.12487e-11	Down	-1.22682	1.25662e-06	Down	-0.644727	0.0481806	No	6908.67	5850.28	9371.52	4902.85	11936.3	16009.7	18867	11595.4	10845	16177.2	7633.66	26035.5
chr1:27935000-27959157:+	ENSG00000130768	SMPDL3B	protein_coding	0.083252	0.99998	No	0.517029	0.577581	No	0.664608	0.940054	No	0.419085	0.76928	No	0.406233	0.573974	No	0.333273	0.342897	No	-0.518763	0.063049	No	-0.819864	0.000120078	No	-0.422416	0.0930736	No	-0.224241	0.56713	No	2133.11	2848.58	3477.76	2634.21	2668.99	4807.2	2534.6	2072.33	2766.72	3153.4	1890.81	3729.98
chr1:27990158-27990524:-	ENSG00000238231		processed_pseudogene	0.0428241	0.99998	No	0.356738	0.879687	No	0.849328	0.940054	No	0.751959	0.649281	No	0.54006		No	-0.045105	0.962718	No	-0.0619097		No	-0.199207	0.742347	No	-1.04105	0.166404	No	0.151494	0.844163	No	29.5202	42.3418	86.7384	66.9335	66.0559	72.1128	69.3451	58.2837	20.3081	100.966	24.3832	78.3599
chr1:27959588-27968093:+	ENSG00000158156	XKR8	protein_coding	-0.158948	0.99998	No	0.117308	0.943303	No	0.313142	0.940054	No	-0.130703	0.976888	No	0.329328	0.620271	No	-0.341676	0.272875	No	-0.882119	0.000427605	No	-1.15073	2.08166e-15	Down	-1.46293	6.44512e-11	Down	-0.977851	0.00423355	No	3459.71	4756.24	5792.67	3907.94	5720.83	10061.3	6768.67	5771.27	4604.99	6268.16	4336.82	12986.2
chr1:231018958-231040254:-	ENSG00000182118	FAM89A	protein_coding	-0.0149279	0.99998	No	-0.0206474	0.99343	No	0.0533831	0.976487	No	-0.793686	0.293215	No	0.306684	0.642451	No	-0.325455	0.337748	No	-0.664558	0.00812297	No	-1.68301	1.07439e-24	Down	-0.769056	0.000866736	No	-0.889136	0.0109319	No	2532.64	2537.91	2711.89	1349.41	3362.8	6209.47	4860.81	2408.17	4601.81	4085.77	2585.25	7933.65
chr1:231223763-231241187:-	ENSG00000143633	C1orf131	protein_coding	0.00174396	0.99998	No	0.0210676	0.992865	No	-0.0295322	0.98703	No	-0.822612	0.251789	No	0.260776	0.682221	No	-0.381293	0.248011	No	-0.139837	0.646157	No	-0.857008	0.000168895	No	-1.07495	0.000171702	Down	-0.63652	0.065666	No	3430.41	3473.17	3327.89	1748.06	4268.46	7749.13	9312.18	5561.36	4775.36	6442.5	3419.63	10346.5
chr1:45340052-45343973:+	ENSG00000132773	TOE1	protein_coding	-0.0118053	0.99998	No	-0.305357	0.836155	No	0.184637	0.943101	No	-0.356063	0.855069	No	0.31013	0.636798	No	-0.289865	0.3981	No	-0.725492	0.007038	No	-1.21203	3.48708e-12	Down	-1.55027	1.43305e-09	Down	-1.04054	0.00372335	Down	2221.48	1766.94	2675.49	1695.07	2938.36	5574.87	4036.88	2928.9	2294.67	3170.94	2258.6	6926.79
chr1:45343883-45491163:-	ENSG00000070759	TESK2	protein_coding	-0.0630101	0.99998	No	-0.167714	0.928299	No	0.53045	0.940054	No	0.119485	0.981265	No	0.597527	0.524081	No	-0.0829939	0.893311	No	-0.738048	0.0282651	No	-0.717741	0.00465168	No	-1.11959	0.000280825	Down	-0.667631	0.0921755	No	935.579	886.223	1703	1130.15	1740.6	2145.19	1285.53	1356.02	1023.39	1375.44	1024.4	2289.54
chr1:45415020-45415344:+	ENSG00000236872	PPIAP36	processed_pseudogene	0.140811	0.99998	No	0.0243114	0.993653	No	-0.375312	0.940054	No	-0.24722	0.958433	No	0.126005		No	0.0607634	0.952286	No	-0.462229	0.424451	No	-1.08514	0.0550165	No	-1.83385	0.00671827	Down	-0.611106	0.386579	No	34.4225	19.8738	4.43477	10.1423	26.9597	175.33	89.4746	43.9625	25.2559	72.0385	18.4855	161.806
chr1:45493866-45500079:-	ENSG00000280670	CCDC163	protein_coding	0.0482182	0.99998	No	-0.121265	0.948768	No	0.277325	0.940054	No	0.0102377	0.998097	No	0.490368	0.550878	No	0.0254276	0.974535	No	-0.328886	0.38369	No	-0.980735	0.000674732	No	-0.849785	0.0122622	No	-0.739642	0.10172	No	647.489	539.128	776.6	601.741	919.842	1357.45	1016.89	638.997	719.061	739.598	598.729	1326.76
chr1:45500300-45513382:+	ENSG00000132763	MMACHC	protein_coding	0.196383	0.99998	No	0.211175	0.89204	No	0.720452	0.940054	No	0.294391	0.908927	No	0.450803	0.550878	No	0.276858	0.400859	No	0.386181	0.118994	No	-0.916284	2.9092e-10	No	-0.597879	0.0154723	No	-0.420959	0.200222	No	5061.22	4487.52	7374.98	4807.14	5546.44	11165.8	12035.2	4760.22	5940.1	6660.85	3804.38	9080.85
chr1:247183813-247185482:-	ENSG00000215795		processed_pseudogene	0.173309	0.99998	No	0.424628	0.846469	No	0.918733	0.940054	No	0.850865	0.540801	No	0.656797	0.531996	No	0.506271	0.441566	No	0.364997	0.532516	No	0.0356696	0.953111	No	0.0180122	0.979209	No	0.106308	0.894058	No	49.5091	51.6728	110.868	83.0597	88.0746	222.824	178.119	119.124	118.28	129.893	26.552	113.877
chr1:247189851-247210856:-	ENSG00000227671	ZNF731P	transcribed_unprocessed_pseudogene	-0.137443	0.99998	No	-0.487803	0.699127	No	0.193355	0.943101	No	-0.263024	0.938714	No	0.418204	0.580834	No	0.222131	0.651593	No	-0.288282	0.416503	No	-0.410531	0.10003	No	-0.674495	0.0335462	No	-0.259418	0.541533	No	1299.32	1064.35	1924.63	1281.72	2314.44	3036.76	2031.23	1888.2	1568.42	2090.58	1601.95	2551.27
chr1:239386565-239915452:+	ENSG00000133019	CHRM3	protein_coding	-0.271607	0.99998	No	0.103562	0.95364	No	0.108368	0.957976	No	0.0547689	0.993455	No	-0.852826	0.367173	No	0.758476	0.00495633	No	0.650687	0.0233899	No	-0.564878	0.0203967	No	0.078065	0.803401	No	-0.245018	0.544007	No	1875.65	3028.25	3083.54	2912.44	1317.3	4797.49	4374.72	1789.15	2859.4	2237.45	2787.94	2692.37
chr1:108560089-108644900:+	ENSG00000162636	FAM102B	protein_coding	0.0249041	0.99998	No	0.321514	0.829426	No	0.554793	0.940054	No	-0.0347224	0.996659	No	0.315893	0.63347	No	0.273866	0.480097	No	-0.615663	0.0211277	No	-0.694303	9.04359e-05	No	-0.941197	0.00067177	No	-0.440978	0.213451	No	3782.31	4713.17	6113.92	3538.56	4770.4	9917.94	5098.06	4909.94	4101.64	5795.83	3643.41	8049.33
chr1:108692310-108702928:+	ENSG00000134186	PRPF38B	protein_coding	-0.152689	0.99998	No	-0.304085	0.837387	No	0.0188647	0.991566	No	0.0700314	0.990649	No	0.130267	0.8288	No	0.0321143	0.953575	No	0.433878	0.0825993	No	-0.149839	0.464328	No	-0.748488	0.0107925	No	0.236081	0.474779	No	12579.6	12317.5	15981.4	16620.7	17543	38818.2	52039.5	34040.8	22074.5	45067.2	15708.7	37893.6
chr1:108712908-108742749:+	ENSG00000143107	FNDC7	protein_coding	0.287774	0.99998	No	1.25791	0.0728978	No	1.89569	0.0271034	Up	2.1543	5.79382e-05	Up	0.33918	0.675608	No	0.0366767	0.970577	No	-0.114939	0.847089	No	-1.15071	0.0354096	Down	0.253676	0.655082	No	0.0711233	0.925204	No	143.501	266.381	580.481	562.274	121.779	238.843	203.12	65.9184	286.9	246.719	79.7047	230.135
chr1:108746674-108809523:+	ENSG00000116266	STXBP3	protein_coding	0.115123	0.99998	No	0.145258	0.932281	No	0.362031	0.940054	No	0.0480121	0.994217	No	0.470942	0.551837	No	0.212801	0.638689	No	-0.392166	0.201226	No	-0.350653	0.165773	No	-0.74943	0.0128869	No	-0.252097	0.524536	No	4649.25	4396.71	5483.07	4068.94	5883.69	10022.3	6327.7	6588.01	4953.22	7032.77	3913.81	8509.17
chr1:109090764-109096934:+	ENSG00000215717	TMEM167B	protein_coding	-0.071658	0.99998	No	-0.0505357	0.979288	No	0.089739	0.964315	No	-0.0600852	0.993157	No	0.449412	0.562631	No	0.5009	0.164942	No	-0.186811	0.578232	No	-0.464135	0.0507312	No	-0.60811	0.0576909	No	-0.507646	0.181112	No	1560.18	1664.1	1888.07	1651.05	2577.97	5572.1	3255.39	2682.15	2425.69	2563.68	1738.45	3762.34
chr1:155687960-155739010:+	ENSG00000132676	DAP3	protein_coding	-0.0127552	0.99998	No	-0.806289	0.200122	No	0.251269	0.940054	No	-0.122711	0.979285	No	0.428351	0.564448	No	-0.356862	0.239795	No	-0.132964	0.608986	No	-0.762944	1.35115e-07	No	-1.47108	3.33699e-10	Down	-0.461287	0.158278	No	10113.1	5377.74	12996.8	9323.7	14884.8	20457.4	24225.4	15587.3	9387.45	19011.3	10302.3	26702.8
chr1:155745829-155750137:+	ENSG00000203761	MSTO2P	unprocessed_pseudogene	-0.253275	0.99998	No	-0.490526	0.703658	No	-0.237917	0.940054	No	-0.0667988	0.992112	No	0.0362775	0.959151	No	-0.958126	0.00122107	No	-0.284529	0.346959	No	-1.13189	0.000285346	Down	-0.940033	0.00108805	No	-1.07909	0.00612221	Down	642.456	617.278	738.674	881.547	963.428	1197.22	2050.1	1081.21	1297	1108.95	935.513	2539.31
chr1:155859567-155885199:+	ENSG00000132718	SYT11	protein_coding	0.189834	0.99998	No	0.115941	0.95566	No	0.0664706	0.973739	No	0.318552	0.928715	No	1.23283	0.134642	No	0.742669	0.0835934	No	0.664364	0.0877814	No	-0.236657	0.527669	No	0.661486	0.0709729	No	1.36431	0.00177638	Up	481.601	389.769	379.443	468.722	1105.87	1195.52	1062.43	516.91	1023.61	1826.32	354.814	621.64
chr1:155897808-155911404:-	ENSG00000143622	RIT1	protein_coding	-0.112261	0.99998	No	-0.440699	0.730101	No	0.111254	0.957601	No	-0.441877	0.785093	No	0.756639	0.438934	No	-0.0719157	0.887187	No	-0.712895	0.005937	No	-0.798281	9.56191e-06	No	-0.957093	0.000285933	No	-0.784316	0.0222166	No	2054.44	1681.56	2683.97	1679.09	4681.68	6627.26	4125.18	3957.75	3534.21	3903.83	2418.61	6997.2
chr1:155913045-155934413:-	ENSG00000132680	KHDC4	protein_coding	-0.193867	0.99998	No	-1.03516	0.0401359	Down	0.181095	0.943101	No	-0.281187	0.920568	No	0.0820096	0.893294	No	-0.146304	0.729141	No	0.231719	0.410118	No	-0.199953	0.227055	No	-0.211761	0.462476	No	-0.0208817	0.958839	No	8302.41	4804.9	13043.8	8767.53	11811.8	15243.7	20179.6	14762.1	14617.7	16747.7	11017.8	17008.5
chr1:156009048-156020951:-	ENSG00000163479	SSR2	protein_coding	0.0571566	0.99998	No	-0.627084	0.405368	No	0.300665	0.940054	No	-0.11425	0.980189	No	0.485856	0.543434	No	-0.335602	0.271366	No	0.204351	0.433873	No	-1.01989	8.59507e-17	Down	-1.23548	1.53265e-07	Down	-0.694679	0.026941	No	15825.7	8865.57	19194.9	13322.8	22027.4	26336.8	39263.7	16528.7	14050.5	20300	14603.9	33817.2
chr1:156035299-156053798:-	ENSG00000160803	UBQLN4	protein_coding	-0.0954524	0.99998	No	-0.454285	0.669056	No	0.190565	0.942279	No	0.0145833	0.998023	No	0.364172	0.598388	No	-0.557106	0.0286943	No	-0.114054	0.657625	No	-0.799434	1.57074e-12	No	-0.96278	7.08797e-05	No	-0.767803	0.0121821	No	13567.6	10810	18484.4	15682.7	21076.3	23907.3	33312.4	20683.8	18242	20626.8	15504.7	36207.3
chr1:156212982-156243332:+	ENSG00000260238	PMF1-BGLAP	protein_coding	-0.262757	0.99998	No	-0.628065	0.492556	No	0.426703	0.940054	No	0.46109	0.724671	No	0.51874	0.536325	No	0.0739168	0.916654	No	0.177957	0.678438	No	-0.218306	0.501226	No	-0.971123	0.0135477	No	0.476917	0.281352	No	580.119	491.937	1231.34	1197.23	1294.83	1062.25	1147.33	849.559	488.776	1449.71	830.153	998.067
chr1:156249224-156282825:-	ENSG00000198952	SMG5	protein_coding	-0.10731	0.99998	No	-0.0897655	0.956685	No	0.355144	0.940054	No	0.187611	0.955256	No	0.395178	0.574723	No	-0.401673	0.136079	No	-0.492964	0.0275834	No	-1.12606	2.09737e-23	Down	-1.54384	1.27284e-12	Down	-0.698173	0.0309583	No	22757.2	24737.5	36992.5	30821.5	37026.5	56419.7	53145.8	34518.5	25441	45390.1	26564.3	75960
chr1:156282935-156293185:+	ENSG00000163472	TMEM79	protein_coding	0.149505	0.99998	No	0.487316	0.714581	No	0.28846	0.940054	No	0.434254	0.830326	No	0.353212	0.63347	No	-0.398397	0.43444	No	-0.510916	0.158879	No	-0.469991	0.112788	No	-1.13544	0.000425675	Down	-0.638868	0.187613	No	556.794	656.184	579.97	630.938	606.414	923.472	864.251	911.922	565.404	772.994	437.984	1293.16
chr1:156308968-156367873:-	ENSG00000163468	CCT3	protein_coding	-0.0396669	0.99998	No	-0.0876027	0.958986	No	0.377779	0.940054	No	0.115096	0.979875	No	0.346598	0.608777	No	-0.503399	0.0484343	No	-0.197778	0.417792	No	-0.870922	1.89498e-14	No	-1.28001	7.09238e-08	Down	-0.447877	0.153169	No	59981.2	59228.5	89567	69620.1	85158.9	142656	179522	112613	83338.8	149292	63506	207288
chr1:156369211-156385219:+	ENSG00000132677	RHBG	protein_coding	0.122806	0.99998	No	-0.328498	0.857012	No	-0.0578246	0.976568	No	-0.402942	0.855069	No	0.201663	0.766532	No	-0.0848166	0.919987	No	-0.135176	0.788527	No	-1.13352	0.00660003	Down	-0.363715	0.403666	No	-0.522788	0.373896	No	877.311	536.335	676.553	506.666	860.305	537.013	517.403	227.151	444.883	364.662	716.861	581.438
chr1:156072013-156082465:-	ENSG00000254726	MEX3A	protein_coding	-0.21621	0.99998	No	-0.543114	0.535288	No	0.202446	0.941852	No	-0.023596	0.996687	No	0.682589	0.466053	No	-0.705049	0.00313741	No	0.319531	0.216649	No	-0.262395	0.0696036	No	-0.653133	0.0141031	No	-0.687111	0.0455925	No	2865.19	2539.04	4717.41	3839.33	6965.09	5028.57	10739.8	7067.06	5335.62	5101.02	3915.93	8500.97
chr1:47416285-47418052:+	ENSG00000186790	FOXE3	protein_coding	-0.112304	0.99998	No	-0.275603	0.896926	No	0.964124	0.940054	No	1.02014	0.367497	No	-0.167027		No	0.894607	0.0897577	No	0.361174		No	-0.571446	0.267916	No	0.205208	0.793725	No	-0.129069		No	11.7096	9.1626	104.975	87.2045	11.0093	189.956	79.4929	7.13519	51.3738	28.3684	21.6332	40.3025
chr1:116574399-116667755:-	ENSG00000143061	IGSF3	protein_coding	-0.123503	0.99998	No	0.225591	0.895639	No	0.192015	0.942669	No	-0.0610907	0.992112	No	0.62989	0.498731	No	0.127083	0.772413	No	-1.21516	8.68744e-08	Down	-0.959744	5.39595e-12	No	-1.23211	2.45194e-07	Down	-0.771733	0.0202433	No	5844.59	8383.04	8365.84	6649.1	12009.4	15511.2	5785.31	7175.29	5875.13	7963.47	6988.92	14100.8
chr1:182378098-182392206:-	ENSG00000135821	GLUL	protein_coding	-0.00529007	0.99998	No	-0.0704507	0.968102	No	0.420557	0.940054	No	-0.0191883	0.996918	No	0.456396	0.551837	No	-0.426785	0.0974682	No	-0.215225	0.385963	No	-1.45639	1.77759e-39	Down	-1.56493	1.46144e-11	Down	0.526795	0.0942931	No	41917.5	39925.7	62090	41590.4	62189.1	84109.6	98536.3	41574	37898.3	169652	42236.6	115272
chr1:170145959-170168866:+	ENSG00000203740	NTMT2	protein_coding	0.0843611	0.99998	No	-0.387712	0.865054	No	0.79164	0.940054	No	0.395098	0.919486	No	0.118871	0.878838	No	-0.446935	0.514818	No	-0.276618	0.643768	No	-0.36144	0.528549	No	-1.11329	0.0900387	No	-0.267439	0.716137	No	68.9335	31.799	136.458	86.5118	65.6051	79.5938	113.812	107.925	56.7525	115.709	55.0309	159.692
chr1:234373456-234385080:+	ENSG00000168275	COA6	protein_coding	0.185769	0.99998	No	0.0264082	0.991459	No	0.166571	0.943841	No	-0.688298	0.46249	No	0.405304	0.589188	No	-0.755256	0.00180601	No	-0.519135	0.0765214	No	-1.3266	1.26627e-12	Down	-1.43397	2.89025e-09	Down	-1.09962	0.00104419	Down	4412.11	3409.97	3899.91	1884.16	4771.49	5215.84	6213.33	3562.74	3310.02	4052.38	3341.31	9176.76
chr1:246839098-246931948:-	ENSG00000153207	AHCTF1	protein_coding	-0.0296319	0.99998	No	-0.393305	0.757547	No	0.387855	0.940054	No	0.00858842	0.998258	No	0.333546	0.620271	No	0.110313	0.81604	No	-0.131397	0.657871	No	-0.507807	0.00307825	No	-0.833728	0.00175067	No	-0.175664	0.617923	No	13198.9	10042.4	19750.8	13872.4	18283.6	33586.1	28031.8	21553.2	17009.8	27147.4	13778.9	30909.2
chr1:99703970-99766635:-	ENSG00000156869	FRRS1	protein_coding	0.0528736	0.99998	No	0.248664	0.889197	No	0.317388	0.940054	No	-0.0605724	0.992749	No	0.364624	0.609528	No	0.260475	0.4733	No	-0.599556	0.0251099	No	-0.771616	1.83886e-05	No	-0.705885	0.00772327	No	-0.460921	0.23199	No	4412.32	4986.46	5493.75	3862.92	5586.65	8353.53	4398.26	3963.51	4150.24	4846.82	4062.98	6866.69
chr1:69567922-70151945:+	ENSG00000033122	LRRC7	protein_coding	0.373127	0.99998	No	0.201733	0.916804	No	0.458491	0.940054	No	-0.0285631	0.996659	No	0.671807	0.488709	No	-0.12783	0.801719	No	-0.395258	0.209736	No	-0.792863	0.000547856	No	-1.13197	1.76185e-05	Down	-0.91489	0.0127059	No	1913.31	1231.43	1627.66	1016.19	1883.04	2721.2	2220.38	1687.95	1336.29	1505.33	1043.7	2998.58
chr1:65420652-65641559:+	ENSG00000116678	LEPR	protein_coding	0.0556824	0.99998	No	-0.409619	0.763958	No	0.115134	0.956025	No	-0.561825	0.647718	No	-0.281546	0.676931	No	0.478339	0.173247	No	0.0846696	0.802076	No	-0.558245	0.0313657	No	-0.327468	0.293138	No	-0.334497	0.400322	No	2831.36	1849.95	2894.27	1627.36	2019.65	4952.1	3638.26	2269.94	2701.69	2649.35	2600.47	3416.23
chr1:151254709-151267479:+	ENSG00000159352	PSMD4	protein_coding	0.0728898	0.99998	No	-0.0843692	0.960026	No	0.300694	0.940054	No	0.0330252	0.996659	No	0.641951	0.486632	No	-0.244083	0.438059	No	-0.448873	0.0567258	No	-0.694121	1.26569e-08	No	-1.38146	8.31743e-11	Down	-0.485958	0.130873	No	17519.2	14724.8	20771.3	16170.7	27164.5	42148.7	36403.5	31006.8	18983.7	35305.9	15752.1	50466.7
chr1:159918107-159925507:-	ENSG00000158710	TAGLN2	protein_coding	-0.236432	0.99998	No	-0.321317	0.821278	No	0.0371628	0.983058	No	-0.929844	0.111821	No	0.118623	0.842114	No	-0.479653	0.0535069	No	-0.396105	0.114488	No	-1.29615	2.43717e-20	Down	-1.23156	1.64714e-08	Down	-1.2064	0.000151352	Down	20010.4	21712.7	28989.2	13354.5	30983.2	34611.7	36910.4	19795.9	20615.5	20233.9	28030	49330.5
chr1:160205380-160215376:+	ENSG00000162734	PEA15	protein_coding	-0.264835	0.99998	No	-0.478642	0.613932	No	-0.122346	0.954575	No	-0.742165	0.308108	No	0.249858	0.684593	No	-0.336228	0.285444	No	-0.253469	0.32301	No	-0.721654	6.31111e-07	No	-0.990123	0.000261105	No	-0.455587	0.172638	No	5790.73	5696.08	7429.01	4582.92	10238	16037.3	17122.1	12397.3	10141.6	14729.2	8307.69	20622.6
chr1:9234774-9271337:+	ENSG00000049239	H6PD	protein_coding	0.157488	0.99998	No	0.181041	0.921178	No	0.185398	0.943101	No	-0.29347	0.914973	No	0.982823	0.243624	No	-0.352292	0.223695	No	-0.240052	0.339698	No	-1.27679	2.21267e-16	Down	-0.967078	8.07417e-06	No	-1.01094	0.00390938	Down	6391.36	5853.23	6036.02	3983.96	11810.8	8400.74	9150.26	4422.21	5503.8	5121.35	5057.83	10908.3
chr1:47438044-47440691:+	ENSG00000186564	FOXD2	protein_coding	-0.332642	0.99998	No	-0.348248	0.837417	No	0.106162	0.958084	No	-0.284891	0.938676	No	0.0658625	0.924281	No	-0.84616	0.0068525	No	-1.29755	3.55172e-05	Down	-1.7857	4.91543e-09	Down	-1.94174	2.64208e-10	Down	-1.95904	1.69686e-06	Down	426.255	527.104	786.338	552.948	754.026	1341.77	962.502	678.202	646.241	564.917	712.706	2619.62
chr1:20651767-20661544:-	ENSG00000244038	DDOST	protein_coding	-0.196112	0.99998	No	-0.224315	0.889197	No	0.314953	0.940054	No	0.0558689	0.993157	No	0.35315	0.603775	No	-0.0104958	0.983613	No	-0.11896	0.643257	No	-0.912605	1.25638e-12	No	-1.21908	5.87283e-08	Down	-0.66109	0.0405129	No	13463	14885.3	23715.1	18598.6	23960.1	52033.1	48078.6	27618.7	22079.8	32211.3	17789.8	52436.2
chr1:19596979-19658456:+	ENSG00000158747	NBL1	protein_coding	-0.0290439	0.99998	No	-0.383702	0.756324	No	0.661616	0.940054	No	-0.736102	0.306335	No	0.188081	0.756611	No	-0.0574036	0.917322	No	-0.873082	0.000982444	No	-1.51995	1.20915e-09	Down	-1.04005	4.31992e-05	Down	-0.972184	0.00943253	No	2557.7	1963.7	4865.19	1480.85	3125.07	5546.7	3024.63	1905.74	2758.06	2777.35	2667.51	5791.17
chr1:186296279-186314567:+	ENSG00000116690	PRG4	protein_coding			No	0.267303	0.83477	No	0.395362	0.940054	No			No			No	-0.0724752	0.906396	No	0.00716353		No	0.712202	0.219352	No	-0.0316718	0.96875	No	1.28143	0.0598712	No	0	10.1389	15.7556	0	0	15.8817	25.7807	80.2903	23.9802	188.306	0	24.7236
chr1:43705824-43931165:+	ENSG00000126091	ST3GAL3	protein_coding	0.0581383	0.99998	No	-0.101323	0.955304	No	0.293754	0.940054	No	-0.147115	0.976802	No	0.577787	0.524081	No	-0.0500676	0.918362	No	-0.465991	0.0739007	No	-0.874438	4.96218e-08	No	-0.665247	0.00541783	No	-0.845668	0.0163253	No	4861.37	4073.64	5866.06	3924.4	7303.48	9968.27	7339	5574.96	6452.2	5498.52	4428.45	10342.6
chr1:248850006-248859144:-	ENSG00000171163	ZNF692	protein_coding	-0.0335807	0.99998	No	-0.439661	0.710016	No	0.088153	0.965143	No	0.107141	0.981454	No	0.501408	0.540451	No	-0.474926	0.105324	No	-0.42056	0.120093	No	-0.728899	9.03714e-06	No	-1.58589	3.6016e-11	Down	-0.782214	0.0248323	No	2939.02	2167.73	3356.15	3364.05	4736.24	4752.54	4977.46	4058.46	2202.19	3793.15	3088.49	6794.81
chr1:59296638-59810647:+	ENSG00000172456	FGGY	protein_coding	0.0411028	0.99998	No	0.327553	0.852759	No	0.136159	0.951822	No	-0.464306	0.810706	No	0.877852	0.387965	No	0.100074	0.864998	No	-0.621949	0.0717555	No	-0.815242	0.00238865	No	-1.34035	7.467e-05	Down	-0.5167	0.232957	No	461.173	569.139	491.239	287.121	960.723	1851.2	1056.68	938.948	647.24	1146.81	432.823	1713.92
chr1:231626790-232041272:+	ENSG00000162946	DISC1	protein_coding	-0.0413795	0.99998	No	0.362939	0.794227	No	0.160311	0.945137	No	-0.369221	0.843613	No	0.354779	0.608024	No	-0.00981644	0.987065	No	-0.686746	0.0320933	No	-0.886284	1.82696e-05	No	-1.30099	9.09602e-06	Down	-0.953008	0.012491	No	2457.14	3494.31	3022.37	1936.82	3529.05	5239.85	3118.61	2793.33	2071.71	2560.12	2607.65	5274.18
chr1:2586491-2591469:+	ENSG00000157870	PRXL2B	protein_coding	-0.106538		No	0.212764		No	-0.256357		No	-0.216138		No	-0.121601	0.720724	No	0.267629	0.579512	No	-0.192636	0.701077	No	-0.632541	0.0748714	No	-0.896104	0.00805031	No	-0.861071	0.0489453	No	0	1085.86	0	0	0	4918.33	2127.41	2436.63	2063.4	2023.01	309.313	3972.96
chr1:155139891-155140595:-	ENSG00000179085	DPM3	protein_coding	0.109691	0.99998	No	-1.29869	0.0065727	Down	-0.0325904	0.985265	No	-0.817897	0.233728	No	0.0257339	0.969484	No	-0.439885	0.176464	No	-0.957886	0.000419192	No	-1.15683	9.54871e-07	Down	-2.82357	3.01426e-20	Down	-0.859839	0.021401	No	3084.8	904.715	2542	1352.56	2674.34	3838.83	2621.33	2318.72	686.96	2803.48	2619.25	5364.31
chr1:89364059-89388160:+	ENSG00000183347	GBP6	protein_coding	0.270136	0.99998	No	0.293503	0.882703	No	0.332934	0.940054	No	-0.130746	0.981257	No	0.594052	0.531996	No	0.00152494	0.998845	No	-0.105304	0.838415	No	-0.539566	0.207297	No	-0.799218	0.0683519	No	-0.774355	0.188918	No	567.322	470.817	508.995	323.108	632.923	529.641	481.641	338.793	287.228	260.344	364.109	527.505
chr1:11919591-11926428:-	ENSG00000116685	KIAA2013	protein_coding	-0.160714	0.99998	No	-0.00315616	0.99915	No	0.450719	0.940054	No	0.0932097	0.986197	No	0.131059	0.82874	No	0.0071093	0.98995	No	-0.49165	0.0526402	No	-1.48611	1.61971e-21	Down	-1.26126	5.69102e-08	Down	-1.02966	0.00151021	Down	4646.16	5816.48	8781.38	6282.8	6520.26	18576.1	12877.1	6458.82	7540.98	8627.12	5834.95	18473.4
chr1:11934205-11975538:+	ENSG00000083444	PLOD1	protein_coding	-0.0315387	0.99998	No	-0.398784	0.742388	No	0.252396	0.940054	No	-0.0751796	0.98807	No	0.419409	0.564924	No	-0.313324	0.297016	No	-0.728831	0.00153458	No	-1.68913	3.95886e-26	Down	-1.23293	1.84693e-07	Down	-1.11498	0.000539141	Down	10325.7	7859.85	13658.9	10166.4	15418.9	20990.6	15561.3	8006.11	11021.6	11612.5	10800.9	26479.8
chr1:12019466-12032045:+	ENSG00000116691	MIIP	protein_coding	0.0595304	0.99998	No	0.067624	0.969872	No	0.590693	0.940054	No	0.234059	0.938714	No	0.633408	0.491949	No	-0.620657	0.0173944	No	-0.722798	0.0086116	No	-1.5571	2.35411e-15	Down	-1.47337	1.7311e-10	Down	-1.18022	0.000599822	Down	3093.01	2979.37	4864.34	3403.18	4845.02	5173.17	4808.75	2705.02	2892.93	3415.42	2826.74	8242.56
chr1:12063303-12144207:+	ENSG00000120949	TNFRSF8	protein_coding	0.226207	0.99998	No	-0.0985162	0.969544	No	0.545636	0.940054	No	0.081486	0.993157	No	-0.440127		No	0.151996	0.865455	No	0.108419	0.857989	No	-1.5087	0.00789177	Down	-1.97553	0.00302039	Down	-0.0638405	0.935102	No	72.5133	29.5417	85.7308	40.3643	5.61737	222.9	207.826	21.4056	26.8764	173.004	36.3136	185.273
chr1:32651142-32686211:+	ENSG00000162521	RBBP4	protein_coding	-0.00137972	0.99998	No	-0.0556031	0.974762	No	0.272339	0.940054	No	-0.0388807	0.995817	No	0.521976	0.531996	No	0.138862	0.742464	No	-0.13014	0.634501	No	-0.711857	9.72827e-06	No	-0.846811	0.00101204	No	-0.438001	0.18447	No	45708.2	43800.9	58801.4	44377	71345.5	120822	98990.5	65790.7	59433.9	78851.8	45797	108916
chr1:32679906-32703596:-	ENSG00000162520	SYNC	protein_coding	0.123619	0.99998	No	0.0205107	0.993653	No	0.710376	0.940054	No	-0.871028	0.341038	No	0.904997	0.357869	No	0.563044	0.198222	No	-0.0418474	0.933686	No	-0.0522246	0.888776	No	-0.431504	0.299675	No	0.467937	0.334643	No	459.478	382.19	728.755	173.033	853.786	1181.08	704.739	706.719	537.615	1070.3	378.256	736.279
chr1:32741830-32774970:+	ENSG00000162522	KIAA1522	protein_coding	-0.185566	0.99998	No	0.205872	0.903575	No	0.566197	0.940054	No	0.0624529	0.992112	No	0.33712	0.619582	No	0.0646409	0.886254	No	-0.955891	5.13868e-05	No	-1.14746	6.75506e-10	Down	-1.07209	2.67155e-06	Down	-0.955388	0.00186084	No	9979.42	15255.2	21916	13613.5	17257.5	25333.4	11974.5	10650.4	11285.5	11975.7	12951.7	24146.8
chr1:32816767-32858875:+	ENSG00000116497	S100PBP	protein_coding	0.0936348	0.99998	No	-0.232502	0.889708	No	-0.171292	0.943291	No	-0.740471	0.349676	No	0.625211	0.498609	No	-0.0413805	0.941622	No	-0.657778	0.0176496	No	-0.407847	0.0164772	No	-1.49532	2.78577e-09	Down	-0.680337	0.0468197	No	6378.27	4596.87	4716.71	3035.58	9465.31	10782.8	6812.29	8325.77	3832.45	6710.66	5551.92	11126.1
chr1:32862268-32872482:-	ENSG00000160097	FNDC5	protein_coding	-0.152569	0.99998	No	-0.00310563	0.999489	No	-0.0598904	0.975215	No	-0.354824	0.908098	No	0.465144	0.571644	No	-0.343913	0.551386	No	-0.779012	0.0738759	No	-0.370957	0.291211	No	-0.389136	0.319699	No	-1.11759	0.0410867	Down	258.276	329.809	313.376	242.489	512.497	542.119	378.973	551.572	554.009	276.205	332.831	733.442
chr1:32885994-32898441:+	ENSG00000121905	HPCA	protein_coding	0.185566	0.99998	No	0.289498	0.904957	No	0.323911	0.940054	No	0.403096	0.912884	No	0.632792	0.540451	No	0.518065	0.429296	No	0.627296	0.265486	No	-0.296085	0.617992	No	-0.428231	0.542984	No	0.683599	0.319782	No	115.683	107.726	117.277	120.323	171.884	216.277	223.127	74.4589	71.5095	230.858	80.3341	105.79
chr1:32894594-32901438:-	ENSG00000121900	TMEM54	protein_coding	-0.148022	0.99998	No	-0.0342621	0.986284	No	-0.331586	0.940054	No	-0.976319	0.110047	No	0.278003	0.672764	No	-0.461321	0.1523	No	-1.33638	1.82709e-06	Down	-0.69597	0.00190664	No	-0.996281	6.01245e-05	No	-1.42926	4.90504e-05	Down	2122.25	2548.19	1944.27	1186.15	3338.79	3377.87	1741.76	2904.75	2361.95	1640.81	2622.85	4800.55
chr1:161152776-161158856:+	ENSG00000143222	UFC1	protein_coding	-0.138189	0.99998	No	-0.218825	0.896926	No	0.134962	0.95007	No	-0.174748	0.968565	No	0.446796	0.557153	No	-0.554122	0.0225509	No	-0.281351	0.302707	No	-0.633327	0.000142803	No	-1.04158	9.84322e-05	Down	-0.0346843	0.927878	No	5482.86	5603.03	7550.52	5794.28	9782.14	12992.6	15906.2	12502.6	9291.66	19095.3	6680.73	19588.4
chr1:161166056-161178013:+	ENSG00000143224	PPOX	protein_coding	-0.0788067	0.99998	No	-0.711623	0.32279	No	0.124135	0.954575	No	-0.408186	0.801068	No	0.278316	0.664044	No	-0.413339	0.211087	No	-0.613038	0.0239654	No	-0.691562	0.000543082	No	-1.08582	0.000115126	Down	-0.53338	0.138359	No	1540.42	972.689	1942.38	1243.78	2191.76	2791.16	2423.61	2330.04	1758.9	2565.92	1730.78	3820.08
chr1:161171310-161177968:-	ENSG00000158850	B4GALT3	protein_coding	-0.106542	0.99998	No	-0.213813	0.896926	No	0.141774	0.949467	No	0.0768901	0.987076	No	0.295641	0.644491	No	-0.616864	0.00704925	No	-0.266011	0.316525	No	-1.06247	1.5769e-11	Down	-1.16043	1.68597e-07	Down	-0.887737	0.0114485	No	6747.69	6620.29	8940.19	8344.61	10083.9	12040.8	15606.8	8953.44	8345.55	9780.42	7850.57	18987.2
chr1:161184302-161199054:-	ENSG00000158859	ADAMTS4	protein_coding	0.15175	0.99998	No	-0.0933546	0.95912	No	0.221987	0.940767	No	-0.286918	0.921757	No	0.455719	0.560538	No	-0.295746	0.55436	No	-0.311463	0.427864	No	-0.803229	0.000971796	No	-0.842566	0.00534772	No	-0.594216	0.169145	No	1957.79	1427.07	1898.06	1217.31	2297.58	1545.03	1526.93	1092.34	1073.04	1236.95	1544.59	1962.04
chr1:161225939-161230746:+	ENSG00000158882	TOMM40L	protein_coding	0.109463	0.99998	No	0.303794	0.844642	No	0.624458	0.940054	No	0.311325	0.908115	No	0.599652	0.520325	No	-0.241934	0.503508	No	-0.38616	0.165715	No	-0.941702	7.42741e-09	No	-1.42597	2.51872e-09	Down	-0.535897	0.119585	No	3292.62	3567.57	5026.58	3592.86	4701.22	7812.42	7027.61	4804.58	3401.81	6292.06	2792.81	9363.75
chr1:161229666-161238244:-	ENSG00000143257	NR1I3	protein_coding	0.216492	0.99998	No	-0.136516	0.948656	No	0.596073	0.940054	No	0.154291	0.977285	No	0.640628	0.524081	No	0.481675	0.238523	No	0.0389079	0.926096	No	-0.453837	0.144016	No	-0.387548	0.26966	No	-0.511739	0.298555	No	461.699	279.147	581.934	361.127	581.24	1459.9	1022.04	703.713	748.42	653.934	317.531	988.195
chr1:161406068-161407082:+	ENSG00000215840		processed_pseudogene	0.0825787	0.99998	No	0.0122044	0.996509	No	0.604464	0.940054	No	0.871864	0.518065	No	0.486057		No	-0.119756	0.894198	No	0.0987581	0.876801	No	-0.748229	0.199541	No	-0.636506	0.380429	No	-0.56722		No	26.9105	19.3015	88.7149	66.2089	54.8212	70.5341	102.719	29.0911	47.5293	28.3684	18.6792	90.2111
chr1:147756199-147773362:-	ENSG00000265107	GJA5	protein_coding	0.102519	0.99998	No	0.633616	0.713757	No	1.08719	0.798531	No	0.831043	0.551843	No	1.0936	0.339401	No	-0.0726136	0.937232	No	-0.0647547		No	0.301641	0.612746	No	-1.55858	0.0362123	Down	0.739081	0.290652	No	49.6234	77.0718	133.523	93.7853	153.454	55.5104	58.822	95.0603	4.94773	174.68	34.4147	65.7527
chr1:147928393-147993592:+	ENSG00000188092	GPR89B	protein_coding	-0.0752764	0.99998	No	-0.440267	0.729231	No	0.355076	0.940054	No	-0.0584205	0.993157	No	0.58836	0.522071	No	0.035957	0.95774	No	-0.243362	0.442489	No	-0.407738	0.0931115	No	-0.810639	0.00625201	No	-0.573573	0.134833	No	1398.32	1077.45	2192.7	1471.54	2574.4	4924.18	3984.05	3556.53	2669.02	3100.23	1546.59	4786.9
chr1:11980181-12015211:+	ENSG00000116688	MFN2	protein_coding	-0.0278443	0.99998	No	0.0319111	0.986463	No	0.408707	0.940054	No	0.114933	0.979376	No	0.462004	0.548792	No	0.0223633	0.965444	No	-0.284944	0.237381	No	-1.16348	3.29303e-20	Down	-1.13388	3.14542e-07	Down	-0.533677	0.080079	No	19844.9	21191.9	30117.6	22642	30511.8	63283.1	50580.5	27496.7	27853.5	42131.6	20666.5	62237.1
chr1:40258041-40294180:+	ENSG00000084073	ZMPSTE24	protein_coding	0.0728004	0.99998	No	-0.0928656	0.958538	No	0.393087	0.940054	No	-0.103544	0.984488	No	0.209031	0.736724	No	-0.236675	0.511365	No	0.0108583	0.970545	No	-0.671238	5.37673e-05	No	-0.761047	0.00311747	No	-0.111355	0.754122	No	8445.89	7039.56	10858.1	6973.35	9078.65	17156.8	20635.3	12726.6	11894.2	18868.6	7591.73	20482.7
chr1:40300489-40317813:-	ENSG00000049089	COL9A2	protein_coding	-0.27065	0.99998	No	-0.727757	0.487154	No	-0.239632	0.940054	No	-0.910183	0.355442	No	0.358647	0.635515	No	-0.815004	0.0455267	No	-1.17568	0.0041583	Down	-2.44501	1.3477e-09	Down	-2.00464	3.27626e-07	Down	-1.99395	0.000221752	Down	204.403	162.496	249.819	133.708	444.863	469.361	349.736	126.361	209.581	159.937	317.483	951.591
chr1:40450102-40463718:+	ENSG00000187801	ZFP69B	protein_coding	0.00806642	0.99998	No	-0.134866	0.945587	No	0.354423	0.940054	No	-0.163973	0.976032	No	0.513559	0.546939	No	-0.0584568	0.933052	No	-0.295492	0.413036	No	-0.772341	0.00507472	No	-1.03113	0.00299972	Down	-0.396004	0.396492	No	482.721	422.069	663.267	411.479	747.957	1423.33	1181.56	841.382	706.407	1091.75	474.606	1492.2
chr1:161304735-161309968:-	ENSG00000158887	MPZ	protein_coding	-0.0220528	0.99998	No	-0.177187	0.941734	No	0.246548	0.941404	No	-0.101462	0.989571	No	-0.0873006	0.912758	No	0.238579	0.75836	No	-0.300704	0.586987	No	-0.654129	0.189617	No	-1.32383	0.0204685	Down	-0.0270103	0.970513	No	72.8398	60.4986	102.496	66.9973	66.0559	342.52	198.913	148.266	90.111	261.462	74.2325	267.927
chr1:25811470-25823744:+	ENSG00000255054		protein_coding	-0.0853252	0.99998	No	-0.231467	0.921178	No	-0.491415	0.940054	No	-0.299593	0.948082	No	0.0168729	0.982476	No	0.169982	0.640342	No	0.0440719		No			No	0.561526	0.370565	No			No	93.0754	140.638	97.5212	108.791	183.552	23.2254	8.53818	0	24.7386	0	177.342	0
chr1:25818640-25832942:+	ENSG00000117640	MTFR1L	protein_coding	-0.00895863	0.99998	No	-0.422253	0.740996	No	0.0750835	0.968468	No	-0.458603	0.765964	No	0.503056	0.543661	No	0.0220435	0.965785	No	-0.844322	0.000435621	No	-0.919804	1.27005e-10	No	-1.70424	1.07734e-13	Down	-1.05538	0.00110456	Down	5070.19	3640.87	5506.36	3521.13	7931.22	12721.2	6730.96	6543.58	3735.87	5735.18	5135.7	12512.8
chr1:25831913-25859458:-	ENSG00000127423	AUNIP	protein_coding	0.0157416	0.99998	No	-0.16585	0.924289	No	0.154603	0.946318	No	-0.143809	0.976888	No	0.359103	0.607957	No	-0.107699	0.825697	No	-0.169063	0.607123	No	-1.05451	3.30974e-07	Down	-0.971789	0.00110463	No	-0.367314	0.351293	No	2886.84	2461.66	3264.53	2505.04	3838.23	6219.84	5928.08	3162.51	3352.19	5109.96	2818.92	6748.95
chr1:25861484-25875708:-	ENSG00000182749	PAQR7	protein_coding	0.112103	0.99998	No	-0.265288	0.869523	No	0.0533371	0.977308	No	-0.356281	0.855069	No	0.356921	0.606689	No	-0.201959	0.665437	No	-0.677359	0.0186157	No	-0.777351	0.000477624	No	-0.985159	0.000254209	No	-1.05701	0.00495037	Down	1908.99	1290.8	1684.74	1201.42	2171.09	2992.48	2102.32	1993.23	1732.28	1569.33	1602.51	3495.03
chr1:25884181-25906991:-	ENSG00000117632	STMN1	protein_coding	0.00960554	0.99998	No	-0.371506	0.759653	No	0.352259	0.940054	No	-0.0771595	0.98807	No	0.724977	0.425078	No	-0.118553	0.810011	No	-0.0900504	0.753602	No	-0.476087	0.0110943	No	-0.461125	0.0810499	No	-0.453211	0.173312	No	20388.7	14989.8	27734.9	18894.8	37005.4	37488.5	38385.3	29213.4	29498	29355.4	20112.2	41024.9
chr1:44405194-44651724:+	ENSG00000187147	RNF220	protein_coding	-0.0745488	0.99998	No	-0.432387	0.70022	No	0.267429	0.940054	No	0.0412964	0.995214	No	0.486084	0.54283	No	-0.230158	0.477489	No	-0.338819	0.136409	No	-0.939155	4.75888e-15	No	-1.32535	1.38973e-08	Down	-0.479886	0.136025	No	8763.48	6916.27	12478.3	10075.1	14698.6	23191.9	21500.7	14228.6	10719.5	19315.9	9751.71	27485.2
chr1:44635238-44674481:-	ENSG00000126106	TMEM53	protein_coding	0.00327067	0.99998	No	0.133261	0.945446	No	0.310813	0.940054	No	-0.0221332	0.99702	No	0.400856	0.598781	No	-0.159896	0.784239	No	-0.771351	0.0281002	No	-1.06301	0.000354426	Down	-1.15776	0.000303389	Down	-0.576343	0.191782	No	621.143	686.2	834.22	602.051	879.844	1382.13	857.157	705.481	676.548	1001.06	615.938	1570.82
chr1:44674692-44725591:+	ENSG00000198520	ARMH1	protein_coding	0.325708	0.99998	No	0.197456	0.935613	No	0.782391	0.940054	No	0.0255527	0.997365	No	1.26502	0.208005	No	0.737205	0.188729	No	0.0465369	0.943134	No	-0.216766	0.711173	No	0.121152	0.854168	No	-0.195339	0.796065	No	96.7256	57.8374	121.719	46.7126	209.177	311.018	137.37	102.094	147.536	100.407	45.425	129.787
chr1:44739818-44767767:+	ENSG00000142945	KIF2C	protein_coding	0.0274361	0.99998	No	-0.275804	0.855139	No	0.462333	0.940054	No	0.162366	0.970492	No	0.667576	0.469805	No	0.0936182	0.842319	No	-0.53518	0.0217911	No	-0.831704	7.16055e-11	No	-0.932296	5.05236e-05	No	-0.398839	0.20624	No	8142.76	6277.78	11933.9	8908.2	13748	21310.1	13450.9	11072.5	10252.2	14830.9	7820.09	19864.3
chr1:44775251-44778779:+	ENSG00000142937	RPS8	protein_coding	0.0961311	0.99998	No	0.109363	0.948768	No	0.554536	0.940054	No	0.234202	0.939535	No	0.830922	0.353076	No	-0.167461	0.650056	No	0.0557977	0.833924	No	-0.90309	4.18747e-14	No	-0.810127	0.000196992	No	-0.598103	0.0562117	No	102884	97765.4	148387	108142	181426	233176	274854	140091	148637	170146	89598.1	263930
chr1:44800377-44805990:+	ENSG00000173846	PLK3	protein_coding	0.030006	0.99998	No	-0.310543	0.857314	No	-0.00299618	0.99815	No	-0.0795492	0.989086	No	0.337007	0.632747	No	-0.0979848	0.877652	No	-0.77281	0.0430663	No	-0.829482	0.00648562	No	-1.37481	6.44153e-05	Down	-0.863081	0.0621042	No	608.401	442.351	575.004	537.485	775.593	1228.8	710.347	713.659	488.723	667.559	576.67	1330.92
chr1:44819844-44843253:-	ENSG00000117425	PTCH2	protein_coding	-0.237455	0.99998	No	-0.465664	0.822963	No	0.190001	0.943841	No	-0.106068	0.98807	No	-0.356618	0.662378	No	0.629876	0.0801756	No	0.45484	0.212132	No	-2.08622	1.72389e-10	Down	0.484736	0.149245	No	-0.238796	0.602258	No	1874.01	1604.68	3422.86	2406.4	1630.06	4568.2	3938.92	556.497	3934.23	2290.83	2700.47	2762.08
chr1:44850522-44986722:-	ENSG00000070785	EIF2B3	protein_coding	0.0563917	0.99998	No	-0.603789	0.502455	No	0.0139391	0.993795	No	-0.688013	0.443835	No	0.564716	0.530372	No	-0.160469	0.673847	No	-0.789289	0.00226013	No	-1.28631	9.2708e-16	Down	-1.46181	1.34023e-08	Down	-0.500119	0.1398	No	4082.37	2284.38	3792.66	2121.76	6119.81	8253.08	5177.16	3738.76	3278.15	6419.72	3744.18	9293.81
chr1:44988705-44991834:-	ENSG00000268949	MRPS17P1	processed_pseudogene	0.380877	0.99998	No	0.271384	0.881885	No	0.634959	0.940054	No	0.199059	0.962028	No	0.917816	0.333078	No	-0.261094	0.625477	No	-0.452336	0.21981	No	-0.704676	0.015646	No	-0.677721	0.031968	No	-0.766767	0.0883121	No	2488.43	1376.64	2042.65	1292.45	2469.47	1158.86	1002.07	845.96	873.733	781.592	1098.45	1430.73
chr1:45002540-45011324:-	ENSG00000126107	HECTD3	protein_coding	-0.0956937	0.99998	No	-0.336856	0.79638	No	0.347365	0.940054	No	0.0303889	0.996659	No	0.212195	0.724018	No	-0.125569	0.773088	No	-0.861266	0.000660744	No	-1.21007	1.04032e-12	Down	-1.64999	5.79406e-12	Down	-0.852336	0.0148385	No	4056.21	3567	6439.32	4766.96	5562.88	11608.4	6748.25	5402.77	3943.32	6746.3	4657.16	12747.5
chr1:45010950-45015575:+	ENSG00000126088	UROD	protein_coding	-0.126343	0.99998	No	-0.266541	0.862315	No	0.464264	0.940054	No	0.157585	0.970703	No	0.376266	0.594712	No	-0.0569043	0.909277	No	-0.288631	0.228769	No	-0.861478	4.90618e-10	No	-1.1501	1.02632e-06	Down	-0.450412	0.172569	No	6031.35	5853.2	11058	8215.17	9982.54	16279	13764.7	9259.4	7503.33	12184.9	7246.29	16985.2
chr1:6521347-6554513:-	ENSG00000162408	NOL9	protein_coding	0.0145323	0.99998	No	-0.215158	0.89874	No	0.271281	0.940054	No	-0.244811	0.937707	No	0.0888462	0.884164	No	0.0828342	0.855744	No	-0.261139	0.300252	No	-1.10224	2.50173e-18	Down	-1.00578	9.00864e-06	Down	-0.683823	0.0285666	No	19485.1	16052.9	24540.1	15647.7	20560.9	62486.6	48541	27093	28772.2	35561.8	19072	58750.5
chr1:6579994-6589280:+	ENSG00000204859	ZBTB48	protein_coding	0.0591143	0.99998	No	-0.138066	0.932419	No	0.516803	0.940054	No	0.0957663	0.984488	No	0.517445	0.531996	No	-0.249773	0.489166	No	-0.628502	0.0116847	No	-1.00422	1.16302e-07	Down	-1.6113	1.41503e-10	Down	-0.930034	0.00356764	No	3073.51	2521.28	4544.1	3035.55	4360.61	5942.51	4519.82	3500.87	2274.27	3609.53	2816.96	7165.49
chr1:89633072-89769903:+	ENSG00000171488	LRRC8C	protein_coding	-0.0703641	0.99998	No	-0.0674245	0.970885	No	0.109365	0.957825	No	-0.250545	0.939308	No	0.243461	0.703146	No	0.333159	0.404735	No	-0.483152	0.127186	No	-0.453014	0.0622126	No	-0.621043	0.051035	No	-0.486632	0.196073	No	3419.86	3576.61	4185.87	3071.7	4658.09	7912.18	4226.64	4393.77	3897.44	4233.98	3780.77	6110.41
chr1:22563489-22603595:+	ENSG00000070886	EPHA8	protein_coding	-0.00174527	0.99998	No	0.763652	0.328936	No	1.04659	0.668319	No	0.996191	0.130389	No	-0.723555	0.49536	No	-0.000880337	0.999083	No	0.791216	0.0207549	No	-2.03986	9.4422e-10	Down	-0.0597749	0.860811	No	-0.143683	0.769225	No	644.739	1215.05	1733.51	1468.14	317.241	1448.85	2679.45	300.56	1394.21	1295.92	644.513	1448.16
chr1:236549005-236604516:-	ENSG00000119285	HEATR1	protein_coding	-0.0524647	0.99998	No	-0.162518	0.922971	No	-0.125983	0.953808	No	-0.82515	0.231903	No	0.142607	0.812768	No	-0.784839	0.00108177	No	-0.44339	0.0925148	No	-1.16772	7.06004e-16	Down	-1.20751	2.49104e-06	Down	-1.12551	0.000324639	Down	39297.6	37202.4	37724.5	21744.1	47801.5	57744.6	74932.4	45585.3	43806.5	45334.1	42365.1	103880
chr1:236819634-236820518:+	ENSG00000226498	RPSAP21	processed_pseudogene	0.0750775	0.99998	No	-0.117358	0.960702	No	0.280712	0.940054	No	-0.426971	0.902969	No	0.322167	0.686419	No	-1.06527	0.0229004	Down	-1.11107	0.0202272	Down	-1.39512	0.00117852	Down	-1.20075	0.00697968	Down	-0.883624	0.129334	No	130.469	96.5417	153.246	69.611	159.297	177.231	191.695	168.317	214.184	245.043	110.653	547.97
chr1:27773219-27824443:+	ENSG00000117758	STX12	protein_coding	-0.0133604	0.99998	No	-0.0851636	0.961265	No	0.132191	0.952442	No	-0.527729	0.656157	No	0.339074	0.620271	No	0.376506	0.234035	No	-0.495078	0.0810872	No	-0.571705	0.00150963	No	-0.84514	0.00106694	No	-0.386078	0.267486	No	6109.55	5807.58	7034.67	4050.53	8319.48	14090.2	7335.63	7063.78	5806.44	7968.72	6225.12	10614.9
chr1:27830782-27851676:+	ENSG00000117751	PPP1R8	protein_coding	-0.0912178	0.99998	No	-0.00150701	0.999703	No	0.264639	0.940054	No	-0.0978908	0.984862	No	0.262523	0.677654	No	-0.00353484	0.995279	No	-0.253856	0.330825	No	-0.862503	3.37597e-08	No	-1.07265	5.22362e-05	Down	-0.49369	0.143197	No	8728.78	9922.53	12688.4	9183.84	12419.4	27247.6	22671.6	14842.2	12673.8	18960.2	9938.65	27320.3
chr1:27872543-27886685:+	ENSG00000130775	THEMIS2	protein_coding	-0.0933958	0.99998	No	-0.0349695	0.986764	No	-0.0318468	0.986639	No	-0.699796	0.440903	No	0.45972	0.561133	No	0.348421	0.388807	No	-0.724608	0.035208	No	-1.01209	0.000162372	Down	-1.10491	0.00103906	Down	-0.526647	0.227143	No	928.638	1032.65	1034.26	594.921	1600.62	2211.43	955.711	798.621	756.557	1118.44	1066.72	1682.95
chr1:27891524-27914746:-	ENSG00000117748	RPA2	protein_coding	-0.0385624	0.99998	No	0.16778	0.922653	No	0.309475	0.940054	No	0.0218483	0.996687	No	0.426788	0.563631	No	0.0167136	0.974218	No	-0.454639	0.0664152	No	-0.810838	1.72098e-07	No	-1.09713	1.18186e-05	Down	-0.473223	0.142144	No	8255.35	9974.55	11582.5	8872.45	12563.2	24988.7	17693.6	13909.1	11285.3	17427.5	8721.16	24681.5
chr1:16974502-16980632:-	ENSG00000117122	MFAP2	protein_coding	-0.0403091	0.99998	No	-4.7437	2.35263e-25	Down	0.0477852	0.979413	No	-0.206687	0.948781	No	0.0670406	0.915239	No	0.00322216	0.996338	No	-1.44263	5.57398e-06	Down	-0.818964	0.00134848	No	-5.73587	5.57303e-27	Down	-4.13639	1.30657e-14	Down	1459.29	6.16454	1612.27	1303.98	1631.41	2002.2	651.106	1098.32	9.98164	14.1842	1542.66	1995.4
chr1:16985958-17011928:-	ENSG00000159363	ATP13A2	protein_coding	0.0209116	0.99998	No	-0.461262	0.66406	No	0.501153	0.940054	No	0.128122	0.977135	No	0.371162	0.595868	No	-0.402176	0.158597	No	-0.638663	0.00666229	No	-1.44966	3.97036e-18	Down	-1.7074	4.46884e-15	Down	-1.2475	0.000210827	Down	8743.92	5874.24	13410.9	9380.8	11608.6	18829.5	15940.3	9084.88	7579.73	10035.2	8476.71	25406.1
chr1:17018722-17054032:-	ENSG00000117118	SDHB	protein_coding	0.112109	0.99998	No	-0.0919063	0.957242	No	0.277732	0.940054	No	-0.226809	0.943683	No	0.330771	0.623588	No	0.14986	0.737866	No	-0.463996	0.0965325	No	-1.54422	3.22647e-21	Down	-1.06621	6.79211e-06	Down	-0.879361	0.014059	No	8697.45	6871.63	9531.72	6159.66	9810.21	17649.7	11157.1	5276.9	7387.15	8149.88	7401.27	15759.2
chr1:17066761-17119451:-	ENSG00000117115	PADI2	protein_coding	0.356794	0.99998	No	0.395354	0.758359	No	0.532285	0.940054	No	0.349133	0.884105	No	0.387234	0.595868	No	0.485952	0.219573	No	-0.328467	0.366435	No	-1.00644	0.00217175	Down	-0.382065	0.286544	No	-0.510041	0.25768	No	1191.04	962.581	1161.93	932.487	980.731	1885.19	986.767	590.675	972.482	855.306	701.925	1277.18
chr1:85580761-85584589:+	ENSG00000142871	CCN1	protein_coding	-0.69714	0.99998	No	-0.0789286	0.964199	No	-0.126573	0.953069	No	-0.054943	0.993157	No	0.283772	0.658295	No	0.686319	0.00618991	No	-0.106514	0.72135	No	-0.836209	2.07403e-07	No	-0.658553	0.0150319	No	-0.258616	0.472048	No	4273.49	11386.8	10811.1	11607	15459.4	14340.4	7912.1	4737.03	5355.56	7074.77	12138.3	8573.26
chr1:222522258-222548104:-	ENSG00000143512	HHIPL2	protein_coding	0.228865	0.99998	No	0.601646	0.629698	No	1.18703	0.559566	No	1.32999	0.0283294	Up	0.553944	0.549903	No	0.238112	0.720083	No	0.982023	0.0131871	No	-1.06556	0.0137377	Down	0.325889	0.405956	No	0.943199	0.0592324	No	328.797	378.082	781.068	697.684	386.679	661.341	1200.89	217.205	684.547	1163.79	223.582	534.27
chr1:222557902-222589933:-	ENSG00000143498	TAF1A	protein_coding	0.0227505	0.99998	No	0.0471576	0.980656	No	0.295238	0.940054	No	-0.354691	0.884105	No	0.478121	0.552409	No	-0.385616	0.309522	No	0.238522	0.427754	No	-0.287862	0.214191	No	-0.594544	0.0484252	No	-0.201896	0.616313	No	1128.89	1127.03	1427.92	808.607	1655.87	2031.09	3266.16	2219.83	1791.34	2352.6	1088.05	2738.45
chr1:222618097-222668007:+	ENSG00000154305	MIA3	protein_coding	0.0324523	0.99998	No	0.291777	0.84586	No	0.388205	0.940054	No	-0.296409	0.914857	No	0.562734	0.522248	No	-0.192785	0.637062	No	0.191196	0.49227	No	-0.58296	0.0012816	No	-0.450283	0.0968527	No	-0.316139	0.355595	No	11820.7	14232.5	16178.5	8857.92	18170	22077.9	29385.1	16852.4	18493.2	20205.9	11275.8	25529.5
chr1:222668013-222713210:-	ENSG00000186063	AIDA	protein_coding	0.00197532	0.99998	No	0.0456886	0.980656	No	-0.0598328	0.974325	No	-0.709035	0.425799	No	0.229107	0.718352	No	-0.187648	0.685253	No	-0.444163	0.112992	No	-0.779091	8.79774e-05	No	-0.67505	0.0122754	No	-0.551585	0.123172	No	7114.78	7354.56	6711.96	3938.67	8638.95	13791.3	11446.7	9114	9823.08	10549.2	7092.3	15929.4
chr1:222712553-222735196:+	ENSG00000162819	BROX	protein_coding	0.0311169	0.99998	No	-0.160037	0.926024	No	0.148014	0.9478	No	-0.590812	0.581295	No	-0.0210815	0.97463	No	0.2603	0.501964	No	-0.251744	0.406965	No	-0.847843	1.10755e-05	No	-0.566896	0.0559313	No	-0.722338	0.0379868	No	7534.99	6327.22	8258.18	4435.06	7067.98	18403.3	12496.3	8233.04	10034.9	8813.19	7201.15	15101.3
chr1:223109404-223143248:-	ENSG00000187554	TLR5	protein_coding	-0.0939955	0.99998	No	0.163091	0.940678	No	0.16713	0.946318	No	-0.512001	0.814723	No	0.743924	0.498609	No	-0.310092	0.636166	No	-0.281507	0.552158	No	-0.855138	0.034043	No	-0.87956	0.0441637	No	-0.553391	0.333142	No	170.148	229.63	237.505	120.008	417.452	407.015	425.872	271.113	280.935	333.5	198.677	541.1
chr1:42817122-42844991:+	ENSG00000164010	ERMAP	protein_coding	0.23758	0.99998	No	0.00561128	0.998559	No	0.338469	0.940054	No	0.0885234	0.987076	No	0.399135	0.602696	No	0.639896	0.0874442	No	-0.134139	0.738814	No	-0.363095	0.205065	No	-0.393331	0.237634	No	-0.845032	0.0700756	No	1002.2	683.032	944.103	732.755	982.309	2354.37	1256.79	1070.49	1056.7	711.788	683.549	1397.92
chr1:42846573-42852477:+	ENSG00000164011	ZNF691	protein_coding	0.183229	0.99998	No	-0.462783	0.686028	No	0.330396	0.940054	No	-0.316367	0.903276	No	0.834607	0.358885	No	-0.249908	0.560884	No	0.0155979	0.964724	No	-0.447025	0.0426924	No	-1.31402	1.8586e-06	Down	-0.580409	0.128766	No	1491.31	786.682	1551.09	884.644	2334.9	2150.86	2630.11	1892.96	1019.32	1682.24	1145.59	2607.47
chr1:42952202-42952641:-	ENSG00000284138	ATP6V0CP4	processed_pseudogene	-0.0607323	0.99998	No	0.550272	0.757547	No	0.32275	0.940054	No	0.818022	0.522853	No	0.737824	0.520325	No	-0.132044	0.88589	No	-0.274247	0.648069	No	-1.40445	0.0138643	Down	-0.789551	0.229665	No	-0.723837	0.300621	No	51.8549	106.445	88.2032	137	149.64	113.121	95.2918	14.2704	67.079	44.2288	58.701	137.478
chr1:222815022-223005995:+	ENSG00000154309	DISP1	protein_coding	-0.0211366	0.99998	No	-0.158691	0.928299	No	0.264042	0.940054	No	-0.357141	0.882014	No	0.541834	0.531996	No	0.044541	0.943518	No	-0.158334	0.618298	No	-0.591998	0.0062125	No	-0.721869	0.0120249	No	-0.398838	0.287151	No	2027.92	1831.19	2670.22	1551.53	3334.04	4680.56	4010.38	2950.25	2694.9	3349.75	2088.25	4522.02
chr1:119596167-119597179:-	ENSG00000240244	GAPDHP33	processed_pseudogene	0.0880139	0.99998	No	0.474347	0.81606	No	0.520202	0.940054	No	1.37185	0.112018	No	0.109515		No	0.38836	0.486559	No	1.06044		No	0.610961	0.265036	No	1.62175	0.0252298	Up	0.731405		No	23.7715	39.0411	41.8737	98.7301	22.2441	64.6318	147.632	68.6782	119.987	87.3401	15.9292	16.2402
chr1:119619377-119648266:-	ENSG00000143067	ZNF697	protein_coding	-0.0947031	0.99998	No	0.361688	0.789721	No	0.571472	0.940054	No	0.401177	0.80771	No	0.67438	0.473576	No	0.0875114	0.84236	No	-0.125769	0.652638	No	-0.470302	0.00376491	No	-1.09439	4.09189e-05	Down	0.0244266	0.949942	No	2062.74	3161.06	4046.94	3263.57	4210.97	7295.08	6229.16	4902.19	3130.32	6962.07	2366.39	6836.46
chr1:119648411-119744218:+	ENSG00000092621	PHGDH	protein_coding	0.0259219	0.99998	No	-0.761508	0.200671	No	0.0897438	0.964315	No	-0.728636	0.283783	No	0.331589	0.615802	No	-0.781918	0.000240118	No	-0.996353	3.57313e-06	No	-0.969775	2.41357e-15	No	-2.31332	4.71235e-28	Down	-1.1454	0.000212536	Down	52460	27688.4	54844.5	28432.7	66709	63583.5	54832.6	57280	21997.9	48706.7	50525.8	113113
chr1:156840063-156859117:-	ENSG00000027644	INSRR	protein_coding	0.2519	0.99998	No	1.31599	0.105244	No	1.4915	0.274847	No	1.75014	0.0159148	Up	0.0724609		No	0.22359	0.746343	No	0.84348		No	-0.397012	0.411134	No	1.05226	0.146016	No	-0.0412251		No	45.6913	106.681	167.034	153.824	22.0186	64.8309	138.647	7.78705	105.471	28.3684	18.0599	32.4804
chr1:3778559-3796498:-	ENSG00000130764	LRRC47	protein_coding	0.0476345	0.99998	No	-0.225074	0.889197	No	0.452517	0.940054	No	0.0445412	0.994009	No	0.230219	0.710003	No	-0.122544	0.768289	No	-0.286193	0.211973	No	-1.17449	4.42562e-13	Down	-1.27159	3.97541e-09	Down	-0.741176	0.0186093	No	8761.52	6832.23	12317.2	8466.93	9930.88	25902.9	23054.9	12349.3	11526.2	16450.6	8174.88	28365.9
chr1:235367360-235452443:+	ENSG00000284770	TBCE	protein_coding	0.176767	0.99998	No	0.115359	0.956598	No	0.132985	0.95258	No	-0.403238	0.847308	No	0.561207	0.531996	No	-0.293109	0.645869	No	-0.271945	0.354537	No	-0.891125	0.000264951	No	-0.996093	9.73731e-06	No	-0.738898	0.0253087	No	6330.96	5323.79	5455.64	3423.15	7854.34	10881.6	11563.1	7398.49	6986.62	8203.49	4802.77	14166.4
chr1:153929501-153946718:-	ENSG00000198837	DENND4B	protein_coding	-0.172845	0.99998	No	0.00615912	0.998236	No	-0.0703798	0.970476	No	-0.286248	0.914152	No	0.208273	0.734014	No	-0.656566	0.0111153	No	-0.954978	1.88274e-05	No	-1.10797	9.79362e-10	Down	-1.57058	6.44513e-12	Down	-1.51998	3.32803e-06	Down	9409.92	12123.3	11297.3	9603.92	14402.7	16881.1	13779.6	12558.6	9065.78	8928.12	12067.2	27646.1
chr1:153947669-153958615:-	ENSG00000160741	CRTC2	protein_coding	-0.0665294	0.99998	No	0.100449	0.950194	No	0.386964	0.940054	No	0.275202	0.919486	No	0.299436	0.640989	No	0.153941	0.701258	No	0.00991816	0.973802	No	-0.976371	6.38464e-08	No	-0.832797	0.000546386	No	-0.555116	0.0937559	No	6413.59	7632.43	10110.7	8790.43	9082.03	16959.5	15224.1	7547.52	8365.17	10036.5	7053.8	15119.9
chr1:153967534-153974361:+	ENSG00000143578	CREB3L4	protein_coding	-0.196324	0.99998	No	-0.0704096	0.973155	No	0.0179573	0.992815	No	-0.368757	0.884105	No	0.511328	0.549006	No	-0.119222	0.852425	No	-0.547782	0.111261	No	-0.770466	0.00370028	No	-1.85504	1.98179e-07	Down	-0.852953	0.0512122	No	475.138	599.226	650.959	466.329	1014.66	1441.51	1037.05	898.26	408.128	812.754	640.186	1586.53
chr1:153974269-153977674:-	ENSG00000143543	JTB	protein_coding	0.105736	0.99998	No	0.0228244	0.991919	No	0.406606	0.940054	No	-0.0769587	0.987076	No	0.218787	0.721649	No	-0.0198446	0.967667	No	-0.499427	0.056799	No	-1.25716	8.66998e-19	Down	-1.47634	3.29249e-12	Down	-0.905577	0.00382881	No	12327.4	10742.4	15259.1	9919.15	12702.3	27996.4	19655.9	11708.6	9995.42	14592	10551.6	28406.4
chr1:153975850-153986246:-	ENSG00000285641		protein_coding	-0.366435	0.99998	No	0.162481	0.922962	No	1.17459	0.359164	No	0.743779	0.271593	No	-0.259985	0.702285	No	0.091553	0.897537	No	-0.970104	0.025984	No	-0.937433	0.00543344	No	-0.888542	0.0148915	No	-0.263555	0.614931	No	389.778	756.532	1896.8	1195.68	524.615	973.108	386.154	437.424	466.708	727.648	663.796	900.556
chr1:153981617-153986358:-	ENSG00000143545	RAB13	protein_coding	-0.14283	0.99998	No	-0.571294	0.52266	No	0.0575433	0.975108	No	-0.276484	0.921416	No	0.809325	0.383142	No	0.00666192	0.991138	No	-0.856278	0.000157606	No	-0.195922	0.260822	No	-0.841503	0.000858345	No	-0.779072	0.0200549	No	3918.23	3046.64	5094.92	3861.57	9661.92	11623.9	6190.1	10064.8	6349.42	6491.2	4831.49	11566.3
chr1:153990762-153992155:+	ENSG00000177954	RPS27	protein_coding	-0.216696	0.99998	No	-0.135806	0.935613	No	0.0732529	0.96861	No	0.14004	0.977222	No	0.420758	0.569623	No	0.211643	0.623241	No	0.262441	0.541788	No	-1.20636	4.63092e-10	Down	-0.176138	0.59356	No	-0.992225	0.00455428	No	26163.7	31519.8	37584.9	39466.5	50466.6	74436.9	78611	26715.7	55732.3	30149.1	35149.2	63337
chr1:85249953-85259672:-	ENSG00000162642	C1orf52	protein_coding	0.027821	0.99998	No	-0.181178	0.916804	No	0.466471	0.940054	No	0.265388	0.933201	No	0.587678	0.518371	No	0.347975	0.256026	No	-0.202784	0.492253	No	-0.604783	0.000150225	No	-0.752759	0.00207665	No	-0.291622	0.420021	No	3407.83	2825.2	5005.08	4064.64	5396.35	10348	6852.11	5201.3	4675.25	6423.63	3270.26	7980.04
chr1:3812086-3857396:-	ENSG00000116198	CEP104	protein_coding	0.0701357	0.99998	No	0.0447284	0.980656	No	0.384719	0.940054	No	-0.107654	0.981454	No	0.387669	0.589358	No	0.0824793	0.856749	No	-0.14035	0.578977	No	-0.885733	3.57006e-13	No	-0.907565	4.16755e-05	No	-0.496384	0.120064	No	9211.54	8587.48	11870.6	7593.66	11547.2	20918.2	17752.8	10563.5	10342.8	13660.8	8287.66	19670.5
chr1:3857267-3885429:+	ENSG00000169598	DFFB	protein_coding	0.252304	0.99998	No	0.0739684	0.966736	No	0.394887	0.940054	No	-0.0238612	0.996659	No	0.442738	0.557153	No	-0.370816	0.299314	No	-0.301403	0.263773	No	-1.17413	1.98268e-14	Down	-1.20721	8.0318e-07	Down	-0.875882	0.0157365	No	5196.53	3770.53	5144.86	3485.85	5177.52	5838.04	6204.33	3379.54	3289.08	4016.53	3556.58	7754.59
chr1:147629652-147670524:-	ENSG00000162836	ACP6	protein_coding	0.000668789	0.99998	No	-0.182967	0.914522	No	0.172691	0.943101	No	-0.281315	0.916322	No	0.471437	0.547967	No	-0.118432	0.79136	No	-0.232025	0.381061	No	-0.58974	1.10847e-05	No	-1.18325	3.78735e-07	Down	-0.857543	0.00999643	No	4203.99	3624.68	4932.52	3347.97	6253.99	9263.67	8529	6682.16	4372.22	5360.8	4197.51	10118.8
chr1:184387029-184629019:+	ENSG00000116667	C1orf21	protein_coding	-0.257222	0.99998	No	-0.267145	0.861887	No	-0.172612	0.943101	No	-0.554467	0.629237	No	0.340979	0.61409	No	-0.449011	0.099969	No	-0.494757	0.081224	No	-0.850756	2.78422e-08	No	-0.927472	0.000749921	No	-0.841381	0.0104792	No	3522.64	4101.52	4324.97	3227.95	6781.29	6718.01	6484	5145.33	4830.79	5037.02	5081.31	9385.35
chr1:184566511-184567835:+	ENSG00000232036		processed_pseudogene	0.0211484	0.99998	No	0.057899	0.983034	No	0.0916014	0.967603	No	-0.0178953	0.998097	No	0.727932	0.522071	No	-0.15651	0.863114	No	0.120172	0.840799	No	-0.831479	0.129699	No	-0.930921	0.124007	No	-0.0304625	0.968756	No	73.9242	74.4084	77.8689	66.8879	176.825	159.126	221.806	81.5433	86.0941	188.306	69.6732	194.152
chr1:153959151-153975887:-	ENSG00000285779		protein_coding	-0.018885		No	-0.035738	0.977254	No	0.15373		No	0.192147	0.948082	No	-0.0459906		No	0.125488	0.688041	No			No	0.230122	0.460355	No			No	0.245926		No	659.386	640.842	2141.93	3423.7	460.625	178.35	0	249.186	0	147.429	953.501	0
chr1:235447190-235504452:-	ENSG00000162885	B3GALNT2	protein_coding	-0.125707	0.99998	No	-0.281613	0.861887	No	0.15317	0.945468	No	-0.824285	0.231903	No	0.560269	0.528399	No	-1.18056	3.24879e-05	Down	-0.372189	0.147399	No	-0.910739	2.07189e-07	No	-1.59204	3.64376e-10	Down	-0.504343	0.186872	No	1487.03	1422.78	2053.55	918.656	2902.16	1897.72	3643.22	2507	1540.33	3274.14	1792.07	4788.48
chr1:161524540-161526894:+	ENSG00000173110	HSPA6	protein_coding	-1.17323	0.70175	No	-1.9283	5.81977e-06	Down	-1.65547	0.0322634	Down	-1.84291	4.44598e-05	Down	-1.44185	0.0168239	Down	-0.322923	0.662369	No	-0.412441	0.448686	No	0.163963	0.735657	No	-0.4502	0.388829	No	0.111426	0.874683	No	295.776	381.92	425.222	416.973	528.447	238.905	220.572	393.751	235.354	379.405	1881.45	339.787
chr1:110451149-110457358:+	ENSG00000143125	PROK1	protein_coding	0.0943393	0.99998	No	0.571645	0.740996	No	0.705788	0.940054	No	1.17988	0.231965	No	0.0361556		No	0.785699	0.151502	No	0.430025		No	-0.147945	0.79693	No	0.995775	0.160729	No	0.485841		No	24.4151	44.3636	62.5898	87.1407	16.6267	167.19	89.4746	30.4456	117.849	103.2	14.6804	40.6985
chr1:110519837-110631474:-	ENSG00000177301	KCNA2	protein_coding	-0.283276	0.99998	No	0.480648	0.715405	No	0.351632	0.940054	No	-1.78852	0.00346355	Down	-1.4139	0.109762	No	0.375548	0.448855	No	-1.60349	0.000243044	Down	-1.51518	9.11882e-05	Down	-1.19433	0.00553831	Down	-1.21547	0.024328	Down	176.46	440.835	415.375	53.0109	55.7229	1084.31	187.155	232.83	325.069	275.646	296.023	790.541
chr1:155308748-155320666:+	ENSG00000160752	FDPS	protein_coding	-0.002984	0.99998	No	-0.254357	0.869523	No	0.0382177	0.982865	No	-0.538391	0.61407	No	0.651387	0.478857	No	-0.72823	0.000827494	No	-0.803312	0.000610145	No	-0.744464	4.178e-10	No	-1.66767	3.41028e-15	Down	-0.680433	0.0331616	No	12756.9	10455.1	13262.8	8324.77	22246.9	19294.4	18339.7	19582.2	10145.9	20003.2	12810.8	33008.3
chr1:108875350-108934545:+	ENSG00000121957	GPSM2	protein_coding	0.0862692	0.99998	No	0.0794421	0.9644	No	0.361488	0.940054	No	-0.122623	0.979875	No	0.671517	0.475869	No	-0.0737874	0.890611	No	-0.600409	0.0284778	No	-0.503949	0.0043906	No	-0.946292	0.000129391	No	-0.722988	0.029574	No	6780.87	6338.74	8312.51	5374.89	10592.5	12910.4	8740.18	9544.37	6959.97	7995.97	5948.88	13656
chr1:143766540-143769083:+	ENSG00000242352	FAM91A3P	transcribed_processed_pseudogene	0.053132	0.99998	No	0.247322	0.83386	No	0.320556	0.940054	No	0.301268	0.859285	No	0.184165		No	0.437873	0.525423	No	-0.238183		No	-0.533029	0.351598	No	-0.546659	0.465213	No	0.22349	0.764673	No	4.1091	32.8424	50.2737	20.3166	11.0093	167.911	51.7274	30.4456	45.4778	116.826	0	83.5115
chr1:143784376-143784671:+	ENSG00000270962		processed_pseudogene	-0.0471692	0.99998	No	0.723973	0.628817	No	-0.0415727	0.9831	No	0.0578214	0.995214	No	0.433781		No	0.249302	0.703833	No	-0.102285		No	-0.0439809	0.932344	No	0.851507	0.259577	No	-0.126691		No	23.7715	74.0737	25.6204	30.4589	67.1831	55.7712	15.7989	21.4056	73.9747	14.1842	28.0533	25.1196
chr1:143875171-143904650:-	ENSG00000234571	H2BP2	transcribed_unprocessed_pseudogene	-0.497019	0.99998	No	-0.677625	0.666872	No	0.141961	0.953808	No	0.230065	0.967433	No	-0.540206	0.564545	No	1.28394	0.00551692	Up	0.817249	0.133229	No	0.197715	0.734643	No	-0.450636	0.514033	No	0.63461	0.356006	No	36.7424	47.6293	125.614	133.047	49.6547	514.158	280.837	140.377	75.2678	231.417	107.467	112.424
chr1:143975087-144068350:+	ENSG00000270872	SRGAP2D	unprocessed_pseudogene	0.227959	0.99998	No	0.520342	0.612371	No	-0.149745	0.946227	No	-0.221379	0.956022	No	0.393921	0.604914	No			No			No	0.331749	0.369681	No	0.561526	0.370565	No			No	1327.99	1295.2	742.901	703.199	1221.17	0	0	28.3377	24.7386	0	851.348	0
chr1:144085628-144086098:+	ENSG00000276674	IGKV1OR1-1	IG_V_pseudogene	0.317209	0.99998	No	1.70434	0.0128423	Up	1.05394	0.767392	No	1.21059	0.189128	No	0.646555		No	0.380477	0.567674	No	0.436271		No	-0.714145	0.132562	No	0.570354	0.44231	No	-0.133926		No	33.7789	96.8785	55.178	52.979	44.7136	96.9168	93.4731	0	76.9745	28.9271	3.6701	40.6332
chr1:193059454-193091777:+	ENSG00000116747	RO60	protein_coding	-0.0769684	0.99998	No	-0.280775	0.857314	No	0.0265469	0.988626	No	-0.571576	0.621455	No	0.15982	0.793144	No	-0.134003	0.786851	No	-0.31844	0.278888	No	-0.547495	0.0145425	No	-0.613886	0.0429682	No	-0.636334	0.0787834	No	17679.1	15796.4	20291.6	12366	22697.8	33171.6	28969	24750.2	23568.5	22810.1	19799.6	36752.3
chr1:114089291-114153880:-	ENSG00000134207	SYT6	protein_coding	0.0274484	0.99998	No	-0.363697	0.852912	No	0.687162	0.940054	No	0.435957	0.83274	No	-0.586028	0.545382	No	0.179154	0.774214	No	-0.329582	0.425404	No	-1.20717	0.000663905	Down	-0.742946	0.0456013	No	-0.800129	0.129842	No	293.696	198.638	548.395	402.579	149.189	960.554	633.532	323.718	482.396	422.516	279.533	828.369
chr1:156337314-156346995:+	ENSG00000163467	TSACC	protein_coding	0.16514	0.99998	No	-0.216429	0.926673	No	-0.0570612	0.978305	No	-0.566199	0.799857	No	-0.2232	0.772645	No	-0.0890998	0.927002	No	-0.216786	0.707054	No	-0.872598	0.0883555	No	-1.19076	0.0351716	Down	-0.486593	0.469665	No	177.016	103.144	122.707	70.7457	98.8585	258.665	225.278	125.658	108.385	172.445	131.366	288.196
chr1:43172330-43254358:+	ENSG00000243710	CFAP57	protein_coding	0.249257	0.99998	No	1.08752	0.259367	No	1.46077	0.299669	No	1.76511	0.0130634	Up	0.113714		No	0.869662	0.106288	No	1.1037	0.0452554	Up	0.328878	0.583822	No	1.12419	0.0889828	No	1.30969	0.0519879	No	46.2205	91.3534	150.772	163.601	27.8614	215.879	235.996	89.9822	168.275	274.529	20.8099	56.9387
chr1:43164175-43270936:-	ENSG00000117395	EBNA1BP2	protein_coding	0.171599	0.99998	No	-0.389969	0.743339	No	0.286255	0.940054	No	-0.338563	0.868488	No	0.438104	0.555173	No	-0.280155	0.408446	No	0.0117685	0.965141	No	-0.934593	8.03558e-11	No	-1.20426	3.48562e-07	Down	-0.266037	0.426789	No	10571.9	6034.68	10662.3	6271.12	11878.2	22374.7	27821.6	14277	11721.9	22687.1	8217.84	27594.3
chr1:119031216-119140654:-	ENSG00000116874	WARS2	protein_coding	-0.103916	0.99998	No	-0.341369	0.795581	No	0.00279677	0.99815	No	-0.41709	0.783722	No	0.218533	0.721456	No	-0.0719294	0.89168	No	-0.600495	0.0330832	No	-0.967071	6.8955e-07	No	-1.27258	4.94171e-06	Down	-0.553313	0.133961	No	2606.8	2303.18	3030.26	2161.05	3634.45	6754.85	4552.53	3569.74	2866.23	4709.66	3022.76	7135.24
chr1:212363928-212414901:-	ENSG00000065600	PACC1	protein_coding	0.0430231	0.99998	No	0.359861	0.801464	No	0.226351	0.940054	No	-0.0876884	0.987076	No	0.544152	0.531996	No	-0.601414	0.020637	No	-0.138536	0.640512	No	-1.10139	2.30665e-11	Down	-1.23869	6.42821e-07	Down	-0.512172	0.133878	No	2974.63	3734.62	3443.08	2594.42	4480.79	4287.28	6062.84	3078.48	2788.53	4602.55	2791.85	6725.66
chr1:27725961-27763116:+	ENSG00000009780	FAM76A	protein_coding	-0.0481313	0.99998	No	-0.079291	0.96365	No	0.114176	0.956025	No	-0.308295	0.908115	No	0.451552	0.552409	No	-0.147771	0.742217	No	-0.484292	0.0597408	No	-0.460083	0.00968068	No	-1.03444	8.77275e-05	Down	-0.467877	0.182888	No	2769.6	2781.77	3295.39	2309.39	4357.91	7025.66	5496.46	5658.99	3753.32	5546.32	2967.78	7856.17
chr1:193090866-193106114:-	ENSG00000023572	GLRX2	protein_coding	-0.143885	0.99998	No	-0.329537	0.831674	No	-0.16219	0.944434	No	-0.897385	0.212575	No	0.127291	0.836943	No	-0.498222	0.137019	No	-0.796599	0.00221814	No	-0.776707	0.000645087	No	-1.26535	9.33159e-06	Down	-1.0711	0.00174628	Down	1451.7	1366.9	1544.62	849.013	1995.82	3481.02	2835.64	2918.46	2064.19	2299.43	1791.53	5114.57
chr1:77695987-77759852:-	ENSG00000077254	USP33	protein_coding	0.0394585	0.99998	No	0.244934	0.88553	No	0.526368	0.940054	No	0.0642488	0.992112	No	0.465974	0.551837	No	0.405703	0.208012	No	-0.480766	0.0698	No	-0.574229	0.002133	No	-0.606033	0.0237392	No	-0.558488	0.101556	No	13313.5	15308.3	20394.5	13227.5	18736.7	34968.6	18029.9	17070.5	16659.9	16992.8	12554.1	25714
chr1:30931506-31065991:-	ENSG00000134644	PUM1	protein_coding	-0.174314	0.99998	No	0.15481	0.924919	No	0.286532	0.940054	No	-0.037449	0.995817	No	0.439102	0.552409	No	0.0655611	0.88968	No	-0.168701	0.508833	No	-0.613523	6.91428e-06	No	-0.90875	0.000296367	No	-0.310036	0.332118	No	25493.9	36776.2	42303	31576.4	47054.4	64443.3	54259.5	39852.7	32079.1	48894	32539.1	61373.6
chr1:6460786-6466175:-	ENSG00000215788	TNFRSF25	protein_coding	-0.179126	0.99998	No	-0.413593	0.78821	No	-0.0104154	0.995664	No	-0.528973	0.721167	No	0.336112	0.641329	No	-0.274037	0.617254	No	-0.931477	0.0183837	No	-1.04282	0.00177942	Down	-1.07916	0.00244636	Down	-0.68001	0.153676	No	513.792	476.744	675.556	432.988	927.263	836.685	490.511	474.041	478.742	607.47	683.113	1050.29
chr1:211258377-211316385:+	ENSG00000117625	RCOR3	protein_coding	-0.16327	0.99998	No	-0.207025	0.908534	No	0.137136	0.95007	No	-0.413064	0.813059	No	0.317749	0.635849	No	-0.434404	0.183624	No	-0.643693	0.0154439	No	-0.737439	4.24727e-05	No	-0.900685	0.00166711	No	-1.0437	0.00229271	Down	3686.15	3939.19	5290.95	3323.3	6132.64	6993.57	6041.57	5759.1	5096.71	4472.1	4664.03	9737.62
chr1:24899511-24965121:-	ENSG00000020633	RUNX3	protein_coding	-0.105826	0.99998	No	1.32172	0.0042379	Up	0.148386	0.947665	No	-0.278122	0.925298	No	0.816598	0.394812	No	-2.86094	1.17134e-17	Down	-0.255111	0.449087	No	-1.73884	1.13724e-09	Down	0.323195	0.260908	No	-0.0457763	0.927782	No	881.711	3014.53	1186.53	821.771	2103.68	143.107	1638.61	544.436	2516.14	1921.48	1034.84	1988.7
chr1:31296982-31364953:+	ENSG00000121766	ZCCHC17	protein_coding	-0.188481	0.99998	No	-0.432865	0.727577	No	-0.223764	0.940054	No	-0.598294	0.563798	No	0.349741	0.614362	No	-0.220633	0.593862	No	-0.474942	0.0882889	No	-0.379061	0.0641281	No	-1.36246	7.46678e-07	Down	-0.532691	0.123491	No	3385.32	3122.52	3609.79	2720.21	5998.71	10448	8680.4	9414.84	4650.57	8317.52	4440.26	12356.6
chr1:166839447-166856359:+	ENSG00000143157	POGK	protein_coding	-0.00768263	0.99998	No	0.0549155	0.974762	No	0.184041	0.943101	No	-0.155512	0.971794	No	0.518215	0.531996	No	-0.725665	0.00229148	No	-0.532916	0.0347444	No	-0.684461	2.19006e-08	No	-1.09894	2.51975e-06	Down	-0.726049	0.024922	No	12565.5	13269.3	15064.4	11210.7	19695.7	19771.9	22962.4	21008	15552.9	19877.2	12703.9	33958.7
chr1:77888513-77943895:+	ENSG00000162614	NEXN	protein_coding	-0.0226561	0.99998	No	-0.13657	0.940058	No	-0.303763	0.940054	No	-1.21429	0.0450023	Down	0.377779	0.604759	No	0.312371	0.495778	No	-0.479645	0.176483	No	0.0190985	0.951712	No	-0.68528	0.056325	No	-0.222817	0.616159	No	842.706	772.635	655.799	310.685	1208.55	2445.46	1307.5	1929.86	1158.25	1604.06	868.618	1908.37
chr1:156243320-156248117:-	ENSG00000160781	PAQR6	protein_coding	0.0480023	0.99998	No	1.04039	0.0754595	No	1.40849	0.191777	No	1.27678	0.0139262	Up	1.0096	0.243358	No	0.303308	0.467354	No	1.03184	0.000231852	Up	-1.77731	2.95088e-10	Down	0.177549	0.554578	No	0.268172	0.512399	No	1103.94	2429.64	3945.52	2881.11	2480.93	2699.62	4623.12	569.855	2431.89	2615.18	1024.09	2131.47
chr1:183636085-183928532:+	ENSG00000143344	RGL1	protein_coding	-0.0636255	0.99998	No	0.211771	0.907161	No	0.539958	0.940054	No	-0.598027	0.585458	No	0.372529	0.601248	No	0.228647	0.60858	No	-0.832679	0.00728465	No	-0.554734	0.0162892	No	-0.615554	0.0374747	No	-0.205592	0.651504	No	1003.19	1307.25	1823.12	671.999	1519.06	3119.42	1381.96	1748.54	1684.61	2229.97	1103.62	2613.19
chr1:77944055-77979110:-	ENSG00000162613	FUBP1	protein_coding	-0.207415	0.99998	No	-0.405973	0.751035	No	0.0154079	0.993151	No	-0.356188	0.872688	No	0.227069	0.719914	No	0.158501	0.71436	No	0.324464	0.187337	No	-0.24726	0.168295	No	-0.65469	0.0287578	No	0.024921	0.948305	No	20304.4	19734.5	27782.2	20475.7	33303.6	66873.6	75175.5	49781.8	36962.2	60442.8	27390.4	59344.6
chr1:119368779-119394130:+	ENSG00000116882	HAO2	protein_coding	0.0581173	0.99998	No	1.06735	0.19432	No	1.42066	0.280153	No	1.2508	0.138004	No	0.567033		No	0.457181	0.458129	No	1.35551	0.0130121	Up	0.160087	0.784726	No	1.07143	0.137027	No	1.10878	0.107204	No	8.04129	44.6333	70.9547	46.822	33.4788	95.1391	233.275	44.6144	107.092	173.004	0	32.5457
chr1:96721665-96823738:+	ENSG00000117569	PTBP2	protein_coding	-0.0264282	0.99998	No	-0.0716618	0.96967	No	-0.0143625	0.993429	No	-0.0694665	0.991966	No	0.247798	0.699019	No	0.560947	0.0543264	No	-0.49179	0.0637815	No	-0.625188	0.00323816	No	-0.801319	0.00388302	No	-0.520253	0.135352	No	6033.74	5914.33	6190.77	5920.04	7763.11	20648.2	9374.08	8601.71	7587.89	9158.64	6273.66	13485.8
chr1:63440770-63593721:-	ENSG00000142856	ITGB3BP	protein_coding	-0.133407	0.99998	No	-0.385203	0.780154	No	-0.052502	0.977308	No	-0.619746	0.559423	No	0.167358	0.790454	No	-0.0114958	0.985992	No	-0.280787	0.348149	No	-0.496705	0.034578	No	-0.933222	0.00309795	No	-0.506558	0.160894	No	4073.24	3594.37	4696.17	2946.99	5700.35	7662.94	6259.18	5393.05	3930.4	5292.89	4930.79	7732.87
chr1:110210314-110283100:+	ENSG00000116396	KCNC4	protein_coding	-0.0186645	0.99998	No	0.755747	0.247358	No	0.428295	0.940054	No	0.396226	0.816408	No	0.629321	0.498667	No	-0.00592444	0.991772	No	-0.196942	0.463257	No	-0.567564	0.000477624	No	-0.52965	0.0370921	No	-0.762032	0.0200549	No	4105.21	7726.29	6315.8	5801.75	7234.04	13004.2	11296.4	8738.01	8958.19	7437.2	4217.68	13058.6
chr1:203626787-203744081:+	ENSG00000058668	ATP2B4	protein_coding	-0.113836	0.99998	No	-0.32774	0.819696	No	0.474564	0.940054	No	-0.350759	0.862246	No	0.243179	0.695875	No	0.179048	0.663391	No	0.261691	0.30114	No	-1.08722	8.77639e-15	Down	-1.37578	1.38973e-08	Down	-1.01664	0.00150664	Down	9141.31	8275.78	16706.2	8111.04	13211.4	23196	24536.2	9419.84	7615.65	9571.44	10755.9	20273.1
chr1:37489993-37514766:-	ENSG00000163875	MEAF6	protein_coding	-0.0624092	0.99998	No	-0.132188	0.93751	No	0.346381	0.940054	No	-0.150421	0.976032	No	0.434622	0.561133	No	0.107414	0.827626	No	-0.30518	0.262991	No	-0.762817	1.01368e-05	No	-0.803465	0.00133988	No	-0.599903	0.080749	No	4195.17	4122.57	6317.44	4058.04	6639.3	13514.6	9933.55	7245.18	7028.28	7978.21	4586.61	12456.6
chr1:40072710-40097260:-	ENSG00000131238	PPT1	protein_coding	-0.0768618	0.99998	No	-0.0958111	0.955515	No	0.239212	0.940054	No	0.125069	0.97879	No	0.222937	0.71798	No	0.00925501	0.987065	No	-0.139595	0.614105	No	-0.648435	3.56945e-05	No	-0.642041	0.0140097	No	-0.292075	0.375903	No	8251.1	8508.62	11425.3	10161.7	11096.9	26796.8	24006.9	16822.1	16816.3	21466.8	9188.94	26611.4
chr1:6467122-6520074:-	ENSG00000171680	PLEKHG5	protein_coding	-0.234372	0.99998	No	-0.0721663	0.97005	No	0.269805	0.940054	No	-0.229286	0.945941	No	0.34804	0.623178	No	-0.0383501	0.944797	No	-0.920349	0.00237549	No	-1.16119	1.95669e-08	Down	-1.06903	0.000423841	Down	-0.641009	0.0974618	No	1414.35	1895.82	2598.17	1667.49	2734.14	3097.99	1581.76	1383.86	1478.05	1962.36	2015.28	3187.69
chr1:236483165-236484468:+	ENSG00000244457	ENO1P1	transcribed_processed_pseudogene			No	2.53061	1.50236e-05	Up	0.246687	0.940054	No	0.204695	0.916692	No			No	-0.115088	0.705095	No	-0.190639	0.54409	No	-0.44033	0.438304	No	-0.405786	0.423238	No	-0.269642	0.576662	No	0	185.742	47.3301	35.1668	0	0	60.93	250.461	0	73.7146	0	603.376
chr1:236518000-236552981:+	ENSG00000116977	LGALS8	protein_coding	0.17508	0.99998	No	0.275026	0.910528	No	0.379563	0.940054	No	-0.393235	0.919486	No	0.168659	0.828304	No	-0.0995555	0.912778	No	0.113496	0.794796	No	-0.368614	0.534338	No	-0.139782	0.85503	No	0.2748	0.710859	No	126.395	112.206	136.012	53.3573	105.378	88.317	189.991	60.2393	94.5415	158.82	85.3118	108.831
chr1:1401909-1407293:-	ENSG00000242485	MRPL20	protein_coding	0.130566	0.99998	No	-0.490924	0.634742	No	-0.172133	0.943101	No	-0.479764	0.712677	No	0.22891	0.717933	No	-0.0156493	0.978501	No	-0.178855	0.504254	No	-1.08288	2.76443e-14	Down	-1.07484	3.21473e-07	Down	-0.682543	0.0340769	No	7564.97	4219.66	5349.06	4246.55	7618.38	20245.2	17952.2	9549.15	9577.03	12386.9	6258.95	20483
chr1:1434861-1442882:+	ENSG00000179403	VWA1	protein_coding	-0.165824	0.99998	No	-0.336945	0.819696	No	0.472322	0.940054	No	0.195804	0.952503	No	0.36817	0.601614	No	-0.603659	0.0284559	No	-1.26691	7.67627e-06	Down	-1.22442	2.05389e-06	Down	-1.32601	2.72284e-07	Down	-1.09463	0.0029798	Down	1529.25	1472.13	2982.38	2258.73	2651.91	3350.27	2026.2	2150.74	2047.66	2312.28	1934.78	5282.63
chr1:1449689-1470163:+	ENSG00000215915	ATAD3C	protein_coding	0.119166	0.99998	No	0.853878	0.274681	No	1.18975	0.504616	No	1.03041	0.140898	No	1.00955	0.314003	No	0.17457	0.802125	No	3.71883	7.91348e-44	Up	-1.16688	0.00458759	Down	0.425186	0.265972	No	0.597644	0.232458	No	400.577	635.331	995.4	732.637	790.417	715.41	10616.9	236.445	849.34	1002.18	306.677	613.287
chr1:229516582-229558707:-	ENSG00000135776	ABCB10	protein_coding	0.0549902	0.99998	No	0.236719	0.886446	No	0.271281	0.940054	No	-0.793982	0.277201	No	0.443335	0.558622	No	-0.705894	0.00222956	No	-0.478913	0.0571559	No	-1.56538	5.91181e-33	Down	-1.45275	5.39346e-11	Down	-1.21861	5.76777e-05	Down	6453.06	7188.17	7633.67	3120.31	8685	10661.2	12666.1	5987.72	6430.77	7356.78	5947.15	17998.5
chr1:229626247-229660200:+	ENSG00000135763	URB2	protein_coding	0.0539637	0.99998	No	0.25026	0.875372	No	0.210157	0.941534	No	-0.368761	0.845899	No	0.401629	0.576034	No	-1.09182	3.07172e-08	Down	-0.63481	0.014796	No	-1.85998	1.39387e-61	Down	-1.57388	4.08471e-13	Down	-1.34247	5.87879e-06	Down	14597.7	16466.8	16387.8	10022.5	18970.9	19917.5	27808.7	12069.8	14574.2	16606.7	13483.2	44432.8
chr1:19882395-19912945:+	ENSG00000169914	OTUD3	protein_coding	-0.112608	0.99998	No	-0.275547	0.857314	No	0.153128	0.946227	No	-0.244138	0.936939	No	0.533898	0.531996	No	-0.271384	0.427831	No	-0.326134	0.201205	No	-0.781475	2.29787e-06	No	-1.12655	2.87279e-05	Down	-0.445212	0.187512	No	4477.48	4253.64	6117.11	4354.61	8325.28	11862.2	11438.2	8352.44	6486.46	10455.1	5303.26	14532.6
chr1:46557407-46616843:-	ENSG00000079277	MKNK1	protein_coding	0.129794	0.99998	No	-0.131438	0.936393	No	0.392111	0.940054	No	-0.143372	0.976032	No	0.621707	0.48814	No	0.0980223	0.846657	No	-0.438152	0.101299	No	-0.755789	2.90408e-06	No	-0.983054	4.33703e-05	No	-0.641461	0.0597652	No	4735.88	3515.07	5627.34	3482.79	6564.26	9497.95	6372.16	5162.75	4384.27	5475.95	3906.1	8814.92
chr1:43933320-43937240:+	ENSG00000117407	ARTN	protein_coding	-0.068828	0.99998	No	0.843606	0.39055	No	1.56428	0.137199	No	1.29991	0.068577	No	1.0536	0.329805	No	1.23876	0.00215001	Up	1.17623	0.00843023	Up	-0.645449	0.223297	No	1.11931	0.0111811	Up	0.0296761	0.968338	No	113.601	286.32	659.298	432.415	385.777	930.293	833.058	157.458	696.856	301.221	130.311	293.577
chr1:43946950-43968022:+	ENSG00000117408	IPO13	protein_coding	0.0374545	0.99998	No	-0.149446	0.929164	No	0.156559	0.945468	No	-0.0861798	0.987073	No	0.34863	0.612439	No	-0.333224	0.276035	No	-0.729236	0.00247114	No	-1.35182	3.02411e-21	Down	-1.61086	1.07168e-10	Down	-1.28384	4.54752e-05	Down	7274.82	6112.55	7973.19	6429.6	9285.85	13882.4	10426.8	6859.33	5642.41	6898.97	6892.76	17794.6
chr1:43974487-43978295:+	ENSG00000117410	ATP6V0B	protein_coding	-0.110221	0.99998	No	-0.138182	0.932718	No	0.445759	0.940054	No	0.183731	0.959598	No	0.209122	0.732713	No	-0.0705674	0.871814	No	-0.671982	0.00727556	No	-1.34947	9.15637e-14	Down	-1.49777	5.35424e-11	Down	-0.858076	0.00759414	No	6378.79	6698.22	11197.6	8657.51	8932.2	25712.9	16524.1	10358.6	9357.22	14383.2	7480.66	27087.1
chr1:43991359-43996528:+	ENSG00000159214	CCDC24	protein_coding	-0.00888103	0.99998	No	-0.470224	0.718861	No	-0.0563401	0.976936	No	-0.116837	0.981257	No	0.377095	0.606649	No	-0.0152121	0.984135	No	-0.944341	0.0112748	No	-0.60235	0.0421354	No	-1.00352	0.00574766	Down	-1.0088	0.0303937	Down	602.908	409.375	576.558	550.984	848.394	1254.43	592.992	809.031	612.555	564.917	609.449	1269.06
chr1:43991500-44031467:-	ENSG00000196517	SLC6A9	protein_coding	-0.22726	0.99998	No	-1.9034	2.61899e-06	Down	-0.352882	0.940054	No	-1.07825	0.0574719	No	-0.116174	0.848626	No	-1.07095	9.80001e-05	Down	-1.3888	4.14521e-07	Down	-1.24572	5.2753e-08	Down	-3.01765	5.559e-25	Down	-1.66157	1.19921e-05	Down	1728.64	507.06	1724.62	991.5	2150.18	1670.32	1343.84	1554.23	435.039	1075.33	2378.12	3828.7
chr1:92029985-92063538:+	ENSG00000172031	EPHX4	protein_coding	0.0277723	0.99998	No	0.120521	0.955112	No	0.477415	0.940054	No	0.237744	0.95146	No	0.72756	0.488709	No	0.00200997	0.998216	No	-1.34062	0.00122847	Down	-1.22999	0.00073582	Down	-0.44371	0.264445	No	-0.755012	0.127265	No	278.054	293.057	419.27	323.641	522.83	1023.01	323.528	387.334	738.782	550.733	264.466	1021.96
chr1:92125301-92126462:+	ENSG00000233401	PRKAR1AP1	processed_pseudogene	-0.10106	0.99998	No	-0.206117	0.924973	No	0.00688255	0.996972	No	-0.315924	0.938714	No	0.768576	0.49905	No	-0.107671	0.910385	No	-0.447337		No	-0.145554	0.806846	No	-1.271	0.0694433	No	-0.193834	0.798175	No	13.2348	12.3291	22.1739	9.96917	88.5254	95.7363	56.4332	96.6178	30.6346	87.3401	21.2355	113.481
chr1:1598012-1600135:-	ENSG00000228594	FNDC10	protein_coding	0.0451041	0.99998	No	-0.145524	0.929562	No	0.107684	0.957601	No	0.153643	0.972726	No	0.0182064	0.977555	No	-0.288857	0.412444	No	-0.187535	0.489336	No	-1.18193	3.73798e-06	Down	-0.870358	0.000330524	No	-1.24253	0.000448722	Down	3176.88	2651.28	3284.5	3368.1	3023.3	4664.91	5047.29	2438.63	3123.16	2282.23	2980.35	5797.93
chr1:1632163-1635263:+	ENSG00000189409	MMP23B	protein_coding	-0.283736	0.99998	No	-0.632152	0.635185	No	0.664799	0.940054	No	-0.268392	0.948082	No	0.129635	0.858222	No	0.0475752	0.95774	No	0.129823	0.794746	No	-0.977042	0.0281773	No	-1.26387	0.00884895	Down	-0.823452	0.174467	No	145.882	127.699	448.89	180.88	263.547	494.35	529.702	205.999	172.809	218.35	232.888	473.603
chr1:1659529-1692795:-	ENSG00000189339	SLC35E2B	protein_coding	0.0777611	0.99998	No	-0.0280477	0.988611	No	0.237216	0.940054	No	-0.0490136	0.993984	No	0.687344	0.463608	No	-0.121808	0.761986	No	-0.648876	0.0115563	No	-1.1213	6.83165e-16	Down	-1.15358	1.78328e-07	Down	-1.32396	1.60322e-05	Down	15164.8	13237.2	16845.3	13017.9	24202.4	27894.7	18917.8	13861.9	13476.5	11518.5	13540	30520
chr1:1702379-1724357:-	ENSG00000008128	CDK11A	protein_coding	-0.0618967	0.99998	No	-0.0897899	0.959043	No	0.278829	0.940054	No	0.139707	0.976888	No	0.371226	0.601248	No	0.230113	0.547953	No	0.0792482	0.774511	No	-0.586648	0.000778104	No	-0.571646	0.021212	No	-0.347118	0.267828	No	3247.87	3296.46	4617.77	3970.51	4884.98	12789.3	11386.4	7092.08	7160.8	8339.4	3548.54	10752.3
chr1:1724512-1737251:+	ENSG00000227775		transcribed_processed_pseudogene	0.129913	0.99998	No	-0.103327	0.965417	No	0.570751	0.940054	No	0.266882	0.948781	No	0.888807	0.433336	No	0.0224024	0.982285	No	-0.224095	0.680013	No	-0.555821	0.232974	No	-1.01726	0.0410522	Down	-0.908032	0.156918	No	147.636	99.641	207.933	143.759	281.301	376.171	293.749	226.999	164.689	145.753	110.972	367.944
chr1:1751232-1780457:-	ENSG00000008130	NADK	protein_coding	0.112455	0.99998	No	0.0187313	0.99343	No	0.310777	0.940054	No	-0.124929	0.977977	No	0.596919	0.510781	No	-0.494401	0.0345675	No	-0.453263	0.0407465	No	-1.2151	9.06329e-16	Down	-1.47513	2.79362e-12	Down	-1.02792	0.000780428	Down	7490.11	6451.61	8477.16	5750.48	10551.7	14638.3	15161.8	8926.87	7414.79	9899.36	6359.55	21050.7
chr1:1785285-1891117:-	ENSG00000078369	GNB1	protein_coding	0.0282749	0.99998	No	-0.191352	0.910052	No	0.319988	0.940054	No	-0.00146188	0.999745	No	0.559012	0.522071	No	0.0345216	0.945586	No	-0.482468	0.0422097	No	-1.11903	2.55602e-20	Down	-1.16442	4.00259e-07	Down	-0.622754	0.0446983	No	35149.3	29027.5	45171.5	33733.1	54051.5	86201.8	59116.4	38321.5	36735.8	53216	33775.8	84016.2
chr1:1917590-1919279:-	ENSG00000178821	TMEM52	protein_coding	0.0828226	0.99998	No	0.189103	0.922653	No	0.537766	0.940054	No	0.218973	0.953747	No	0.742733	0.467169	No	-0.34462	0.482999	No	-0.529455	0.163799	No	-1.45786	9.79972e-05	Down	-1.37341	0.000444523	Down	-1.32539	0.0122117	Down	446.358	456.399	638.051	467.623	760.094	894.742	777.166	371.26	430.834	381.081	390.456	1186.25
chr1:93345907-93369493:+	ENSG00000117505	DR1	protein_coding	-0.107917	0.99998	No	-0.198642	0.910052	No	0.122038	0.954575	No	-0.28371	0.919486	No	0.0591904	0.924368	No	0.128019	0.77869	No	-0.337132	0.206578	No	-0.555596	0.000473964	No	-0.914484	0.000608334	No	-0.478863	0.147743	No	16402.9	16380.8	21490.2	15268.5	20204.8	44234.2	31328.3	27114.2	20858.2	28212.5	19214.4	40170.6
chr1:206684905-206734281:+	ENSG00000162889	MAPKAPK2	protein_coding	-0.016316	0.99998	No	0.191786	0.910526	No	0.339094	0.940054	No	-0.277526	0.916264	No	0.43209	0.558622	No	-0.400751	0.139828	No	-0.348316	0.156901	No	-1.41184	1.84473e-19	Down	-1.24296	1.20035e-07	Down	-1.00074	0.00189522	Down	7872.55	9377.09	10981.3	6457.93	11596.7	17888	18664.5	8864.43	9951.77	11492.4	8058.34	24071.1
chr1:206928522-206946466:-	ENSG00000162896	PIGR	protein_coding	0.275272	0.99998	No	0.218623	0.912606	No	0.273572	0.940054	No	-0.0638469	0.992407	No	0.669652	0.497357	No	0.053484	0.95114	No	-0.32425	0.491542	No	-0.448832	0.263524	No	-1.09337	0.0111442	Down	-0.646808	0.250006	No	609.599	452.764	492.769	356.308	683.48	617.636	440.602	408.638	254.869	333.5	376.87	587.48
chr1:207018522-207032756:-	ENSG00000182795	C1orf116	protein_coding	0.115489	0.99998	No	0.525822	0.729352	No	0.50145	0.940054	No	0.324777	0.929396	No	0.468508	0.583408	No	0.0657439	0.938182	No	0.221099	0.635779	No	-1.56946	0.000505467	Down	0.239041	0.574079	No	-0.0563562	0.930583	No	258.25	339.172	347.369	281.406	335.672	517.452	586.344	122.848	590.04	465.069	210.936	487.529
chr1:107056674-107067636:+	ENSG00000198890	PRMT6	protein_coding	0.0735541	0.99998	No	0.0184491	0.993653	No	0.443809	0.940054	No	0.249775	0.932335	No	0.281512	0.658937	No	-0.130995	0.764698	No	-0.436788	0.0902336	No	-1.08407	6.77133e-14	Down	-1.63458	2.28998e-12	Down	-0.686469	0.0406966	No	5214.45	4735.28	7018.34	5697.4	5926.6	13431.4	10742.2	6899.14	4641.53	8907.79	4668.43	14812.6
chr1:26280086-26281522:+	ENSG00000142669	SH3BGRL3	protein_coding	-0.296882	0.99998	No	-0.68764	0.328124	No	-0.474891	0.940054	No	-0.633877	0.474286	No	0.134971	0.823483	No	-0.26718	0.468895	No	-1.50776	3.621e-09	Down	-1.02118	1.34127e-06	Down	-1.08034	0.000190826	Down	-1.85574	1.01501e-06	Down	2560.32	2223.52	2503.59	2310.31	4318.13	5574.58	2209.95	3273.7	3138.51	1646.95	3854.04	6820.28
chr1:31576485-31587686:+	ENSG00000142910	TINAGL1	protein_coding	0.189298	0.99998	No	0.139405	0.955304	No	0.560443	0.940054	No	0.552461	0.802431	No	0.540262	0.56371	No	-0.110565	0.907128	No	0.227334	0.708188	No	-0.454145	0.440805	No	-0.461893	0.516802	No	-0.587802		No	100.217	75.3868	125.663	113.172	127.171	95.798	154.893	65.4189	75.2852	43.6701	63.9105	115.331
chr1:31629866-31644896:-	ENSG00000162517	PEF1	protein_coding	0.125489	0.99998	No	0.0828028	0.96042	No	0.272081	0.940054	No	-0.0224522	0.996687	No	0.448618	0.551837	No	-0.113842	0.796965	No	-0.508954	0.0373706	No	-1.46148	2.14534e-28	Down	-1.47601	8.42265e-12	Down	-1.1249	0.00074193	Down	15387.3	13698.8	16432.8	12601.6	18709	27523	20646.7	10720.8	10534.1	12987.8	12831.7	29958.5
chr1:52372829-52404423:-	ENSG00000085840	ORC1	protein_coding	-0.0922979	0.99998	No	-0.321309	0.833707	No	-0.0255337	0.989201	No	-0.273332	0.927789	No	0.380961	0.593929	No	-0.0920672	0.850745	No	-0.651411	0.00558146	No	-1.16341	2.43351e-17	Down	-1.02284	2.81118e-05	Down	-0.982094	0.00124274	No	5481.88	4810.26	6095.26	4995.24	8648.63	13121	8734.23	6197.24	6792.22	6843.57	6242.72	14061.1
chr1:225982702-225999343:-	ENSG00000143751	SDE2	protein_coding	-0.0431608	0.99998	No	-0.102819	0.951911	No	0.33617	0.940054	No	-0.680794	0.410153	No	0.390505	0.586138	No	-0.35458	0.242925	No	-0.175282	0.463072	No	-1.12278	1.09172e-11	Down	-1.23451	2.99034e-07	Down	-0.619602	0.0535326	No	13240.9	12991.8	19284.6	8144.2	19699.7	31342	35956.1	18421	16955.6	25878.6	14114.6	40839.2
chr1:226061851-226072019:+	ENSG00000163041	H3-3A	protein_coding	-0.170967	0.99998	No	-0.110279	0.948768	No	0.34646	0.940054	No	-0.446493	0.75845	No	0.675252	0.470051	No	-0.454542	0.0742162	No	-0.217871	0.404754	No	-1.29679	8.72834e-21	Down	-1.3985	1.88734e-08	Down	-1.03679	0.00089809	Down	34247.4	40320.4	60388.6	30718.7	78303.7	91355.5	108985	51296.8	47122.4	59610.5	44047.2	127858
chr1:226144679-226186741:-	ENSG00000182827	ACBD3	protein_coding	-0.0543729	0.99998	No	-0.0414234	0.981376	No	0.409533	0.940054	No	-0.632652	0.491515	No	0.435948	0.561133	No	0.13657	0.746437	No	0.11931	0.654002	No	-1.00721	1.26519e-10	Down	-0.522299	0.0386407	No	-0.305859	0.344303	No	12011.9	12552.4	18876.4	7767.36	18820.7	32614.6	32125.6	14440.2	20293.4	23529.8	12978.7	29453.4
chr1:226223618-226227060:+	ENSG00000185155	MIXL1	protein_coding	0.0863759	0.99998	No	-0.242886	0.921143	No	-0.760948	0.940054	No	-0.967566	0.390599	No	-0.60347	0.548792	No	-0.250561	0.753612	No	-0.518488		No	-1.33863	0.0178469	Down	-1.09166	0.13441	No	-0.440747	0.540155	No	130.593	84.9534	41.3971	36.6478	44.7136	71.3304	47.729	7.78705	35.0651	57.8543	109.432	113.943
chr1:224175756-224193441:+	ENSG00000143753	DEGS1	protein_coding	-0.0853157	0.99998	No	-0.0117227	0.994905	No	0.138504	0.949808	No	-0.80355	0.280231	No	0.0554337	0.929868	No	-0.33312	0.320297	No	-0.22472	0.441076	No	-1.31614	9.13327e-14	Down	-0.733956	0.00665235	No	-1.01657	0.00246042	Down	10513	11778.6	13508.8	6167.18	12469.5	19116.4	20785.8	9632.23	14522	11543.5	11894.9	24577.5
chr1:224227334-224330189:-	ENSG00000143748	NVL	protein_coding	-0.0379483	0.99998	No	-0.159818	0.926024	No	0.0222365	0.990512	No	-0.679289	0.4309	No	0.263208	0.682268	No	-0.586942	0.0236982	No	-0.317132	0.223472	No	-0.879829	1.5727e-08	No	-0.943504	0.000183406	No	-0.822877	0.00961689	No	9477.09	8805.22	10228.3	5758.3	12558.9	15881.8	19516.8	13224.6	12569.9	13444.1	10019.9	24643.3
chr1:224356858-224379459:+	ENSG00000143771	CNIH4	protein_coding	0.0539383	0.99998	No	-0.0727629	0.966736	No	-0.0260531	0.98853	No	-0.772791	0.305997	No	0.358454	0.604434	No	-0.299997	0.402526	No	-0.378888	0.168735	No	-1.20191	1.41141e-11	Down	-0.953226	0.000230764	No	-0.774781	0.0210224	No	7232.16	6300.41	6525.7	3564.15	9064.71	9369.7	8873.42	4995.91	5953.74	6618.85	6682.15	11758.7
chr1:39491636-39529869:+	ENSG00000183682	BMP8A	protein_coding	0.0586184	0.99998	No	0.105157	0.956437	No	0.409321	0.940054	No	0.364923	0.879137	No	0.444854	0.572678	No	0.426951	0.30623	No	-0.46542	0.259036	No	-1.2297	0.00119221	Down	-0.34853	0.320429	No	-0.621555	0.208909	No	590.115	584.435	796.356	724.9	801.444	1803.53	872.572	482.234	995.238	772.436	537.569	1278.4
chr1:39623435-39639643:-	ENSG00000163909	HEYL	protein_coding	-0.143064	0.99998	No	-0.402783	0.756348	No	0.494751	0.940054	No	0.26264	0.929396	No	0.3257	0.629738	No	-0.0924594	0.865885	No	-0.321153	0.286181	No	-1.28417	1.48631e-08	Down	-0.861449	0.00456254	No	-0.202471	0.642257	No	1295.41	1141.55	2529.28	1955.65	2095.81	2740.98	2307.51	1162.08	1586.43	2519.8	1585.57	2941.34
chr1:39678648-39691485:-	ENSG00000116983	HPCAL4	protein_coding	-0.160707	0.99998	No	0.0558934	0.975586	No	0.341596	0.940054	No	-0.133938	0.979012	No	0.236901	0.720227	No	-0.179013	0.744318	No	-0.72185	0.0246775	No	-0.514565	0.0276473	No	-0.186575	0.524957	No	0.157219	0.724072	No	1118.07	1467.52	1944.91	1253.68	1729.82	2080.33	1378.93	1650.8	2103.58	2707.54	1404.93	2398.24
chr1:39560709-39576790:-	ENSG00000090621	PABPC4	protein_coding	-0.0381039	0.99998	No	0.115753	0.946925	No	0.279638	0.940054	No	0.0409924	0.995214	No	0.190295	0.755092	No	-0.316849	0.292984	No	-0.0680434	0.794739	No	-1.08522	3.7967e-21	Down	-1.27372	2.05459e-08	Down	-0.775492	0.0117413	No	29743	34521.5	40706.3	32518	36994.1	72334.6	87089.3	42780.8	37043.3	51821.3	31465.8	91513.8
chr1:150508062-150513789:+	ENSG00000143369	ECM1	protein_coding	-0.0648068	0.99998	No	0.533968	0.722751	No	1.06874	0.7288	No	1.2095	0.0740052	No	0.585081	0.545382	No	0.772872	0.0936639	No	0.458482	0.333215	No	-0.555004	0.243906	No	-0.309152	0.526512	No	0.107813	0.873186	No	179.512	320.75	597.232	572.902	362.18	726.955	532.798	217.561	282.538	393.031	199.694	354.505
chr1:150600851-150629612:-	ENSG00000143420	ENSA	protein_coding	-0.11873	0.99998	No	-0.32141	0.824886	No	0.143948	0.949467	No	-0.113726	0.980697	No	0.325695	0.625003	No	0.0149687	0.976545	No	-0.144044	0.535316	No	-0.489215	2.55782e-05	No	-1.03077	2.61874e-06	Down	-0.309974	0.341954	No	21338.2	19528.1	28799.7	23026.9	33288.3	71550.4	63761	50224.8	34081.9	56347	25236.3	70762
chr1:150646230-150697154:-	ENSG00000143457	GOLPH3L	protein_coding	0.0179317	0.99998	No	-0.242784	0.881849	No	0.232604	0.940054	No	-0.160105	0.972417	No	0.366872	0.601183	No	0.210636	0.629921	No	-0.266202	0.324118	No	-0.389671	0.0403225	No	-0.628645	0.0265495	No	-0.321579	0.357793	No	4686.99	3756.96	5657.5	4005.79	6243.86	12553.8	8775.88	8089.3	6806.32	8417.92	4567.12	10687
chr1:150560895-150579738:-	ENSG00000143384	MCL1	protein_coding	-0.18767	0.99998	No	-0.060365	0.974117	No	0.419232	0.940054	No	0.18038	0.967433	No	0.524235	0.531996	No	0.17377	0.634799	No	-0.410841	0.112677	No	-1.00825	4.00716e-13	Down	-1.04084	3.80314e-06	Down	-0.551174	0.0856124	No	30106.5	37897.1	58404.7	46095.7	62299.1	70592.7	45896.7	30516.8	29659	41387.1	39785.3	62078.3
chr1:228006998-228061271:+	ENSG00000154342	WNT3A	protein_coding	-0.0783926	0.99998	No	-0.388119	0.7591	No	-0.225344	0.940054	No	-0.819513	0.244555	No	0.0351682	0.95723	No	-1.60532	2.01893e-07	Down	-1.59622	6.24458e-07	Down	-1.82678	3.79232e-12	Down	-1.90636	4.97437e-09	Down	-1.40341	0.000617994	Down	1180.05	962.412	1070.69	676.247	1353.92	611.98	650.912	596.338	576.059	769.642	1316.69	2285.21
chr1:228100726-228105411:-	ENSG00000143793	C1orf35	protein_coding	-0.00775728	0.99998	No	-0.0325249	0.986463	No	0.205335	0.941534	No	-0.331823	0.8813	No	0.133871	0.82596	No	-0.436903	0.0805613	No	-0.423051	0.0720934	No	-1.86093	4.48101e-26	Down	-1.41149	4.03354e-11	Down	-1.18376	0.000134274	Down	6088.74	5995.05	7425.03	4716.02	6895.4	17001.6	17241.6	6244.76	8641.15	9815.93	6156.27	23456.3
chr1:228106679-228109312:-	ENSG00000162910	MRPL55	protein_coding	0.00382871	0.99998	No	0.0974849	0.952371	No	0.133743	0.949994	No	-0.356433	0.843837	No	0.215854	0.72094	No	-0.738547	0.00107457	No	-0.451637	0.0801798	No	-1.7827	3.76316e-33	Down	-1.57832	6.51167e-13	Down	-1.535	2.04126e-06	Down	6866.59	7369.22	7698.29	5144.65	8181.75	11118.2	13782	5457.28	6279.51	6148.54	6826.87	19211.4
chr1:228149930-228159826:+	ENSG00000198835	GJC2	protein_coding	0.221893	0.99998	No	0.553868	0.727739	No	1.50878	0.141124	No	1.11453	0.140898	No	0.296094	0.707564	No	0.390436	0.459452	No	0.654651	0.0865486	No	-1.04721	0.00598957	Down	-0.155476	0.694567	No	-0.249187	0.648623	No	181.566	207.635	536.005	332.384	170.306	922.078	1116.96	286.84	588.402	535.99	121.159	659.733
chr1:228165804-228182257:+	ENSG00000181873	IBA57	protein_coding	-0.165057	0.99998	No	-0.245058	0.881933	No	0.0212399	0.990912	No	-0.623117	0.50019	No	0.384267	0.593118	No	-0.827129	0.00029018	No	-0.830792	0.000207933	No	-1.71142	3.6039e-50	Down	-1.55614	1.66084e-12	Down	-1.36726	3.09409e-06	Down	6792.37	7147.92	8885.87	5258.71	12115.7	16142.7	16308.3	9000.09	9916.14	10970.8	8710.32	29866.3
chr1:228393673-228406835:-	ENSG00000154370	TRIM11	protein_coding	-0.12355	0.99998	No	-0.207205	0.904957	No	0.306025	0.940054	No	-0.530213	0.626017	No	0.241803	0.702285	No	-0.590195	0.00997003	No	-0.581094	0.0120699	No	-1.80287	1.87419e-38	Down	-1.58879	5.39788e-14	Down	-1.22005	7.39226e-05	Down	10500.6	10649.3	16666.9	8224.97	15466.1	26032.5	26355.2	11300.4	13072	16398.4	12579.8	40230.3
chr1:42658335-42676758:+	ENSG00000171960	PPIH	protein_coding	-0.0792488	0.99998	No	-0.536693	0.565803	No	-0.0423702	0.982015	No	-0.471425	0.73046	No	0.177884	0.771738	No	-0.367072	0.219038	No	-0.290146	0.23491	No	-0.923745	8.82752e-11	No	-1.15797	5.05619e-07	Down	-0.441752	0.171466	No	6097.36	4439.15	6571.25	4658.91	7953.86	13854.7	14740	9499.48	8009.26	13165.7	6834.3	18217.9
chr1:42682418-42703805:+	ENSG00000065978	YBX1	protein_coding	-0.339967	0.99998	No	-0.619505	0.398322	No	0.114645	0.955542	No	-0.245281	0.936939	No	0.1269	0.830899	No	0.0192198	0.968941	No	0.363409	0.111627	No	-0.444529	0.000550296	No	-0.868257	0.00115499	No	-0.168809	0.609357	No	66129.3	64352.9	116358	86163.9	116857	333589	427916	240672	176429	290612	104999	328872
chr1:42733093-42740254:-	ENSG00000164007	CLDN19	protein_coding	0.169859	0.99998	No	0.513286	0.787997	No	0.658084	0.940054	No	0.510939	0.85345	No	0.692578	0.531996	No	0.671991	0.257494	No	0.318334	0.591965	No	0.157053	0.795038	No	0.366375	0.584752	No	0.193237	0.798901	No	101.301	114.798	155.739	113.455	159.072	222.9	135.594	107.773	124.573	116.267	64.9861	89.4191
chr1:42746335-42767084:-	ENSG00000117385	P3H1	protein_coding	0.067413	0.99998	No	0.0191444	0.99343	No	0.384713	0.940054	No	-0.00943337	0.998097	No	0.400195	0.571615	No	-0.0344612	0.94925	No	-0.522295	0.0300931	No	-1.19787	2.59334e-15	Down	-1.15499	5.44595e-08	Down	-1.04083	0.00180565	Down	8271.02	7602.87	10627.6	7432.51	10478.4	17985.3	12598.7	7911.53	8148.19	8519.79	7491.75	18451.9
chr1:24356999-24416934:-	ENSG00000001460	STPG1	protein_coding	-0.00297622	0.99998	No	-0.0148552	0.993803	No	0.177737	0.943101	No	-0.288152	0.919486	No	0.595557	0.511969	No	0.217905	0.602592	No	-0.258121	0.392263	No	-0.872176	1.017e-05	No	-0.71142	0.0162772	No	-0.735738	0.0374401	No	2338.49	2314.81	2773.74	1853.65	3895.29	6144.77	4284.18	2789.76	3124.1	3004.3	2346.68	5205.47
chr1:24415802-24472976:+	ENSG00000001461	NIPAL3	protein_coding	-0.0566574	0.99998	No	0.167011	0.922653	No	0.720044	0.940054	No	0.211207	0.948082	No	0.585044	0.518696	No	0.386846	0.175292	No	-0.0231625	0.936793	No	-0.764774	2.43148e-06	No	-0.922481	0.000352469	No	-0.126057	0.725821	No	4267.59	5288.28	9002.9	5483.9	7615.54	16412.5	12091.8	7160.82	6373.13	11214.5	4627.61	12306.7
chr1:24502351-24541040:+	ENSG00000117602	RCAN3	protein_coding	0.196984	0.99998	No	0.460872	0.72343	No	0.346836	0.940054	No	-0.119098	0.981257	No	0.400785	0.616213	No	0.0671303	0.89586	No	-0.777719	0.00243189	No	-0.662189	0.000102534	No	-0.649555	0.00804662	No	-0.400197	0.237934	No	4596.3	4981.27	4737.64	3075.3	5048.32	8702.05	4654.43	5170.44	5214.14	6152.67	3400.75	8272.53
chr1:24556087-24609328:+	ENSG00000184454	NCMAP	protein_coding	0.279348	0.99998	No	0.289396	0.886446	No	0.59341	0.940054	No	0.479844	0.804274	No	0.555146	0.548792	No	-0.417928	0.477132	No	-1.09445	0.0203607	Down	-1.28377	0.00228108	Down	-1.06157	0.0144582	Down	-0.785805	0.168019	No	418.936	333.213	486.878	392.013	445.765	373.611	199.122	188.216	241.146	274.529	259.702	551.498
chr1:58776845-58784048:-	ENSG00000177606	JUN	protein_coding	-0.446292	0.99998	No	0.0637978	0.970064	No	0.431611	0.940054	No	-0.0790835	0.987076	No	0.225187	0.709619	No	0.0449111	0.918818	No	0.581866	0.0163305	No	-1.40104	4.73044e-22	Down	-0.979819	2.82145e-06	No	-0.505971	0.115764	No	55525.7	110104	154677	98322.4	126394	75483.9	111735	27188	36522.3	50340	104718	73033.8
chr1:155335268-155563162:-	ENSG00000116539	ASH1L	protein_coding	0.00253426	0.99998	No	0.0474801	0.979288	No	0.442106	0.940054	No	0.243327	0.938714	No	0.592967	0.510781	No	-0.272981	0.421309	No	-0.0360635	0.902839	No	-0.536021	0.000295427	No	-0.756983	0.00396927	No	-0.30712	0.353902	No	21151.7	21886.9	31818.4	25660.7	34868.1	36254.7	43294	30458.7	25864.8	35466.1	21072.4	44466.2
chr1:224385146-224437033:-	ENSG00000162923	WDR26	protein_coding	-0.146951	0.99998	No	0.0655324	0.971201	No	-0.0165848	0.992815	No	-0.630449	0.491515	No	0.185541	0.761224	No	-0.147237	0.714919	No	-0.27061	0.276523	No	-1.07276	1.29153e-12	Down	-0.756924	0.00424298	No	-0.7335	0.0186385	No	23096.5	30139.9	28168.1	17160	33503.1	47296	43311.1	24735.5	30687.9	30795.1	28601.6	52772.8
chr1:32179675-32198285:+	ENSG00000084652	TXLNA	protein_coding	-0.118362	0.99998	No	0.109804	0.948768	No	0.323781	0.940054	No	-0.287835	0.914857	No	0.501016	0.536775	No	-0.0177162	0.970953	No	-0.377841	0.110649	No	-1.02248	6.49026e-19	Down	-1.15962	6.05864e-07	Down	-0.462665	0.136149	No	22183.8	28666.4	35565.5	20846	40147.2	73076.1	56243	36168.1	32469.2	52767.6	26267.9	74035.2
chr1:32205671-32208682:+	ENSG00000160051	IQCC	protein_coding	0.0497646	0.99998	No	-0.311884	0.844642	No	0.155749	0.946146	No	-0.031913	0.996659	No	0.499286	0.546939	No	-0.0208121	0.970102	No	-0.241393	0.375925	No	-0.881583	1.41166e-06	No	-0.993068	0.000266775	No	-0.585032	0.087836	No	1659.91	1191	1783.73	1498.48	2382.71	4580.7	3889.79	2481.73	2289.87	3012.89	1541.54	4649.58
chr1:32247222-32248856:+	ENSG00000183615	FAM167B	protein_coding	0.20403	0.99998	No	0.565004	0.756348	No	1.21392	0.617035	No	0.658815	0.733732	No	0.825532		No	0.310693	0.687868	No	0.133983		No	-0.470704	0.423427	No	-1.24789	0.0935538	No	0.148693	0.848557	No	34.511	42.6786	101.017	46.5532	77.2907	134.905	102.011	38.2834	16.5499	100.966	15.9292	81.397
chr1:32292083-32333635:+	ENSG00000116478	HDAC1	protein_coding	-0.0441899	0.99998	No	-0.196865	0.910528	No	0.400608	0.940054	No	0.0858488	0.987073	No	0.628277	0.495032	No	-0.0916093	0.838715	No	-0.372122	0.111946	No	-0.697396	2.66782e-07	No	-1.14598	7.67543e-07	Down	-0.35449	0.262822	No	24837.1	22622.9	38285.6	28381.9	45219.8	67382.3	55041.1	44161.2	31945.9	55624.8	26494.8	72131
chr1:32333839-32336233:-	ENSG00000175130	MARCKSL1	protein_coding	0.0392218	0.99998	No	-0.206258	0.901303	No	0.164512	0.943101	No	-0.476001	0.693979	No	0.418353	0.562827	No	-0.279593	0.356258	No	-0.24142	0.308895	No	-0.983439	5.03875e-15	No	-1.5245	1.7025e-13	Down	-0.781501	0.0117479	No	35735.4	28679.7	39183.1	23108.3	48060.5	71893.3	74175	44312.9	30080.8	49804.3	33778.2	88388.2
chr1:32351521-32364312:+	ENSG00000162526	TSSK3	protein_coding	0.0535238	0.99998	No	-0.39771	0.851575	No	0.0451262	0.982865	No	-0.602747	0.759767	No	0.920684	0.415331	No	-0.429374	0.453513	No	-1.55259	0.00102042	Down	-0.940434	0.0298438	No	-1.46623	0.00353939	Down	-1.58073	0.00727216	Down	134.966	78.452	126.161	63.1533	308.937	399.074	133.775	267.448	189.721	130.452	119.823	591.274
chr1:110362851-110391082:-	ENSG00000168679	SLC16A4	protein_coding	0.145189	0.99998	No	-0.098718	0.959043	No	0.0715526	0.970514	No	-0.265057	0.933201	No	0.571998	0.530252	No	-0.177224	0.798558	No	-0.297514	0.509545	No	-0.656846	0.0897919	No	-0.994448	0.0102781	No	-0.661909	0.211961	No	780.478	534.713	623.37	466.347	959.389	606.751	545.306	420.48	334.153	404.421	582.305	707.331
chr1:110401249-110407942:-	ENSG00000134248	LAMTOR5	protein_coding	0.203092	0.99998	No	-0.152368	0.927341	No	0.0541912	0.976487	No	-0.370655	0.83274	No	0.388938	0.57956	No	-0.026101	0.963402	No	-0.55634	0.034348	No	-0.631599	4.80312e-05	No	-1.15196	4.68881e-07	Down	-0.437248	0.160852	No	10524.9	6841.1	8117.58	5752.29	10710.3	13997	9462.25	9136.29	6305.44	10364.1	7728.45	14274.8
chr1:28736621-28769775:+	ENSG00000198492	YTHDF2	protein_coding	-0.107684	0.99998	No	0.150981	0.928299	No	0.354026	0.940054	No	0.0247843	0.996659	No	0.37887	0.592658	No	-0.0900307	0.842936	No	-0.334256	0.192086	No	-1.09327	4.89973e-14	Down	-0.927301	0.000598755	No	-0.742767	0.0224296	No	16809.9	22122.4	27106.2	19996.2	27063	47154.1	39462.5	23316	25925.4	29139.6	19606	50423.7
chr1:29119429-29123903:-	ENSG00000253304	TMEM200B	protein_coding	-0.576132	0.99998	No	-0.516432	0.788844	No	0.577039	0.940054	No	0.455549	0.881502	No	-0.691476	0.531751	No	0.0202749	0.985278	No	0.215142	0.721945	No	0.169327	0.763586	No	-0.249188	0.704533	No	0.591104	0.383971	No	18.1371	55.8156	204.977	164.294	32.8025	133.649	167.026	154.148	105.902	245.601	104.195	130.118
chr1:29192657-29230942:-	ENSG00000116353	MECR	protein_coding	-0.0347679	0.99998	No	0.0123631	0.994689	No	0.135712	0.952259	No	-0.159103	0.972016	No	0.430168	0.565277	No	-0.761271	0.00162421	No	-0.608629	0.0187647	No	-1.06697	2.44689e-14	Down	-1.45742	1.40123e-08	Down	-1.07264	0.00195329	Down	3772.78	4006.29	4516.6	3486.6	5750.7	6640.67	7487.69	5534.28	4148.99	5265.98	3970.5	11733.3
chr1:220786990-220884503:+	ENSG00000286231		protein_coding	-0.0413939	0.99998	No	-0.0306961	0.981289	No	0.0554107	0.964989	No	0.0315786	0.996659	No	-0.120957	0.72094	No	-1.04245	0.000441441	Down	-0.428118	0.205178	No	-1.13721	5.60537e-05	Down	-1.36157	0.0629128	No	-1.15569	0.00421723	Down	72.3716	119.922	271.664	196.344	0	1398.15	2289.01	1366.39	652.086	1306.19	168.716	3180.87
chr1:220879431-220885059:+	ENSG00000136630	HLX	protein_coding	-0.100799	0.99998	No	0.0724387	0.971567	No	0.180811	0.943101	No	-0.509949	0.75128	No	0.190553	0.793144	No	-0.57288	0.0486018	No	-0.936392	0.000960882	No	-1.50952	3.80228e-10	Down	-1.23708	3.08503e-06	Down	-1.58602	1.13964e-05	Down	1413.31	1746.06	1967.14	1062.82	1999.21	2901.11	2212.55	1496.29	1855.82	1351.54	1647.12	4482.49
chr1:220528136-220664461:+	ENSG00000116141	MARK1	protein_coding	-0.0998191	0.99998	No	-0.075019	0.96479	No	0.0696117	0.970117	No	-0.429042	0.779857	No	0.253015	0.684957	No	-0.148722	0.744591	No	-0.162329	0.550147	No	-0.788419	4.2724e-05	No	-0.953646	0.000667328	No	-0.49821	0.143759	No	4397.62	4777.15	5408.32	3586.34	6280.46	10429.6	10353.3	6642.62	5886.61	8069.68	5075.28	11673.6
chr1:220625740-220628056:+	ENSG00000233012	HDAC1P2	transcribed_processed_pseudogene	-0.274344	0.99998	No	-0.0540623	0.980656	No	0.00343207	0.99815	No	-0.273192	0.940989	No	0.406443	0.601248	No	-0.591363	0.202075	No	-0.4979	0.222415	No	-0.817826	0.0163712	No	-1.05767	0.00711891	Down	-0.754253	0.140082	No	241.902	363.634	385.826	300.552	557.211	550.842	611.346	491.18	423.092	493.438	384.483	922.548
chr1:220690363-220699153:+	ENSG00000162817	C1orf115	protein_coding	0.0696838	0.99998	No	0.624899	0.451691	No	0.702429	0.940054	No	0.0280375	0.996659	No	0.682312	0.475869	No	-0.192105	0.599605	No	-0.711935	0.00388832	No	-0.956882	5.67046e-10	No	-0.875146	0.000177584	No	-0.431902	0.191851	No	2683.25	4007.5	4680.5	2472.01	4371.17	6155.58	4204.82	3608.24	3818.71	5164.12	2420.13	7099.18
chr1:173824653-173858808:+	ENSG00000117593	DARS2	protein_coding	-0.110201	0.99998	No	-0.367152	0.773223	No	-0.0837031	0.966482	No	-1.01005	0.0818936	No	0.0753531	0.900714	No	-0.717943	0.00410594	No	-0.818535	0.00117419	No	-1.20377	7.36019e-16	Down	-1.46416	2.52713e-10	Down	-1.11926	0.000617908	Down	16174.3	14110.1	17522.5	8376.73	20162.5	21434.8	20081.3	15699.8	12981.3	16030.1	18920.6	36736.1
chr1:173931084-174022357:-	ENSG00000135870	RC3H1	protein_coding	-0.076876	0.99998	No	0.000142768	0.999953	No	0.295626	0.940054	No	-0.0330559	0.996659	No	0.275637	0.668305	No	-0.00145686	0.998216	No	-0.23492	0.418656	No	-0.632112	0.000495535	No	-0.785053	0.00483263	No	-0.429191	0.212467	No	10295.2	11478.3	15120.6	11170.5	14533	22580.1	18975.1	14411.3	12862.2	16442.6	11481.3	22605.7
chr1:111680630-111755824:-	ENSG00000197852	INKA2	protein_coding	-0.0810944	0.99998	No	0.136441	0.940032	No	0.762804	0.940054	No	0.468042	0.752432	No	0.696188	0.473576	No	0.43093	0.252123	No	-0.616271	0.053753	No	-0.679835	0.00465489	No	-0.676409	0.0167937	No	-0.0246514	0.958839	No	871.758	1092.17	2025.75	1431.78	1794.07	2799.71	1247.6	1219.66	1232.06	1961.24	979.126	1996.46
chr1:111770662-111989668:-	ENSG00000171385	KCND3	protein_coding	-0.0523285	0.99998	No	1.63511	0.000529105	Up	0.487021	0.940054	No	-0.741115	0.554615	No	-0.69087	0.524296	No	0.238887	0.72257	No	-1.07323	0.0271827	Down	-1.82914	8.53347e-05	Down	0.27231	0.514442	No	-0.494851	0.39913	No	181.214	770.678	322.731	96.2896	88.0746	612.989	178.783	95.2126	612.279	318.199	195.374	493.963
chr1:160995211-161021343:-	ENSG00000158769	F11R	protein_coding	0.145344	0.99998	No	0.225048	0.898432	No	0.69747	0.940054	No	0.579674	0.566405	No	0.699721	0.467169	No	-0.107034	0.817763	No	-0.25854	0.307893	No	-0.821557	3.59274e-09	No	-0.935565	4.01947e-05	No	-0.0352039	0.933024	No	5298.05	5112.67	8191.34	6804.51	7779.78	10859.7	9731.8	6593.57	6062.09	11463.2	4263.02	11766.1
chr1:160997957-161038962:-	ENSG00000270149		protein_coding	-0.211804	0.99998	No	0.203925	0.929562	No	0.262643	0.940054	No	0.34132	0.934378	No	-0.268844	0.715054	No			No			No			No			No			No	199.508	651.864	676.369	755.073	402.629	0	0	0	0	0	528.873	0
chr1:161039251-161045977:-	ENSG00000158773	USF1	protein_coding	-0.0625858	0.99998	No	0.108951	0.949383	No	0.447229	0.940054	No	0.347119	0.862815	No	0.529441	0.531996	No	-0.345636	0.28567	No	-0.205935	0.412093	No	-0.663857	1.38965e-05	No	-1.12447	4.35853e-06	Down	-0.426702	0.212656	No	4058.44	4842.46	6717.61	5861.36	6977.45	8685.21	9681.45	7048.73	5061.09	8209.07	4441.99	11259.2
chr1:161070998-161089558:-	ENSG00000143217	NECTIN4	protein_coding	-0.0726942	0.99998	No	-0.298784	0.905341	No	1.342	0.379201	No	0.0518761	0.996063	No	1.26261	0.193538	No	-0.107496	0.909299	No	-0.274667	0.631365	No	0.00160307	0.997826	No	-1.23522	0.0335425	Down	0.128049	0.858356	No	78.9409	62.9585	406.023	96.5584	369.601	214.698	182.948	244.181	82.853	275.646	92.9426	242.211
chr1:161098361-161100346:+	ENSG00000162755	KLHDC9	protein_coding	-0.0307093	0.99998	No	0.000396812	0.999953	No	1.95269	0.0367569	Up	1.81758	0.0127959	Up	-0.0315516		No			No	0.142087		No			No			No			No	0	3.16648	132.038	96.9048	0	0	15.965	0	0	0	3.57324	0
chr1:161100556-161118055:-	ENSG00000143256	PFDN2	protein_coding	-0.190089	0.99998	No	-0.21557	0.900041	No	0.273284	0.940054	No	-0.0918325	0.986354	No	0.607094	0.510006	No	-0.523847	0.037374	No	-0.0482154	0.86303	No	-0.707821	0.000119036	No	-1.27918	1.72806e-06	Down	-0.111975	0.749564	No	3251.01	3584.04	5473.47	3956.95	7158.09	11173.1	15900	9955.86	6596	15179.7	4264.76	16483
chr1:161118086-161125445:+	ENSG00000158793	NIT1	protein_coding	-0.137237	0.99998	No	-0.450062	0.695432	No	-0.191946	0.942279	No	-0.368881	0.844016	No	0.559661	0.523736	No	-0.154411	0.722331	No	-1.24705	6.52755e-07	Down	-0.687686	4.33482e-05	No	-1.52382	2.69701e-10	Down	-1.17485	0.000518877	Down	2550.51	2163.93	2603.19	2310.37	4995.11	5799.78	2581.57	3998.8	2205.68	2715.02	3109.31	6511.06
chr1:161120974-161132688:-	ENSG00000158796	DEDD	protein_coding	-0.0453959	0.99998	No	0.022093	0.991919	No	0.267067	0.940054	No	-0.000177287	0.999889	No	0.477704	0.545382	No	-0.561375	0.0299229	No	-0.684517	0.00554303	No	-0.992391	1.73279e-11	No	-1.07272	2.06013e-05	Down	-0.77094	0.0239175	No	4189.83	4537.91	5700.45	4458.73	6677.96	7850.34	7216.41	5927.87	5558.73	6730.44	4462.48	11936.5
chr1:206008535-206023909:-	ENSG00000196188	CTSE	protein_coding	0.204593	0.99998	No	0.615801	0.722751	No	1.01535	0.924264	No	0.828717	0.541995	No	0.477997	0.594071	No	-0.00397914	0.99765	No	-0.240795		No	-0.652623	0.265315	No	-0.393305	0.570945	No	-0.386841		No	69.5771	82.8324	138.953	100.275	83.3589	105.118	73.6757	43.4122	73.6473	57.2956	39.2954	104.933
chr1:226940286-226987544:+	ENSG00000163050	COQ8A	protein_coding	-0.0992152	0.99998	No	-0.126649	0.938107	No	0.486079	0.940054	No	-0.285676	0.914152	No	0.563834	0.520752	No	-1.33366	6.86204e-13	Down	-0.0346244	0.900004	No	-1.79132	1.48904e-45	Down	-1.50935	3.47524e-12	Down	-1.08008	0.000516725	Down	7865.02	8200.06	14163.1	7223.89	14588.8	11209.2	29024.7	8460.32	10224.2	13448	9068.37	29770.2
chr1:38991276-39006059:+	ENSG00000174574	AKIRIN1	protein_coding	-0.141937	0.99998	No	-0.0800348	0.964406	No	0.267224	0.940054	No	-0.189574	0.962875	No	0.049855	0.93795	No	0.201935	0.604138	No	-0.225191	0.411464	No	-0.920692	2.55944e-09	No	-0.893231	0.000937354	No	-0.497835	0.140918	No	7383.92	8491.08	11561.6	7762.6	9458.36	26894.3	19570.6	12052.4	12185.4	15990	9064.16	23114.9
chr1:39026318-39034636:+	ENSG00000168653	NDUFS5	protein_coding	0.126979	0.99998	No	-0.220247	0.89204	No	0.24487	0.940054	No	-0.141374	0.976888	No	0.645441	0.487639	No	-0.186225	0.604249	No	-0.0671042	0.807263	No	-0.886506	6.04846e-12	No	-1.10533	8.72957e-07	Down	0.0221204	0.951495	No	8423.51	5894.1	8807.69	6268.53	12187.7	23289.5	25441.5	14338.1	12207.6	27167.7	7030.87	26729.8
chr1:226870184-226987545:+	ENSG00000288674		protein_coding	0.308347	0.99998	No	0.243638	0.895245	No	0.490938	0.940054	No	-0.640049	0.563083	No	1.24817	0.0985188	No	-0.264363	0.720215	No	-0.640062	0.0779527	No	-1.28693	0.000303115	Down	-1.24562	0.000208438	Down	-1.44163	0.00153945	Down	1359.76	1022.64	1360.11	485.328	2555.91	2555.62	2006.62	1219.89	1337.82	1046.96	837.013	3329.4
chr1:110947190-110963965:-	ENSG00000121931	LRIF1	protein_coding	-0.0691231	0.99998	No	0.525437	0.574703	No	0.241204	0.940054	No	0.238979	0.943226	No	0.000559089	0.999298	No	0.487483	0.175979	No	-0.00625833	0.986271	No	-0.252372	0.296331	No	0.0142099	0.967533	No	-0.149642	0.722121	No	1975.25	3307.27	2722.41	2646.88	2174.21	5453.45	3700.45	3099.57	3772.25	3324.17	2176.89	3723.89
chr1:111117163-111140203:-	ENSG00000156171	DRAM2	protein_coding	-0.0836076	0.99998	No	-0.224139	0.898482	No	0.0789757	0.967603	No	-0.409539	0.812119	No	0.147524	0.81351	No	0.477257	0.147545	No	0.0552795	0.880242	No	-0.503347	0.0505218	No	-0.850686	0.00553402	No	-0.232739	0.558481	No	2192.54	2053.14	2652.21	1764.87	2800.18	4614.95	3328.61	2214.06	1735.66	2683.86	2467.38	3199.95
chr1:154469772-154502412:-	ENSG00000169291	SHE	protein_coding	0.528692	0.99998	No	0.472992	0.721188	No	0.614958	0.940054	No	0.142485	0.977392	No	0.920437	0.329805	No	0.118489	0.854937	No	-0.043296	0.91486	No	-0.329575	0.266575	No	-0.491494	0.140065	No	-0.75519	0.102842	No	1400.29	855.128	1045.15	648.454	1297.75	1575.23	1378.7	1115.67	996.96	783.268	577.338	1430.55
chr1:20161253-20186518:-	ENSG00000187980	PLA2G2C	protein_coding	0.199807	0.99998	No	0.0236582	0.993665	No	0.434707	0.940054	No	0.258439	0.955385	No	0.82504	0.473576	No	-0.234869	0.780318	No	-0.341122	0.561649	No	-1.26873	0.0235498	Down	-0.743192	0.212156	No	-1.24133	0.0699744	No	148.606	100.684	168.063	127.081	243.558	143.642	126.391	42.6588	103.075	28.9271	99.1102	196.532
chr1:161314381-161363206:+	ENSG00000143252	SDHC	protein_coding	-0.0541526	0.99998	No	-0.079345	0.962992	No	0.227561	0.940054	No	-0.26273	0.927789	No	0.375908	0.593878	No	-0.416974	0.140493	No	-0.430802	0.0701514	No	-0.883743	2.60671e-10	No	-1.17467	3.05917e-06	Down	-0.64788	0.0511253	No	8853.87	8976.63	11797.4	7747.15	13160.8	20825.9	20762	15251.6	12291.7	17598.4	9566.79	28421.1
chr1:150809713-150876708:-	ENSG00000143437	ARNT	protein_coding	-0.127921	0.99998	No	-0.254832	0.870959	No	0.168785	0.943291	No	-0.0586338	0.992762	No	0.493171	0.541765	No	0.249411	0.459452	No	-0.361078	0.157681	No	-0.628744	1.25384e-05	No	-0.874428	0.000680739	No	-0.645628	0.0354341	No	6939.02	6792.21	9756.5	7941.99	12657.8	22626.4	14414.7	12062.5	10065.2	11711.7	8331.71	18793.4
chr1:226360210-226408154:-	ENSG00000143799	PARP1	protein_coding	-0.142577	0.99998	No	-0.391936	0.748182	No	0.0681133	0.970861	No	-0.770671	0.274291	No	0.343055	0.611131	No	-0.649123	0.00433318	No	-0.320512	0.172463	No	-1.09944	1.46047e-17	Down	-1.59862	1.73005e-11	Down	-0.670347	0.0266953	No	129935	116653	169636	85896.9	212858	281748	360715	210218	145854	278788	159278	455207
chr1:161197104-161214723:+	ENSG00000158864	NDUFS2	protein_coding	0.06029	0.99998	No	0.015158	0.993706	No	0.310563	0.940054	No	-0.156967	0.970703	No	0.552292	0.525117	No	-0.550189	0.0173219	No	-0.486959	0.0336945	No	-1.00068	1.67574e-16	Down	-1.25209	1.4372e-08	Down	-0.466204	0.142969	No	11136.2	10315.1	13586.6	8985.92	16306.6	22532.4	23723.5	16748.4	13915.1	24000.8	10194.7	33795.3
chr1:17005068-17011757:-	ENSG00000288636		protein_coding			No	0.165819	0.876602	No	0.244492	0.940054	No	0.198895	0.919486	No	2.07541	0.00135647	Up			No			No	1.01591	0.0503679	No			No			No	0	12.6659	39.913	23.591	186.257	0	0	89.2288	0	0	0	0
chr1:45510914-45542732:-	ENSG00000117450	PRDX1	protein_coding	-0.190999	0.99998	No	-0.467151	0.657314	No	0.0801128	0.967503	No	-0.3811	0.83274	No	0.206902	0.733876	No	-0.13731	0.728034	No	-0.351528	0.168612	No	-0.851155	3.28896e-10	No	-1.57357	3.60512e-11	Down	-0.406354	0.215285	No	28928.2	26247.4	40948.5	28017	45350	101246	86629	61577.6	36567.4	83089.6	38062.7	112084
chr1:45583846-45618904:+	ENSG00000132780	NASP	protein_coding	-0.0681904	0.99998	No	-0.406033	0.733005	No	0.0804446	0.967603	No	-0.20048	0.952153	No	0.412977	0.569623	No	-0.209226	0.558413	No	-0.0673118	0.787895	No	-0.465262	0.00232959	No	-1.17588	5.63075e-07	Down	-0.173819	0.596348	No	26345.7	21072.9	31398.6	24778.1	41360.3	82315.8	91589.3	69231.9	41664.8	84676.3	29128.5	96169.6
chr1:45620044-45624057:-	ENSG00000159588	CCDC17	protein_coding	-0.143973	0.99998	No	0.0227259	0.99348	No	0.988136	0.856531	No	0.376416	0.893492	No	0.900525	0.397743	No	0.0383159	0.960258	No	-0.483124	0.248439	No	-0.991446	0.00312939	No	-0.806805	0.0343804	No	-0.495969	0.322596	No	251.848	323.042	869.262	440.771	752.015	990.066	643.794	448.174	532.874	640.308	320.147	957.895
chr1:45627304-45688113:-	ENSG00000159592	GPBP1L1	protein_coding	-0.0196573	0.99998	No	-0.0531789	0.974844	No	0.435367	0.940054	No	-0.0521278	0.993455	No	0.35711	0.601251	No	0.0444131	0.933035	No	-0.0683722	0.808818	No	-0.566887	0.000327122	No	-0.816735	0.00199379	No	-0.344957	0.335042	No	8491.43	8362.01	13067.4	8366.71	11793.3	20292.1	18656.7	13139.1	10941.5	15179.3	8727.37	19626.1
chr1:45651039-45651826:-	ENSG00000234329	RPL7AP16	processed_pseudogene	-0.144488	0.99998	No	-0.122885	0.956437	No	0.285758	0.940054	No	-0.236079	0.961249	No	0.122062	0.86924	No	0.269055	0.72257	No	-0.0681509	0.906031	No	-0.0361982	0.940638	No	-0.419411	0.426551	No	-0.469939	0.474075	No	161.788	185.167	283.33	167.035	236.588	399.98	280.505	291.266	218.7	188.865	210.21	301.53
chr1:45688181-45694436:+	ENSG00000159596	TMEM69	protein_coding	-0.0683629	0.99998	No	-0.449483	0.712839	No	-0.0434752	0.980912	No	-0.501369	0.721335	No	0.126502	0.838638	No	0.199267	0.673422	No	-0.373803	0.256267	No	-1.07071	2.38408e-06	Down	-0.795493	0.00952592	No	-0.604805	0.133566	No	2103.85	1608.19	2227.64	1528.65	2582.93	3797.91	2443.74	1499.42	1837.89	2050.82	2318.66	3255.56
chr1:153959099-153968184:-	ENSG00000143570	SLC39A1	protein_coding	-0.00729643	0.99998	No	-0.0393066	0.987868	No	0.0847518	0.968202	No	-0.251831	0.95635	No	0.28078	0.713689	No	-0.167506	0.660381	No	-0.621679	0.00833782	No	-1.00081	4.18202e-12	Down	-1.64884	7.84225e-15	Down	-0.772941	0.019928	No	10896.3	10619	12075.9	8633.16	14867.2	29878	21491.9	16701.2	10533.8	19087	11017.4	33830.1
chr1:228139962-228148984:+	ENSG00000143774	GUK1	protein_coding	-0.0575875	0.99998	No	0.172934	0.920674	No	0.408563	0.940054	No	-0.39296	0.804274	No	0.31683	0.629738	No	-0.331731	0.269408	No	-0.431955	0.0849894	No	-2.0397	9.43563e-24	Down	-1.5158	2.4145e-12	Down	-1.41718	2.93807e-06	Down	13016.1	16236.7	20484.2	10349.2	18516.7	27164.4	25330.2	8036.69	11878.2	12255.3	14152.8	34758.8
chr1:67407810-67430415:-	ENSG00000142864	SERBP1	protein_coding	0.00665774	0.99998	No	-0.094208	0.956392	No	0.137683	0.949808	No	-0.331276	0.89085	No	0.238668	0.703243	No	0.0865958	0.853274	No	0.0066782	0.981931	No	-0.453736	0.00566104	No	-0.908045	0.000149051	No	-0.122682	0.71997	No	117559	108010	132038	89017.4	142658	326817	307824	222149	160442	279946	116441	306340
chr1:66924895-66988619:+	ENSG00000198160	MIER1	protein_coding	-0.130217	0.99998	No	-0.16433	0.924919	No	0.191204	0.942279	No	-0.283807	0.923117	No	0.335515	0.621712	No	0.109165	0.827162	No	-0.483016	0.0754107	No	-0.23228	0.30081	No	-0.666123	0.0231614	No	-0.196573	0.591719	No	7016.93	7399.72	10089.2	6692.2	11262.3	20820.8	13395.1	16209.4	11853.9	16557.4	8454.17	19164.6
chr1:20664014-20718017:-	ENSG00000117245	KIF17	protein_coding	-0.286892	0.99998	No	-0.766177	0.295326	No	-0.0716931	0.970361	No	-0.15285	0.976032	No	-0.13897	0.82874	No	-0.883613	0.00106393	No	-0.883365	0.00155896	No	-0.795784	5.41671e-05	No	-0.946095	0.000386424	No	-0.931499	0.00953792	No	1116.86	899.658	1583.16	1492.93	1495.03	1656.86	1686.79	1843.84	1660.67	1619.36	1694.79	3258.82
chr1:247099962-247104372:-	ENSG00000188295	ZNF669	protein_coding	-0.0447066	0.99998	No	-0.124783	0.946287	No	0.370189	0.940054	No	-0.0827024	0.987076	No	0.579839	0.524081	No	0.10007	0.861215	No	-0.251105	0.420111	No	-0.276834	0.215458	No	-0.6795	0.0107511	No	-0.381411	0.345911	No	1123.03	1082.27	1697.03	1120.78	1990.66	3049.62	2330.15	2312.35	1737	2109.23	1202.6	2818.13
chr1:179839967-179877803:-	ENSG00000169905	TOR1AIP2	protein_coding	-0.0364493	0.99998	No	-0.0951298	0.956615	No	0.202662	0.94215	No	-0.215544	0.948781	No	0.281881	0.662363	No	-0.124578	0.77869	No	-0.293973	0.273418	No	-0.814377	1.12729e-08	No	-0.651008	0.01321	No	-0.496717	0.140495	No	33113.4	32334.1	42179.9	29264.4	44476.8	59965.5	53011	37077.4	41309.1	45585.4	34923.4	65832.9
chr1:193012250-193060080:-	ENSG00000116750	UCHL5	protein_coding	-0.0365996	0.99998	No	-0.429364	0.723352	No	-0.206141	0.941534	No	-0.823085	0.285492	No	0.243779	0.700707	No	-0.365548	0.298323	No	-0.219918	0.450177	No	-0.698711	0.00167888	No	-1.04833	0.00045638	Down	-0.477044	0.178937	No	9760.27	7275.09	8523.95	5199.33	12666.3	18583	20858.1	14832.9	11511.6	17214.9	10283.8	24571.2
chr1:3772749-3775982:+	ENSG00000235169	SMIM1	protein_coding	-0.39498	0.99998	No	-0.306356	0.888534	No	-0.00346424	0.99815	No	-0.545573	0.787712	No	0.263849	0.726322	No	0.351452	0.612821	No	-1.18044	0.0302045	Down	-0.596658	0.231255	No	-0.788704	0.158403	No	-1.57422	0.0194231	Down	87.4244	126.15	170.992	99.8011	224.902	399.135	63.694	161.182	140.864	28.3684	171.582	278.39
chr1:32936445-32964809:-	ENSG00000116514	RNF19B	protein_coding	-0.0193898	0.99998	No	0.416052	0.729352	No	0.556612	0.940054	No	0.328276	0.885441	No	0.414745	0.569926	No	0.080676	0.869081	No	-0.0637291	0.845502	No	-0.738748	2.33024e-06	No	-0.817808	0.00116013	No	-0.160174	0.644485	No	3544.07	5077.62	6086.79	4738.73	5186.74	9631.94	8639.54	5377.21	5063.82	8054.94	3643.64	9063.03
chr1:28668778-28719353:+	ENSG00000162419	GMEB1	protein_coding	0.107639	0.99998	No	-0.223664	0.89874	No	0.61981	0.940054	No	-0.194401	0.959581	No	0.703755	0.467169	No	-0.0190934	0.970259	No	-0.32945	0.202522	No	-0.73746	1.83836e-07	No	-1.33092	2.28396e-08	Down	-0.584808	0.0685531	No	7036.27	4979.53	10765.6	5096.55	10973.8	13755.6	10952.1	8298.5	5419.24	9072.42	5975.39	13951.2
chr1:52345723-52366205:-	ENSG00000154222	CC2D1B	protein_coding	0.109603	0.99998	No	-0.201725	0.904799	No	0.134553	0.951819	No	-0.286509	0.914152	No	0.59344	0.510781	No	-0.257473	0.454118	No	-0.814013	0.000429894	No	-1.10526	8.60938e-15	Down	-1.63572	7.35351e-15	Down	-1.113	0.000260854	Down	8131.33	5882.98	7828.35	5493.15	11409.5	15042.5	10060.2	8370.05	5734.24	8053.26	6908.99	18228.9
chr1:56994778-58546734:-	ENSG00000173406	DAB1	protein_coding	-0.066184	0.99998	No	0.839136	0.25904	No	0.12856	0.955542	No	-0.0494719	0.995214	No	-1.88536	0.00694044	Down	2.1502	2.20578e-11	Up	0.817214	0.0579376	No	-1.49812	0.00215783	Down	1.30598	0.00118257	Up	-0.151382	0.818125	No	279.931	624.925	353.768	294.713	21.5678	2415.63	766.903	95.0603	1034.41	334.618	309.949	384.776
chr1:89524829-89597861:+	ENSG00000197147	LRRC8B	protein_coding	0.0330176	0.99998	No	0.0473541	0.979627	No	0.235205	0.940054	No	-0.11722	0.980697	No	0.176253	0.771693	No	0.0585413	0.918232	No	-0.170749	0.570166	No	-0.697456	0.000215093	No	-0.704418	0.0102285	No	-0.586731	0.106264	No	4486.79	4438.69	5310.67	3884.64	4964.06	8772.69	7376.52	5096.7	5066.23	5404.47	4276.38	8388.41
chr1:92080305-92184725:+	ENSG00000189195	BTBD8	protein_coding	0.0652918	0.99998	No	0.0750622	0.970023	No	0.0238507	0.990306	No	-0.218446	0.950994	No	0.952185	0.290497	No	0.377424	0.382378	No	-0.555564	0.0952154	No	-0.375296	0.117606	No	-0.851335	0.010491	No	-0.520624	0.204828	No	923.259	886.188	854.929	694.013	1923.7	2484.43	1192.75	1397.07	994.255	1231.36	835.404	1835.18
chr1:203795623-203854999:+	ENSG00000058673	ZC3H11A	protein_coding	-0.00903746	0.99998	No	0.0115973	0.994905	No	0.17551	0.943101	No	-0.514857	0.690148	No	0.609767	0.507704	No	-0.138482	0.771663	No	-0.0909818	0.743793	No	-0.437431	0.0170625	No	-0.505208	0.054732	No	-0.595545	0.0730324	No	26892.2	27491.1	31999.6	17852.4	45814.2	35600	36995.6	28968.9	27559.3	25466.1	27240.6	39555.9
chr1:40040233-40072649:+	ENSG00000131236	CAP1	protein_coding	-0.217782	0.99998	No	-0.246958	0.875906	No	0.332336	0.940054	No	-0.330087	0.888846	No	0.440151	0.557846	No	0.140982	0.714056	No	-0.359398	0.134278	No	-0.620211	7.07997e-06	No	-0.957975	0.000256622	No	-0.219733	0.523884	No	12977.8	14451.9	23878.9	13478.6	25566.6	44688.9	30987.7	26018.8	20285.9	34238.2	17598.1	40265.9
chr1:6264269-6393767:-	ENSG00000097021	ACOT7	protein_coding	0.0349688	0.99998	No	-0.348606	0.793257	No	0.28578	0.940054	No	-0.0831756	0.987076	No	0.295652	0.646422	No	-0.293695	0.329926	No	-0.826127	0.000132187	No	-1.36398	6.06736e-16	Down	-1.4378	1.73445e-11	Down	-0.777217	0.0131207	No	8623.28	6204.75	10629.6	7662.22	10544.3	16338	11144.4	7717.21	7339.88	11469.2	8195.53	20301.7
chr1:179882042-179920077:+	ENSG00000143337	TOR1AIP1	protein_coding	0.0523943	0.99998	No	0.188713	0.91359	No	0.35673	0.940054	No	-0.106997	0.982353	No	0.377429	0.593118	No	-0.0837226	0.869764	No	-0.4593	0.0662932	No	-0.785434	1.45001e-07	No	-0.570728	0.0245873	No	-0.718289	0.0256675	No	6773.87	7300.09	8712.94	5753.83	8649.93	12489.9	9498.73	7643.38	8862.56	7837.71	6278.28	13306.6
chr1:53916574-53945699:-	ENSG00000081870	HSPB11	protein_coding	-0.046442	0.99998	No	-0.663687	0.449176	No	-0.0390887	0.983021	No	-0.57253	0.636741	No	0.348471	0.624762	No	0.12416	0.79481	No	-0.375702	0.206086	No	-0.0916952	0.633821	No	-0.912554	0.000970392	No	-0.238554	0.506121	No	2690.28	1660.34	2780.55	1786.99	3929.18	6262.88	4293.73	5340.75	2968.84	4775.56	2885.29	5700.57
chr1:22710839-22921500:+	ENSG00000133216	EPHB2	protein_coding	0.0715461	0.99998	No	0.639201	0.35808	No	0.897406	0.923315	No	-0.143095	0.976802	No	0.272868	0.6605	No	0.49011	0.0552145	No	-0.0214155	0.943134	No	-1.20035	1.59137e-10	Down	-0.34268	0.216571	No	-0.275985	0.422729	No	3532.29	5288.85	7402.19	2851.6	4021.33	10958	7494.04	3230.79	5968.38	6212.76	3201.88	7615.32
chr1:165724293-165827755:-	ENSG00000143183	TMCO1	protein_coding	-0.0173096	0.99998	No	-0.149882	0.928354	No	0.222862	0.940054	No	-0.172264	0.968565	No	0.138312	0.819153	No	0.0012564	0.998284	No	0.10778	0.713582	No	-0.471577	0.0245236	No	-0.649398	0.0299563	No	-0.197821	0.592466	No	8901.15	8088	11171.6	7930.02	10252.6	19623.7	21221.5	13973	12265.3	16921.5	9121.02	19608
chr1:1635225-1659012:-	ENSG00000248333	CDK11B	protein_coding	-0.0735028	0.99998	No	-0.36313	0.768963	No	0.253139	0.940054	No	-0.145571	0.976032	No	0.312921	0.629738	No	0.251931	0.491329	No	-0.0348141	0.905509	No	-0.732994	2.02184e-06	No	-0.893874	0.000174901	No	-0.331659	0.299368	No	6954.45	5789.27	9762.89	6872.21	10049.9	26493.8	21358.5	13057	11607.4	17185.4	7724.77	21919.2
chr1:54542257-54639192:+	ENSG00000162390	ACOT11	protein_coding	-0.0310338	0.99998	No	0.037401	0.985151	No	0.451399	0.940054	No	-0.0320538	0.996659	No	0.496038	0.545382	No	0.018804	0.97212	No	-0.312175	0.272588	No	-0.75906	8.66683e-05	No	-0.920401	0.000598998	No	-0.290675	0.426647	No	3086.29	3333.16	4947.33	3150.6	4968.58	5430.31	4243.65	3112.34	2777.12	4312.16	3237.34	5355.6
chr1:45550543-45570049:+	ENSG00000117448	AKR1A1	protein_coding	0.134258	0.99998	No	-0.423039	0.729352	No	0.522314	0.940054	No	-0.0180037	0.997365	No	0.711526	0.449757	No	-0.617913	0.0222899	No	-0.550297	0.0246747	No	-1.29146	9.80459e-20	Down	-1.65738	3.44366e-13	Down	-0.682383	0.0419508	No	4436.89	2587.91	5849.67	3585.88	6664.45	8086.17	8612.71	5188.35	3977.95	7774.05	3641.56	12887
chr1:196225779-196609225:-	ENSG00000162687	KCNT2	protein_coding	-0.0217602	0.99998	No	-1.24533	0.0107047	Down	-0.000135818	0.999878	No	-0.897738	0.204499	No	-0.476304	0.550886	No	-0.0033244	0.996159	No	-0.47084	0.101942	No	-0.313324	0.103435	No	-0.942706	0.0012592	No	-0.459513	0.214272	No	2856.04	1062.97	2946.03	1401.21	1943.69	4131.37	2911.41	3306.74	2106.5	2933.93	2946.97	4140.3
chr1:150794880-150809577:-	ENSG00000143387	CTSK	protein_coding	0.103556	0.99998	No	0.399039	0.782018	No	0.602241	0.940054	No	0.313183	0.914857	No	0.700724	0.476485	No	0.0848488	0.89138	No	-0.254622	0.479377	No	-0.282146	0.324538	No	-0.513644	0.0832921	No	-0.542909	0.204456	No	1554.07	1846.91	2356.37	1718.44	2464.55	2414.98	1850.47	1835.02	1562.45	1482.55	1326.24	2257.4
chr1:28887091-29120046:+	ENSG00000159023	EPB41	protein_coding	-0.0422766	0.99998	No	-0.0893067	0.958597	No	0.233028	0.940054	No	-0.257625	0.930491	No	0.366288	0.596924	No	-0.293534	0.324729	No	-0.459904	0.057157	No	-0.725119	5.59305e-09	No	-1.15065	2.87127e-06	Down	-0.600408	0.0536735	No	30689	30383.7	40561	26525.6	44444.8	64876.6	57621.3	48441.6	35479.4	51888.4	32626.9	80597.3
chr1:33081104-33123492:+	ENSG00000142920	AZIN2	protein_coding	-0.0757962	0.99998	No	0.299587	0.850253	No	0.287571	0.940054	No	-0.00710658	0.99843	No	0.635054	0.495766	No	0.00943967	0.987948	No	-0.397994	0.150333	No	-0.455616	0.0166622	No	-0.588916	0.0317794	No	-0.219759	0.554062	No	1353.76	1932.33	1987.29	1505.26	2610.99	3977.51	2937.41	2850.59	2595	3351.42	1516.93	3945.41
chr1:33145399-33182059:-	ENSG00000116525	TRIM62	protein_coding	-0.150391	0.99998	No	0.0592434	0.974117	No	0.314834	0.940054	No	-0.0971078	0.985569	No	-0.0153607	0.980758	No	0.156085	0.71025	No	-1.26169	7.8222e-06	Down	-0.965465	9.92478e-05	No	-1.31524	1.80734e-07	Down	-1.30136	0.000785534	Down	2249.22	2923.83	3749.85	2579.68	2752.8	6203.12	2122.98	2727.42	2164.49	2040.54	2792.39	5515.94
chr1:150730079-150765957:-	ENSG00000163131	CTSS	protein_coding	0.346273	0.99998	No	0.591415	0.528789	No	0.837553	0.940054	No	0.47455	0.750202	No	1.02595	0.208542	No	-0.0743816	0.894515	No	-0.438999	0.146724	No	-0.618193	0.00401337	No	-0.921526	0.000625342	No	-0.56167	0.170563	No	2006.15	1561.04	2171.65	1420.53	2338.02	2472.79	1877.84	1677.63	1352.56	1702.02	964.349	2615.19
chr1:226231149-226309869:-	ENSG00000183814	LIN9	protein_coding	0.0057637	0.99998	No	-0.118604	0.948448	No	0.327339	0.940054	No	-0.644809	0.521978	No	0.393053	0.590885	No	-0.127221	0.809924	No	-0.32754	0.290347	No	-1.27303	2.20699e-08	Down	-0.970019	0.00109611	No	-0.726451	0.059422	No	3615.2	3248.52	4867.24	2096.31	5032.84	6587.05	5670.7	2887.69	3612.46	4187.3	3582.7	7269.67
chr1:88979456-88992960:-	ENSG00000213516	RBMXL1	protein_coding	0.0311501	0.99998	No	-0.394039	0.756348	No	0.292329	0.940054	No	0.0230024	0.996687	No	0.397069	0.582011	No	0.31221	0.37727	No	-0.00113736	0.996936	No	-0.269321	0.225898	No	-0.682288	0.0157073	No	-0.213433	0.548819	No	4714.53	3275.54	5888.63	4580.71	6316.64	10492.7	8268.25	6821.73	5079.47	7072.19	4499.21	8286.18
chr1:89051882-89065360:-	ENSG00000117228	GBP1	protein_coding	-0.330826	0.99998	No	-0.70556	0.633159	No	-0.0411686	0.983703	No	-0.0801132	0.992711	No	0.232543	0.762514	No	0.314398	0.673847	No	-0.421193	0.459314	No	-0.288961	0.5791	No	-0.709055	0.229191	No	-0.476593	0.490573	No	56.2279	47.463	104.947	100.494	143.347	312.075	135.262	168.867	124.09	129.893	110.217	221.321
chr1:89106132-89150456:-	ENSG00000162645	GBP2	protein_coding	-0.189028	0.99998	No	-0.286034	0.910528	No	-0.752154	0.940054	No	-0.923495	0.449211	No	0.554819	0.561133	No	0.0856997	0.929293	No	0.111369	0.85988	No	-0.650014	0.26654	No	-0.407357	0.568514	No	-0.610147		No	32.0156	35.1339	11.8255	10.1742	116.161	111.879	113.48	35.4728	66.5618	29.4858	53.9758	96.7799
chr1:89181144-89198942:-	ENSG00000162654	GBP4	protein_coding	0.121274	0.99998	No	0.0485543	0.984817	No	0.33134	0.940054	No	-0.0326263	0.996659	No	0.308167	0.694952	No	0.307393	0.481049	No	-0.310001	0.370786	No	-0.89393	0.000902168	No	-0.595363	0.0701507	No	-0.443158	0.325137	No	638.662	542.161	758.375	501.407	730.655	2043.73	1258.99	830.574	1047.75	1134.86	519.28	1605.35
chr1:27534035-27604431:-	ENSG00000126705	AHDC1	protein_coding	-0.0963689	0.99998	No	-0.024934	0.991919	No	0.517099	0.940054	No	0.384723	0.826476	No	0.270722	0.673479	No	-0.395676	0.160588	No	-0.679837	0.00587571	No	-1.12335	2.37528e-10	Down	-1.59381	9.66527e-11	Down	-1.15185	0.000608153	Down	4151.04	4677.62	7781.25	6499.46	6021.42	7628.24	6216.34	4604.78	3294.22	4346.12	4776.01	10236.1
chr1:27666064-27672212:-	ENSG00000126709	IFI6	protein_coding	0.100651	0.99998	No	-0.295596	0.859592	No	0.629341	0.940054	No	0.533779	0.677357	No	0.577262	0.529857	No	0.211779	0.675997	No	-0.711895	0.0521271	No	-1.00826	0.00031598	Down	-0.279538	0.353383	No	-0.709598	0.112642	No	1038.03	695.156	1612.69	1379.93	1477.95	1891.77	914.398	758.773	1309.81	915.954	890.445	1599.27
chr1:78619902-78646145:+	ENSG00000137959	IFI44L	protein_coding	-0.456426	0.99998	No	-0.998317	0.337434	No	0.70541	0.940054	No	-0.258868	0.949887	No	0.364991	0.643136	No	0.0095648	0.992682	No	0.440962	0.382943	No	-0.675599	0.18398	No	-2.1471	0.000762126	Down	0.372948	0.55805	No	111.751	69.7946	505.554	190.139	356.112	277.95	416.554	146.861	38.927	390.237	245.177	274.826
chr1:109494052-109502932:+	ENSG00000174151	CYB561D1	protein_coding	0.0296699	0.99998	No	0.100365	0.955679	No	0.45918	0.940054	No	0.127381	0.978609	No	0.663594	0.486632	No	-0.523204	0.0944297	No	-0.761678	0.00428723	No	-1.11657	2.94952e-09	Down	-1.36721	1.32646e-07	Down	-1.05753	0.00140737	Down	2055.66	2126.03	3018.62	2172.25	3478.27	4044.59	3425.12	2717.99	2276.74	2753.67	1962.71	6034
chr1:109504178-109509738:-	ENSG00000181754	AMIGO1	protein_coding	0.129209	0.99998	No	0.194833	0.91359	No	0.509455	0.940054	No	0.406086	0.807982	No	1.19863	0.0820119	No	-0.176799	0.722752	No	-0.350984	0.222486	No	-0.967111	6.6119e-06	No	-0.444246	0.0970198	No	-0.470577	0.232899	No	869.731	843.542	1164.32	1000.17	2007.53	2809.61	2474.59	1603.73	2351.45	2254.42	722.589	3221.26
chr1:109548615-109600195:+	ENSG00000065135	GNAI3	protein_coding	-0.0618045	0.99998	No	0.163756	0.92329	No	0.430515	0.940054	No	0.244069	0.938714	No	0.448704	0.555399	No	0.0301764	0.955603	No	-0.455493	0.089746	No	-0.556965	0.00024045	No	-0.710223	0.0030762	No	-0.206435	0.556506	No	9544.11	11923.3	15598.7	12750.3	15336	27448.6	19161.6	18110.6	16190.8	23035.7	10459.1	26833.1
chr1:109603091-109619929:-	ENSG00000134183	GNAT2	protein_coding	-0.0427792	0.99998	No	0.251844	0.921358	No	-0.140906	0.952573	No	-0.116925	0.987076	No	0.0666813		No	0.349736	0.642463	No	-0.300017	0.615858	No	-0.905314	0.115327	No	-0.777462	0.263764	No	-0.706546	0.31229	No	25.2968	41.7694	21.1927	23.3085	32.8025	214.437	91.8634	44.0641	66.5792	44.2288	28.1883	136.356
chr1:186671791-186680922:-	ENSG00000073756	PTGS2	protein_coding	-0.264647	0.99998	No	-0.770235	0.333437	No	0.664523	0.940054	No	-0.63808	0.536242	No	-1.22378	0.104533	No	0.39061	0.442068	No	-1.00186	0.0265659	Down	-0.0982791	0.791666	No	-2.2832	2.31968e-06	Down	-0.439787	0.426182	No	663.071	501.676	1769.36	565.85	319.496	940.932	280.462	628.037	115.712	465.628	963.436	676.173
chr1:85318481-85578363:-	ENSG00000153904	DDAH1	protein_coding	-0.0384684	0.99998	No	-0.163567	0.923999	No	0.325734	0.940054	No	-0.135768	0.977674	No	-0.148641	0.808829	No	0.444433	0.139522	No	-0.544699	0.0512745	No	-0.936734	1.36232e-08	No	-0.812164	0.00396046	No	-0.483692	0.160065	No	5498.72	5081.76	7808.68	5184.54	5101.15	18200.3	8673.13	6699.81	7265.41	9092.75	5800.81	13018.4
chr1:112911847-112957593:-	ENSG00000155380	SLC16A1	protein_coding	0.169419	0.99998	No	0.0689534	0.976342	No	0.077693	0.970861	No	-0.257075	0.955113	No	0.244788	0.748511	No	-0.365824	0.206897	No	0.05477	0.842491	No	-0.657703	6.34318e-05	No	-1.24345	8.47503e-08	Down	-0.294397	0.378849	No	26219.4	21632.9	22196.4	15711.9	26599.7	61497.8	84004.1	50649.2	33350.7	64977.9	20201.5	80721.8
chr1:115285904-115338770:-	ENSG00000134259	NGF	protein_coding	0.0412296	0.99998	No	-0.186722	0.938456	No	0.823826	0.940054	No	0.181177	0.977222	No	0.0254745	0.975685	No	0.266434	0.742217	No	-0.311398	0.599893	No	-0.589704	0.296943	No	-0.638076	0.319342	No	0.103561	0.894487	No	89.1252	64.5072	195.132	97.1236	82.6826	214.76	102.386	81.6448	89.3525	173.563	80.0334	154.576
chr1:944203-959309:-	ENSG00000188976	NOC2L	protein_coding	-0.0258319	0.99998	No	-0.199993	0.903212	No	0.347806	0.940054	No	0.0708924	0.988766	No	0.19673	0.741942	No	-0.443949	0.088652	No	-0.226052	0.343626	No	-1.21848	4.80578e-24	Down	-1.42061	2.04309e-12	Down	-0.76937	0.0147467	No	25041.3	22205.3	35737.1	27494.5	30659.1	59002.6	69558.8	34873.3	30048.4	46547.4	25996.6	81970.6
chr1:998962-1000172:-	ENSG00000188290	HES4	protein_coding	-0.293629	0.99998	No	-0.655213	0.391668	No	0.0119603	0.994349	No	-0.856053	0.221751	No	-1.00736	0.221971	No	-0.136323	0.755821	No	0.47932	0.058976	No	-1.54688	2.93739e-10	Down	-0.691254	0.00179762	No	-1.95977	6.46185e-08	Down	3356.82	3051.26	5224.83	2568.66	2149.96	10391.7	16350.6	3717.16	7046.58	2594.63	5171.17	11506.7
chr1:1001138-1014540:+	ENSG00000187608	ISG15	protein_coding	-0.123729	0.99998	No	-0.65572	0.639244	No	0.332812	0.940054	No	-0.442896	0.873539	No	0.426382	0.607823	No	-0.532969	0.352041	No	-0.17188	0.739147	No	-1.22623	0.00744963	Down	-0.843214	0.112788	No	-1.09254	0.0676257	No	195.268	125.038	343.917	156.989	373.19	288.115	414.489	164.855	248.129	173.004	242.234	486.076
chr1:1020120-1056118:+	ENSG00000188157	AGRN	protein_coding	-0.0575681	0.99998	No	0.243686	0.881849	No	0.213861	0.941534	No	-0.257558	0.929284	No	0.191894	0.754535	No	-0.875115	7.10343e-05	No	-0.755161	0.00168402	No	-1.5068	5.72725e-13	Down	-1.44922	1.03305e-11	Down	-1.81899	7.36749e-10	Down	10335.3	13675.5	13741.5	9155.96	13253.5	15801.8	17388	10228.9	10835.3	7926.72	11253.1	30236.3
chr1:54132686-54200073:-	ENSG00000256407		protein_coding	0.171609	0.99998	No	0.582074	0.693334	No	0.358302	0.940054	No	0.916424	0.349676	No	0.959247	0.388953	No	0.87342	0.0758538	No	0.815916	0.111004	No	-0.289212	0.589445	No	0.313866	0.563413	No	0.674977	0.281453	No	175.668	224.377	193.164	308.572	351.847	503.794	454.625	155.503	265.989	389.12	130.387	204.75
chr1:54184041-54225464:+	ENSG00000116221	MRPL37	protein_coding	-0.0591646	0.99998	No	-0.16118	0.922446	No	0.0747668	0.968202	No	-0.33382	0.867451	No	0.154596	0.792457	No	-0.436403	0.102593	No	-0.679595	0.00279455	No	-1.30565	9.65999e-27	Down	-1.43845	2.41646e-11	Down	-0.813197	0.0092684	No	22722.6	21742.9	26414.9	18946.4	28096.8	48319.9	40734.4	26728.3	24120.3	36750.4	24689.4	66799.7
chr1:54225433-54413479:-	ENSG00000157216	SSBP3	protein_coding	-0.302199	0.99998	No	-0.110329	0.948768	No	-0.0703286	0.969926	No	-0.235165	0.939642	No	0.206146	0.739847	No	0.0817901	0.866781	No	-0.445469	0.0725545	No	-0.773762	3.37136e-06	No	-0.77042	0.00582471	No	-1.03635	0.00182142	Down	6724.76	9402.78	9633.37	8491.15	12261.7	22745.6	15431.9	12357.3	12298.8	9911.09	10278.3	21389
chr1:230642481-230693982:+	ENSG00000135775	COG2	protein_coding	-0.0534706	0.99998	No	0.050155	0.976993	No	0.190715	0.942279	No	-0.456115	0.74872	No	0.289071	0.650355	No	-0.680782	0.0060995	No	-0.489278	0.0561827	No	-0.92855	1.20903e-08	No	-1.01301	2.9713e-05	Down	-0.92975	0.00398475	No	6454.43	7249.12	8309.99	4818.8	8905.85	11463.7	13312.2	9880.4	9278.36	9599.81	6969.04	19078.8
chr1:230837119-230869589:-	ENSG00000119280	C1orf198	protein_coding	-0.0675214	0.99998	No	0.0544587	0.974762	No	0.324799	0.940054	No	-0.299781	0.903236	No	0.344541	0.607823	No	-0.438649	0.106905	No	-0.471875	0.0480829	No	-1.30356	3.75617e-18	Down	-0.803143	0.000287059	No	-1.02982	0.00267141	Down	5872.36	6744.81	8689.47	5092.18	8633.79	13825.5	13579	7631.96	10846.9	8888.92	6464.76	19157.6
chr1:154548577-154559028:-	ENSG00000160714	UBE2Q1	protein_coding	-0.107272	0.99998	No	0.000942867	0.999703	No	0.184765	0.943101	No	-0.0344387	0.996659	No	0.144608	0.808462	No	-0.0386425	0.942987	No	-0.449732	0.0798503	No	-0.892342	3.03136e-08	No	-0.951025	0.000192588	No	-0.451358	0.168794	No	8839.99	10288.9	12190	10002.5	11616	25659.1	18978.2	14038	13393.2	18940.6	10285.5	26415
chr1:154581695-154628013:-	ENSG00000160710	ADAR	protein_coding	-0.0419859	0.99998	No	0.160752	0.923073	No	0.33633	0.940054	No	0.178815	0.963459	No	0.482082	0.54374	No	-0.0823861	0.857671	No	-0.333919	0.190372	No	-0.895631	5.2371e-15	No	-0.966803	7.98658e-05	No	-0.783176	0.0112203	No	46805.5	56473.9	67884.7	57355	74721.1	112927	94019.7	64103.9	60261.2	67591.9	49694.3	120071
chr1:46674659-46719146:-	ENSG00000159658	EFCAB14	protein_coding	-0.0083277	0.99998	No	-0.0104708	0.996008	No	0.155527	0.946227	No	-0.30571	0.91255	No	0.343315	0.61426	No	0.183598	0.641887	No	-0.23052	0.401807	No	-0.660331	0.000209883	No	-0.743357	0.00945134	No	-0.36376	0.286079	No	15997.4	16054.9	18745.9	12628.2	21693.8	35263.9	25928	19215.5	17996.3	23483.6	16195.2	30739.7
chr1:226870184-226927726:+	ENSG00000143801	PSEN2	protein_coding	0.178822	0.99998	No	0.103479	0.950194	No	0.398278	0.940054	No	-0.253219	0.938714	No	0.586967	0.516516	No	0.234158	0.520804	No	0.172684	0.513548	No	-0.684071	4.38816e-05	No	-0.424737	0.151198	No	-0.201688	0.541609	No	17285.2	14372.6	19114.4	10739.8	21816.9	51974.4	49480.3	26844.8	32105.2	37611	13234.9	43611.8
chr1:161749758-161757238:+	ENSG00000081721	DUSP12	protein_coding	0.160431	0.99998	No	0.227539	0.889708	No	0.455	0.940054	No	0.00276603	0.999318	No	0.305119	0.643136	No	-0.542221	0.0818323	No	-0.678267	0.0147351	No	-0.901513	1.62815e-06	No	-1.0626	3.05733e-05	Down	-0.465459	0.187234	No	1680.1	1588.99	2000.35	1327.16	1721.7	2923.62	2666.07	2328.23	2078.97	3132.51	1326.93	4429.69
chr1:161890833-161892196:+	ENSG00000229808		transcribed_processed_pseudogene	-0.0768187	0.99998	No	0.0574979	0.980656	No	0.303286	0.940054	No	0.243561	0.950793	No	0.580878	0.54283	No	-0.329935	0.640363	No	-0.337185	0.513907	No	-0.417113	0.374567	No	-0.807652	0.0961267	No	-0.419345	0.512189	No	160.351	189.379	247.866	223.621	319.721	278.932	285.666	274.076	206.15	262.579	181.081	391.545
chr1:211326615-211374946:+	ENSG00000082512	TRAF5	protein_coding	-0.043739	0.99998	No	-0.235338	0.889197	No	-0.10513	0.958473	No	-1.21161	0.0324823	Down	0.476512	0.550263	No	-0.589699	0.0413723	No	-1.15168	1.91787e-05	Down	-0.861327	3.47616e-05	No	-0.860408	0.000953033	No	-0.809553	0.0335915	No	2425.3	2131.55	2340.5	948.723	3894.61	3104.62	2048.13	2616.42	2632.98	2632.71	2583.15	4862.1
chr1:211417025-211417934:+	ENSG00000236809	SNX25P1	unprocessed_pseudogene	0.0690696	0.99998	No	0.547528	0.74512	No	0.56282	0.940054	No	0.421227	0.909429	No	0.247998		No	-0.161092	0.854504	No	-0.384686		No	-0.900302	0.115716	No	-0.162991	0.817064	No	-0.380454		No	42.023	65.315	71.4523	39.4665	65.3796	78.9348	56.2671	21.2532	92.2487	57.2956	18.3505	106.186
chr1:211571568-211579161:-	ENSG00000170385	SLC30A1	protein_coding	0.0321229	0.99998	No	0.310932	0.84037	No	0.640799	0.940054	No	-0.0371435	0.996659	No	0.27443	0.672717	No	-0.188737	0.639733	No	-0.241985	0.382725	No	-1.16417	1.37574e-10	Down	-0.90412	0.000192482	No	-0.859623	0.0115732	No	2473.49	3032.32	4262.08	2286.09	2986.89	6758.2	6502.74	3397	4095.82	4109.67	2360.19	7786.68
chr1:211476522-211492162:-	ENSG00000198570	RD3	protein_coding	0.504852	0.99998	No	0.170883	0.94131	No	0.437144	0.940054	No	-0.00992631	0.99843	No	0.553576	0.561133	No	-0.480474	0.452091	No	-0.9543		No	-0.79423	0.170816	No	-1.74984	0.0143214	Down	-0.373075	0.60997	No	151.102	63.9691	81.799	43.8301	105.152	47.7069	15.965	44.7159	16.5499	72.5972	45.29	123.418
chr1:161766298-161977574:+	ENSG00000118217	ATF6	protein_coding	-0.0827661	0.99998	No	-0.30391	0.838782	No	0.0471961	0.979631	No	-0.4533	0.75251	No	0.186409	0.757017	No	-0.117234	0.806107	No	-0.2891	0.275638	No	-0.569933	0.0010035	No	-0.850616	0.00156918	No	-0.575079	0.0772328	No	10241.9	9031.77	12035.4	7988.45	13487.4	18684.6	16495.9	13617.8	11098.2	13360.3	11523.3	20414.6
chr1:75786197-75795086:+	ENSG00000137955	RABGGTB	protein_coding	-0.0549723	0.99998	No	-0.415454	0.746817	No	0.175172	0.943101	No	-0.209965	0.948781	No	0.353152	0.61087	No	-0.613745	0.0174294	No	-0.425289	0.109624	No	-0.71377	0.000277633	No	-1.31398	3.42558e-06	Down	-0.597068	0.0903766	No	14630.2	11333.8	18643.2	13386	21502.9	27743.5	32114.5	26371.9	17063.9	28155.9	15877.6	43950.8
chr1:75796882-75913242:+	ENSG00000057468	MSH4	protein_coding	0.0985177	0.99998	No	0.034805	0.987418	No	0.309157	0.940054	No	0.100837	0.987073	No	-0.1259	0.852081	No	0.553135	0.188382	No	0.0163348	0.971673	No	-0.159378	0.638769	No	-1.169	0.00579568	Down	-0.36678	0.477283	No	922.668	807.903	1057.96	856.56	698.528	1517.57	969.402	850.32	401.526	711.229	788.412	960.078
chr1:197504748-197775696:-	ENSG00000213047	DENND1B	protein_coding	0.0469604	0.99998	No	-0.0725924	0.968522	No	0.374312	0.940054	No	-0.399658	0.828244	No	0.456971	0.555399	No	-0.0560789	0.928449	No	-0.532655	0.0631514	No	-0.93247	2.25058e-06	No	-0.943662	0.000811442	No	-0.584764	0.0955871	No	2318.11	2035.29	3083.64	1558.54	3204.61	4459.55	3123.13	2386.52	2370.24	3012.33	2163.3	4658.48
chr1:197746751-197747451:-	ENSG00000233040	FAM204BP	processed_pseudogene	0.39806	0.99998	No	0.906602	0.433099	No	0.96865	0.940054	No	0.421318	0.914152	No	1.07892	0.345233	No	-0.0486637	0.962484	No	-0.0815355	0.89807	No	-0.513377	0.348295	No	-0.822456	0.178231	No	-0.612168	0.38153	No	83.4908	90.4785	116.291	50.6023	137.053	174.932	170.317	111.439	92.6797	87.3401	27.0364	185.207
chr1:197268204-197478455:+	ENSG00000134376	CRB1	protein_coding	0.14022	0.99998	No	-0.0864898	0.973611	No	0.85593	0.940054	No	0.322513	0.938676	No	-0.213723	0.783225	No	0.515541	0.374067	No	0.302941	0.572223	No	-0.937224	0.0693151	No	-0.210686	0.695402	No	0.0569985	0.936927	No	207.444	139.119	398.618	210.834	115.936	548.865	441.215	134.749	282.901	347.684	154.801	327.801
chr1:43337818-43354466:+	ENSG00000117400	MPL	protein_coding	0.178441	0.99998	No	-0.196716	0.934549	No	0.0674839	0.973586	No	-0.268146	0.956978	No	0.352392	0.663964	No	0.343385	0.650219	No	-0.177843	0.774361	No	-0.381179	0.498414	No	-0.795432	0.214005	No	0.0346147	0.966146	No	202.4	96.643	140.951	90.1964	187.158	242.323	124.905	104.303	75.785	161.055	123.127	153.784
chr1:43358981-43363203:+	ENSG00000117399	CDC20	protein_coding	-8.84996e-05	0.99998	No	-0.588697	0.465625	No	0.286369	0.940054	No	-0.105926	0.981257	No	0.305704	0.638173	No	-0.0725305	0.874107	No	-0.49693	0.0406721	No	-1.45035	6.60205e-25	Down	-1.28185	7.24765e-08	Down	-1.04746	0.000919266	Down	14369.8	8986.88	18634.8	13202.4	18626.3	38883.3	28542.7	14768.5	16483.7	18960.2	14369.4	41035.3
chr1:43363398-43368074:-	ENSG00000066322	ELOVL1	protein_coding	-0.16181	0.99998	No	-0.389037	0.750734	No	0.128918	0.95277	No	-0.430774	0.765964	No	0.256987	0.683372	No	0.134297	0.772879	No	-1.2792	5.96382e-06	Down	-1.29988	5.66703e-11	Down	-1.57202	1.33324e-08	Down	-1.4051	0.000207335	Down	2665.32	2478.24	3808.35	2390.42	4199.3	8032.9	2753.93	2860.71	2352.54	2489.75	3378.86	7256.01
chr1:43383917-43389808:-	ENSG00000159479	MED8	protein_coding	-0.147203	0.99998	No	-0.408974	0.74085	No	0.201616	0.941835	No	-0.344597	0.870889	No	0.426049	0.563631	No	-0.229898	0.559436	No	-0.82523	0.00229992	No	-0.901135	2.01685e-08	No	-1.36958	9.54445e-09	Down	-1.04851	0.00119944	Down	2582.78	2294.01	3834.48	2414.18	4585.51	7729.66	4965.72	4853.59	3475.47	4235.65	3188.51	9196.22
chr1:109616104-109632051:+	ENSG00000116337	AMPD2	protein_coding	-0.101423	0.99998	No	0.18374	0.91508	No	0.415468	0.940054	No	0.227832	0.939642	No	0.285654	0.656567	No	-0.31218	0.30382	No	-0.239904	0.340707	No	-1.28186	2.22408e-17	Down	-1.27361	3.75698e-09	Down	-0.720795	0.0268314	No	8261.54	11088.4	14069.4	11487.5	12217.5	18089.5	19138.3	9225.38	9259.88	13397.4	9576.87	22806.5
chr1:197084121-197146694:-	ENSG00000066279	ASPM	protein_coding	-0.104639	0.99998	No	-0.366463	0.773652	No	0.253884	0.940054	No	-0.384839	0.846563	No	0.229375	0.712424	No	-0.0770366	0.886254	No	-0.204528	0.484359	No	-0.445368	0.0286327	No	-0.700256	0.0227655	No	-0.525164	0.13323	No	26400.3	22893	38743.7	22388.7	37282.2	50574.4	46072.9	38983.8	32284.6	36289.5	30680	53644
chr1:243624666-243625056:-	ENSG00000226766	FABP7P1	processed_pseudogene	-0.20094	0.99998	No	-0.41324	0.854948	No	0.0244831	0.990821	No	-0.122892	0.987073	No	0.00810799	0.992396	No	-0.363209	0.628037	No	-0.200072	0.740914	No	-0.0325773	0.953111	No	-1.03799	0.0935222	No	-0.361402	0.611851	No	38.4432	37.6267	68.4894	56.8231	66.2813	119.943	156.337	190.324	80.6465	129.893	66.0412	197.258
chr1:243488233-243851079:-	ENSG00000117020	AKT3	protein_coding	0.03059	0.99998	No	0.141504	0.934898	No	0.210758	0.941534	No	-0.492786	0.72562	No	0.208502	0.736825	No	-0.0130647	0.983064	No	-0.170398	0.557887	No	-0.522254	0.00316775	No	-0.675408	0.0153702	No	-0.463319	0.192357	No	19657.4	21066.6	22864.6	12515.5	22462.3	34416.3	30628	23976.9	21391.7	24606.7	18787.2	34760
chr1:3889125-3900293:-	ENSG00000198912	C1orf174	protein_coding	0.178037	0.99998	No	-0.116325	0.947259	No	0.143577	0.949467	No	-0.280301	0.9208	No	0.432055	0.562137	No	-0.501653	0.0701018	No	-0.625584	0.0135999	No	-1.14	1.61448e-11	Down	-1.36673	2.8463e-08	Down	-0.969198	0.00161411	No	5427.38	3782.53	4751.09	3310.11	6016.5	6751.2	6200.26	4382.72	3717.1	4826.71	4158.6	9831.35
chr1:156525405-156572604:-	ENSG00000183856	IQGAP3	protein_coding	-0.196471	0.99998	No	-0.173649	0.921178	No	0.337158	0.940054	No	0.01387	0.998097	No	0.670282	0.470511	No	-0.475184	0.0645289	No	-0.921196	4.4657e-05	No	-0.691896	7.48565e-08	No	-1.11571	1.01271e-06	Down	-0.675918	0.0329311	No	9544.46	10997.2	17370.5	12780.7	22336.2	16331.6	11858.6	14288.2	10524.9	14130.3	12643.4	23226.1
chr1:156591756-156609507:+	ENSG00000163382	NAXE	protein_coding	0.0873577	0.99998	No	-0.348722	0.788844	No	-0.216009	0.940767	No	-0.514074	0.636177	No	0.30753	0.633624	No	-0.468362	0.0757966	No	-0.579981	0.0171462	No	-1.11437	1.62408e-15	Down	-1.34811	1.02388e-08	Down	-0.958443	0.000904959	No	14948.9	10004.1	10834.2	8761.24	17101.7	19470.8	18037.8	12583.6	10577.6	13711.6	13197.5	27575.8
chr1:156619331-156625725:+	ENSG00000132702	HAPLN2	protein_coding	0.0575814	0.99998	No	0.297677	0.891451	No	1.10738	0.68648	No	0.290733	0.944151	No	0.21186	0.782078	No	0.322579	0.65695	No	-0.10629	0.856162	No	-1.26134	0.0219675	Down	-0.771244	0.165849	No	0.00963271	0.990204	No	137.312	160.779	392.235	159.379	154.356	344.284	219.251	60.9927	127.9	246.719	122.148	244.26
chr1:156641390-156659532:+	ENSG00000132692	BCAN	protein_coding	0.190632	0.99998	No	1.26104	0.0863919	No	1.19708	0.609269	No	1.58364	0.0163086	Up	0.0130389	0.987598	No	0.663503	0.26555	No	0.29845	0.616643	No	0.0363372	0.953111	No	0.623556	0.314703	No	0.35391	0.627272	No	100.156	231.146	268.058	296.603	65.8305	272.171	165.539	116.517	194.565	174.122	65.8094	110.906
chr1:156668763-156677407:-	ENSG00000132688	NES	protein_coding	-0.00692708	0.99998	No	-0.761282	0.221019	No	0.57055	0.940054	No	-0.295789	0.908309	No	0.536989	0.530252	No	0.452528	0.198222	No	-0.861852	0.00325281	No	-0.492347	0.0260814	No	-0.924239	0.000775638	No	-0.188367	0.64266	No	2416.36	1328.3	4183.51	1923.04	3832.37	5753.12	2109.76	2840.28	2089.98	3514.71	2438.12	4050.9
chr1:156699606-156705816:-	ENSG00000143320	CRABP2	protein_coding	0.0182599	0.99998	No	-1.7407	2.0451e-05	Down	-0.655807	0.940054	No	-1.22971	0.017075	Down	-0.325929	0.627564	No	-1.26245	8.91471e-07	Down	-0.735706	0.00601197	No	-1.28677	8.64882e-11	Down	-1.9462	1.23996e-13	Down	-1.16726	0.000814155	Down	4882.07	1163.95	2547.55	1757.03	3581.64	1738.15	2653.35	1820.94	1141.29	1913.66	4746.04	4584.66
chr1:156721891-156728766:-	ENSG00000143319	ISG20L2	protein_coding	-0.111122	0.99998	No	-0.170638	0.920787	No	0.0445056	0.980764	No	-0.253055	0.930491	No	0.0459833	0.940611	No	-0.349421	0.210293	No	-0.191527	0.491631	No	-1.10375	8.07534e-18	Down	-1.18997	6.63906e-07	Down	-0.681903	0.034012	No	11770.2	12048.9	14380.4	11271.7	14337.5	24274	27277.9	14472.1	13476.4	19014.1	13797.4	31425.2
chr1:156728442-156736960:+	ENSG00000143303	METTL25B	protein_coding	0.0267234	0.99998	No	-0.491249	0.619053	No	0.00686246	0.997173	No	-0.469087	0.72479	No	0.691064	0.462764	No	-0.967365	0.000261601	No	-0.634758	0.0142595	No	-1.03156	3.1694e-08	Down	-1.51515	7.27731e-10	Down	-1.02342	0.00453527	Down	2500.49	1621.8	2416.35	1643.04	4306.24	2797.59	3671.44	2808.63	1991.46	2717.82	2401.3	5863.73
chr1:156737303-156741590:-	ENSG00000143314	MRPL24	protein_coding	-0.0750049	0.99998	No	-0.608093	0.420801	No	-0.087107	0.964642	No	-0.665198	0.403553	No	0.307105	0.633658	No	-0.39366	0.206455	No	-0.382565	0.12223	No	-0.894665	8.57665e-09	No	-1.60522	1.96202e-11	Down	-0.540732	0.123084	No	4292.99	2939.21	4395.74	2797.76	6163.64	10317.7	10484.4	7374.97	4432.88	9276.93	4761.15	13872
chr1:156742109-156766925:-	ENSG00000143321	HDGF	protein_coding	-0.0873491	0.99998	No	-0.104576	0.949006	No	0.255618	0.940054	No	0.151541	0.972016	No	0.340139	0.610975	No	-0.720144	0.00203425	No	0.167015	0.46381	No	-0.444541	5.24257e-05	No	-1.01758	3.03188e-06	Down	-0.259282	0.417889	No	38098.8	39648.7	54414	48587.8	57321.2	80171	154474	100324	66577.4	113259	43064	136937
chr1:156750610-156800815:+	ENSG00000143294	PRCC	protein_coding	-0.0289963	0.99998	No	-0.332722	0.803485	No	0.277778	0.940054	No	0.225089	0.939642	No	0.195607	0.745139	No	-0.2266	0.510522	No	-0.175591	0.506127	No	-0.987823	9.28775e-17	No	-1.14802	8.91427e-08	Down	-0.363977	0.253837	No	16010.2	12828.4	21500	19960.1	19683.8	32424.3	33732.1	19198.1	17023.9	29376.3	16695	38368
chr1:156806243-156816848:-	ENSG00000027869	SH2D2A	protein_coding	-0.0947195	0.99998	No	-0.063647	0.974788	No	-0.53617	0.940054	No	-0.796619	0.393527	No	-0.129097	0.850853	No	-1.47676	3.8524e-05	Down	-0.632146	0.0833752	No	-1.54016	8.83069e-07	Down	-1.46044	1.74114e-05	Down	-1.60811	0.000665484	Down	575.868	623.944	395.175	330.163	583.043	369.486	814.062	420.285	466.26	361.869	661.975	1347.78
chr1:51236273-51273447:+	ENSG00000123091	RNF11	protein_coding	-0.130775	0.99998	No	0.00350347	0.999131	No	0.34976	0.940054	No	-0.228726	0.948082	No	0.104849	0.868116	No	0.374628	0.290501	No	-0.359287	0.20114	No	-0.830935	4.71214e-05	No	-0.762527	0.00540038	No	-0.661714	0.0957223	No	3190.28	3863.95	5284.34	3192.72	4221.06	9802.33	5629.23	4053.82	4263.51	4442.4	3857.41	7358.49
chr1:51354263-51519266:-	ENSG00000085832	EPS15	protein_coding	-0.063869	0.99998	No	0.124432	0.942043	No	0.244897	0.940054	No	-0.196271	0.958723	No	0.436738	0.561133	No	0.379738	0.20757	No	-0.306252	0.254525	No	-0.473581	0.00369787	No	-0.793648	0.00280307	No	-0.393361	0.226216	No	8352.93	10119.7	11478.3	7799.58	13299.5	22093.7	13261.6	11889.2	9426.06	12451.1	9158.95	16628.8
chr1:800879-817712:-	ENSG00000230092		transcribed_unprocessed_pseudogene	-0.0058899	0.99998	No	0.0782912	0.974863	No	0.564601	0.940054	No	0.0109336	0.99843	No	0.419194	0.624685	No	0.40659	0.56238	No	0.197221	0.740541	No	0.166145	0.770942	No	-0.182621	0.78039	No	0.391975	0.571421	No	59.8962	65.1466	115.287	60.0976	104.701	263.51	202.341	194.539	140.864	247.836	60.0085	163.325
chr1:1070967-1074306:-	ENSG00000237330	RNF223	protein_coding	-0.0100724	0.99998	No	1.3891	0.0769621	No	1.38412	0.389863	No	1.64195	0.0327248	Up	-0.22524		No	0.487043	0.40195	No	0.736779		No	-0.169772	0.738397	No	0.548532	0.477379	No	0.948728		No	12.0619	97.1811	108.877	119.616	0	88.5161	103.996	14.1688	52.1497	129.334	12.2591	24.393
chr1:1081818-1116361:-	ENSG00000131591	C1orf159	protein_coding	-0.122257	0.99998	No	-0.141445	0.936056	No	0.537079	0.940054	No	0.284377	0.919486	No	0.327609	0.629738	No	-0.337226	0.311112	No	-0.547309	0.0398671	No	-1.38234	3.82729e-11	Down	-1.43305	2.80444e-08	Down	-1.47382	0.000138876	Down	2097.32	2230.77	4157.78	3152.93	3325.27	5134.84	4411.95	2449.29	2382.92	2143.19	2507.11	6620.32
chr1:51287258-51345116:-	ENSG00000085831	TTC39A	protein_coding	0.138142	0.99998	No	-0.139671	0.937011	No	0.132603	0.952573	No	-1.12699	0.0555321	No	0.848077	0.357869	No	-0.33595	0.357091	No	-0.844301	0.0034993	No	-1.33717	4.87569e-11	Down	-1.55941	2.20304e-09	Down	-0.796281	0.0411305	No	1840.13	1342.51	1707.39	594.217	3128.22	2951.83	2018.33	1461.83	1254.52	2081.42	1507.92	3814.58
chr1:923923-944575:+	ENSG00000187634	SAMD11	protein_coding	-0.0666154	0.99998	No	-0.186294	0.912606	No	0.374315	0.940054	No	-0.0886941	0.986354	No	0.257546	0.681914	No	0.32549	0.26653	No	-0.642865	0.0086116	No	-1.37	8.80809e-12	Down	-1.09874	7.86027e-07	Down	-2.03847	1.49528e-09	Down	3899.69	3703.99	6041.66	4003.22	5343.56	25539.1	12523.3	7512.4	9204.37	4339.2	4299.17	20063.7
chr1:100038095-100083377:+	ENSG00000156875	MFSD14A	protein_coding	0.0360893	0.99998	No	-0.040231	0.983899	No	0.450345	0.940054	No	0.219809	0.948978	No	0.427658	0.569623	No	-0.0465104	0.933909	No	-0.468115	0.0933983	No	-0.90083	1.62297e-06	No	-0.856333	0.00173993	No	-0.436708	0.229753	No	4260.77	3905.67	6124.59	4846.25	5852.47	9630.87	7038.42	5246.29	5403.19	7197.18	4040.34	9977.07
chr1:100083563-100132955:-	ENSG00000156876	SASS6	protein_coding	-0.2081	0.99998	No	-0.105265	0.95208	No	0.0705049	0.969926	No	-0.264376	0.937573	No	0.380834	0.598781	No	0.38181	0.319562	No	0.0156978	0.96183	No	-0.393729	0.0855037	No	-0.535129	0.0937312	No	-0.2953	0.437334	No	4333.12	5367.08	6243.12	4687.69	8136.09	13954.2	10480.5	7796.81	7033.78	8305.01	5850.23	10368.1
chr1:100148448-100178273:-	ENSG00000122477	LRRC39	protein_coding	-0.0125089	0.99998	No	-0.377161	0.854775	No	0.212365	0.942279	No	-0.00158952	0.999745	No	0.819359	0.466053	No	0.0598729	0.944797	No	-0.230284	0.636953	No	-1.32263	0.00357161	Down	-0.960329	0.0353138	No	-0.44199	0.451168	No	215.751	150.201	276.941	216.407	490.253	543.238	418.705	163.789	247.715	347.684	219.293	514.632
chr1:100186919-100249834:-	ENSG00000137992	DBT	protein_coding	-0.0231355	0.99998	No	-0.166145	0.922653	No	0.248262	0.940054	No	-0.208404	0.950013	No	0.338909	0.61954	No	0.195386	0.644867	No	-0.354485	0.198262	No	-0.639708	0.000127487	No	-1.06328	2.9377e-05	Down	-0.347304	0.316476	No	5997.73	5425.55	7820.39	5233.14	8281.68	14227.4	9429.63	7792.35	5746.97	9483.54	6203.57	12268.4
chr1:100266216-100292769:+	ENSG00000137996	RTCA	protein_coding	0.085033	0.99998	No	0.00520579	0.998559	No	0.254913	0.940054	No	-0.208626	0.948781	No	0.408361	0.572157	No	0.28607	0.424812	No	-0.336878	0.233107	No	-0.566357	0.0014524	No	-0.929978	0.000147378	No	-0.328719	0.34926	No	6349.17	5609.24	7056.9	4719.77	7909.37	16435.6	10305.1	8851.01	6831.94	10375.6	5590.27	13242.7
chr1:91949343-92014426:+	ENSG00000137948	BRDT	protein_coding	0.238162	0.99998	No	0.368964	0.866214	No	0.014368	0.994349	No	-0.0083413	0.99843	No	0.705342	0.524081	No	0.196208	0.822855	No	-0.12028	0.848027	No	-0.308647	0.605358	No	-0.640117	0.366391	No	-0.38538	0.595844	No	163.719	140.062	97.0728	93.5484	215.245	143.443	88.9763	71.8514	57.8558	58.413	95.7409	107.113
chr1:32013868-32060850:+	ENSG00000121774	KHDRBS1	protein_coding	0.0130913	0.99998	No	-0.0251424	0.99136	No	0.41453	0.940054	No	0.00816653	0.998364	No	0.282813	0.657984	No	-0.0611331	0.89647	No	-0.25852	0.296885	No	-0.695361	1.184e-07	No	-1.07827	1.05623e-06	Down	-0.64477	0.0398429	No	33612.7	32323.7	48072.2	33197.7	41954.7	87344.6	75690.4	56060.1	42548.5	56924	32982.7	91398.7
chr1:32072031-32102866:+	ENSG00000121775	TMEM39B	protein_coding	-0.178084	0.99998	No	-0.429563	0.714581	No	-0.0943192	0.963048	No	-0.274597	0.919486	No	0.210114	0.731888	No	-0.210478	0.606662	No	-0.430192	0.110099	No	-1.12648	3.19992e-09	Down	-1.43199	1.25654e-09	Down	-0.984144	0.00297244	No	2945.62	2691.02	3476.41	3042.28	4533.85	6602.36	5626.5	3465.78	2801.58	3731.39	3794.95	7739.49
chr1:32108056-32176563:+	ENSG00000025800	KPNA6	protein_coding	-0.145313	0.99998	No	0.144821	0.929306	No	0.259511	0.940054	No	-0.237811	0.938676	No	0.368652	0.594378	No	0.0988346	0.825347	No	-0.303327	0.237289	No	-0.967401	1.55277e-15	No	-0.949896	0.000100641	No	-0.715194	0.0195049	No	23730.1	32718.3	37133.5	24109.2	39791.1	74321.9	55281.3	35023.1	35082.8	40885.5	29170.2	69045.6
chr1:32200595-32205453:+	ENSG00000160050	CCDC28B	protein_coding	-0.104077	0.99998	No	-0.62284	0.431043	No	0.0247486	0.989348	No	-0.548247	0.628373	No	0.682424	0.467169	No	-0.721482	0.00494189	No	-1.46219	4.12515e-08	Down	-1.02966	3.91012e-09	Down	-1.84636	7.85553e-13	Down	-1.53545	5.50035e-06	Down	1970.62	1392.6	2350.39	1470.2	4097.95	3395.67	1950.09	2811.83	1567.81	1856.37	2297.86	5845.81
chr1:111754832-111775602:+	ENSG00000064703	DDX20	protein_coding	0.0293849	0.99998	No	0.213649	0.904957	No	0.4008	0.940054	No	0.109481	0.983409	No	0.34318	0.620271	No	0.151869	0.751886	No	-0.358602	0.240552	No	-0.738208	0.000119479	No	-0.81946	0.00178624	No	-0.459362	0.201124	No	6126.26	6969.87	8493.65	6412.93	7880.44	15033.6	10213.2	7894.66	7450.28	9497.73	5863.73	13385.9
chr1:92832013-92841924:+	ENSG00000122406	RPL5	protein_coding	-0.023937	0.99998	No	-0.0889146	0.958808	No	0.354997	0.940054	No	0.174916	0.967361	No	0.500975	0.536775	No	-0.0691551	0.886254	No	0.18774	0.480291	No	-0.675308	2.45694e-05	No	-0.826518	0.000659013	No	-0.27646	0.41295	No	89488.2	86228.8	127885	106555	141447	235919	285100	154035	137842	202628	92565.6	248448
chr1:92832737-92961522:-	ENSG00000154511	DIPK1A	protein_coding	-0.00220262	0.99998	No	-0.148719	0.932024	No	0.307299	0.940054	No	-0.435071	0.787029	No	0.181209	0.771383	No	0.472143	0.253298	No	-0.190718	0.610417	No	-0.434084	0.105826	No	-0.661657	0.0556908	No	-0.224477	0.650707	No	1220.84	1080.41	1622.55	854.226	1426.05	2195.58	1285.76	1086.37	929.175	1254.48	1222.42	1498.83
chr1:92930696-92934098:+	ENSG00000229052		transcribed_processed_pseudogene	-0.139364	0.99998	No	0.0523681	0.984694	No	0.0495741	0.981244	No	-0.328398	0.939642	No	0.515058	0.574682	No	-0.236007	0.77869	No	-0.451439	0.429458	No	-0.638913	0.23582	No	-0.611821	0.30581	No	-0.916592	0.184791	No	59.8077	82.8324	84.252	53.8312	147.611	143.443	115.089	102.847	116.211	57.2956	79.3172	194.483
chr1:93079235-93139079:+	ENSG00000143033	MTF2	protein_coding	-0.00689089	0.99998	No	0.115192	0.948768	No	0.410974	0.940054	No	0.205875	0.955094	No	0.458802	0.556121	No	0.0149346	0.979468	No	-0.284123	0.304267	No	-0.656678	0.000225229	No	-0.744161	0.00455577	No	-0.278366	0.425306	No	8998.41	9977.99	13260.3	10758.3	13522.6	21740.4	17416.4	13472.7	12626	17493.1	9088.34	21499
chr1:20719731-20732837:-	ENSG00000189410	SH2D5	protein_coding	-0.0506941	0.99998	No	0.200515	0.910052	No	0.0269157	0.98853	No	-0.143036	0.976802	No	0.267377	0.678683	No	-0.608228	0.0464238	No	-0.706567	0.0191837	No	-1.14803	1.90253e-06	Down	-0.926882	0.000341029	No	-1.26007	0.00114605	Down	1312.98	1662.45	1453.62	1260.88	1781.03	1811.07	1690.96	1255.73	1491.8	1103.7	1417.85	2889.26
chr1:21003550-21003934:-	ENSG00000233072	RPS15AP6	processed_pseudogene	-0.22954	0.99998	No	0.0166919	0.994905	No	-0.174116	0.945468	No	-0.232439	0.970347	No	0.55462	0.558408	No	0.138232	0.880142	No	-0.049466	0.93928	No	-0.321167	0.582123	No	-1.49149	0.0296545	Down	-0.140101	0.857634	No	10.7395	35.3023	25.1298	23.1034	88.3	168.508	131.054	97.82	31.0657	116.826	35.3935	139.262
chr1:21217247-21345572:-	ENSG00000117298	ECE1	protein_coding	-0.020038	0.99998	No	-0.00911867	0.996466	No	0.406967	0.940054	No	0.15373	0.970703	No	0.494627	0.536041	No	0.0371338	0.942137	No	-0.617618	0.00488576	No	-1.05119	3.33877e-11	Down	-0.965896	2.03792e-05	No	-0.828539	0.0076243	No	7844.65	8006.12	11786.1	9109.15	12209.1	20541.1	12764.9	9496.45	10071.5	10872.6	8067.72	19977.6
chr1:223220819-223364233:-	ENSG00000143502	SUSD4	protein_coding	-0.226347	0.99998	No	-0.275215	0.88553	No	-0.0879408	0.966561	No	-0.452367	0.82218	No	-0.485983	0.564448	No	0.639394	0.0477793	No	-0.613091	0.0978659	No	-0.673617	0.0137576	No	-0.43467	0.178942	No	-0.887084	0.049514	No	432.912	479.205	560.282	410.941	380.16	2369.52	881.205	876.593	1054.63	712.347	611.669	1437.73
chr1:74026015-74198187:-	ENSG00000162620	LRRIQ3	protein_coding	0.127297	0.99998	No	-0.0676437	0.974762	No	-0.307722	0.940054	No	-0.470616	0.840018	No	0.14193	0.839111	No	0.373873	0.454594	No	0.0329243	0.945215	No	-0.439123	0.229505	No	-1.19679	0.00410298	Down	-0.429485	0.417338	No	407.968	311.587	243.431	214.801	379.258	1217.38	917.66	634.571	365.685	624.448	333.316	893.239
chr1:74235387-74544428:+	ENSG00000116783	TNNI3K	protein_coding	0.392618	0.99998	No	0.200182	0.924919	No	0.987178	0.940054	No	0.391781	0.86594	No	0.0104327		No	1.1004	0.0242008	Up	0.499302		No	-0.384868	0.330239	No	0.194267	0.806516	No	1.92918	0.00385505	Up	57.9912	18.662	68.5017	57.3244	11.2347	208.137	77.8832	0	34.3067	332.942	10.9134	25.1196
chr1:74568117-74673792:-	ENSG00000178965	ERICH3	protein_coding	0.131651	0.99998	No	0.284631	0.859516	No	1.68021	0.124164	No	0.614279	0.677012	No	0.0368897		No	1.11328	0.0134078	Up	1.55064	0.0031679	Up			No	0.897251	0.189356	No	0.824045		No	11.7096	13.0699	104.954	26.9931	5.39195	151.247	192.15	0	35.4962	73.1559	2.5563	0
chr1:74705482-74733408:-	ENSG00000116791	CRYZ	protein_coding	-0.104716	0.99998	No	0.47163	0.704108	No	0.0442647	0.981007	No	-0.463135	0.77009	No	0.447329	0.561285	No	0.209658	0.604462	No	-0.257654	0.339739	No	-0.263242	0.215078	No	-0.606273	0.0216318	No	-0.16149	0.652693	No	1483.57	2550.97	1806.84	1178.92	2557.3	5320.7	3752.21	3761.14	2949.16	4028.7	1733.94	4540.07
chr1:74733152-74766678:+	ENSG00000162623	TYW3	protein_coding	-0.0378677	0.99998	No	0.364376	0.793257	No	0.160658	0.945137	No	-0.345381	0.884718	No	0.371897	0.601251	No	0.364888	0.274813	No	0.425172	0.116382	No	-0.781111	8.74203e-05	No	-0.320054	0.274405	No	-0.00757003	0.985824	No	4314.79	6122.16	5291.57	3434.3	6287.86	12837.6	13321.8	5563.24	7742.96	9683.8	4561.93	9738.57
chr1:74198235-74544393:+	ENSG00000259030	FPGT-TNNI3K	protein_coding	0.731065	0.99998	No	0.705329	0.580002	No	1.32561	0.403936	No	0.601359	0.744849	No	0.797532	0.488709	No	0.952738	0.0227243	No	0.825091	0.0695439	No	-1.56943	0.00122915	Down	-0.645404	0.169915	No	0.66718	0.238831	No	272.358	155.928	337.984	140.042	192.1	1117.75	966.039	110.033	285.607	845.033	77.3802	470.558
chr1:228208044-228378876:+	ENSG00000154358	OBSCN	protein_coding	0.245886	0.99998	No	1.1247	0.0138272	Up	1.29187	0.302724	No	1.03989	0.0482365	Up	1.38011	0.0136074	Up	0.414136	0.115539	No	0.0822003	0.774212	No	-1.20577	1.33575e-14	Down	0.151977	0.488935	No	-0.0663822	0.861259	No	11261.2	18879.6	26291.4	17640.6	24545.5	24521.5	19173.5	7699.39	20108.8	17190	7740.83	18050.1
chr1:149675205-149677740:+	ENSG00000284842	FAM91A2P	transcribed_processed_pseudogene	-0.144134	0.99998	No	-0.257459	0.829426	No	0.149339	0.942279	No	1.00273	0.385366	No	1.07029	0.342526	No	-0.260351	0.748573	No	-0.132386	0.775597	No	-0.716706	0.205212	No	-2.26807	0.00127626	Down	-0.177928	0.812287	No	0	0	43.3087	80.5098	121.779	116.923	102.458	80.3411	14.8432	145.753	19.4056	179.43
chr1:149813225-149813693:-	ENSG00000183598	H3C13	protein_coding	-0.199682	0.99998	No	-0.156403	0.926343	No	0.266012	0.940054	No	-0.459168	0.720932	No	-0.443799	0.555613	No	0.150754	0.663243	No	-0.310602	0.225488	No	-1.91353	2.27369e-20	Down	-1.59648	6.09085e-13	Down	-1.28773	0.000117527	Down	8022.68	9464.22	13630.2	7435.79	7353.53	28721.7	20474.7	6498.73	8285.78	9863.29	10731.9	25716.2
chr1:149842875-149846486:+	ENSG00000220323	H2BC19P	transcribed_unprocessed_pseudogene	-0.280322	0.99998	No	0.287263	0.863675	No	1.1763	0.439739	No	0.754331	0.359464	No	0.790943	0.421093	No	1.4218	3.29295e-10	Up	0.796724	0.0040309	No	-0.277885	0.211113	No	-0.853564	0.00612489	No	0.325068	0.37958	No	1174.17	2268.11	5364.98	3333.63	3589.04	8025.07	4983.07	2252.36	1490.67	3509.68	1792.44	2751.69
chr1:149844498-149850937:-	ENSG00000261716	H2BC20P	transcribed_unprocessed_pseudogene	-0.323711	0.99998	No	0.329825	0.82901	No	1.11768	0.526945	No	0.528768	0.675815	No	0.694436	0.466053	No	1.54032	6.75272e-10	Up	0.806021	0.00316453	No	-0.0651246	0.782916	No	-0.38583	0.199107	No	0.487969	0.198591	No	1540.41	3246.83	7054.59	3841.55	4500.8	10847.3	6039.17	3160.49	2520.47	4796.44	2489.38	3319.66
chr1:149886918-149887411:+	ENSG00000184260	H2AC20	protein_coding	-0.256845	0.99998	No	-0.0476239	0.977948	No	0.150101	0.945468	No	-0.177628	0.963459	No	0.222965	0.714128	No	-0.264841	0.382378	No	-0.18945	0.456156	No	-0.850469	1.34364e-06	No	-1.26847	3.42121e-06	Down	-0.695096	0.0264787	No	25835	35186.3	41751.7	31697.2	44072.3	64292.8	68059.5	42693.9	31432.4	46912.5	36542.2	78164.2
chr1:149887469-149887965:-	ENSG00000184270	H2AC21	protein_coding	0.0144044	0.99998	No	-0.544686	0.55882	No	0.431473	0.940054	No	0.482765	0.694561	No	0.0846046	0.891513	No	-0.328354	0.295922	No	-0.653341	0.0109515	No	-1.10647	3.91249e-09	Down	-1.55044	2.87352e-11	Down	-1.1704	0.000230567	Down	5277.74	3331.97	7599.78	7606.56	5554.78	12695.8	10015.9	7369.39	5393.9	6838.32	5169.41	16222.4
chr1:149887890-149900798:+	ENSG00000178096	BOLA1	protein_coding	-0.0486873	0.99998	No	0.217506	0.900219	No	0.467368	0.940054	No	0.0574807	0.993157	No	0.578378	0.522071	No	-0.398041	0.24859	No	-0.547098	0.0912172	No	-1.11503	3.52501e-07	Down	-1.54919	1.0312e-07	Down	-1.08434	0.0116138	Down	1011.18	1289.9	1656.52	1134	1781.95	2312.3	2056.42	1402.95	1026.89	1342.38	1085.26	3131.7
chr1:149903318-149917844:-	ENSG00000159164	SV2A	protein_coding	-0.0278492	0.99998	No	-0.691174	0.298603	No	-0.416893	0.940054	No	-1.05005	0.0541237	No	0.0178326	0.977555	No	-0.132851	0.756348	No	-1.6004	1.57501e-13	Down	-0.831474	3.71887e-11	No	-1.56768	4.74881e-11	Down	-1.25631	0.000195865	Down	6313.57	3794.35	4459.82	2834.1	6659.32	14774.4	5057.72	9098.61	5354.13	6399.73	6563.55	16313
chr1:149923317-149927803:-	ENSG00000143368	SF3B4	protein_coding	-0.16624	0.99998	No	-0.35518	0.77474	No	0.0721492	0.968901	No	-0.096925	0.984862	No	-0.0842173	0.888987	No	0.185975	0.620926	No	-0.241383	0.363889	No	-0.977705	1.16723e-11	No	-0.812586	0.00241757	No	-1.01547	0.00273544	Down	10126.4	9630.46	13626.2	11802.4	11876.2	32128.7	23422.1	14041.3	15630.5	13137.4	12756.6	27974.1
chr1:200969390-201023714:-	ENSG00000116852	KIF21B	protein_coding	-0.0982571	0.99998	No	-0.167334	0.923695	No	-0.0483239	0.979413	No	-0.645909	0.475678	No	0.480228	0.550436	No	-0.547806	0.0520333	No	-1.19531	1.84916e-06	Down	-1.40263	6.02695e-13	Down	-1.50702	2.71446e-09	Down	-1.42323	3.04383e-05	Down	2258.38	2266.06	2483.91	1535.46	3941.13	3307.93	2057.21	1833.59	1710.23	1725.36	2599.28	4998.97
chr1:201134772-201171574:-	ENSG00000116857	TMEM9	protein_coding	0.0103093	0.99998	No	-0.0434659	0.980985	No	0.489409	0.940054	No	0.039921	0.995214	No	0.674258	0.467169	No	-0.481085	0.0460643	No	-0.538425	0.0238281	No	-1.23894	3.91734e-23	Down	-1.51719	2.07507e-12	Down	-0.84583	0.0124179	No	8106.02	7705.71	12490.8	8234.28	14110.7	16661.3	16028.2	9952.43	8112.59	12667.3	7981.21	23743.9
chr1:201190824-201228952:+	ENSG00000163395	IGFN1	protein_coding	-0.227953	0.99998	No	-0.685143	0.591163	No	0.309046	0.940054	No	-1.02591	0.359793	No	1.06242	0.352922	No	-1.27741	0.00726915	Down	-0.131632	0.817808	No	-0.816901	0.109321	No	-2.55892	6.52502e-05	Down	-0.0313671	0.966327	No	37.3587	10.7112	107.912	13.3393	252.989	32.0243	235.996	124.101	25.6007	260.903	70.5933	269.049
chr1:84298366-84389957:+	ENSG00000203943	SAMD13	protein_coding	0.0848896	0.99998	No	0.124499	0.958787	No	0.18684	0.943841	No	-0.448108	0.894455	No	0.0754785	0.92419	No	0.139272	0.874778	No	0.308276	0.564904	No	-0.0730147	0.893541	No	-0.610591	0.276258	No	0.00277324	0.997342	No	139.075	129.958	143.872	70.4768	126.044	286.934	331.62	231.164	148.656	247.278	116.648	247.167
chr1:205083129-205084460:-	ENSG00000174529	TMEM81	protein_coding	-0.22498	0.99998	No	-0.372589	0.817457	No	-0.288508	0.940054	No	-0.576462	0.636694	No	0.130625	0.842605	No	-0.320462	0.490033	No	-0.516604	0.125942	No	-1.13204	2.89276e-05	Down	-1.2627	3.32115e-05	Down	-0.493317	0.245176	No	503.378	535.558	555.297	452.265	825.248	1280.66	1108.71	716.824	664.307	1131.51	736.352	1655.62
chr1:236795260-236921278:+	ENSG00000116984	MTR	protein_coding	-0.0620661	0.99998	No	0.147733	0.931196	No	-0.089641	0.964642	No	-0.725715	0.347596	No	0.358061	0.605376	No	-0.814597	0.000221923	No	-0.265755	0.274084	No	-1.2284	1.74272e-19	Down	-1.3333	9.11417e-08	Down	-0.920793	0.00247543	No	34541.7	42570.8	34753.9	21045.2	51341.6	56866.2	85659	43784	40130.3	52915	37809.9	103944
chr1:225777813-225790468:+	ENSG00000143742	SRP9	protein_coding	0.021837	0.99998	No	-0.273294	0.861887	No	0.110591	0.956902	No	-0.847844	0.226592	No	0.284431	0.660425	No	-0.436781	0.126769	No	-0.371241	0.152937	No	-0.96584	5.77914e-08	No	-1.3292	1.2355e-07	Down	-0.849532	0.0100537	No	33356.8	25912.8	35719	16173.9	41218.7	54509.7	57536.6	38008.7	29255.4	40297.2	32289.2	75583.8
chr1:225845536-225882380:-	ENSG00000196187	TMEM63A	protein_coding	-0.0062842	0.99998	No	-0.0473983	0.979511	No	0.263873	0.940054	No	-0.949742	0.132434	No	0.872498	0.335544	No	-0.767184	0.000669355	No	-0.978321	0.000224091	No	-1.64096	1.11754e-30	Down	-1.41625	5.74861e-09	Down	-1.64046	1.60253e-07	Down	5625.43	5458.27	7278.52	2617.99	11985.8	7252.57	6177.35	4029.77	4678.15	3805.1	5674.27	12806.9
chr1:225886282-225911382:-	ENSG00000243709	LEFTY1	protein_coding	0.154039	0.99998	No	0.594546	0.734614	No	0.826463	0.940054	No	1.0009	0.387171	No	0.310458		No	0.478099	0.438703	No	0.503786		No	-0.0645991	0.913193	No	-0.345239	0.659705	No	0.605285		No	61.6854	55.0748	83.7755	83.3604	44.0373	117.905	102.386	35.5744	25.6007	116.826	20.9068	41.4251
chr1:225810124-225845563:+	ENSG00000143819	EPHX1	protein_coding	-0.0280422	0.99998	No	0.182347	0.912606	No	0.27948	0.940054	No	-0.566515	0.553548	No	0.474543	0.545382	No	-0.760074	0.00275441	No	-0.930545	0.000409456	No	-1.76022	8.35727e-29	Down	-1.41239	1.15202e-09	Down	-1.50039	2.36553e-06	Down	5401.4	6481.44	7251.56	3573.48	8377.45	6892.28	6111.39	3517.45	4485.26	4022.89	5616.1	12216.3
chr1:11012344-11030528:+	ENSG00000120948	TARDBP	protein_coding	-0.0362168	0.99998	No	-0.315466	0.829426	No	0.140122	0.949467	No	-0.272044	0.922865	No	0.289925	0.650808	No	-0.148239	0.720882	No	-0.100689	0.690734	No	-0.421091	0.00866262	No	-0.966428	5.88394e-05	No	-0.0405701	0.914745	No	24512.4	20073.2	29379.8	20737.8	33074.8	56289.9	58441.2	46681.9	31595.8	61035.8	25835	62883.6
chr1:11054584-11060020:-	ENSG00000116649	SRM	protein_coding	-0.0198091	0.99998	No	-0.344821	0.780025	No	-0.221677	0.940054	No	-0.488612	0.663122	No	-0.399118	0.569623	No	-0.410895	0.122387	No	-0.25217	0.311658	No	-1.63941	6.77764e-18	Down	-1.51737	2.36721e-11	Down	-1.43934	8.18119e-06	Down	22699.5	17794.4	19123.4	15840.2	16710.9	43157.3	48656.8	18127.2	19919	20114	23331.9	58492.6
chr1:11066618-11099869:-	ENSG00000171824	EXOSC10	protein_coding	-0.178088	0.99998	No	-0.293222	0.841144	No	0.215622	0.94093	No	-0.256436	0.930619	No	0.354879	0.604053	No	0.0763644	0.869764	No	-0.412943	0.111835	No	-0.91088	3.28306e-11	No	-0.699476	0.00663265	No	-0.645887	0.0521102	No	11372.8	11561.9	17811	11879.3	19715.3	36319.1	25320.6	18063.9	20812.8	21273	14603	34308.4
chr1:25222276-25232502:-	ENSG00000117614	SYF2	protein_coding	-0.217809	0.99998	No	-0.591995	0.532318	No	0.0230296	0.990306	No	-0.41137	0.839798	No	0.146443	0.819153	No	0.118317	0.81225	No	0.025178	0.937516	No	-0.38065	0.0644253	No	-0.614792	0.0240568	No	0.10368	0.793327	No	1896.93	1603.72	2672.26	1851.34	2970.92	7085.64	6587.72	4925.77	4173.1	6998.26	2615.59	6476.58
chr1:25242249-25338213:-	ENSG00000117616	RSRP1	protein_coding	-0.0120726	0.99998	No	-0.0285071	0.989769	No	0.480018	0.940054	No	0.394338	0.82218	No	0.458065	0.552409	No	0.343385	0.296698	No	0.163114	0.548633	No	-0.371745	0.0213337	No	-0.457086	0.0553606	No	0.0331037	0.937408	No	4719.65	4691.01	7499.12	6604.1	7116.29	10617.7	9232.19	6300.39	5926.63	8403.52	4804.84	8196.55
chr1:25272393-25330445:+	ENSG00000187010	RHD	protein_coding	0.193303	0.99998	No	0.0534174	0.980656	No	-0.144064	0.951616	No	-0.266747	0.944464	No	0.34261	0.641742	No	-0.32126	0.666855	No	-0.158071	0.785607	No	-1.11298	0.0335094	Down	-0.562124	0.2767	No	-1.67919	0.0121352	Down	579.402	438.884	364.176	331.106	579.004	214.821	262.555	101.044	196.272	28.3684	421.765	306.576
chr1:25338317-25362361:+	ENSG00000183726	TMEM50A	protein_coding	-0.0993771	0.99998	No	-0.378983	0.762698	No	0.0979064	0.960835	No	-0.41846	0.796615	No	0.0846783	0.889154	No	0.147574	0.731249	No	-0.191862	0.46977	No	-0.302846	0.104725	No	-1.05345	0.000174206	Down	0.0730278	0.84078	No	7907.83	6733.09	9975.62	6492.83	9790.4	22786.1	17710.5	16441.8	9565.35	21523.2	9115.35	20397.9
chr1:25430858-25500209:+	ENSG00000204178	MACO1	protein_coding	-0.235735	0.99998	No	-0.316438	0.834693	No	0.427149	0.940054	No	-0.175621	0.968565	No	0.503234	0.542225	No	0.149049	0.73972	No	-0.376334	0.178826	No	-0.74109	0.000170898	No	-1.10947	0.000221571	Down	-0.357695	0.289954	No	2185.93	2368.23	4561.34	2651.6	4716.95	9533.02	6433.77	5010.36	3825.24	6538.99	3062.3	8518.41
chr1:184051651-184123978:+	ENSG00000198860	TSEN15	protein_coding	-0.0851781	0.99998	No	-0.33699	0.821278	No	0.0547927	0.976487	No	-0.527109	0.672252	No	0.234922	0.708973	No	-0.35442	0.378099	No	-0.200585	0.510027	No	-0.815113	4.85899e-05	No	-0.893471	0.00181055	No	-0.717781	0.0404914	No	3239.91	2782.15	3845.7	2372.23	4463.94	6200.25	7030	4557.23	4302.78	4785.27	3656.86	8177.65
chr1:156920632-156933094:+	ENSG00000160838	LRRC71	protein_coding	-0.00337933	0.99998	No	-0.0392208	0.989207	No	0.27204	0.940054	No	0.859111	0.530567	No	0.062541		No	0.104671	0.900902	No	0.218942		No	-0.53901	0.33084	No	-0.96826	0.197947	No	-0.398697		No	28.8766	26.0384	57.6715	85.9741	32.8025	64.3093	73.6757	14.9222	10.7575	14.1842	28.9734	49.1166
chr1:156815640-156881850:+	ENSG00000198400	NTRK1	protein_coding	0.199116	0.99998	No	0.654711	0.635185	No	1.03458	0.834541	No	1.62384	0.00508692	Up	0.147379	0.848861	No	0.000272705	0.999747	No	0.161178	0.77291	No	-1.28084	0.0161372	Down	-0.375588	0.486562	No	-0.468675	0.481445	No	129.509	165.764	271.021	369	104.25	303.276	351.792	81.0437	227.183	187.747	87.083	304.236
chr1:240014348-240475187:+	ENSG00000155816	FMN2	protein_coding	-0.108691	0.99998	No	-0.462868	0.666379	No	0.00849424	0.996887	No	-1.13464	0.0456177	Down	0.294868	0.646422	No	-0.155422	0.704559	No	-0.534671	0.0394722	No	-1.52442	2.09015e-21	Down	-1.2845	4.07292e-07	Down	-1.36069	0.000140168	Down	4495.94	3621.44	5283.65	2073.75	6735.47	9243.19	6998.27	3526.51	4156.28	3727.26	5242.19	10378.7
chr1:240489573-240612155:-	ENSG00000180875	GREM2	protein_coding	0.197202	0.99998	No	0.299984	0.905899	No	0.18258	0.945468	No	0.194748	0.976888	No	-0.0726329		No	-0.194017	0.82018	No	0.437003	0.450151	No	-0.521538	0.378551	No	-0.896471	0.212142	No	0.0358698	0.965322	No	75.4495	65.719	59.1362	56.6499	38.4199	86.6766	212.366	60.2393	50.0119	129.893	45.1931	124.741
chr1:23303771-23344336:-	ENSG00000125944	HNRNPR	protein_coding	-0.306188	0.99998	No	-0.889293	0.436338	No	-0.664299	0.940054	No	-0.566309	0.80224	No	-0.761082	0.510006	No	-0.0523927	0.924562	No	-0.343558	0.401807	No	-0.855584	0.113872	No	-0.0829074	0.900039	No	-0.468565	0.438327	No	63.691	349.207	742.162	568.492	407.363	464.199	99.4993	87.4255	539.958	129.334	1717.24	702.397
chr1:150549369-150560937:+	ENSG00000143382	ADAMTSL4	protein_coding	0.0794268	0.99998	No	0.713108	0.526578	No	1.03406	0.891728	No	1.25257	0.0623619	No	0.294181	0.703918	No	0.917738	0.0350603	No	-0.112136	0.842805	No	0.205531	0.636462	No	-0.733963	0.139231	No	0.107989	0.873861	No	216.719	342.944	629.339	536.947	242.881	800.907	310.241	406.065	193.186	378.846	178.593	342.624
chr1:31906421-31944856:-	ENSG00000184007	PTP4A2	protein_coding	-0.0501875	0.99998	No	-0.246254	0.881118	No	0.0128865	0.994308	No	-0.483736	0.727433	No	0.136884	0.822161	No	0.123616	0.791545	No	-0.182202	0.503443	No	-0.703752	8.85867e-05	No	-1.09973	3.21138e-05	Down	-0.470621	0.174398	No	27757.7	24469.7	30179.4	20065.9	33514.1	76423.9	60885.7	42187.5	31661.7	49080.9	29826.7	69622.9
chr1:93448118-93554661:+	ENSG00000137942	FNBP1L	protein_coding	-0.11758	0.99998	No	0.146634	0.931338	No	0.352152	0.940054	No	-0.159389	0.972016	No	0.637823	0.488709	No	0.307786	0.381162	No	-0.171729	0.551629	No	-0.0879842	0.680582	No	-0.782428	0.0105095	No	0.0767254	0.849633	No	3509.8	4651.91	5721.11	3632.32	7110.24	9534.5	6646.48	7089.91	4295.11	8002.67	4136.99	7557.18
chr1:52142089-52348671:+	ENSG00000157077	ZFYVE9	protein_coding	-0.0561072	0.99998	No	-0.0785191	0.96365	No	0.394919	0.940054	No	-0.359772	0.854193	No	0.525332	0.531996	No	-0.305004	0.361393	No	-0.396011	0.156402	No	-0.715328	1.94744e-05	No	-0.632502	0.0145348	No	-0.542787	0.10841	No	4559.27	4637.32	7130.54	3697.69	7692.83	9324.36	8729.97	7052.78	7465.68	7841.62	4940.98	11721.1
chr1:13583465-13617957:+	ENSG00000162493	PDPN	protein_coding	-0.0738939	0.99998	No	0.11332	0.945773	No	-0.0201255	0.990929	No	-0.547145	0.624282	No	0.37801	0.589358	No	-0.221893	0.574223	No	-0.452478	0.0608146	No	-0.782101	2.66953e-07	No	-0.960577	8.65694e-05	No	-0.291574	0.377992	No	4249.97	5160.05	4635.65	3030.19	6491.91	8411.59	7145.52	5726.98	5023.91	8024.89	4721.14	9942.75
chr1:19682240-19799945:-	ENSG00000162542	TMCO4	protein_coding	0.0570931	0.99998	No	0.517833	0.663428	No	0.588586	0.940054	No	-0.0179371	0.997365	No	0.462769	0.561285	No	0.365954	0.338737	No	-0.284963	0.3908	No	-0.696536	0.00632204	No	-0.496246	0.108154	No	-0.86455	0.0416981	No	756.4	1059.02	1211.15	677.019	1041.85	2340.7	1417.51	1055.88	1237.51	900.094	690.627	1762.4
chr1:43450989-43453989:-	ENSG00000178922	HYI	protein_coding	-0.180653	0.99998	No	-1.10236	0.0524849	No	-0.156157	0.945894	No	-0.627366	0.540801	No	0.761348	0.438714	No	-1.07564	4.85331e-05	Down	-3.83504	2.12963e-29	Down	-0.602887	0.00422085	No	-1.64871	1.48001e-07	Down	-1.71457	4.1597e-06	Down	907.703	481.121	1047.04	719.94	2360.48	1521.51	137.983	2259.19	1058.59	941.529	1212.92	3480.37
chr1:31727117-31764893:-	ENSG00000121753	ADGRB2	protein_coding	-0.189335	0.99998	No	0.0130716	0.994417	No	0.229019	0.940054	No	-0.305411	0.902919	No	0.016292	0.979777	No	-0.0737681	0.872405	No	-1.32169	6.44008e-09	Down	-0.902782	5.7327e-06	No	-1.12766	4.80613e-06	Down	-1.37457	2.55906e-05	Down	4649.61	6148.57	7540.19	4766.93	6169.28	7354.5	2946.57	4070.19	3475.87	2800.13	6088.15	7765.99
chr1:107140007-107484923:+	ENSG00000162631	NTNG1	protein_coding	-0.393138	0.99998	No	-1.79125	0.00676739	Down	0.317234	0.940054	No	2.03807	0.000180904	Up	-1.29026	0.177027	No	1.91531	3.21604e-07	Up	0.434356	0.425971	No	0.62475	0.195113	No	-3.24269	6.76908e-06	Down	0.106731	0.890015	No	36.9179	0	132.066	589.422	0	1199.9	307.354	340.444	0	219.468	92.9807	194.682
chr1:155659443-155689000:-	ENSG00000163374	YY1AP1	protein_coding	-0.099226	0.99998	No	-0.0444331	0.980656	No	0.22406	0.940054	No	0.080347	0.987076	No	0.186462	0.757017	No	-0.144952	0.727004	No	-0.201872	0.444597	No	-0.979899	2.92712e-13	No	-0.854794	0.000497599	No	-0.790219	0.0164559	No	9928.18	11056.5	14085.7	12215.6	13412.3	19681	18903.9	11008.6	11930.7	12222.2	11458.5	21928.8
chr1:227728200-227781826:+	ENSG00000143740	SNAP47	protein_coding	-0.0102694	0.99998	No	-0.0488947	0.977948	No	0.202341	0.94215	No	-0.583888	0.533206	No	0.442204	0.557153	No	-0.618506	0.00963083	No	-0.769507	0.00158477	No	-1.87916	2.78112e-48	Down	-1.45908	9.59116e-11	Down	-1.44302	1.47041e-06	Down	10676.5	10414.9	13070.9	6789.99	15763.6	18690.6	16809.2	7896.04	10507.7	10248.7	10832.9	29578.4
chr1:43978943-43991170:+	ENSG00000117411	B4GALT2	protein_coding	-0.0829496	0.99998	No	-0.108698	0.949729	No	0.0248466	0.98936	No	-1.03929	0.0649027	No	0.260697	0.686224	No	-0.96217	4.5526e-06	No	-0.575963	0.0160446	No	-1.42268	2.50687e-18	Down	-1.33083	2.05256e-09	Down	-1.77534	1.46897e-07	Down	4820.46	4974.15	5560.02	2352.84	6798.2	8248.34	11014.6	6126.65	6534.45	4439.05	5433.51	16781.7
chr1:161983192-162023869:-	ENSG00000162745	OLFML2B	protein_coding	-0.134457	0.99998	No	-0.492174	0.720297	No	0.105888	0.960813	No	-0.612781	0.631308	No	0.884975	0.355919	No	-0.437988	0.443174	No	-1.49011	0.00119638	Down	-1.46084	0.000209601	Down	-1.43988	0.000657373	Down	-0.901564	0.0997504	No	325.951	256.377	437.578	230.503	858.051	530.438	194.012	243.428	270.092	364.103	392.771	794.741
chr1:248030070-248042305:+	ENSG00000203663	OR2L2	protein_coding	0.140416	0.99998	No	0.23764	0.903575	No	0.700165	0.940054	No	0.0526109	0.993984	No	0.779792	0.448686	No	0.676689	0.0776153	No	0.155381	0.718519	No	-0.478247	0.16276	No	0.0976083	0.813508	No	-0.281151	0.579524	No	940.539	910.844	1483.8	778.964	1510.74	1869.74	1214.17	743.199	1160.63	853.63	747.363	1073.13
chr1:248231417-248244679:+	ENSG00000171180	OR2M4	protein_coding	0.40716	0.99998	No	0.0837708	0.974117	No	0.773775	0.940054	No	0.316057	0.939642	No	0.579125	0.551837	No	-0.685836	0.240668	No	-0.657652	0.249286	No	-0.714695	0.20222	No	-0.429526	0.473706	No	-1.39524	0.0405129	Down	266.723	126.218	278.909	161.033	229.167	64.4327	77.7171	89.4827	135.675	14.7429	117.858	192.503
chr1:37793847-37801137:+	ENSG00000185090	MANEAL	protein_coding	-0.1873	0.99998	No	-0.153524	0.927341	No	0.115293	0.955678	No	0.0486062	0.993984	No	0.308581	0.637267	No	-0.432254	0.112003	No	-0.569604	0.0257805	No	-1.3716	5.19488e-16	Down	-1.25303	1.47145e-07	Down	-1.02087	0.00320585	Down	3058.07	3499.53	4398.5	4114.55	5147.65	12103.2	10971.6	6304.48	6849.18	7785.22	3960.05	16686.8
chr1:234604269-234610178:-	ENSG00000168264	IRF2BP2	protein_coding	-0.250013	0.99998	No	0.209065	0.900737	No	0.222002	0.940054	No	-0.669719	0.419387	No	0.253658	0.685818	No	-0.804244	0.000334592	No	-0.288232	0.219773	No	-1.39734	1.46383e-21	Down	-1.04446	1.70808e-06	Down	-1.45547	2.31354e-06	Down	12192.2	20508.6	21223.6	10126.6	21531.5	27030.9	39812.4	18315.3	23418.3	16783.9	17372.9	49081.6
chr1:110338506-110346681:+	ENSG00000162775	RBM15	protein_coding	-0.0901427	0.99998	No	-0.0486563	0.977948	No	0.180852	0.943101	No	0.125987	0.977948	No	0.389502	0.584571	No	-0.233392	0.500964	No	-0.283794	0.269272	No	-0.924166	2.37924e-13	No	-0.913912	6.64715e-05	No	-0.605625	0.0705466	No	14137.8	15500.6	19055.3	17829.3	22446.7	32504.5	31409.2	20211.1	20211.6	24699.6	16119	38672.8
chr1:227730425-227735411:-	ENSG00000081692	JMJD4	protein_coding	0.214994	0.99998	No	0.360877	0.784695	No	0.441974	0.940054	No	-0.305792	0.902274	No	0.546013	0.530252	No	-0.539571	0.0247692	No	-0.360588	0.144495	No	-2.24441	3.08873e-40	Down	-1.81391	1.49582e-15	Down	-1.56011	1.12537e-06	Down	9491.02	9180.85	10362.4	5389.66	10955.2	16531.1	18927.1	5003.29	6791.04	7747.91	6880.91	24631.6
chr1:18480930-18485974:+	ENSG00000179023	KLHDC7A	protein_coding	-0.000491429	0.99998	No	-0.0507929	0.964577	No	0.669827	0.940054	No	-0.0543667	0.987076	No	0.0374654		No	1.37198	0.00331126	Up	-0.0975151		No	-0.371775	0.343699	No	-0.807878	0.203086	No	0.0559319		No	4.02064	0	33.9853	0	5.61737	271.128	14.5215	0	0	28.9271	2.5563	24.0624
chr1:155208695-155213824:+	ENSG00000173171	MTX1	protein_coding	0.0677369	0.99998	No	0.0294291	0.987899	No	0.323884	0.940054	No	0.214004	0.948082	No	0.43185	0.561133	No	-0.753158	0.000628285	No	-0.505389	0.038232	No	-1.19726	7.70103e-15	Down	-1.24931	1.97697e-07	Down	-0.92937	0.0038599	No	5992.55	5552.29	7307.97	6436.23	7832.81	8796.78	10601	6587.77	6310.7	7727.03	5426.94	15343.8
chr1:202133404-202144743:-	ENSG00000143862	ARL8A	protein_coding	-0.0252894	0.99998	No	-0.0911982	0.958988	No	0.358889	0.940054	No	-0.131592	0.977674	No	0.518519	0.536325	No	-0.266707	0.436752	No	-0.433031	0.109633	No	-1.07839	1.85697e-11	Down	-1.18937	1.40348e-06	Down	-0.389422	0.267274	No	3341.32	3212.91	4813.84	3107.91	5410.08	6915.56	6126.96	3934.06	3620.97	6320.43	3462.56	8441.25
chr1:202122886-202133592:+	ENSG00000170075	GPR37L1	protein_coding	0.375371	0.99998	No	0.119612	0.960571	No	0.665806	0.940054	No	-0.0218172	0.997605	No	1.21737	0.203237	No	-0.15835	0.858001	No	-0.229844	0.686065	No	-1.31171	0.0121104	Down	-1.03377	0.0579631	No	-0.697935	0.293598	No	206.712	108.333	198.6	93.3296	340.387	228.404	215.866	73.8578	117.16	129.893	96.457	274.165
chr1:151612006-151699091:+	ENSG00000143376	SNX27	protein_coding	-0.119333	0.99998	No	0.0510946	0.976993	No	0.299421	0.940054	No	-0.0719695	0.990071	No	0.39104	0.585469	No	0.0700797	0.883201	No	-0.329502	0.205338	No	-0.800985	5.46418e-09	No	-0.938819	0.000293231	No	-0.516671	0.117423	No	13658.2	16895.2	21513.6	15298	22645.1	36737.9	27366	19835.7	17815.5	23810	16219.9	34861.6
chr1:151700058-151716803:-	ENSG00000159409	CELF3	protein_coding	-0.372053	0.99998	No	-0.656351	0.68666	No	0.712758	0.940054	No	0.613615	0.717288	No	-0.48045	0.595254	No	0.1712	0.845643	No	0.344146	0.529954	No	-0.0551225	0.920584	No	-0.178799	0.768766	No	0.511444	0.432099	No	45.3389	45.8451	227.675	179.618	49.6547	245.727	286.612	192.381	177.429	333.5	100.853	200.721
chr1:151759647-151763496:-	ENSG00000143436	MRPL9	protein_coding	-0.0804366	0.99998	No	-0.251787	0.866214	No	0.085815	0.964642	No	-0.346798	0.857116	No	0.229301	0.708973	No	-0.295882	0.347338	No	-0.427163	0.059767	No	-0.629172	2.09338e-05	No	-1.17728	6.88153e-07	Down	-0.400642	0.200021	No	7588.28	6963.27	9184.5	6445.33	10305.1	21111.1	19294.7	16878.7	11389.7	19617.9	8500.23	26304
chr1:151762899-151771334:+	ENSG00000143450	OAZ3	protein_coding	-0.0193581	0.99998	No	-0.0469672	0.983874	No	0.207036	0.94215	No	-0.382982	0.879352	No	-0.109868	0.87419	No	-0.0241046	0.977107	No	-0.431789	0.314179	No	-0.897443	0.0223135	No	-1.02976	0.00948628	Down	-1.01935	0.059743	No	393.321	386.032	493.25	289.862	362.18	685.041	488.454	342.602	326.499	289.271	404.663	699.574
chr1:151870866-151909637:-	ENSG00000159445	THEM4	protein_coding	0.0622087	0.99998	No	0.0196303	0.99343	No	0.371994	0.940054	No	0.0674572	0.991966	No	0.492698	0.544424	No	0.0579787	0.912778	No	-0.084921	0.792193	No	-1.1157	4.30693e-14	Down	-0.898264	0.000644238	No	-0.529682	0.115955	No	3868.03	3586.24	4986.64	3730.9	5391.43	10263.1	9208.42	4466.76	5172.31	6636.95	3533.88	9820.94
chr1:151982915-151993859:-	ENSG00000197747	S100A10	protein_coding	-0.0822324	0.99998	No	0.0256172	0.991	No	-0.427298	0.940054	No	-0.861584	0.23644	No	0.143548	0.814324	No	0.46509	0.127372	No	-1.06333	1.29891e-05	Down	-0.453092	0.0120861	No	-0.593956	0.0429682	No	-0.710489	0.0300107	No	5191.38	5926.67	3939.84	2852.56	6565.39	18805.3	6030.85	9574.79	8622.35	7822.4	5810.77	13221.4
chr1:47250139-47314892:-	ENSG00000123473	STIL	protein_coding	-0.0815548	0.99998	No	-0.293842	0.848373	No	0.0858215	0.965384	No	-0.387289	0.843076	No	0.232151	0.712424	No	0.353658	0.296374	No	-0.573065	0.0449349	No	-0.862877	1.20859e-06	No	-0.802895	0.00585078	No	-0.766883	0.0224769	No	7569.06	6729.13	9228.12	6212.52	10399.1	19030.1	9481.32	7872.54	8163.93	8242.13	8527.28	14557.8
chr1:35557473-35567274:+	ENSG00000020129	NCDN	protein_coding	-0.00637704	0.99998	No	-0.079407	0.961364	No	0.340682	0.940054	No	0.313716	0.884105	No	0.108506	0.854759	No	-0.233335	0.477671	No	-0.365748	0.140096	No	-1.44613	1.63486e-18	Down	-1.44769	1.20793e-11	Down	-0.908841	0.00405768	No	8829.63	8365.08	12191.5	11409.9	9757	23587.6	21453.9	10057	10062.6	14351.5	8909.39	28029.7
chr1:35573314-35595328:+	ENSG00000116819	TFAP2E	protein_coding	-0.295463	0.99998	No	0.0341655	0.991449	No	0.520397	0.940054	No	0.825992	0.423949	No	0.524127	0.565224	No	0.550023	0.331185	No	0.657	0.169279	No	-1.38125	0.00869198	Down	-0.678802	0.200667	No	0.773053	0.18486	No	63.7399	124.701	214.357	256.143	215.471	463.122	485.733	64.6147	154.018	537.108	121.663	268.653
chr1:25616791-25786206:+	ENSG00000117643	MAN1C1	protein_coding	0.249703	0.99998	No	0.0137312	0.994616	No	0.397636	0.940054	No	-0.216204	0.955256	No	0.788855	0.425115	No	0.0859497	0.871814	No	-0.705314	0.0289763	No	-1.04269	1.21396e-05	Down	-0.976181	0.000587968	No	-1.10949	0.0153626	Down	1711.65	1148.22	1668.55	946.255	2291.74	2952.57	1608.49	1296.58	1375.47	1140.45	1138.49	2763.44
chr1:25800193-25818221:+	ENSG00000162430	SELENON	protein_coding	-0.0325696	0.99998	No	-0.634462	0.402381	No	-0.354253	0.940054	No	-1.40295	0.00324325	Down	0.444429	0.557153	No	-0.479582	0.0599195	No	-1.45994	6.55873e-11	Down	-1.39797	3.11905e-20	Down	-1.8764	3.25425e-15	Down	-2.0179	4.05709e-12	Down	12642.3	7974.62	9531.79	4282.35	19318.5	21142.5	10338.3	11235.3	7939.48	6825.81	13232.5	30161.3
chr1:116111399-116138149:+	ENSG00000173212	MAB21L3	protein_coding	0.197692	0.99998	No	0.329245	0.822892	No	0.490584	0.940054	No	0.0736076	0.990071	No	0.488106	0.54304	No	0.849257	0.00283211	No	0.347296	0.248561	No	-0.547447	0.0232232	No	-0.0700513	0.848789	No	-0.102723	0.795611	No	26507.3	25577.7	30925.7	20866	29712.5	117495	79050.8	40932.4	57895.4	56430.9	19646	60943.6
chr1:204828651-205022822:+	ENSG00000163531	NFASC	protein_coding	-0.0475674	0.99998	No	0.876827	0.133404	No	0.19858	0.942279	No	0.500068	0.693954	No	0.753232	0.433336	No	-1.00394	0.000269321	Down	-1.25152	1.01595e-05	Down	-1.22487	3.5743e-08	Down	0.740606	0.00496763	No	-0.801534	0.0230514	No	1020.77	2220.34	1330.97	1644.73	2105.49	1734.1	1457.12	1554.09	6414.98	2068.57	1098.71	3764.79
chr1:205042937-205078289:+	ENSG00000184144	CNTN2	protein_coding	0.368885	0.99998	No	0.530469	0.636117	No	0.638405	0.940054	No	0.388421	0.85345	No	0.90231	0.337825	No	0.0462272	0.957823	No	-0.314962	0.471583	No	-0.49993	0.132672	No	-0.818262	0.0305974	No	-0.740181	0.165681	No	685.746	561.935	678.609	499.652	802.553	940.122	692.635	614.883	485.24	481.488	363.109	899.307
chr1:109466546-109482134:+	ENSG00000143028	SYPL2	protein_coding	-0.0657948	0.99998	No	-0.0364786	0.985888	No	0.378497	0.940054	No	0.0421083	0.995214	No	0.0515107	0.938119	No	0.550913	0.0545263	No	-1.11526	4.81358e-05	Down	-1.06983	1.75319e-08	Down	-0.961256	0.000268542	No	-0.872275	0.0245802	No	1425.3	1517.11	2242.43	1619.66	1636.8	6048.6	1722.73	1857.15	2010.61	2052.49	1567.43	3983.64
chr1:229321011-229343294:-	ENSG00000154429	CCSAP	protein_coding	0.0526819	0.99998	No	0.114614	0.947259	No	0.381569	0.940054	No	-0.729978	0.356937	No	0.462171	0.549903	No	-0.206221	0.612821	No	-0.31955	0.23225	No	-1.04004	3.5199e-08	Down	-0.761282	0.00589163	No	-0.666282	0.0355033	No	6151.72	6246.19	8107.43	3150.04	8432.67	10549.5	9733.78	5862.75	7143.08	7552	5702.62	12327.5
chr1:229430365-229434104:-	ENSG00000143632	ACTA1	protein_coding	-0.0960699	0.99998	No	0.229857	0.897299	No	0.458761	0.940054	No	0.183506	0.967773	No	0.236821	0.720831	No	0.120306	0.873284	No	0.467706	0.248124	No	-1.55402	0.000372152	Down	-0.0852982	0.836521	No	0.107822	0.853151	No	648.697	899.292	1164.44	868.705	922.096	707.977	929.389	169.418	601.073	697.045	748.93	637.585
chr1:40477290-40496343:+	ENSG00000187815	ZFP69	protein_coding	0.0124345	0.99998	No	0.480865	0.658865	No	0.132061	0.952476	No	-0.379353	0.855069	No	0.316291	0.637967	No	-0.261917	0.543887	No	-0.696461	0.0245506	No	-0.910326	0.000207258	No	-0.852696	0.00499554	No	-0.810622	0.0435629	No	831.729	1196.29	921.95	595.032	1069.48	1986.14	1428.29	1250.41	1320.17	1306.75	815.231	2431.67
chr1:40531573-40548167:+	ENSG00000117010	ZNF684	protein_coding	0.0972048	0.99998	No	0.0265452	0.991919	No	0.479643	0.940054	No	-0.137603	0.979285	No	0.460172	0.571644	No	0.4286	0.322904	No	-0.131289	0.73515	No	-0.435428	0.12668	No	-0.487209	0.191181	No	0.000701668	0.998931	No	730.336	633.85	990.466	550.46	951.968	1647.21	1049.92	841.28	819.671	1164.91	623.115	1162.64
chr1:28453541-28453934:+	ENSG00000229820		processed_pseudogene	-0.308112	0.99998	No	-0.403753	0.857608	No	0.284611	0.940054	No	-0.0136353	0.998097	No	0.0602411	0.940611	No	0.251696	0.762115	No	0.0416839	0.948991	No	-0.399133	0.503369	No	-0.593066	0.403238	No	-0.0491962	0.952599	No	30.4019	42.4431	102.005	69.5791	76.8398	175.193	129.777	70.9965	70.6649	115.15	70.9601	123.683
chr1:28553085-28578545:+	ENSG00000180098	TRNAU1AP	protein_coding	0.0670512	0.99998	No	0.265136	0.865919	No	0.532838	0.940054	No	0.133422	0.977135	No	0.677037	0.469947	No	-0.180793	0.652717	No	-0.534491	0.0482115	No	-0.540275	0.000465283	No	-0.925809	9.43181e-05	No	-0.685343	0.0375908	No	3466.54	3878.15	5164.73	3489.46	5585.54	7467.93	5747.07	5841.34	4433.71	5153.29	3138.84	8549.71
chr1:28592200-28595449:+	ENSG00000188060	RAB42	protein_coding	0.435255	0.99998	No	0.145147	0.947476	No	0.781316	0.940054	No	0.671638	0.574152	No	0.978296	0.344357	No	-0.457849	0.376834	No	-0.217429	0.630912	No	-0.770016	0.0336358	No	-1.06116	0.00549893	Down	-1.02296	0.0535377	No	496.263	264.362	515.903	417.13	594.052	511.412	634.52	419.083	346.549	318.757	233.479	763.478
chr1:103553815-103579534:+	ENSG00000240038	AMY2B	protein_coding	0.533255	0.99998	No	0.600557	0.654053	No	1.27469	0.384097	No	1.78505	0.000319876	Up	-0.172122	0.818981	No	0.955517	0.0103061	No	0.718537	0.0759176	No	-0.131088	0.738735	No	-0.0653606	0.885063	No	1.23522	0.00641685	Up	396.461	287.501	593.233	746.692	137.278	1268.78	1012.59	508.811	543.011	1504.77	166.594	563.879
chr1:205504596-205532793:+	ENSG00000117266	CDK18	protein_coding	0.079385	0.99998	No	0.176171	0.917984	No	0.335391	0.940054	No	-0.438732	0.745634	No	0.455789	0.550878	No	-0.501002	0.0806943	No	-0.622203	0.0129156	No	-1.60025	3.93911e-21	Down	-1.11662	1.91797e-06	Down	-1.59435	8.48183e-07	Down	4724.11	4848.44	5750.38	2974.45	6193.06	6083.25	5617.06	2845.86	4016.45	2715.02	4219.76	8869.65
chr1:204218853-204377665:-	ENSG00000143850	PLEKHA6	protein_coding	0.11484	0.99998	No	0.532722	0.659952	No	1.25242	0.40117	No	0.906272	0.212536	No	0.751327	0.467169	No	0.486939	0.259862	No	0.0669409	0.875917	No	-0.99296	0.00494515	No	-0.889994	0.0166269	No	-0.259077	0.607859	No	403.162	520.808	1146.21	709.775	660.334	1332.51	944.438	413.954	466.381	724.855	335.087	891.811
chr1:35032172-35115859:+	ENSG00000197056	ZMYM1	protein_coding	0.0809817	0.99998	No	-0.392407	0.763958	No	0.228393	0.940054	No	-0.487137	0.758291	No	0.295762	0.650281	No	0.496622	0.135152	No	-0.471103	0.122176	No	-0.934546	8.77218e-05	No	-0.821855	0.00920462	No	-0.737552	0.046335	No	4774.43	3075.61	5230.77	2810.03	5456.79	8158.38	3893.18	2819.84	3069.55	3190.93	4232.65	5564.33
chr1:92246402-92298987:-	ENSG00000174842	GLMN	protein_coding	0.0195784	0.99998	No	-0.14687	0.935757	No	0.461466	0.940054	No	-0.0108765	0.998097	No	0.469756	0.557153	No	0.00940574	0.989787	No	-0.305738	0.342948	No	-0.563046	0.0297647	No	-0.826301	0.00913495	No	-0.455217	0.255215	No	1767.81	1513.43	2628.17	1694.85	2589.43	5192.76	4082.14	3410.52	2833.2	3642.93	1713.35	5155.17
chr1:92299059-92402056:+	ENSG00000122484	RPAP2	protein_coding	0.0706435	0.99998	No	0.0829545	0.961364	No	0.55423	0.940054	No	0.181625	0.967361	No	0.634707	0.488709	No	0.576995	0.0515194	No	0.305918	0.275471	No	-0.450099	0.0313185	No	-0.169458	0.615416	No	0.0199199	0.960253	No	26737.4	25779.2	40353.6	27976.2	41353	77247.4	62388.4	36006.4	43976.3	50481.2	24125.8	49744.4
chr1:92580476-92580821:-	ENSG00000223787		processed_pseudogene	-0.141834	0.99998	No	0.398108	0.861196	No	0.357833	0.940054	No	0.399098	0.919521	No	0.739695	0.519763	No	0.404497	0.568181	No	-0.0651487		No	-0.350823	0.557886	No	-0.417448	0.582841	No	-0.276544		No	21.2761	57.7703	58.6456	56.2079	104.025	143.045	66.0828	43.3614	46.6673	43.6701	33.9891	73.8402
chr1:92647048-92647630:-	ENSG00000229992	HMGB3P9	processed_pseudogene	-0.0857949	0.99998	No	-0.0137386	0.996008	No	0.32991	0.940054	No	0.113568	0.987073	No	0.623195	0.536122	No	-0.197547	0.80978	No	-0.289305	0.583393	No	-0.345687	0.447522	No	-0.718747	0.148871	No	0.662813	0.243098	No	130.619	150.571	222.75	169.508	296.35	271.526	253.736	248.557	191.152	596.079	154.501	332.953
chr1:158716327-158720720:-	ENSG00000203757	OR6K3	protein_coding	0.0434811	0.99998	No	-0.013437	0.996509	No	0.141394	0.954575	No	-0.8145	0.582781	No	0.29024	0.716112	No	-0.133439	0.844385	No	0.0626095		No	-0.34991	0.492281	No	-0.193802	0.807332	No	-0.463744		No	67.9634	57.1979	70.4571	16.5044	88.0746	24.1451	47.5629	14.1688	31.4967	0	58.9916	41.6904
chr1:247857187-247880138:+	ENSG00000162722	TRIM58	protein_coding	0.00849724	0.99998	No	-0.00678369	0.99846	No	0.195352	0.943101	No	0.162368	0.976802	No	0.0546304	0.939397	No	-0.233838	0.671354	No	-0.474307	0.202328	No	-0.613793	0.0383781	No	-0.96457	0.00315594	No	-1.27075	0.00778458	Down	435.054	422.948	542.562	488.382	447.568	1007.94	837.193	773.746	603.883	432.231	427.313	1221.7
chr1:158544550-158554405:-	ENSG00000197532	OR6Y1	protein_coding	0.0658526	0.99998	No	-0.219446	0.922187	No	0.100438	0.961506	No	-0.32069	0.916753	No	0.341389	0.633148	No	0.535147	0.298718	No	0.0875318	0.86408	No	-0.715444	0.123946	No	-0.0347317	0.948419	No	-0.0572524	0.931793	No	1258.04	918.796	1245.71	858.777	1536.81	1092.82	726.673	362.349	661.395	640.308	1131.96	674.233
chr1:33472645-33501643:+	ENSG00000121903	ZSCAN20	protein_coding	0.152146	0.99998	No	0.386078	0.762943	No	0.673322	0.940054	No	0.172542	0.968565	No	1.16967	0.0953765	No	-0.185135	0.632883	No	-0.363974	0.192451	No	-0.325654	0.0413537	No	-1.09411	4.52935e-05	Down	-0.26132	0.428851	No	3237.62	3549.99	4940.44	2994.35	7057.44	7207.84	6319.16	6570.66	3786.61	6829.94	2606.14	8273.4
[truncated: 15,804 more rows]
