# Supplementary material for: The SPOC proteins DIDO3 and PHF3 co-regulate gene expression and neuronal differentiation
Source: Nat Commun. 2023 Nov 30;14:7912. doi: 10.1038/s41467-023-43724-y (PMC10689479; doi:10.1038/s41467-023-43724-y)
Supplement: Supplementary file 8 — Supplementary Data 5 [file 41467_2023_43724_MOESM8_ESM.xlsx]

## Sheet: Sheet1
oligonucleotide name	sequence	experiment
DIDO N[1-88]-Isoform KO gRNAa	5’-CACCGCAAAGGCGACCCGAGCAATG-3’	Cloning gRNA for DIDO N[1-88-]-Isoform KO into pX458
DIDO N[1-88]-Isoform KO gRNAb	5‘-AAACCATTGCTCGGGTCGCCTTTGC-3‘	Cloning gRNA for DIDO N[1-88-]-Isoform KO into pX458
DIDO Long Isoform KO gRNAa	5’-CACCGGGCACGAGGTTTCTAGGTGC-3’	Cloning gRNA for DIDO long Isoform KO into pX458
DIDO Long Isoform KO gRNAb	5’-AAACGCACCTAGAAACCTCGTGCCC-3’	Cloning gRNA for DIDO long Isoform KO into pX458
DIDO full KO gRNAa	5’-CACCGTGGGCATTTCTGAGGCTCGA-3’	Cloning gRNA for DIDO full KO
DIDO full KO gRNAb	5’-AAACTCGAGCCTCAGAAATGCCCAC-3’	Cloning gRNA for DIDO full KO into pX458
DIDO SPOC domain deletion gRNA1a	5’- CACCGGGGTCGTGTCTCCCTCTGGA -3’	Cloning gRNA for DIDO SPOC deletion into pX458
DIDO SPOC domain deletion gRNA1b	5’- AAACTCCAGAGGGAGACACGACCCC-3’	Cloning gRNA for DIDO SPOC deletion into pX458
DIDO SPOC domain deletion gRNA2a	5’-CACCGCCAAGAATTATATTCGGACG-3’	Cloning gRNA for DIDO SPOC deletion into pX458
DIDO SPOC domain deletion gRNA2a	5’-AAACCGTCCGAATATAATTCTTGGC -3’	Cloning gRNA for DIDO SPOC deletion into pX458
DIDO IDR domain deletion gRNA1a	5’-CACCGGCAGAGAGAGCGGTTTGACG-3’	Cloning gRNA for DIDO IDR deletion into pX458
DIDO IDR domain deletion gRNA1b	5’-AAACCGTCAAACCGCTCTCTCTGCC-3’	Cloning gRNA for DIDO IDR deletion into pX458
DIDO IDR domain deletion gRNA2a	5’-GACCGCTGCGAGGCGGTGCCAGCGT-3’	Cloning gRNA for DIDO IDR deletion into pX458
DIDO IDR domain deletion gRNA2b	5’-AAACACGCTGGCACCGCCTCGCAGC-3’	Cloning gRNA for DIDO IDR deletion into pX458
DIDO 3’ tagging gRNAa	5’-CACCGGCAGGCCTAGACGCCCCGGC-3’	Cloning gRNA for DIDO3 3’ tagging into pX330
DIDO 3’ tagging gRNAa	5’- AAACGCCGGGGCGTCTAGGCCTGCC-3’	Cloning gRNA for DIDO3 3’ tagging into pX330
PHF3 3’ tagging gRNA1a	5’- CACCGGTCAAAACAAGAGGAAACTG-3’	Cloning gRNA for PHF3 3’ tagging into pX461
PHF3 3’ tagging gRNA1b	5’- AAACCAGTTTCCTCTTGTTTTGACC-3’	Cloning gRNA for PHF3 3’ tagging into pX461
PHF3 3’ tagging gRNA2a	5′-CACCGCAGTGTGGTCCCTATCTTTG-3′	Cloning gRNA for PHF3 3’ tagging into pX461
PHF3 3’ tagging gRNA2b	5’- AAACCAAAGATAGGGACCACACTGC-3’	Cloning gRNA for PHF3 3’ tagging into pX461
PHF3 ∆IDR gRNAa	5’-CACCGGTCAAAACAAGAGGAAACTG-3′	Cloning gRNA for PHF3 IDR deletion into pX458
PHF3 ∆IDR gRNAb	5’-AAACCAGTTTCCTCTTGTTTTGACC-3’	Cloning gRNA for PHF3 IDR deletion into pX458
CMV10_down	5ʼ-TCTAGAGGATCCCGGGTGGCATC-3ʼ	Gibson assembly with CMV10 N3XFLAG
CMV10_up	5ʼ-CGCAAGCTTGTCATCGTCATCCTTG-3ʼ	Gibson assembly with CMV10 N3XFLAG
DIDO_exon4_down	5’-CAAGGATGACGATGACAAGCTTGCG ATGATTTGCTGTGACCGCTGTG-3’	Gibson assembly of DIDO3 ΔN with CMV10 N3XFLAG
DIDO_newup	5’- GATGCCACCCGGGATCCTCTAGA-3’	Gibson assembly of DIDO3 ΔN with CMV10 N3XFLAG
DIDO_newdown	5’- CAAGGATGACGATGACAAGCTTGCG-3’	Gibson assembly of DIDO2 with CMV10 N3XFLAG
DIDO_iso2up	5’- GATGCCACCCGGGATCCTCTAGATCACCTCCACCCAGAAAGCCGGCGCTTACCTGGTCCCTCAAAGGGCAAG-3’	Gibson assembly of DIDO2 with CMV10 N3XFLAG
DIDO_exon4_down	5’-CAAGGATGACGATGACAAGCTTGCG ATGATTTGCTGTGACCGCTGTG-3’	Gibson assembly of DIDO2 ΔN with CMV10 N3XFLAG
DIDO_iso2up	5’- GATGCCACCCGGGATCCTCTAGATCACCTCCACCCAGAAAGCCGGCGCTTACCTGGTCCCTCAAAGGGCAAG-3’	Gibson assembly of DIDO2 ΔN with CMV10 N3XFLAG
DIDO_down	5’- CAAGGATGACGATGACAAGCTTGCGATGGACGACAAAGGCGACCCGAGCAATG-3’	Gibson assembly of DIDO1 with CMV10 N3XFLAG
DIDO_iso1up	5’- GATGCCACCCGGGATCCTCTAGATTAACACAAAGCTGCAACTCCCAGTCC-3’	Gibson assembly of DIDO1 with CMV10 N3XFLAG
DIDO_exon4_down	5’-CAAGGATGACGATGACAAGCTTGCG ATGATTTGCTGTGACCGCTGTG-3’	Gibson assembly of DIDO1 ΔN with CMV10 N3XFLAG
DIDO_iso1up	5’- GATGCCACCCGGGATCCTCTAGATTAACACAAAGCTGCAACTCCCAGTCC-3’	Gibson assembly of DIDO1 ΔN with CMV10 N3XFLAG
HA_fwd	5’-CTTGCGGCCGCGAATTCATC-3’	Gibson assembly with CMV10 2xHA
HA_rev	5’-cAGtTCaGAgGCaTAaTCtG-3’	Gibson assembly with CMV10 2xHA
DIDO_FL_HA_fwd	5’- CGTCCCaGAtTAtGCcTCtGAaCTgATGGACGACAAAGGCGAC-3’	Gibson assembly of DIDO3 with CMV10 2xHA
DIDO_FL_HA_rev	5’- CTATCGATGAATTCGCGGCCGCAAGCTAGGCCTGCGAGGCGGT-3’	Gibson assembly of DIDO3 with CMV10 2xHA
DIDO_FL_HA_fwd	5’- CGTCCCaGAtTAtGCcTCtGAaCTgATGGACGACAAAGGCGAC-3’	Gibson assembly of DIDO3 1-1689 with CMV10 2xHA
DIDO_dLLPS3_up	5’- CTATCGATGAATTCGCGGCCGCAAGCTATTCGAAAGTCTGGTTTCTGTATTCG-3’	Gibson assembly of DIDO3 1-1689 with CMV10 2xHA
DIDO_FL_HA_fwd	5’- CGTCCCaGAtTAtGCcTCtGAaCTgATGGACGACAAAGGCGAC-3’	Gibson assembly of DIDO3 1-2084 with CMV10 2xHA
DIDO_dMCD_up	5’- CTATCGATGAATTCGCGGCCGCAAGCTACGCGAACCCCGGGCAGG-3’	Gibson assembly of DIDO3 1-2084 with CMV10 2xHA
DIDO_LLPS3_HA_fwd	5’- CGTCCCaGAtTAtGCcTCtGAaCTgTCGCAGGACAAGGCTCTC-3’	Gibson assembly of DIDO3 1690-1956 with CMV10 2xHA
DIDO_LLPS1_HA_rev	5’- CTATCGATGAATTCGCGGCCGCAAGCTACATAAAGTTAGGCGCTTGGCC-3’	Gibson assembly of DIDO3 1690-1956 with CMV10 2xHA
DIDO_LLPS2_HA_fwd	5’- CGTCCCaGAtTAtGCcTCtGAaCTgTCCAGTGCGCCCGGACAG-3’	Gibson assembly of DIDO3 2052-2240 with CMV10 2xHA
DIDO_LLPS3_HA_rev	5’- CTATCGATGAATTCGCGGCCGCAAGCTAGGCCTGCGAGGCGG-3’	Gibson assembly of DIDO3 2052-2240 with CMV10 2xHA
DIDO_LLPS3_HA_fwd	5’- CGTCCCaGAtTAtGCcTCtGAaCTgTCGCAGGACAAGGCTCTC-3’	Gibson assembly of DIDO3 1690-2240 with CMV10 2xHA
DIDO_LLPS3_HA_rev	5’- CTATCGATGAATTCGCGGCCGCAAGCTAGGCCTGCGAGGCGG-3’	Gibson assembly of DIDO3 1690-2240 with CMV10 2xHA
DIDO_LLPS3_HA_fwd	5’- CGTCCCaGAtTAtGCcTCtGAaCTgTCGCAGGACAAGGCTCTC-3’	Gibson assembly of DIDO3 1690-1798 with CMV10 2xHA
DIDO_LLPS4_HA_rev	5’- CTATCGATGAATTCGCGGCCGCAAGCTAGGCTGGCGGAGGCCCTC-3’	Gibson assembly of DIDO3 1690-1798 with CMV10 2xHA
DIDO_LLPS5_HA_fwd	5’- CGTCCCaGAtTAtGCcTCtGAaCTgGGCCCCAATTTCCCGGGA-3’	Gibson assembly of DIDO3 1768-1956 with CMV10 2xHA
DIDO_LLPS1_HA_rev	5’- CTATCGATGAATTCGCGGCCGCAAGCTACATAAAGTTAGGCGCTTGGCC-3’	Gibson assembly of DIDO3 1768-1956 with CMV10 2xHA
DIDO_LLPS6_HA_fwd	5’- CGTCCCaGAtTAtGCcTCtGAaCTgGGGAGGCAGAGAGAGCGG-3’	Gibson assembly of DIDO3 2085-2240 with CMV10 2xHA
DIDO_LLPS3_HA_rev	5’- CTATCGATGAATTCGCGGCCGCAAGCTAGGCCTGCGAGGCGG-3’	Gibson assembly of DIDO3 2085-2240 with CMV10 2xHA
PHF3_NotIdown	5’- CGTGCGGCGGCCGCGATGGATATAGTTGATACATTTAATC-3’	Cloning of PHF3 1-1594 between NotI and XbaI in CMV10 N3XFLAG
PHF3_1594_XbaIup	5’- GCTCTAGATTATTTTAATGTTTTCTCTTTACTCTCC-3’	Cloning of PHF3 1-1594 between NotI and XbaI in CMV10 N3XFLAG
PHF3_1595_NotIdown	5’- CGTGCGGCGGCCGCGATGAGACAGCTTCAGGAAGATCA-3’	Cloning of PHF3 1595-2039 between NotI and XbaI in CMV10 N3XFLAG
PHF3_XbaIup	5’-GCTCTAGATTACCTTTTGCTTTTAGTTCTGT-3’	Cloning of PHF3 1595-2039 between NotI and XbaI in CMV10 N3XFLAG
LLPS1_ SacI_fw	5’-gcgagctcaaATGAGACAGCTTCAGGAAGATCA-3’	Cloning of PHF3 1595-2039 between SacI and NotI in pET Duet 6xHis mCherry
LLPS3_NotI_rev	5’-cggcggccgcTTACCTTTTGCTTTTAGTTCTGTC-3’	Cloning of PHF3 1595-2039 between SacI and NotI in pET Duet 6xHis mCherry
LLPS1_ SacI_fw	5’-gcgagctcaaATGAGACAGCTTCAGGAAGATCA-3’	Cloning of PHF3 1595-1913 between SacI and NotI in pET Duet 6xHis mCherry
LLPS1_NotI_rev	5’- cggcggccgcTTAAAATGGCCTATCCAGTTGCTG-3’	Cloning of PHF3 1595-1913 between SacI and NotI in pET Duet 6xHis mCherry
LLPS1_ SacI_fw	5’-gcgagctcaaATGAGACAGCTTCAGGAAGATCA-3’	Cloning of PHF3 1595-1795 between SacI and NotI in pET Duet 6xHis mCherry
LLPS2_NotI_rev	5’-cggcggccgcTTATCTGGGGCTGGTGCTTCT-3’	Cloning of PHF3 1595-1795 between SacI and NotI in pET Duet 6xHis mCherry
LLPS3_SacI_fw	5’-gcgagctcaaATGTCACCCATGAGGCCACAG-3’	Cloning of PHF3 1796-2039 between SacI and NotI in pET Duet 6xHis mCherry
LLPS3_NotI_rev	5’-cggcggccgcTTACCTTTTGCTTTTAGTTCTGTC-3’	Cloning of PHF3 1796-2039 between SacI and NotI in pET Duet 6xHis mCherry
LLPS3_SacI_fw	5’-gcgagctcaaATGTCACCCATGAGGCCACAG-3’	Cloning of PHF3 1796-1887 between SacI and NotI in pET Duet 6xHis mCherry
LLPS4_NotI_rev	5’-cggcggccgcTTAAACCTGGTAAAAATTCTGCG-3’	Cloning of PHF3 1796-1887 between SacI and NotI in pET Duet 6xHis mCherry
LLPS5_SacI_fw	5’-gcgagctcaaATGAAAGACATTCGGAGGCCAGA-3’	Cloning of PHF3 1888-2039 between SacI and NotI in pET Duet 6xHis mCherry
LLPS3_NotI_rev	5’-cggcggccgcTTACCTTTTGCTTTTAGTTCTGTC-3’	Cloning of PHF3 1888-2039 between SacI and NotI in pET Duet 6xHis mCherry
Cherry_Gibson_fw	5’-gcggccGCATAATGCTTA-3’	Gibson assembly with pET Duet 6xHis mCherry
Cherry_Gibson_rev	5’-agctCGAGATCTGAGTCCG-3’	Gibson assembly with pET Duet 6xHis mCherry
DIDO_LLPS3_cherry_fwd	5’-CAAGTCCGGACTCAGATCTCGagctATGTCGCAGGACAAGGCTCTC-3’	Gibson assembly of DIDO3 1690-2240 with pET Duet 6xHis mCherry
DIDO_LLPS3_cherry_rev	5’- TTCGACTTAAGCATTATGCggccgcCTAGGCCTGCGAGGCGG-3’	Gibson assembly of DIDO3 1690-2240 with pET Duet 6xHis mCherry
EGFP_up_new	5’-CATAGCACCACCTACTGCAT-3’	Gibson assembly with 2GFP-T
EGFP_down	5’-CGGATCCGCGATCGCGG-3’	Gibson assembly with 2GFP-T
DIDO_LLPS3_EGFP_fwd	5’- ATCCAATGCAGTAGGTGGTGCTATGTCGCAGGACAAGGCTCTC-3’	Gibson assembly of DIDO3 1690-1956 with CMV10 2xHA
DIDO_LLPS1_EGFP_rev	5’- GTGGCGCGCCGCGATCGCGGATCCGCTACATAAAGTTAGGCGCTTGGCC-3’	Gibson assembly of DIDO3 1690-1956 with CMV10 2xHA
DIDO_LLPS2_EGFP_fwd	5’- ATCCAATGCAGTAGGTGGTGCTATGTCCAGTGCGCCCGGACAG	Gibson assembly of DIDO3 2052-2240 with CMV10 2xHA
	-3’
DIDO_LLPS3_EGFP_rev	5’- GTGGCGCGCCGCGATCGCGGATCCGCTAGGCCTGCGAGGCGG-3’	Gibson assembly of DIDO3 2052-2240 with CMV10 2xHA
DIDO_LLPS3_EGFP_fwd	5’- ATCCAATGCAGTAGGTGGTGCTATGTCGCAGGACAAGGCTCTC-3’	Gibson assembly of DIDO3 1690-2240 with CMV10 2xHA
DIDO_LLPS3_EGFP_rev	5’- GTGGCGCGCCGCGATCGCGGATCCGCTAGGCCTGCGAGGCGG-3’	Gibson assembly of DIDO3 1690-2240 with CMV10 2xHA
DIDO_LLPS3_EGFP_fwd	5’- ATCCAATGCAGTAGGTGGTGCTATGTCGCAGGACAAGGCTCTC-3’	Gibson assembly of DIDO3 1690-1798 with CMV10 2xHA
DIDO_LLPS4_EGFP_rev	5’- GTGGCGCGCCGCGATCGCGGATCCGCTAGGCTGGCGGAGGCCCTC-3’	Gibson assembly of DIDO3 1690-1798 with CMV10 2xHA
DIDO_LLPS5_EGFP_fwd	5’- ATCCAATGCAGTAGGTGGTGCTATGGGCCCCAATTTCCCGGGA-3’	Gibson assembly of DIDO3 1768-1956 with CMV10 2xHA
DIDO_LLPS1_EGFP_rev	5’- GTGGCGCGCCGCGATCGCGGATCCGCTACATAAAGTTAGGCGCTTGGCC-3’	Gibson assembly of DIDO3 1768-1956 with CMV10 2xHA
DIDO_LLPS6_EGFP_fwd	5’-ATCCAATGCAGTAGGTGGTGCTATGGGGAGGCAGAGAGAGCGG-3’	Gibson assembly of DIDO3 2085-2240 with CMV10 2xHA
DIDO_LLPS3_EGFP_rev	5’- GTGGCGCGCCGCGATCGCGGATCCGCTAGGCCTGCGAGGCGG-3’	Gibson assembly of DIDO3 2085-2240 with CMV10 2xHA
PHF3 1-1595 left_fwd	5’-CTGTAAGCGGATGCCGGGAGCAGACCGTTTTAATAATAGGATAAGAATG-3’	Gibson assembly of PHF3 ∆IDR repair template
PHF3 1-1595 left_rev	5‘-tcgaacccgagggaccgctcgacgATTTTAATGTTTTCTCTTTACTCTCG-3‘	Gibson assembly of PHF3 ∆IDR repair template
puro_3down	5‘-gtgcatgacccgcaagcccggtgcc-3‘	Gibson assembly of PHF3 ∆IDR repair template
pUC19_rev	5‘-GTCTGCTCCCGGCATCCGCT-3‘	Gibson assembly of PHF3 ∆IDR repair template
linker_fwd	5’-TcgtcgagcggtccctcgggTTC-3’	Gibson assembly of PHF3 ∆IDR repair template
puro_3up	5’-Ggcaccgggcttgcgggtcatgcac-3’	Gibson assembly of PHF3 ∆IDR repair template
DIDO short exon 6 fwd	5’-ACCCCTCCCGTTCTTTCTGG-3’	RT-qPCR forward primer to check DIDO1 isoform expression
DIDO short exon 6 rev	5’-CAGGAGGCATCCTGGACATG-3’	RT-qPCR reverse primer to check DIDO1 isoform expression
DIDO exon 4 fwd	5’-AGTCTAGCGAAGACCAGGG-3’	RT-qPCR forward primer to check DIDO gene expression (all Isoforms)
DIDO exon 5 rev	5’-ctgcggcgtgtttgaggata-3’	RT-qPCR reverse primer to check DIDO gene expression (all Isoforms)
DIDO exon 15 fwd	5’-ggacctctacctgatcccgc-3’	RT-qPCR forward primer to check DIDO3 and DIDO2 isoform expression
DIDO exon 16 rev	5’-gggtccgcttttcgtccatc-3’	RT-qPCR reverse primer to check DIDO3 isoform expression
DIDO2 UTR_rev	5’- tcagcagggcatgtcagtgg-3’	RT-qPCR reverse primer to check DIDO2 isoform expression
BEX5 ex3 RV	5’- GGCCTTCTCCACAACTTTGT-3’	RT-qPCR reverse primer to check BEX5 expression
BEX5 ex2 FW	5’- AAGACTGCCTCTGATCCCTG-3’	RT-qPCR forward primer to check BEX5 expression
SERPINF1_down	5’- TCCCCATGATGTCGGACCCTA-3’	RT-qPCR forward primer to check SERPINF1 expression
SERPINF1_up	5’- TCATGCTTCCGGTCAAGGGC-3’	RT-qPCR reverse primer to check SERPINF1 expression
PCDHB5_down	5’-CTGCGCTAGCAAAAACGCCA-3’	RT-qPCR forward primer to check PCDHB5 expression
PCDHB5_up	5’-TTTTGCCAGGTTGGCCACAG-3’	RT-qPCR reverse primer to check PCDHB5 expression
LOXL1_down	5‘-AACCAGGGCACAGCAGACTT-3‘	RT-qPCR forward primer to check LOXL1 expression
LOXL1_up	5’-GGCTGCATCCAGTAGGTCGT-3’	RT-qPCR reverse primer to check LOXL1 expression
PHF3 RT FW	5’- GATGATACAGTGAAGCACAAGGTC-3’	RT-qPCR forward primer to check PHF3 expression
PHF3 RT RV	5’- TTCTTCTGAGGATCTCCGAGG-3’	RT-qPCR reverse primer to check PHF3 expression
E2F1_down	5’-catcagtacctggccgagag-3’	RT-qPCR forward primer to check E2F1 expression
E2F1_up	5’-aagcgcttggtggtcagatt-3’	RT-qPCR reverse primer to check E2F1 expression
TBP_exon5_fwd	5’-AAATGGTGTGCACAGGAGCC-3’	RT-qPCR forward primer to check TBP expression
TBP_exon6_rev	5’-GTTGGTGGGTGAGCACAAGG-3’	RT-qPCR reverse primer to check TBP expression
GAPDH FW	5’-CGGGAAGCTTGTCATCAATGG-3’	RT-qPCR forward primer to check GPR50 expression
GAPDH RW	5’-CGCCAGTGGACTCCACGAC-3’	RT-qPCR reverse primer to check GPR50 expression
mGapdh FW	5’-CAATGTGTCCGTCGTGGATC-3’	RT-qPCR forward primer for mGapdh expression (for normalization)
mGapdh RV	5’- AAGTCGCAGGAGACAACCTG-3’	RT-qPCR reverse primer for mGapdh expression (for normalization)
mPou3f2 FW	5’-TCAGACGACCTGGAGCAGTT-3’	RT-qPCR forward primer to check mPou3f2 expression
mPou3f2 RV	5’- ACCTGCAGATGGTGGTCTGC-3’	RT-qPCR reverse primer to check mPou3f2 expression
mAscl1 FW	5’- CAACTGGTTCTGAggacctg-3’	RT-qPCR forward primer to check mAscl1 expression
mAscl1 RW	5’- ccctgtaggttggctgtctg-3’	RT-qPCR reverse primer to check mAscl1 expression
mNestin FW	5’-AGAGAGGCGCTGGAACAGAG-3’	RT-qPCR forward primer to check mNestin expression
mNestin RV	5’-CCCACCTTCCAGGATCTGAG-3’	RT-qPCR reverse primer to check mNestin expression
mSox21 FW	5’-CAGGAGAACCCTAAGATGCA-3’	RT-qPCR forward primer to check mSox21 expression
mSox21 RV	5’-GATGCTCCTTCATGTGCATG-3’	RT-qPCR reverse primer to check mSox21 expression
mPhf3 FW	5’-GCAGAGAGTCTAGCAGATGC-3’	RT-qPCR forward primer to check mPhf3 expression
mPhf3 RV	5’-CAGTTCCAGGCATCTCTGGC-3’	RT-qPCR reverse primer to check mPhf3 expression
mDido1 FW	5‘-GCCTGAGTGTGAGGTTTACG-3‘	RT-qPCR forward primer to check mDido1 expression
mDido1 RV	5‘-ACCCACACAGTCACCATGGA-3‘	RT-qPCR reverse primer to check mDido1 expression
