# Supplementary material for: The SPOC proteins DIDO3 and PHF3 co-regulate gene expression and neuronal differentiation
Source: Nat Commun. 2023 Nov 30;14:7912. doi: 10.1038/s41467-023-43724-y (PMC10689479; doi:10.1038/s41467-023-43724-y)
Supplement: Supplementary file 10 — Source Data [file 41467_2023_43724_MOESM10_ESM.xlsx]

## Sheet: Fig. 1d
Fig. 1d		Column A	Column B	Column C	Column D	Column E	Column F	Column G	Column H
	Mother Cell Line	PHF3 WT	PHF3 KO	PHF3 WT	PHF3 KO	PHF3 WT	PHF3 KO	PHF3 WT	PHF3 KO
	Overexpression	no	no	SPOC.OE	SPOC.OE	PHF3.OE	PHF3.OE	∆SPOC.OE	∆SPOC.OE
	Replicate 1	1	0.3035	0.8773	0.449	1.7966	0.8211	4.3658	9.8293
	Replicate 2	1	0.4511	0.9102	0.4402	2.0148	0.8012	5.8283	13.9557
	Replicate 3	1	0.2775	1.0922	0.3797	1.2898	0.7959	3.4142	9.2584
	Column B	Column E	Column G	Column F	Column D	Column F	Column H	Column H
	vs.	vs.	vs.	vs.	vs.	vs.	vs.	vs.
Unpaired t test	Column A	Column A	Column A	Column A	Column A	Column B	Column A	Column B
P Value	0.0003	0.031	0.0073	<0.0001	<0.0001	0.0011	0.0025	0.002
P value summary	***	*	**	****	****	**	**	**
Significantly different	Yes	Yes	Yes	Yes	Yes	Yes	Yes	Yes
One- or two-tailed	Two-tailed	Two-tailed	Two-tailed	Two-tailed	Two-tailed	Two-tailed	Two-tailed	Two-tailed
t, df	t= 12.13, df=4	t=3.262, df=4	t=5.037, df=4	t=25.28, df=4	t=26.49, df=4	t=8.462, df=4	t=6.767, df=4	t=7.206, df=4

## Sheet: Fig. 1e
Fig. 1e		Column A	Column B	Column C	Column D	Column E	Column F	Column G	Column H
	Mother Cell Line	PHF3 WT	PHF3 KO	PHF3 WT	PHF3 KO	PHF3 WT	PHF3 KO	PHF3 WT	PHF3 KO
	Overexpression	no	no	SPOC Domain	SPOC Domain	PHF3	PHF3	PHF3 ∆SPOC	PHF3 ∆SPOC
	Replicate 1	1	3.7394	1.6649	4.1398	0.9083	1.2722	2.9868	3.7221
	Replicate 2	1	3.6257	1.557	3.5523	0.7055	1.3046	3.0773	2.3123
	Replicate 3	1	3.9891	2.2569	4.0559	0.732	1.1211	4.0022	2.7342
	Column B	Column C	Column G	Column F
	vs.	vs.	vs.	vs.
Unpaired t test	Column A	Column A	Column A	Column B
P Value	<0.0001	0.0191	0.0019	<0.0001
P value summary	****	*	**	****
Significantly different	Yes	Yes	Yes	Yes
One- or two-tailed	Two-tailed	Two-tailed	Two-tailed	Two-tailed
t, df	t=25.95, df=4	t=3.798, df=4	t=7.260, df=4	t=21.04, df=4

## Sheet: Fig. 1f
Fig. 1f		Column A	Column B	Column C	Column D	Column E	Column F	Column G	Column H
	Mother Cell Line	PHF3 WT	PHF3 KO	PHF3 WT	PHF3 KO	PHF3 WT	PHF3 KO	PHF3 WT	PHF3 KO
	Overexpression	no	no	SPOC.OE	SPOC.OE	PHF3.OE	PHF3.OE	∆SPOC.OE	∆SPOC.OE
	Replicate 1	1	2.6472	1.077	2.6785	1.4665	2.7784	0.945	1.6446
	Replicate 2	1	1.996	0.8732	1.9133	1.0858	3.406	1.244	1.3988
	Replicate 3	1	2.9733	1.4864	2.7395	1.5443	4.3649	1.409	1.4871
	Column B	Column H
	vs.	vs.
Unpaired t test	Column A	Column B
P Value	0.0059	0.0255
P value summary	**	*
Significantly different	Yes	Yes
One- or two-tailed	Two-tailed	Two-tailed
t, df	t=5.357, df=4	t=3.474, df=4

## Sheet: Fig. 1g
Fig. 1g		Column A	Column B	Column C	Column D	Column E	Column F	Column G	Column H
	Mother Cell Line	PHF3 WT	PHF3 KO	PHF3 WT	PHF3 KO	PHF3 WT	PHF3 KO	PHF3 WT	PHF3 KO
	Overexpression	no	no	SPOC.OE	SPOC.OE	PHF3.OE	PHF3.OE	∆SPOC.OE	∆SPOC.OE
	Replicate 1	1	0.1374	0.7041	0.1713	1.0682	0.1443	0.4951	0.1407
	Replicate 2	1	0.1473	0.7591	0.1545	1.1777	0.1339	0.568	0.1477
	Replicate 3	1	0.1566	0.7927	0.175	1.0803	0.3332	0.4808	0.1613
	Column B	Column C	Column E	Column G
	vs.	vs.	vs.	vs.
Unpaired t test	Column A	Column A	Column A	Column A
P Value	<0.0001	0.0007	0.0349	<0.0001
P value summary	****	***	*	****
Significantly different	Yes	Yes	Yes	Yes
One- or two-tailed	Two-tailed	Two-tailed	Two-tailed	Two-tailed
t, df	t=153.9, df=4	t=9.605, df=4	t=3.137, df=4	t=17.98, df=4

## Sheet: Fig. 2d
Antibody	INPUT/ELUATE		Exposure used						Merged
Flag	INPUT
		250						250
		130						130
		100						100
		70						70
		55						55
		35						35
Flag	ELUATE
		250						250
		130						130
		100						100
		70						70
		55						55
		35						35
HCFC1	INPUT
		130						130
		100						100
HCFC1	ELUATE
		130						130
		100						100
ZNF768	INPUT	100						100
ZNF768	ELUATE	100						100
H2AZ	INPUT
		25						25
		15						15
H2AZ	ELUATE
		25						25
		15						15
macroH2A1	INPUT
		55						55
		35						35
macroH2A2	ELUATE
		55						55
		35						35
macroH2A2	INPUT
		55
								55
		35
								35
yH2Ax	INPUT
		15						15
yH2Ax	ELUATE
		15						15
DEK	INPUT
		70						70
		55						55
		35						35
DEK	ELUATE
		70						70
		55						55
		35						35
CK2	INPUT	55						55
		35						35
CK2	ELUATE
		55						55
		35						35
YB1	INPUT
		55						55
		35						35
YB1	ELUATE
		55						55
PARP1	INPUT
		130						130
PARP1	ELUATE
		130						130
PARP2	INPUT
		70						70
		55						55
PARP2	ELUATE
		70						70
		55						55
PAF1	INPUT
PAF1	ELUATE
		100						100
SPT6	INPUT
		250						250
SPT6	ELUATE
		250						250
PHF3	INPUT
		250						250
PHF3	ELUATE
		250						250
POL II (F12)	INPUT
		250						250
POL II (F12)	ELUATE
		250						250
POL II pSer2	INPUT
		250						250
Pol II pSer2	ELUATE
		250						250
Pol II pSer5	INPUT
		250						250
Pol II pSer5	ELUATE
		250						250
Pol II pSer7	INPUT
		250						250
Pol II pSer7	ELUATE
		250						250
SPT5	INPUT
		250						250
SPT5	ELUATE
		250						250

## Sheet: Fig. 2f
Antibody		Exposure used											Merged
anti-DIDO3
	250											250
	130											130
	100											100
anti-Pol II
	250											250
	130											130
anti-Pol II pSer2
	250											250
	130											130
	100											100
anti-Pol II pSer5
	250											250
anti-SPT6
	250											250
anti-SPT5
	250											250											250
	130											130
anti-macroH2A.2
	55											55
	35											35
anti-PARP1
	130											130
anti-ZNF768
	100											100
	55											55
anti-HCFC1
												130
	130
anti-DEK
	55											55
anti-PAF1
	100											100
anti-PHF3
	250											250

## Sheet: Fig. 3c
In vitro LLPS assays: droplet area (µm^2)
DIDO3 IDR	PHF3 IDR	DIDO3 IDR + PHF3 IDR	Pol II + PHF3 IDR	Pol II + DIDO3 IDR
2.64	2.12	5.72	5.25	28.37
4.08	4.56	7.22	2.53	14.22
4.72	1.83	23.99	1.96	1.21
1.93	1.86	17.28	1.23	5.56
4.45	2.1	8.82	1.52	23.58
1.27	1.6	6.54	5.32	2.08
2.73	4.89	8.79	5.06	35.71
2.52	1.33	5.77	4	4.86
5.4	3.25	4.32	2.67	22.42
1.84	1.15	6.94	1.71	1.51
1	2.22	7.97	3.01	1.58
2.96	3.74	4.94	1.51	6.83
5.35	1.18	12.67	1.15	37.56
4.01	1.18	4.32	2.36	21.88
1.64	1.63	10.5	1.22	8.25
2.38	3.62	3.42	3.19	12.62
3.34	1.01	11.94	2.51	1.22
2.03	2.03	18.26	2.35	2.37
1.87	1	17.9	5.94	3.81
3.46	1.01	4.27	3.99	8.43
1.72	4.39	1.46	1.28	43.47
7.19	1.09	8.03	2.82	3.33
8.08	2.24	2.47	2.14	21.61
4.67	1.91	6.55	2.19	22.91
5.81	1.15	2.18	5.47	12.33
1.19	2.64	6.87	1.56	18.69
1.04	1.13	10.82	2.64	37.34
4.23	1.3	5.75	3.86	29.53
1.77	3.36	10.52	2.37	15.68
2.6	1.95	3.04	2.55	5.57
2.99	1.85	4.07	1.56	7.39
2.33	3.76	1.08	1.18	8.12
1.48	1.17	1.78	2.16	4.91
2.96	3.07	14.43	2.97	17.53
1.46	1.18	5.62	1.85	11.35
4.33	1.3	32.59	1.19	4.71
7.59	1.63	12.91	1.82	1.11
3.74	2.08	2.51	2.04	25.25
27.51	1.19	9.14	1.49	3.67
8.34	2.86	3.33	1.58	14.78
14.4	2.3	11.29	2.29	14.66
1.46	1.29	19.15	2.2	20.03
3.45	3.5	5.88	1.39	9.73
8.98	1.71	9.86	3.08	11.4
11.87	1.15	11.93	1.52	29.4
2.87	1.83	3.51	1.16	21.44
2.22	2.08	12.39	7.3	12.26
7.37	5.45	5.55	1.15	25.54
18.53	1.68	2.13	2.59	12.45
10.12	1.3	1.45	1.1	9.4
9.31	1.77	2.95	2.24	4.18
1.2	1.42	4.81	1.69	17.39
21.8	1.75	14.84	1.13	21.19
3.46	1.54	1.95	2.28	4.22
1.42	1.16	5.07	12.55	23.94
2.64	1.56	2.08	3.41	5.52
10.04	1.97	5.83	1.8	7.12
5.05	3.16	6.93	1.41	10.74
4.62	1.13	1.88	6.73	2.76
1.77	2.99	9.06	10.54	11.07
10.52	1.23	1.54	1.97	4.52
9.77	1.48	1.59	1.6	1.36
4.79	1.23	2.49	2.74	4.78
6.05	1.37	1.42	2.27	1.64
12.56	5.37	5.85	2.59	6.06
5.45	1.5	19.01	1.13	13.82
24.78	4.48	7.61	1.13	34.43
3.59	2.74	1.11	1.28	11.81
6.11	1.72	3.28	2.03	19.09
2.73	1.1	8.65	1.03	19.84
8.64	1.01	3.81	3.45	3.39
4.34	1.3	9.42	2.02	12.72
5.17	4.69	14.1	2.6	15.82
17.48	1.86	12.76	1.02	22.08
1.74	1	8.29	1.75	5.73
5.09	1.56	2.79	2.02	9.89
4.77	1.08	13.73	1.77	8.96
15.4	1.36	6.65	1.03	5.09
4.73	5.24	3.81	2.44	4.55
6.24	4.1	13.7	2.91	13.99
2.94	1.01	5.12	1.5	2.4
3.87	1.28	2.92	3.36	1.08
15.17	1.03	5.9	1.42	4.23
4.36	1.09	2.47	4.91	2.96
9.42	1.48	2.87	4.18	14.19
5.38	1.1	3.12	1.71	10.76
8.22	7.78	8.68	2.42	7.57
10.02	2.74	7.98	11.17	7.13
2.05	1.64	3.13	1.86	8.81
11.98	2.38	26.93	4.07	2.09
1.94	1	8.3	2.16	4.43
6.9	2.73	4.3	5.38	50.21
3.99	2.67	3.5	1.53	21.08
4.62	1.7	4.97	3.79	3.69
4.03	1.43	2.59	2.68	7.41
4.45	1.12	3.41	3.87	12.45
7.14	1.93	7.95	2.14	8.59
12.38	1.72	2	1.39	24.2
14.87	1.92	8.56	1.46	3.83
2.08	1.05	1.63	3.23	10.11
3.45	1.69	3.73	7.25	16.9
2.94	2.07	4.25	1.98	4.63
10.73	1.96	6.1	3.54	5.43
1.33	2.26	8.16	1.82	1.04
7.55	1.32	5.37	3.58	2.42
14.65	1.38	4.24	4.23	15.58
4.25	1.28	3.79	2.69	4.32
3.32	1.68	7.08	5.83	1.85
13.11	1.33	1.49	4.06	5.09
7.6	1.16	3.95	2.33	10.74
9.04	1.47	15.87	5.49	1.82
1	1.78	5.32	4.65	6.09
12.88	1.38	4.95	4.18	3.65
11.6	1.23	38.8	1.53	4.91
13.19	3.35	5.78	3.15	32.06
7.31	1.75	1.31	3.26	4.27
5.49	1.1	5.62	1.45	8.59
5.4	1.75	8.24	2.97	4.85
2.94	1.93	2.46	3.72	5.9
7.4	1.69	9.81	5.19	37.43
2.02	2.24	2.69	2.57	7.95
5.65	1.25	6.57	3.95	13.38
1.08	1.02	12.24	2.77	10.93
8.63	1.17	4.08	7.79	4.24
3.73	1.01	2.81	2.41	24.07
4.61	2.38	2.46	1.52	7.43
17.38	3.08	2.57	1.52	3.84
4.84	1.51	2.2	3.54	7.08
9.52	2.63	6.14	5.19	4.63
4.73	2.67	12.45	1.5	1.66
8.53	1.39	1.37	4.58	2.04
3.77	1.23	40	1.51	8.28
4.39	1.87	8.31	6.17	4.43
5.66	4.6	26.69	5.71	12.1
2.2	2.17	5.68	1.95	17.3
7.6	1.97	14.92	1.43	3.02
3.16	4.65	34.47	1.27	11.82
7.64	2.14	3.25	2.14	2.24
2.05	2.14	1.59	2.6	3.87
1.23	1.48	6.03	1.6	4.16
9.6	2.61	1.25	1.88	4.51
6.75	1.17	2.95	1.29	15.07
2.66	2.86	2.99	1.06	25.16
11.56	3.06	8.37	3.28	29.55
4.24	1.09	3.73	1.01	3.63
14.07	1.06	2.96	2.3	4.05
2.36	2.35	2.15	1.38	16.76
4.33	1.33	1.47	3.67	4.91
5.31	2.61	4.01	1.74	8.88
6.26	1.64	13.34	1.95	13.49
4.79	1.25	17.65	1.71	1.63
9.42	1.95	5.57	5.11	1.68
1.58	2.51	1.65	1.09	2.42
19.57	1.82	4.16	1.04	2.87
4.24	1.31	1.31	1.25	2.13
2.44	2.46	5.96	1.93	15.85
3.07	3.61	14.14	3.04	9.69
9.67	1.27	5.51	1.72	11.03
1.42	1.59	2.01	1.1	2.35
2.57	1.71	2.7	1.89	4.24
4.79	2.69	4.84	8.94	18.75
8.4	2.43	9.63	1.11	17.94
2.22	4.14	1.37	8.08	24.05
3.46	2.18	2.8	3.45	2.91
2.3	2.5	1.2	1.6	25.58
22.92	5.97	1.21	2.79	2.03
8.89	2.98	1.34	1.21	2.7
6.24	1.8	1	3.28	10.91
1.31	1.12	2.05	2.96	9.31
8.88	1.97	1.71	4.26	9.76
11.85	1.42	1.44	1.08	1.15
1.82	2.07	1.56	1.54	28.79
2.61	1.2	2.32	1.01	3.2
4.5	1.48	1.88	1.71	12.53
8.98	2.15	8.23	1.41	2.26
9.11	4.68	5.74	2.29	14.29
9.63	1.51	2	1.65	13.31
1.68	1.94	4.3	1.08	9.04
2.38	2.25	4.85	1.52	2.48
5.32	1.35	4.74	1.51	3.43
3.08	1.62	2.21	1.92	12.02
7.41	1.29	1.29	1.55	7.17
6.2	2.71	1.6	1.09	6.18
7.6	1	2.62	1.54	8.6
9.92	1.72	13.53	1.48	9.25
2.16	2.48	6.63	1.88	5.46
5.15	1.2	1.13	6.7	12.41
3.19	2.65	4.36	1.93	16.76
3.15	2.19	1.32	1.18	11.48
2.66	1.69	3.17	2.82	15.28
1.06	2.35	7.19	2.52	4.76
2.94	2.26	1.41	1.43	1.49
1.28	1.25	6.4	1.33	5.98
3.1	1.46	1.09	1.18	2.05
1.3	1.5	2.55	1.66	10.7
3.33	3.26	1.16	2.14	11.98
2.58	1.09	8.29	1.61	3.44
1.77	3.82	7.9	1.69	6.09
9.68	2.07	1.59	1.02	5.45
1.47	1.67	1.81	1.18	10.56
1.89	1.86	13.91	1.91	5.05
3.84	2.07	1.45	2.25	20.49
2.6	1.03	8.82	1.22	21.32
7.3	1.44	3.13	2.73	33.11
4.51	1.26	2.96	1.23	9.72
11.05	1.12	1.85	1.77	3.51
4.19	1.31	2.28	1.1	24.71
1.54	12.28	12.91	1.6	2.18
1.25	3.96	4.93	2.57	2.88
6.31	1.18	5	1.21	6.56
7.29	1.06	2.04	3.08	24.83
1.76	3.17	3.03	1.5	9.11
1.6	1.08	1.96	1.23	8.25
3.35	1.79	8.41	1.78	7.07
2	2.76	3.96	3.15	3.6
3.54	1.05	5.61	2.57	17.86
1	1.26	2.4	1.71	3.37
5.79	1.35	1.28	1.04	35.62
4.05	2.24	4.23	1.89	10.18
1.74	2.19	5.21	2.96	2.47
5.95	2.09	3.72	2.64	19.48
7.39	1.63	8.4	2.11	17.53
3.93	1.81	2.37	1.31	13.55
1.02	2.84	2.67	2.93	2.26
1.53	1.53	2.54	2.11	2.19
4.32	3.03	3.67	2.43	20.62
15.7	3.41	12.57	1.76	4.26
2.02	2.7	1.15	1.18	1.67
4.71	1.13	1.11	1.76	7.8
3.06	1.2	5.79	1.74	16.38
2.7	1.59	11.25	1.05	7.58
7.65	1.68	1.53	1.47	1.66
9.3	10.39	6.09	3.19	19.74
2.81	1.95	3.17	1.28	1.25
4.45	3.07	6.29	1.91	4.5
5.79	5.73	12.94	4.41	8.96
8.84	1.47	3.84	1.8	9.87
5.07	2.09	2.09	1.31	3.39
2.99	5.3	6.95	1.14	2.94
5.56	4.81	1.98	1.46	38.53
18.03	3.07	2.21	1.55	1.97
6.17	4.43	9.92	4.64	66.36
3.65	1.32	1.37	1.85	12.66
9.67	1.16	2.15	1.54	28.64
1.82	1.81	2.43	1.98	1.06
2.48	1.15	1.28	1.03	6.98
2.17	1.19	1.42	1.11	3.08
3.17	4.72	3.48	1.13	6.56
3.37	1.16	4.15	1.66	15.18
1.23	4.8	7.45	1.39	1.89
4.66	7.11	9.33	1.46	2.34
4.53	4.56	1.2	1.78	6.31
2.12	4.35	2.54	42.89	12.11
9.23	4.1	2.28	5.74	13.23
4.2	3.35	1.71	1.22	3.92
1.83	3.34	2.16	1.14	6.09
9.71	5.11	4.07	1.05	9.6
11.63	4.11	1.37	2.42	9.76
3.64	5.77	13.63	2.82	21.18
2.47	5.33	1.52	1.1	16.01
2.79	12.02	2.91	1.72	3.63
2.19	9.4	1.03	1.31	7.26
	3.42	2.19	3.26	7.31
	1.36	2.5	1.83	21.33
	1.96	7.07	5.16	25.73
	3.21	1.15	2.46	2.96
	9.8	11.41	2.27	39.62
	3.56	2.69	5.4	4.18
	3.42	3.06	1.42	7.49
	1.45	8.19	2.18	2.3
	4.89	3.68	1.28	9.92
	3.35	5.39	1.66	15.3
	4.38	1	1.78	16.65
	1.35	1.96	1.12	14.85
	1.58	3.2	4.28	4.53
	8.62	3.76	1.05	3.42
	4.19	2.35	1.83	4.05
	3.91	5.89	1.34	1.6
	3.02	2.55	2.15	1.14
	8.52	1.81	3.54	1.03
	4.22	2.05	4	16.81
	3.13	1.13	4.09	8.47
	9.62	1.95	1.82	4.16
	4.1	8.49	1.27	8.84
	2.96	2.58	2.14	13.04
	10.36	1.59	1.42	4.92
	4.67	1.35	1.68	1.18
	2.85	2.8	1.42	4.55
	2.66	1.8	4.67	4.96
	2.67	2.31	1.34	21.95
	3.39	2.13	5.77	10.75
	1.29	8.42	1.8	5.5
	1.11	2.22	1.71	5.41
	1.11	2.28	1.02	5.61
	16.37	8.69	5.17	1.59
	10.34	4.73	3.39	1.3
	6.75	1.36	1.45	12.67
	13.15	14.05	3.25	3.8
	4.79	7.14	2.82	2.32
	1.65	1.03	1.87	1.87
	3.04	18.17	1.92	5.57
	9.59	1.19	1.5	1.25
	6.28	4.03	1.23	8.23
	3.42	4.45	1.41	2.11
	1.48	2.59	1.25	3.14
	1.3	1.03	1.5	9.08
	1.66	2.64	7.79	1.15
	10.44	2.38	1.87	2.37
	6.89	5.67	3.91	1.47
	4.74	4.09	1.2	1.53
	3.54	1.16	2.88	2.17
	3.79	6.48	1.47	12.8
	3.65	1.65	1.89	8.81
	2.74	5.54	4.58	9.46
	6.84	1.58	1.38	2.33
	3.11	3.63	2.18	1.34
	6.61	3.48	1.16	1.6
	6.41	5.77	1.56	7.02
	2.34	1.46	1.94	7.95
	6.23	1.91	2.13	9.13
	6.5	5.06	2.14	1.91
	1.94	1.86	2.68	4.97
	1.06	1.32	1.18	2.2
	2.76	2.31	1.04	1.29
	11.01	2.46	5.89	1.59
	7.63	11.16	5.87	1.15
	3.37	2.82	1.76	9.74
	4.89	3.7	1.03	1.76
	1.74	2.97	1.58	19.15
	1.05	4.81	1.22	12.19
	7.72	2.46	1.02	7.26
	2.09	2.64	2.14	4.44
	7.22	1.23	1.66	2.63
	1.88	1.56	1.06	1.2
	12.04	2.68	1.33	2.19
	8.02	1.74	3.06	1.81
	9.3	1.12	2.55	16.03
	2.93	1.2	6.45	4.1
	5.81	17.1	1.42	1.03
	1.42	3.24	1.35	7.11
	2.97	1.41	2.04	1.43
	6.62	7.23	3.79	6.57
	13.08	9.91	9.17	8.89
	5.1	6.38	3.82	4.61
	5.18	1.8	1.03	3.69
	1.48	1.93	1.33	1.34
	1.14	1.67	1.18	1.04
	1.63	1.97	1.32	6.11
	9.72	1.32	1.12	2.85
	1.25	3.9	1.97	1.42
	3.27	1.68	1.35	4.12
	5.42	1.76	3.73	1.35
	9.56	3.73	1.2	1.21
	3.76	1.86	1.2	5.88
	5.13	3.29	2.31	2.51
	2.79	1.13	1.77	1.21
	2.27	2.88	1.1	5.77
	5.57	1.79	2.19	6.17
	3.36	4.62	5.28	1.31
	3.93	2.68	1.01	35.14
	8.16	5.37	2.09	10.55
	2.83	9.6	2.37	2.1
	2.83	2.04	2.07	3.14
	4.63	11.73	2.98	8.13
	7.04	11.41	2.12	1.28
	14.93	2.88	1.11	13.87
	1.32	1.13	1.76	1.8
	3.17	3.28	1.64	10.68
	1.18	2.46	1.82	6.9
	3.67	11	2.07	7.6
	5.93	7.27	1.25	3.12
	2.04	4.05	2.46	6.53
	1.51	2.73	1.06	11.63
	5.31	3.4	8.16	2.57
	2.94	7.82	2.1	6.75
	1.27	1.82	2.2	3.89
	4	1.49	1.3	1.94
	3.16	3.27	1.92	2.53
	1.59	2.58		25.65
	6.84	1.78		16.95
	4.64	2.43		26.3
	4.81	1.36		8.1
	4.38	9.76		4.14
	1.56	2.59		6.05
	2.61	1.6		8.19
	5.33	1.02		1.22
	3.51	5.67		1.45
	1.72	1.71		4.58
	1.54	3.33		3.54
	3.54	1.62		4.14
	2.87	12.6		16.12
	2.71	9.07		14.79
	7.87	1.35		1.46
	2.29	4.42		2.61
	6.71	4.68		2.48
	1.89	3.6		4.96
	2.95	3.19		19.4
	5.34	1.54		8.54
	5.1	17.67		2.68
	1.35	2.27		12.94
	13.16	1.78		4.8
	4.52	5.07		8.04
	3.3	6.76		1.19
	5.82	2.45		3.45
	5.16	1.06		1.51
	5.55	30.74		4.63
	2.69	7.22		15.17
	2.04	1.35		13.99
	2.58	1.8		7.76
	1.01	1.39		4.61
	4.42	2.19		8.75
	3.9	2.61		8.79
	7.98	8.16		6.94
	4.13	6.8		2.85
	4.16	2.55		1.35
	5.67	6.34		1.69
	1.01	3.1		5.02
	5.92	1.51		4.8
	3.49	9.46		8.57
	6.05	1.6		9.21
	4.41	3.1		3.62
	3.03	6.5		1.38
	2.82	2.5		30.83
	2.14	1.64		2.98
	2.98	2.43		3.37
	5.58	1.89		23.74
	2.85	2.35		4.98
	4.29	1.78		1.5
	4.69	2.49		10.99
	2.38	1.16		17.68
	1.68	6.38		9.12
	1.09	2.14		1.83
	2.91	1.45		5.43
	3.89	2.61		15.36
	4.59	1.74		3.82
	3.48	1.98		5.79
	2.93	1.34		2.65
	1.75	4.99		6.07
	1.52	1.63		10.88
	3.02	3.67		1.91
	1.45	10.99		1.84
	2.12	2.99		21.16
	3.36	4.51		5.96
	2.24	3.28		25.25
	3.5	3.37		1.36
	4.81	1.66		13.63
	1.47	9.76		6.05
	2.2	1.06		3.24
	3.58	2.02		5.75
	1.27	4.27		7.96
	3.19	9.13		10.87
	4.94	1.38		2.69
	2.47	3.4		2.49
	1.77	2.07		5.73
	1.62	3.51		2.77
	2.14	2.48		13.16
	1.83	1.3		2.29
	2.24	4.96		12.34
	1	1.31		2.7
	1.95	3.11		9.12
		1.49		13.82
		3		1.29
		5.19		1.16
		2.19		2.52
		6.96		9.56
		3.6		2.99
		5.15		11
		3.93		7.54
		5		9.33
		3.76		18.75
		3.08		8.93
		4.02		10.42
		3.74		4.46
		6.83		5.24
		3.64		10.17
		3.94		18.12
		7.2		18.28
		14.37		22.96
		6.38		3.75
		4.77		6.07
		2.58		6.13
		13.64		4.29
		3.95		18.08
		6.48		12.2
		2.22		11.87
		5.09		2.95
		5.55		1.46
		4.11		10.77
		3.68		3.29
		5.98		6.09
		6.59		14.09
		8.12		2.75
		6.65		7.33
		5.94		2.85
		2.24		6.49
		6.21		5.07
		2.21		4.53
		2.27		6.29
		1.44		10.26
		8.53		3.51
		3.44		5.91
		4.73		14.26
		8.92		4.5
		5.76		6.7
		5.25		5.45
		9.86		4.56
		2.03		13.07
		8.61		22.44
		3.54		21.01
		3.54		7.73
		1.54		5.45
		1.6		8.57
		14.09		16.86
		1.8		6.23
		8.92		12.67
		2.53		19.65
		5.81		14.98
		2.84		10.21
		5.5		17.49
		1.77		11.1
		4.24		10.69
		3.74		16.73
		5.52		16.35
		11.3		19.57
		4.98		30.04
		7.63		36.08
		3.94		2.11
		1.08		8.69
		4.67		25.47
		9.2		7.25
		6.63		5.61
		2.86		10.36
		5.14		16.94
		5.75		4.83
		3.1		4.91
		20.04		8.9
		2.68		11.24
		3.79		4.88
		14.39		7.56
		3.89		15.66
		3.99		37.83
		12.31		18.43
		2.96		11.22
		2.09		1.66
		15.88		4.74
		3.67		4.43
		1.62		13.48
		3.77		26.5
		1.95		15.12
		1.76		15.18
		13.23		7.66
		4.06		11.06
		1.97		14.62
		1.36		14.54
		1.17		20.13
		3.01		8.81
		4.58		18.94
		2.22		23.88
		8.93		7.15
		2.62		11.77
		7.73
		6.66
		4.48
		4.41
		4.9
		4.79
		3.37
		2.47
		5.78
		1.86
		2.65
		2.49
		2.43
		2.63
		3.51
		4.5
		6.61
		5.49
		2.59
		6.3
		7.56
		1.08

## Sheet: Fig. 3d
Antibody		Exposure used							Merged
anti-FLAG		INPUT							INPUT		ELUATE
	250							250
	130							130
	100							100
	70							70
	55							55
				ELUATE
	250
	130
	100
	70
	55
anti-Pol II (4H8)		INPUT							INPUT		ELUATE
	250							250
				ELUATE
	250
anti-SPT6		INPUT							INPUT		ELUATE
	250							250
				ELUATE
	250
anti-SPT5		INPUT							INPUT		ELUATE
	130							130
	100							100
	70							70
				ELUATE
	130
	100
	70
anti-PAF1		INPUT							INPUT		ELUATE
	100							100
	70							70
	55							55
				ELUATE
	100
	70
	55

## Sheet: Fig. 3e
Antibody		ELUATE/INPUT		Exposure used					Merged
anti-HA		INPUT
			250					250
			130					130
			100					100
			70					70
			55					55
			35					35
			25					25
			15					15
anti-HA		ELUATE
			250					250
			130					130
			100					100
			70					70
			55					55
			35					35
			25					25
			15					15
anti-Pol II (4H8)		INPUT
			250					250
anti-Pol II (4H8)		ELUATE
			250					250
anti-SPT5		INPUT
			130					130
			100					100
			70					70
anti-SPT5		ELUATE
			130					130
			100					100
			70					70
anti-PARP1		INPUT
			130					130
			100					100
			70					70
anti-PARP1		ELUATE
			130					130
			100					100
			70					70

## Sheet: Fig. 3f
Antibody		Exposure used							Merged
		ELUATE		INPUT					ELUATE		INPUT
anti-HA
	250							250
	130							130
	100							100
	70							70
	55							55
anti-Pol II (4H8)		ELUATE		INPUT					ELUATE		INPUT
	250							250
anti-SPT6				INPUT					ELUATE		INPUT
	250							250
		ELUATE
	250
anti-SPT5				INPUT							INPUT
	130							130
	100							100
	70							70
		ELUATE							ELUATE
	130							130
	100							100
	70							70
anti-PAF1				INPUT							INPUT
	130							130
	100							100
	70							70
		ELUATE							ELUATE
	130							130
	100							100
	70							70
anti-PARP1				INPUT							INPUT
	130							130
	100							100
	70							70
		ELUATE							ELUATE
	130							130
	100							100
	70							70
anti-FLAG		ELUATE		INPUT					ELUATE		INPUT
	250							250

[truncated: 45 more sheets: Fig. 4b, Fig. 4d, Fig. 5g, Fig. 5h, Fig 6a, Fig. 6b, Fig. 6c, Fig. 6d, Fig. 6e, Fig. 7a, Fig. 7b, Fig. 7c, Fig. 7d, Fig. 7e, Fig. 7f, Fig. 8a, Fig. 8b, Fig. 8d, Fig. 8e, Fig.8f …]
